# Supplementary material for: Observed and simulated hydro-climatic data for the lake Chad basin, Africa
Source: Data Brief. 2019 May 23;25:104043. doi: 10.1016/j.dib.2019.104043 (PMC6595281; doi:10.1016/j.dib.2019.104043)
Supplement: Multimedia component 2 [file mmc2.zip]

Archive with 1 entries (1 files):
- CRU_Climate_Data_Lake_Fitri_Basin.xlsx
