# Supplementary material for: Observed and simulated hydro-climatic data for the lake Chad basin, Africa
Source: Data Brief. 2019 May 23;25:104043. doi: 10.1016/j.dib.2019.104043 (PMC6595281; doi:10.1016/j.dib.2019.104043)
Supplement: Multimedia component 2 [file mmc2.zip › CRU_Climate_Data_Lake_Fitri_Basin.xlsx]

## Sheet: Data_Basin_Information
Basic information of extracted CRU point in the Lake Fitri Basin
SR	Name	Elevation (m.AMSL)	Latitude (decimal degree)	Longitude (decimal degree)		CRU Climate Research Unit
1	L160	857	14.1033	21.5477		missing values are represent by -999
2	L170	737	13.7641	21.6065
3	L180	534	13.4637	20.7132
4	L190	362	12.9583	19.1648
5	L210	468	13.1027	20.6489
6	L230	592	13.3036	21.3765
7	L240	385	12.4617	18.8584
8	L250	379	12.3285	18.4796
9	L260	338	12.6546	18.0458
10	L270	477	12.722	20.9628
11	L280	566	12.9643	21.5665
12	L300	453	12.5468	20.4378

## Sheet: Temperature
Monthly Mean Temperature (Deg. C) of Lake Fitri basin
Year	Month	L160	L170	L180	L190	L210	L230	L240	L250	L260	L270	L280	L300
1951	1	21.8	23	25.7584	26.1503	25.6916	25	26.3504	25.9002	25.45	25.7	24.2499	25.6248
1951	2	21.9	22.9	25.7167	26.6251	25.7708	24.9	26.9002	26.9251	26.95	25.8	24.2499	25.8249
1951	3	26.5	27.5	30.0167	30.8751	29.9333	29.4	31.0501	31.1251	31.2	29.8	28.6249	29.8499
1951	4	26.6	27.5	30.4695	31.675	30.4597	29.6	32.2501	32.5	32.75	30.3	28.9749	30.4499
1951	5	29.8	30.4	32.1167	32.9998	31.8332	31.5	32.7998	33.2749	33.75	31.7	30.8748	31.5497
1951	6	29.4	29.7	30.8584	31.3246	30.379	30.5	30.5495	31.0997	31.65	30.2	29.7747	29.8996
1951	7	27.3	27.3	28.3584	28.6747	27.9415	28.1	27.8996	28.4998	29.1	27.8	27.4247	27.5246
1951	8	25.3	25.5	25.9584	26.3747	25.7291	25.9	25.8497	26.3498	26.85	25.7	25.4998	25.4998
1951	9	25.6	26	26.8639	27.5498	26.6318	26.7	27.0997	27.4999	27.9	26.6	26.1997	26.3998
1951	10	26.7	27.1	28.5584	29.1999	28.2915	28.2	28.7998	29.2249	29.65	28.2	27.5748	28.0247
1951	11	23	23.8	26.1111	26.65	25.9055	25.5	26.6501	26.675	26.7	25.8	24.7748	25.6998
1951	12	18.5	19.4	22.0639	22.7751	21.9444	21.4	23.1503	22.8252	22.5	21.8	20.5998	21.8248
1952	1	22.2	23.4	26.2584	26.6752	26.1916	25.4	26.9004	26.4752	26.05	26.1	24.65	26.1248
1952	2	23.8	25	27.1584	27.6502	27.2541	26.8	27.6003	27.4001	27.2	27.4	26.2	27.3499
1952	3	26.1	27.3	29.9111	30.5502	29.9555	29.3	30.7502	30.6751	30.6	29.9	28.675	30
1952	4	28.8	29.7	32.2167	33.1501	32.1083	31.4	33.35	33.6	33.85	32	30.7249	31.9998
1952	5	30.5	31	32.8111	33.4498	32.5054	32.2	33.2498	33.6749	34.1	32.4	31.5748	32.1997
1952	6	29.6	29.9	30.9584	31.3996	30.4415	30.6	30.5495	31.0997	31.65	30.3	29.8996	29.9245
1952	7	27.3	27.4	28.3584	28.6747	27.9415	28.1	27.8996	28.4498	29	27.8	27.4997	27.5246
1952	8	23.3	23.6	24.0584	24.5997	23.8416	24	24.1497	24.5998	25.05	23.8	23.6498	23.6248
1952	9	24.9	25.5	26.3639	27.1498	26.2069	26.1	26.7997	27.2499	27.7	26.1	25.6998	26.0499
1952	10	25.5	26.2	27.7639	28.5499	27.5444	27.3	28.2499	28.6499	29.05	27.4	26.7498	27.3248
1952	11	23.5	24.4	26.6111	27.2	26.4305	26.1	27.1501	27.2	27.25	26.3	25.3248	26.2498
1952	12	23.5	24.4	26.6584	26.8751	26.5416	26.2	26.9004	26.4252	25.95	26.5	25.4998	26.4248
1953	1	23.4	24.5	26.8056	27.0501	26.7027	26.3	26.9503	26.5252	26.1	26.7	25.5999	26.5998
1953	2	24.4	25.5	27.8584	28.4751	27.8541	27.4	28.5002	28.4501	28.4	27.9	26.6999	27.8499
1953	3	26.8	27.8	30.4639	31.2751	30.4194	29.8	31.3501	31.4251	31.5	30.3	29.125	30.3749
1953	4	27.9	28.8	31.2167	31.9751	31.1708	30.7	32.1501	32.2751	32.4	31	29.9999	31.1249
1953	5	29.7	30.3	32.0167	32.6748	31.7707	31.5	32.4498	32.8499	33.25	31.7	30.8998	31.5247
1953	6	28.6	29.1	30.0584	30.4996	29.654	29.9	29.7995	30.2748	30.75	29.5	29.1747	29.2497
1953	7	25.7	25.7	26.6584	26.9747	26.2415	26.4	26.3497	26.8748	27.4	26.1	25.7997	25.8246
1953	8	24.1	24.3	24.8111	25.4247	24.5805	24.7	24.9497	25.4748	26	24.5	24.2998	24.3498
1953	9	25.6	26	26.9639	27.8749	26.8444	26.8	27.4498	27.8499	28.25	26.9	26.3248	26.7248
1953	10	25.2	25.8	27.3584	28.1749	27.1666	27	27.8499	28.2999	28.75	27.1	26.3998	26.9748
1953	11	22.8	23.7	26.0167	26.725	25.8457	25.4	26.7501	26.85	26.95	25.7	24.6498	25.6747
1953	12	19.2	20.1	22.5639	23.2751	22.4569	21.9	23.6503	23.3502	23.05	22.3	21.1498	22.3498
1954	1	21.5	22.6	25.2584	25.7502	25.1916	24.6	25.8503	25.4502	25.05	25.1	23.7749	25.1248
1954	2	25.3	26.3	28.6584	29.1501	28.5791	28.2	29.0501	28.9751	28.9	28.6	27.4249	28.4998
1954	3	26.6	27.6	30.1111	30.8	30.0055	29.5	30.9001	30.975	31.05	29.9	28.7749	29.8998
1954	4	28.4	29.3	31.7167	32.65	31.5458	31	32.6999	33.025	33.35	31.4	30.2248	31.3748
1954	5	29.4	29.9	31.6111	32.2499	31.3679	31.2	31.9998	32.3999	32.8	31.3	30.5748	31.1247
1954	6	28.9	29.3	30.3584	30.7746	29.8915	30	29.9495	30.4747	31	29.8	29.2996	29.4246
1954	7	25.7	25.7	26.8111	27.2247	26.4304	26.5	26.5996	27.1498	27.7	26.3	25.8997	26.0497
1954	8	23.2	23.5	24.0111	24.6748	23.8555	23.9	24.3498	24.7999	25.25	23.8	23.5498	23.6998
1954	9	25	25.4	26.4639	27.4248	26.2819	26.2	27.0997	27.5999	28.1	26.2	25.6998	26.0998
1954	10	25	25.7	27.3584	28.1249	27.1541	26.8	27.9499	28.3249	28.7	27.1	26.3248	26.9498
1954	11	24.8	25.5	27.7639	28.275	27.5193	27.1	28.1501	28.225	28.3	27.4	26.3748	27.2747
1954	12	21.1	22	24.7639	25.4502	24.6569	24	25.8503	25.5252	25.2	24.5	23.2749	24.5498
1955	1	21.8	22.8	25.5584	25.9252	25.4541	24.8	25.9503	25.6002	25.25	25.3	24.0499	25.3498
1955	2	22.6	23.8	26.2111	26.9251	26.2555	25.7	27.1002	27.0751	27.05	26.2	25.0249	26.2999
1955	3	26.7	27.7	29.9111	30.475	29.818	29.5	30.4001	30.45	30.5	29.8	28.7999	29.7248
1955	4	28.6	29.4	31.4167	32.1249	31.2332	30.9	32.05	32.3	32.55	31.1	30.2248	31.0498
1955	5	29.7	30.2	31.9111	32.5499	31.6429	31.4	32.2499	32.5999	32.95	31.6	30.7248	31.3747
1955	6	28.6	29	30.1584	30.6996	29.7415	29.8	29.8995	30.4248	30.95	29.7	29.1247	29.3246
1955	7	26.4	26.5	27.4584	27.7747	27.0415	27.2	27.0996	27.6498	28.2	26.9	26.5997	26.6246
1955	8	24.5	24.6	25.2584	25.8497	25.0291	25.1	25.4497	25.9498	26.45	25	24.7498	24.7998
1955	9	25.5	25.8	26.7111	27.4997	26.5555	26.5	27.0497	27.5498	28.05	26.4	26.0248	26.3998
1955	10	26.1	26.8	28.3056	28.9249	28.0777	27.8	28.5499	28.8749	29.2	28	27.2998	27.8498
1955	11	23.5	24.4	26.6111	27.2	26.4305	26.1	27.2001	27.25	27.3	26.3	25.3248	26.2498
1955	12	20.9	21.9	24.4639	25.0751	24.3694	23.8	25.4004	25.0752	24.75	24.3	23.0749	24.2748
1956	1	19.7	20.7	23.5639	24.1002	23.4444	22.7	24.2503	23.9752	23.7	23.3	21.9499	23.3248
1956	2	24.4	25.4	27.5584	28.2001	27.5041	27.1	28.3001	28.275	28.25	27.5	26.4999	27.4499
1956	3	27.4	28.3	30.4056	30.85	30.2027	29.9	30.8001	30.85	30.9	30.1	29.2249	29.9998
1956	4	27.4	28.3	30.8167	31.7	30.7583	30.2	31.9	32.125	32.35	30.6	29.5749	30.6999
1956	5	29.1	29.6	31.4111	32.1999	31.2055	30.9	31.9998	32.4249	32.85	31.1	30.3249	30.9998
1956	6	28.9	29.2	30.3584	30.7996	29.904	30	30.0495	30.5497	31.05	29.8	29.3497	29.4496
1956	7	25.7	25.8	27.0111	27.5247	26.6304	26.6	26.8996	27.4998	28.1	26.5	26.0247	26.2497
1956	8	23.6	23.9	24.6111	25.2748	24.443	24.4	24.8997	25.3749	25.85	24.4	24.0748	24.2748
1956	9	25.1	25.5	26.4639	27.2498	26.2818	26.3	26.7997	27.2499	27.7	26.2	25.8498	26.0998
1956	10	24.2	25.3	26.9584	27.825	26.8291	26.4	27.5	27.775	28.05	26.7	25.8749	26.6999
1956	11	24.8	25.6	27.8111	28.275	27.5929	27.2	28.1501	28.175	28.2	27.5	26.4748	27.3747
1956	12	21.7	22.7	25.3111	25.8251	25.218	24.7	26.1004	25.7252	25.35	25.1	23.9499	25.1248
1957	1	21.3	22.5	25.0584	25.2502	25.0041	24.6	25.2503	24.8502	24.45	25.1	23.8249	24.9498
1957	2	21.2	22.2	25.1167	25.8752	25.0958	24.2	26.0003	25.9501	25.9	24.9	23.575	25.0749
1957	3	25.8	27	29.0584	29.4502	29.0416	28.9	29.3501	29.3751	29.4	29.2	28.1999	29.0248
1957	4	28	28.9	31.2167	32.025	31.1208	30.6	32.1	32.375	32.65	31	29.9499	31.0248
1957	5	29.7	30.4	32.1111	32.8749	31.9429	31.7	32.6998	33.0749	33.45	32	30.9998	31.7747
1957	6	29.3	29.6	30.6528	31.0246	30.2512	30.4	30.1995	30.6998	31.2	30.2	29.7497	29.8496
1957	7	26.9	27.2	28.1056	28.3997	27.7151	27.9	27.6497	28.1498	28.65	27.6	27.3497	27.3246
1957	8	24.9	25.2	25.9111	26.5748	25.718	25.7	26.1997	26.6999	27.2	25.7	25.3748	25.5248
1957	9	26.3	26.7	27.4584	28.0498	27.2791	27.4	27.5997	27.9999	28.4	27.3	26.8997	27.0998
1957	10	26.7	27.3	28.7056	29.2999	28.4652	28.3	28.7998	29.1499	29.5	28.4	27.7498	28.2247
1957	11	25.4	26.2	28.4111	28.9	28.1554	27.7	28.8	28.9	29	28.1	26.9998	27.8997
1957	12	22.9	23.8	26.3639	26.9001	26.2194	25.7	27.1003	26.7751	26.45	26.1	24.9499	26.0748
1958	1	22.4	23.5	26.2639	26.7251	26.1819	25.5	26.8503	26.5002	26.15	26.1	24.7499	26.0998
1958	2	21.9	23	25.4111	25.9751	25.443	24.9	26.0502	25.9751	25.9	25.5	24.2999	25.4749
1958	3	27	28	30.6639	31.3751	30.6444	30.1	31.5002	31.5001	31.5	30.6	29.3749	30.6248
1958	4	29.8	30.7	32.6639	33.3	32.5194	32.2	33.3	33.5	33.7	32.4	31.6249	32.3748
1958	5	30	30.6	32.2111	32.9999	32.0555	31.8	32.6998	33.0749	33.45	32	31.3248	31.8998
1958	6	29.2	29.5	30.7056	31.1996	30.2651	30.4	30.3495	30.8997	31.45	30.1	29.6997	29.8245
1958	7	26	26.3	27.2056	27.4747	26.8526	27	26.7497	27.2248	27.7	26.8	26.4497	26.4997
1958	8	24.8	25.2	25.8584	26.4497	25.6666	25.7	26.0497	26.5498	27.05	25.6	25.3748	25.4748
1958	9	26.5	26.8	27.6584	28.3498	27.4665	27.5	27.8497	28.1748	28.5	27.4	27.0748	27.2747
1958	10	25.8	26.6	28.0584	28.7499	27.9041	27.7	28.4499	28.6999	28.95	27.9	27.1498	27.7498
1958	11	25.1	25.9	28.0111	28.475	27.8179	27.4	28.4001	28.45	28.5	27.7	26.7498	27.6247
1958	12	23.4	24.3	26.8639	27.4251	26.7194	26.2	27.6503	27.3502	27.05	26.6	25.4499	26.5748
1959	1	21.9	23.1	25.7111	26.0501	25.6555	25.1	26.0503	25.6502	25.25	25.7	24.3499	25.5998
1959	2	21.9	23.1	25.6639	26.2751	25.7194	25.2	26.3502	26.3251	26.3	25.7	24.5249	25.7749
1959	3	26	27.2	29.6639	30.3751	29.7194	29.3	30.6002	30.5501	30.5	29.8	28.5999	29.7749
1959	4	29.1	30	32.2639	33.1	32.1944	31.7	33.05	33.275	33.5	32.1	31.0999	32.1248
1959	5	30	30.5	32.3111	32.9998	32.0304	31.8	32.6998	33.1249	33.55	31.9	31.1999	31.7497
1959	6	29.8	30.1	31.2584	31.5996	30.7664	30.9	30.7995	31.2998	31.8	30.6	30.2747	30.2745
1959	7	27.1	27.2	28.2584	28.7247	27.854	27.9	28.0496	28.6248	29.2	27.7	27.2997	27.4497
1959	8	23.8	23.9	24.6111	25.3248	24.493	24.5	24.9997	25.4749	25.95	24.5	24.1498	24.3748
1959	9	25.3	25.7	26.7639	27.5498	26.5819	26.5	27.1498	27.5749	28	26.5	26.0998	26.3998
1959	10	24.8	25.7	27.4584	28.3	27.2916	27	28	28.275	28.55	27.2	26.3748	27.1248
1959	11	24.2	25	27.2111	27.725	27.0305	26.7	27.6501	27.675	27.7	26.9	25.9749	26.8498
1959	12	21.6	22.7	25.2111	25.7752	25.168	24.6	26.0004	25.6252	25.25	25.1	23.8999	25.1248
1960	1	21.4	22.6	25.4111	25.7502	25.343	24.7	25.8503	25.4502	25.05	25.3	23.9249	25.2748
1960	2	23.8	24.9	27.0584	27.4502	27.0916	26.7	27.4002	27.3251	27.25	27.2	26.0749	27.1249
1960	3	26.2	27.3	29.8639	30.5251	29.8194	29.3	30.5501	30.5501	30.55	29.8	28.6249	29.7748
1960	4	29.1	29.9	32.0167	32.8249	31.8582	31.5	32.7499	33	33.25	31.8	30.7748	31.6998
1960	5	29.4	30	31.6111	32.2499	31.3804	31.1	31.9998	32.2999	32.6	31.3	30.6248	31.1497
1960	6	29.8	30.1	31.0056	31.2996	30.5151	30.7	30.3995	30.8998	31.4	30.4	30.1247	30.0245
1960	7	26.3	26.5	27.4584	27.8247	27.0915	27.2	27.0996	27.5998	28.1	27	26.6247	26.7246
1960	8	25.7	25.9	26.5584	27.2247	26.3416	26.4	26.7997	27.3249	27.85	26.3	26.0248	26.1248
1960	9	25.8	26.2	27.0111	27.7997	26.8305	26.9	27.2997	27.7499	28.2	26.8	26.3997	26.6498
1960	10	26.1	26.8	28.3584	28.9749	28.1041	27.9	28.4999	28.8	29.1	28	27.3498	27.8498
1960	11	23.8	24.7	26.9639	27.45	26.7944	26.4	27.4001	27.4	27.4	26.7	25.6999	26.6248
1960	12	24.7	25.5	27.9111	28.4501	27.793	27.4	28.6503	28.3002	27.95	27.7	26.5998	27.6748
1961	1	23.1	24.2	26.6584	26.9502	26.6041	26.1	26.8503	26.4002	25.95	26.6	25.3749	26.5498
1961	2	22.2	23.5	25.7111	25.9502	25.8055	25.4	25.9002	25.7751	25.65	25.9	24.7749	25.9
1961	3	26.1	27.2	29.8639	30.8001	29.9069	29.3	31.0002	31.0501	31.1	29.8	28.5999	29.9499
1961	4	28.8	29.6	31.8639	32.5999	31.7194	31.4	32.5	32.7	32.9	31.6	30.6999	31.5748
1961	5	29.7	30.3	32.0111	32.7749	31.8055	31.5	32.4998	32.8499	33.2	31.7	31.0248	31.5998
1961	6	29.2	29.5	30.7584	31.2496	30.279	30.3	30.4495	30.9997	31.55	30.1	29.6247	29.7996
1961	7	25.4	25.5	26.7111	27.1997	26.3429	26.3	26.5996	27.1998	27.8	26.2	25.7247	25.9746
1961	8	23.6	23.9	24.6111	25.3497	24.443	24.4	25.0997	25.5999	26.1	24.4	24.0498	24.2748
1961	9	25.5	25.9	26.6639	27.3498	26.4819	26.5	26.7997	27.1999	27.6	26.4	26.1748	26.2998
1961	10	25.1	25.9	27.5584	28.2999	27.3666	27.1	27.9999	28.275	28.55	27.3	26.5248	27.1748
1961	11	22.3	23.2	25.7695	26.525	25.6097	25.1	26.5001	26.55	26.6	25.5	24.4	25.4498
1961	12	19.8	20.8	23.4111	23.9752	23.3555	22.8	24.3004	23.9002	23.5	23.3	22.0249	23.2998
1962	1	19.8	21	23.6584	24.0501	23.5791	23	24.2004	23.8002	23.4	23.5	22.1999	23.4998
1962	2	23.6	24.9	26.9056	27.3002	27.0027	26.7	27.2502	27.0501	26.85	27.2	26.0749	27.0999
1962	3	27.2	28.1	30.3584	30.8251	30.2291	29.9	30.6501	30.6501	30.65	30.2	29.2499	30.0998
1962	4	28.4	29.3	31.4639	32.275	31.3194	30.9	32.2499	32.5	32.75	31.2	30.2498	31.1748
1962	5	29.5	30	31.6584	32.2499	31.404	31.2	31.9498	32.3249	32.7	31.3	30.6998	31.1497
1962	6	28.8	29.2	30.3584	30.6996	29.8539	30	29.8495	30.3997	30.95	29.7	29.2996	29.3495
1962	7	26.8	26.9	27.9584	28.3247	27.579	27.7	27.5996	28.1248	28.65	27.4	27.0997	27.1997
1962	8	24.2	24.4	25.0584	25.6748	24.8916	24.9	25.2997	25.7749	26.25	24.9	24.5998	24.7248
1962	9	25.7	26.1	26.9639	27.6498	26.7318	26.8	27.1497	27.6248	28.1	26.6	26.3497	26.4998
1962	10	26.3	26.9	28.4584	29.0999	28.1915	28	28.6998	29.0749	29.45	28.1	27.3748	27.9247
1962	11	25.5	26.2	28.3111	28.7249	28.0554	27.8	28.7	28.675	28.65	28	27.0748	27.7997
1962	12	22.5	23.5	26.0111	26.5501	25.893	25.4	26.8503	26.5002	26.15	25.8	24.6498	25.7748
1963	1	21.9	23	25.4584	25.7502	25.3666	24.9	25.7503	25.3002	24.85	25.4	24.0998	25.2748
1963	2	24.2	25.1	27.4584	28.2251	27.4166	26.9	28.3002	28.2501	28.2	27.4	26.2999	27.3748
1963	3	25.8	26.9	29.3111	29.8501	29.2805	28.9	29.8501	29.8751	29.9	29.3	28.1749	29.2499
1963	4	28.3	29.1	31.2639	31.975	31.1194	30.7	31.9	32.1	32.3	31	30.1498	30.9748
1963	5	30	30.5	32.1111	32.7248	31.8429	31.6	32.3998	32.7999	33.2	31.8	31.0498	31.5747
1963	6	29.7	30	31.1584	31.5996	30.6539	30.8	30.7495	31.2997	31.85	30.5	30.0996	30.1495
1963	7	26.4	26.5	27.6584	28.0997	27.279	27.3	27.4497	28.0248	28.6	27.1	26.7247	26.8997
1963	8	24.7	25	25.6111	26.2997	25.443	25.5	25.8997	26.4749	27.05	25.4	25.1248	25.2748
1963	9	26.4	26.8	27.6639	28.3748	27.4694	27.5	27.8497	28.2998	28.75	27.4	27.0748	27.2748
1963	10	26.9	27.3	28.8584	29.5498	28.5915	28.4	29.1498	29.5499	29.95	28.5	27.8248	28.3247
1963	11	24	24.9	27.1111	27.625	26.9305	26.6	27.5001	27.475	27.45	26.8	25.8749	26.7498
1963	12	21.6	22.5	25.2111	25.8751	25.1305	24.5	26.2503	25.9252	25.6	25	23.7249	25.0498
1964	1	21.5	22.6	25.4639	25.9002	25.4319	24.8	25.9004	25.5002	25.1	25.4	24.0249	25.3998
1964	2	23.2	24.5	26.7584	27.0502	26.8416	26.4	27.0003	26.8001	26.6	27	25.7749	26.9249
1964	3	26.8	27.8	30.3639	31.0501	30.3444	29.8	31.1501	31.1501	31.15	30.3	29.15	30.3249
1964	4	28.6	29.4	31.6167	32.45	31.4708	31	32.55	32.85	33.15	31.3	30.3748	31.3248
1964	5	29.9	30.4	32.2111	32.8748	31.9679	31.6	32.5998	32.9999	33.4	31.9	31.0498	31.7247
1964	6	29.1	29.4	30.5056	30.8246	30.0276	30.2	29.9495	30.4997	31.05	29.9	29.5997	29.5496
1964	7	25.7	25.9	27.1111	27.6247	26.7679	26.7	27.0497	27.6248	28.2	26.6	26.1247	26.4247
1964	8	23.4	23.7	24.4584	25.1248	24.2916	24.3	24.6997	25.2499	25.8	24.3	23.9248	24.1248
1964	9	25.5	25.9	26.7639	27.3498	26.5194	26.6	26.8497	27.2748	27.7	26.4	26.1748	26.2748
1964	10	25.1	25.9	27.3584	27.9749	27.1541	26.9	27.6499	27.9499	28.25	27.1	26.3248	26.9498
1964	11	23.9	24.7	26.8111	27.175	26.5554	26.3	27.05	27.05	27.05	26.5	25.5248	26.2997
1964	12	21.1	21.9	24.8695	25.5751	24.6971	23.9	25.9503	25.7002	25.45	24.5	23.1249	24.5248
1965	1	22.1	23.1	25.8111	26.3001	25.693	25.1	26.3503	26.0252	25.7	25.6	24.3499	25.5748
1965	2	23	24.1	26.4111	27.0501	26.393	25.9	27.1501	27.1251	27.1	26.4	25.2749	26.3749
1965	3	26.4	27.6	29.7584	30.2001	29.7666	29.5	30.1501	30.1001	30.05	29.9	28.8249	29.7748
1965	4	28.8	29.6	31.8639	32.55	31.7319	31.3	32.5	32.75	33	31.6	30.6749	31.5998
1965	5	28.9	29.5	31.3111	32.0999	31.0929	30.8	31.8998	32.3249	32.75	31	30.2248	30.8747
1965	6	29.4	29.7	30.7056	30.9996	30.2776	30.5	30.1495	30.6247	31.1	30.2	29.8496	29.8496
1965	7	27.2	27.3	28.3111	28.6747	27.9179	28	27.8996	28.4498	29	27.8	27.4247	27.5246
1965	8	24.2	24.7	25.3111	25.9248	25.1805	25.2	25.4997	25.9749	26.45	25.2	24.8498	25.0498
1965	9	26	26.3	27.2167	27.8498	26.9958	27	27.3997	27.7999	28.2	26.9	26.6498	26.7748
1965	10	25.1	25.8	27.5111	28.4499	27.3555	26.9	28.1499	28.5499	28.95	27.3	26.4499	27.1998
1965	11	23.2	24	26.3111	26.775	26.1805	25.7	26.7001	26.65	26.6	26.1	25.15	26.0498
1965	12	20.8	21.8	24.5111	25.0752	24.493	23.9	25.4004	25.0502	24.7	24.4	23.1499	24.4748
1966	1	22.4	23.6	26.3111	26.7252	26.268	25.6	26.7503	26.3502	25.95	26.2	24.8249	26.2248
1966	2	22.3	23.7	25.9584	26.4002	26.0542	25.5	26.4503	26.2002	25.95	26.1	24.9	26.15
1966	3	27.1	28	30.5584	31.0501	30.4166	29.8	30.9501	31.0251	31.1	30.2	29.1249	30.2748
1966	4	28.6	29.4	31.4639	32.0999	31.3319	31	32.05	32.275	32.5	31.2	30.3748	31.1998
1966	5	30.1	30.6	32.3639	33.1498	32.1068	31.8	32.8498	33.3499	33.85	32	31.0748	31.8497
1966	6	28.8	29.1	30.2056	30.5746	29.7401	29.9	29.7495	30.2497	30.75	29.6	29.2747	29.2745
1966	7	27.6	27.7	28.6584	29.0747	28.254	28.4	28.2996	28.8748	29.45	28.1	27.7997	27.8497
1966	8	25.2	25.4	26.0111	26.5747	25.8055	25.9	26.1497	26.6748	27.2	25.8	25.5498	25.5998
1966	9	26.7	27	27.8639	28.5497	27.5443	27.6	28.0497	28.5498	29.05	27.5	26.9247	27.2246
1966	10	26.4	27	28.3584	29.0249	28.1166	28	28.5998	28.9749	29.35	28	27.3748	27.8748
1966	11	24.7	25.5	27.6111	28	27.3929	27	27.85	27.85	27.85	27.3	26.3749	27.1747
1966	12	21.8	22.7	25.1111	25.6001	24.993	24.5	25.7503	25.4002	25.05	24.9	23.7498	24.8748
1967	1	20.7	21.9	24.3584	24.6502	24.2916	23.8	24.6503	24.2002	23.75	24.3	23.0499	24.2248
1967	2	22.8	23.9	26.1584	26.9001	26.1541	25.7	27.0002	26.9501	26.9	26.2	25.0749	26.1499
1967	3	25.3	26.4	28.9639	29.7502	28.9569	28.5	29.8501	29.8251	29.8	28.9	27.85	28.9499
1967	4	28	28.8	31.1167	31.9999	30.8958	30.5	31.95	32.35	32.75	30.7	29.8249	30.6748
1967	5	29.4	30	31.7111	32.3999	31.4304	31.1	32.1998	32.6249	33.05	31.3	30.5748	31.1497
1967	6	28.9	29.2	30.2584	30.5996	29.7289	29.9	29.7495	30.3247	30.9	29.6	29.1996	29.1995
1967	7	26.5	26.6	27.6584	28.0747	27.2415	27.4	27.3496	27.9498	28.55	27.1	26.7247	26.8246
1967	8	24.4	24.7	25.3111	25.8997	25.093	25.2	25.4997	26.0249	26.55	25	24.7998	24.8748
1967	9	25.7	26.1	26.9639	27.5498	26.7194	26.7	27.0497	27.4748	27.9	26.6	26.3248	26.4748
1967	10	25.2	26	27.4584	28.2999	27.3041	27.1	27.9499	28.2749	28.6	27.3	26.5748	27.1498
1967	11	22.5	23.3	25.5639	26.15	25.3693	25	26.1501	26.175	26.2	25.3	24.2748	25.1747
1967	12	22.2	23.1	25.7639	26.3751	25.6194	25.1	26.6503	26.3752	26.1	25.5	24.2498	25.4748
1968	1	21.6	22.7	25.2584	25.5501	25.1416	24.6	25.5503	25.1252	24.7	25.1	23.8499	25.0248
1968	2	22.1	23.2	25.6584	26.4002	25.7542	25.1	26.6002	26.5501	26.5	25.7	24.525	25.85
1968	3	25.6	26.7	29.2639	30.0501	29.2444	28.7	30.1501	30.1751	30.2	29.2	28.0249	29.2248
1968	4	27.6	28.5	30.9167	31.875	30.8458	30.3	31.9	32.175	32.45	30.7	29.5498	30.7748
1968	5	29	29.6	31.2584	31.9998	31.0665	30.8	31.7998	32.1749	32.55	31	30.2748	30.8747
1968	6	28.3	28.7	29.9056	30.3496	29.4651	29.5	29.4995	30.0248	30.55	29.3	28.8497	29.0245
1968	7	26.3	26.4	27.6584	28.0997	27.2665	27.2	27.4497	28.0248	28.6	27.1	26.5747	26.8746
1968	8	25.5	25.7	26.4111	27.1247	26.1805	26.1	26.7497	27.2998	27.85	26.1	25.7748	25.9498
1968	9	26.5	26.8	27.3584	27.8997	27.1291	27.3	27.3497	27.7998	28.25	27.1	26.8747	26.8998
1968	10	26.2	26.9	28.3584	28.9749	28.1415	28	28.5998	28.9249	29.25	28.1	27.4248	27.9247
1968	11	24.7	25.5	27.6111	27.975	27.3929	27.1	27.7501	27.775	27.8	27.3	26.3748	27.1747
1968	12	22.1	23.1	25.7639	26.4502	25.6819	25.1	26.7503	26.5252	26.3	25.6	24.3249	25.5998
1969	1	21	22.1	24.7584	24.9752	24.6416	24	24.9503	24.5752	24.2	24.6	23.2999	24.5248
1969	2	23.4	24.4	26.7584	27.4251	26.7416	26.2	27.6001	27.6251	27.65	26.7	25.5749	26.7249
1969	3	27.5	28.3	30.5056	31.125	30.3527	30	31.2001	31.275	31.35	30.3	29.3499	30.1998
1969	4	29.9	30.7	32.8167	33.5999	32.6458	32.3	33.45	33.75	34.05	32.5	31.5748	32.4748
1969	5	30	30.5	32.2584	32.8749	32.004	31.7	32.5998	32.9499	33.3	31.9	31.1748	31.7497
1969	6	29.8	30.1	31.2584	31.6496	30.7539	30.9	30.7495	31.2997	31.85	30.6	30.1996	30.2495
1969	7	27.6	27.6	28.7111	29.1247	28.2929	28.3	28.3996	28.9998	29.6	28.1	27.6997	27.8746
1969	8	25	25.3	25.9111	26.5497	25.718	25.8	26.1497	26.6748	27.2	25.7	25.3998	25.5248
1969	9	26.7	27	27.7639	28.3997	27.4943	27.6	27.8497	28.2998	28.75	27.4	27.1748	27.2247
1969	10	27.1	27.6	29.0584	29.6998	28.7415	28.6	29.1998	29.5749	29.95	28.6	27.9997	28.4247
1969	11	24	24.8	27.0639	27.65	26.8443	26.5	27.6501	27.75	27.85	26.7	25.6998	26.6247
1969	12	23.3	24.2	26.8695	27.5751	26.6721	26.1	27.8503	27.5502	27.25	26.5	25.3498	26.4748
1970	1	21.8	22.9	25.7111	26.1002	25.5805	24.9	26.2503	25.9002	25.55	25.4	24.0999	25.4498
1970	2	23.4	24.5	26.7584	27.2502	26.8291	26.4	27.2502	27.1501	27.05	26.9	25.7499	26.8999
1970	3	25.8	26.8	29.2639	29.8501	29.2319	28.8	29.9002	29.9751	30.05	29.2	28.0999	29.1999
1970	4	29.1	29.9	32.3167	33.15	32.1958	31.7	33.15	33.425	33.7	32	31.0498	32.0748
1970	5	30.4	30.9	32.6111	33.2998	32.3429	32.1	32.9498	33.3749	33.8	32.3	31.4748	32.0747
1970	6	29.8	30.2	31.2584	31.5996	30.7415	30.9	30.7995	31.3248	31.85	30.6	30.2997	30.2245
1970	7	27.4	27.4	28.5584	28.9747	28.154	28.1	28.2996	28.8748	29.45	28	27.5247	27.7497
1970	8	25.8	26.1	26.3584	26.8497	26.1666	26.6	26.2997	26.7749	27.25	26.2	26.2497	25.9748
1970	9	26.4	26.7	27.2111	27.7748	26.968	27.1	27.2497	27.7248	28.2	26.9	26.7498	26.7248
1970	10	26.1	26.8	28.3584	28.9999	28.1291	27.8	28.6499	28.9999	29.35	28	27.2998	27.8998
1970	11	24.3	25.1	27.3111	27.675	27.1305	26.7	27.5001	27.475	27.45	27.1	26.0999	26.9498
1970	12	20.6	21.6	24.4639	25.1252	24.3694	23.7	25.5004	25.2002	24.9	24.2	22.9249	24.2748
1971	1	21	22.1	24.5584	24.8502	24.4416	23.9	24.7503	24.3752	24	24.4	23.2249	24.3248
1971	2	22.8	23.9	26.4111	27.1751	26.4055	25.7	27.3002	27.2501	27.2	26.4	25.0999	26.3999
1971	3	26.5	27.5	30.0639	30.9501	29.9694	29.5	30.9001	31	31.1	29.9	28.6999	29.8748
1971	4	27.9	28.7	31.0167	31.8499	30.8332	30.4	31.95	32.25	32.55	30.7	29.6248	30.6498
1971	5	30.1	30.6	32.2111	32.7998	31.9429	31.7	32.4498	32.8749	33.3	31.9	31.1748	31.6747
1971	6	29.1	29.4	30.6584	31.1496	30.1289	30.2	30.3495	30.9497	31.55	29.9	29.4246	29.5995
1971	7	26.3	26.5	27.4584	27.8747	27.0415	27.2	27.1996	27.7748	28.35	26.9	26.5997	26.6246
1971	8	24.5	24.7	25.1584	25.6747	24.9291	25.1	25.0497	25.5498	26.05	24.9	24.7498	24.6998
1971	9	24.9	25.3	26.0639	26.6997	25.8068	25.9	26.1997	26.6499	27.1	25.7	25.3997	25.5498
1971	10	25.6	26.2	27.5584	28.1498	27.2915	27.2	27.6998	28.0749	28.45	27.2	26.6248	27.0247
1971	11	23.6	24.4	26.5111	26.975	26.2804	26	26.8	26.8	26.8	26.2	25.2748	26.0497
1971	12	20.1	21.1	23.7639	24.5251	23.6569	23.1	24.9503	24.6752	24.4	23.5	22.2748	23.5498
1972	1	22.7	23.9	26.4056	26.5252	26.2777	25.8	26.4004	25.9252	25.45	26.3	25.0749	26.1498
1972	2	22.6	23.7	26.2111	27.0251	26.218	25.7	27.2002	27.1751	27.15	26.2	24.8999	26.2249
1972	3	26.8	27.6	30.2639	31.0001	30.1444	29.6	31.1001	31.2	31.3	30	28.8499	30.0248
1972	4	29.3	30.1	32.2639	33.05	32.0818	31.7	32.95	33.25	33.55	32	30.9748	31.8998
1972	5	30.2	30.7	32.2639	32.8248	31.9193	31.8	32.3997	32.8249	33.25	31.8	31.1497	31.5746
1972	6	29.2	29.5	30.5584	30.8746	30.0289	30.2	29.9995	30.5248	31.05	29.9	29.4996	29.4995
1972	7	27.3	27.4	28.4111	28.7996	27.9679	28.1	28.0496	28.6248	29.2	27.8	27.4997	27.5246
1972	8	25.9	26	26.6111	27.3747	26.3554	26.5	26.9996	27.5998	28.2	26.3	26.0748	26.0997
1972	9	26.6	26.9	27.5639	28.1747	27.2443	27.4	27.6497	28.1248	28.6	27.2	26.8747	26.9247
1972	10	26.9	27.3	28.6584	29.2248	28.354	28.3	28.7498	29.0999	29.45	28.3	27.7497	28.0497
1972	11	22.7	23.5	25.8111	26.425	25.6055	25.2	26.45	26.5	26.55	25.5	24.4499	25.3998
1972	12	21.7	22.6	25.3111	25.9751	25.1805	24.6	26.3503	26.0752	25.8	25.1	23.7998	25.0498
1973	1	22.6	23.7	26.4111	26.7752	26.3055	25.6	26.8503	26.4752	26.1	26.2	24.8499	26.1998
1973	2	25.7	26.8	28.9056	29.3001	28.8652	28.5	29.2501	29.1251	29	28.9	27.8749	28.8249
1973	3	26.8	27.8	30.3111	30.9251	30.243	29.8	31.0501	31.0751	31.1	30.2	29.0749	30.1748
1973	4	29.8	30.4	32.4167	33.1249	32.1582	31.9	32.8999	33.2	33.5	32	31.1748	31.8997
1973	5	29.9	30.4	32.0111	32.6498	31.7054	31.5	32.3998	32.8749	33.35	31.6	30.8748	31.3997
1973	6	30.1	30.3	31.4584	31.9246	30.9289	31	31.0994	31.6747	32.25	30.8	30.2996	30.3995
1973	7	27.9	27.8	28.9584	29.2496	28.4915	28.5	28.4996	29.0498	29.6	28.3	27.8997	28.0246
1973	8	25.3	25.5	25.9584	26.5247	25.7291	25.9	26.0497	26.5498	27.05	25.7	25.5498	25.4998
1973	9	26.4	26.7	27.3111	27.9997	27.0179	27.2	27.4497	27.9748	28.5	27	26.6497	26.7247
1973	10	27.2	27.8	29.0584	29.5248	28.7415	28.7	28.9998	29.3749	29.75	28.6	28.1248	28.4247
1973	11	23.1	23.9	25.9584	26.375	25.7415	25.5	26.1501	26.15	26.15	25.7	24.7748	25.5247
1973	12	22.6	23.5	26.2167	26.9751	26.0708	25.5	27.3503	27.0752	26.8	25.9	24.6999	25.9248
1974	1	21.3	22.4	25.0584	25.3752	24.9666	24.4	25.3503	24.9002	24.45	24.9	23.5999	24.8748
1974	2	24.1	25.2	27.2528	27.6001	27.2638	27	27.5002	27.3751	27.25	27.4	26.2749	27.2749
1974	3	26	26.9	29.6639	30.3751	29.5319	28.9	30.5501	30.6001	30.65	29.3	28.2	29.3998
1974	4	29.7	30.4	32.3639	33.1999	32.0818	31.8	33.0999	33.45	33.8	32	30.9997	31.7997
1974	5	29.9	30.4	31.8584	32.3748	31.5165	31.3	31.9997	32.4749	32.95	31.4	30.6997	31.1746
1974	6	29.4	29.7	30.7584	31.0996	30.1664	30.4	30.1994	30.7747	31.35	30	29.6246	29.5745
1974	7	25.3	25.4	26.5111	26.9497	26.1054	26.2	26.2497	26.8248	27.4	25.9	25.5997	25.6997
1974	8	24.9	25.1	25.5584	26.0747	25.3291	25.5	25.5497	26.0498	26.55	25.3	25.1498	25.0998
1974	9	25.5	25.8	26.4111	26.9997	26.1304	26.3	26.4497	26.8998	27.35	26.1	25.8247	25.8497
1974	10	26.7	27.3	28.4584	28.8998	28.1415	28.2	28.3498	28.7999	29.25	28	27.5997	27.8247
1974	11	24.5	25.3	27.2111	27.5749	26.9804	26.8	27.35	27.375	27.4	26.9	26.0248	26.7497
1974	12	20.6	21.7	24.0584	24.5251	23.9916	23.6	24.7503	24.3502	23.95	23.9	22.8498	23.9248
1975	1	21	22.3	24.6056	24.7252	24.5652	24.2	24.6004	24.1252	23.65	24.7	23.4499	24.5248
1975	2	25.5	26.7	28.3	28.3751	28.2749	28.2	28.1501	27.9501	27.75	28.5	27.5749	28.2498
1975	3	26.7	27.7	29.9584	30.475	29.8291	29.5	30.4501	30.4751	30.5	29.8	28.7999	29.6998
1975	4	29.3	30.1	32.1639	32.95	31.9193	31.6	32.8999	33.225	33.55	31.8	30.8248	31.6747
1975	5	30.2	30.7	32.3111	32.9498	31.9804	31.8	32.6498	33.1499	33.65	31.9	31.0747	31.6496
1975	6	29.4	29.7	30.7584	31.1246	30.2039	30.4	30.2994	30.8747	31.45	30.1	29.6246	29.6495
1975	7	26.8	26.9	27.7056	27.9247	27.2526	27.5	27.0496	27.5748	28.1	27.1	26.9247	26.7996
1975	8	24.6	24.8	25.3111	25.8497	25.0429	25.2	25.2996	25.8498	26.4	25	24.8248	24.7747
1975	9	25.3	25.6	26.2639	26.8248	25.9818	26.1	26.2497	26.7248	27.2	25.9	25.5747	25.6997
1975	10	26	26.7	27.9056	28.4499	27.6276	27.7	27.8998	28.2749	28.65	27.6	27.0747	27.3497
1975	11	24.7	25.5	27.5111	28.0749	27.2679	27.1	28	28.075	28.15	27.2	26.2497	27.0247
1975	12	21.4	22.2	24.8639	25.4751	24.7194	24.2	25.7503	25.4502	25.15	24.6	23.3748	24.5748
1976	1	21.9	23	25.4584	25.7502	25.3291	24.8	25.7503	25.3752	25	25.3	23.9998	25.1998
1976	2	24.1	25.1	27.3584	27.575	27.3041	26.9	27.5	27.525	27.55	27.3	26.1498	27.2498
1976	3	27.6	28.6	30.4584	30.7501	30.3291	30.2	30.5501	30.5001	30.45	30.3	29.5249	30.1998
1976	4	29.3	30	32.0167	32.7749	31.7832	31.5	32.6999	33.025	33.35	31.7	30.7248	31.5497
1976	5	30.4	30.8	32.1111	32.6248	31.8054	31.8	32.1997	32.6249	33.05	31.8	31.1497	31.4997
1976	6	29.4	29.7	30.5584	30.8495	30.0039	30.3	29.9495	30.4997	31.05	29.9	29.5496	29.4495
1976	7	27	27.1	27.9584	28.2747	27.5415	27.8	27.4496	28.0248	28.6	27.4	27.1747	27.1246
1976	8	25.5	25.7	26.0584	26.5247	25.7915	26.1	25.8996	26.4248	26.95	25.8	25.6997	25.5247
1976	9	25.9	26.3	26.9111	27.5498	26.6679	26.8	27.0497	27.4748	27.9	26.6	26.3247	26.4247
1976	10	27.1	27.6	28.8056	29.2248	28.4651	28.5	28.6498	29.0499	29.45	28.4	27.8997	28.1247
1976	11	24.7	25.4	27.3584	27.7249	27.0915	26.9	27.5	27.55	27.6	27	26.1248	26.8247
1976	12	23.3	24.2	26.5056	26.7751	26.3277	26	26.8503	26.5002	26.15	26.3	25.2748	26.1498
1977	1	21.3	22.4	25.0584	25.4751	24.9291	24.4	25.5503	25.1752	24.8	24.9	23.5749	24.7998
1977	2	22.7	23.7	25.9584	26.4002	25.9666	25.5	26.4502	26.3751	26.3	26	24.8499	25.9749
1977	3	26	27	29.5111	30.1251	29.5055	29	30.1501	30.1251	30.1	29.5	28.4	29.4999
1977	4	29	29.8	32.0639	32.875	31.9319	31.5	32.95	33.2	33.45	31.8	30.7998	31.7998
1977	5	30.3	30.8	32.5111	33.0998	32.2054	32	32.7498	33.1999	33.65	32.1	31.3498	31.8997
1977	6	29.9	30.1	31.1056	31.3746	30.515	30.8	30.4495	30.9997	31.55	30.4	30.0496	29.9245
1977	7	27.1	27.2	28.0584	28.3496	27.629	27.8	27.4996	28.0498	28.6	27.5	27.2247	27.1996
1977	8	24.5	24.7	25.2111	25.7747	25.0305	25.1	25.2497	25.7498	26.25	25	24.7998	24.8498
1977	9	26.3	26.6	27.0111	27.4997	26.7429	27	26.9497	27.4248	27.9	26.7	26.5497	26.4747
1977	10	25.7	26.3	27.7584	28.3498	27.4915	27.3	27.9499	28.2999	28.65	27.4	26.7248	27.2247
1977	11	23.5	24.5	26.5584	26.975	26.3665	26.1	26.85	26.875	26.9	26.3	25.3748	26.1747
1977	12	21.3	22.4	24.7584	25.1252	24.6416	24.2	25.2503	24.8502	24.45	24.6	23.4998	24.5248
1978	1	21	22	24.5584	24.8502	24.4541	23.9	24.9503	24.5502	24.15	24.4	23.1999	24.3498
1978	2	24.4	25.5	27.6584	28.1002	27.6666	27.2	28.0501	27.9501	27.85	27.7	26.5749	27.6749
1978	3	26.7	27.7	30.2111	30.8251	30.1305	29.6	30.9001	30.95	31	30.1	28.9249	30.0498
1978	4	29.2	29.9	32.2167	33.0749	31.9582	31.5	32.9999	33.35	33.7	31.8	30.6997	31.6997
1978	5	30.8	31.2	32.6111	33.0748	32.2554	32.2	32.6498	33.0749	33.5	32.2	31.5997	31.8996
1978	6	29.5	29.8	30.6584	30.8746	30.1164	30.4	29.9495	30.4997	31.05	30	29.6996	29.5745
1978	7	26.2	26.3	27.2584	27.4747	26.8415	26.9	26.6996	27.2248	27.75	26.7	26.2997	26.4246
1978	8	25	25.2	25.7584	26.3247	25.5165	25.6	25.8497	26.3498	26.85	25.5	25.2498	25.2747
1978	9	25.9	26.3	26.8111	27.2997	26.5304	26.7	26.6497	27.1248	27.6	26.5	26.2747	26.2497
1978	10	26.4	26.8	28.2111	28.7998	27.8679	27.8	28.2997	28.7249	29.15	27.8	27.1497	27.5246
1978	11	23.3	24.2	26.5111	26.9999	26.2804	25.8	26.85	26.925	27	26.2	25.1249	26.0497
1978	12	22	22.9	25.4639	26.0001	25.3194	24.7	26.2003	25.8751	25.55	25.2	23.9749	25.1748
1979	1	22.5	23.7	26.1584	26.5001	26.0666	25.5	26.4503	26.0502	25.65	26.1	24.7999	25.9748
1979	2	23.9	25	27.2584	27.8251	27.2291	26.8	27.8501	27.7751	27.7	27.3	26.1499	27.1999
1979	3	27.2	28.1	30.5111	31.275	30.3805	30	31.3501	31.4251	31.5	30.3	29.1749	30.2498
1979	4	29.9	30.6	32.5639	33.1749	32.3443	32.1	33.05	33.35	33.65	32.2	31.3748	32.1247
1979	5	30.3	30.7	32.2584	32.7997	31.904	31.8	32.3997	32.8749	33.35	31.8	31.1247	31.5496
1979	6	29.5	29.8	30.6056	30.7496	30.0775	30.4	29.7495	30.2497	30.75	30	29.7496	29.5495
1979	7	26.9	27	27.5584	27.8747	27.1415	27.5	27.0996	27.6998	28.3	27	26.8496	26.7246
1979	8	25.8	26	26.3056	26.7497	26.0527	26.3	26.1497	26.6498	27.15	26	25.9748	25.7998
1979	9	26.9	27.1	27.6111	28.1497	27.2679	27.5	27.5497	28.0248	28.5	27.2	27.0247	26.9246
1979	10	27.6	28.3	29.5584	30.0748	29.2915	29.2	29.5998	29.9999	30.4	29.2	28.6248	29.0247
1979	11	26.4	27.2	29.3111	29.775	29.0929	28.8	29.6501	29.675	29.7	29	28.0748	28.8747
1979	12	21.2	22.2	24.7111	25.1251	24.593	24.1	25.3503	24.9252	24.5	24.5	23.3999	24.4748
1980	1	22.5	23.6	26.2584	26.6002	26.1416	25.5	26.6503	26.3002	25.95	26.1	24.7499	26.0248
1980	2	24.1	25.3	27.6584	28.0751	27.6666	27.1	28.0501	27.9501	27.85	27.7	26.525	27.6749
1980	3	26.8	27.8	30.4111	30.9251	30.343	29.7	30.9001	30.95	31	30.3	29.075	30.2748
1980	4	30.4	31.3	33.3639	33.9999	33.1693	32.8	33.85	34.075	34.3	33.1	32.1248	32.9747
1980	5	31.4	31.8	33.3111	33.9498	33.0054	32.8	33.5997	34.0749	34.55	32.9	32.1497	32.6997
1980	6	29.5	29.9	30.8584	31.1996	30.354	30.6	30.3495	30.8497	31.35	30.2	29.8996	29.8496
1980	7	26.5	26.6	27.5584	27.8747	27.1665	27.3	27.0996	27.6498	28.2	27	26.6997	26.7747
1980	8	25.5	25.6	25.9584	26.3747	25.7291	26	25.7497	26.2248	26.7	25.7	25.6498	25.4998
1980	9	26.9	27.3	27.8111	28.3497	27.5304	27.8	27.7497	28.1748	28.6	27.5	27.3247	27.2497
1980	10	27.4	27.9	29.0584	29.5748	28.779	28.8	28.9998	29.3749	29.75	28.7	28.1997	28.4997
1980	11	25.3	26.1	28.1111	28.475	27.8429	27.6	28.2501	28.275	28.3	27.7	26.8498	27.5747
1980	12	22.2	23.1	25.3584	25.5751	25.2291	24.9	25.5503	25.0752	24.6	25.2	24.2249	25.0998
1981	1	22.1	23.4	25.3472	25.1752	25.2485	25.1	24.9503	24.4002	23.85	25.5	24.3999	25.1498
1981	2	23.5	24.5	26.8056	27.3001	26.7527	26.3	27.3501	27.2751	27.2	26.7	25.6499	26.6999
1981	3	27.3	28.2	30.4584	31.0251	30.3416	30	30.9501	31.0501	31.15	30.3	29.2999	30.2248
1981	4	28.9	29.8	32.0167	32.95	31.8457	31.3	33.05	33.4	33.75	31.7	30.5748	31.6747
1981	5	30.4	30.8	32.2111	32.8248	31.8429	31.8	32.4997	32.9749	33.45	31.7	31.1247	31.4746
1981	6	30	30.3	31.1584	31.3996	30.6164	30.9	30.5495	31.0997	31.65	30.5	30.1996	30.0745
1981	7	26.7	26.8	27.6584	27.8747	27.2415	27.5	26.9996	27.5498	28.1	27.1	26.8997	26.8246
1981	8	26.4	26.5	26.8056	27.1997	26.5402	26.8	26.4996	26.9998	27.5	26.5	26.4998	26.2747
1981	9	26.4	26.7	27.2584	27.8747	26.929	27.2	27.2996	27.7998	28.3	26.9	26.6497	26.5997
1981	10	27.3	27.8	29.0584	29.4248	28.6915	28.8	28.9498	29.3499	29.75	28.5	28.1497	28.3247
1981	11	23.4	24.2	26.2111	26.625	26.0055	25.8	26.45	26.475	26.5	25.9	25.0748	25.7998
1981	12	23.1	24.1	26.3111	26.7002	26.193	25.9	26.7503	26.3502	25.95	26.1	25.1748	26.0748
1982	1	23.4	24.4	26.7056	26.8251	26.5402	26.2	26.7503	26.3252	25.9	26.6	25.4249	26.3747
1982	2	22.6	23.7	26.1056	26.6501	26.1277	25.6	26.7002	26.6501	26.6	26.2	24.9749	26.1499
1982	3	27	27.9	30.3584	30.975	30.2291	29.8	31.0001	31.025	31.05	30.1	29.0999	30.0998
1982	4	29.1	29.9	32.1695	33.1249	31.8971	31.4	33.0999	33.5	33.9	31.7	30.6248	31.6247
1982	5	30.2	30.7	32.2111	32.7748	31.8179	31.7	32.4997	32.9999	33.5	31.7	30.9997	31.4246
1982	6	30.3	30.6	31.4584	31.6996	30.8539	31.1	30.8495	31.3997	31.95	30.7	30.3746	30.2495
1982	7	28.6	28.6	29.3056	29.4247	28.8276	29.2	28.4496	28.9498	29.45	28.7	28.6247	28.3496
1982	8	26.1	26.4	26.5056	26.8497	26.2777	26.7	26.1497	26.5998	27.05	26.3	26.3748	26.0498
1982	9	27.2	27.4	27.7584	28.2497	27.4415	27.7	27.6996	28.1498	28.6	27.4	27.2497	27.1247
1982	10	26.8	27.3	28.5584	29.0497	28.2165	28.2	28.5498	28.9749	29.4	28.1	27.5997	27.8747
1982	11	22.7	23.5	25.7111	26.2	25.518	25.1	26.1001	26.1	26.1	25.4	24.4749	25.3248
1982	12	22	23	25.5111	26.0251	25.393	24.9	26.2503	25.8502	25.45	25.3	24.1498	25.2748
1983	1	19.2	20.4	23.2111	23.4752	23.143	22.5	23.5004	23.0252	22.55	23.1	21.6999	23.0748
1983	2	23.9	25	27.2584	27.8501	27.2666	26.8	27.9002	27.8251	27.75	27.3	26.1749	27.2749
1983	3	25.9	27.3	29.7639	30.1752	29.8319	29.4	30.1002	30.0501	30	29.9	28.6749	29.8999
1983	4	29.1	30	32.4695	33.6	32.3597	31.7	33.7	34.025	34.35	32.2	31.0249	32.2498
1983	5	31.1	31.6	33.1639	33.8998	32.8193	32.6	33.6498	34.1499	34.65	32.7	31.8998	32.4746
1983	6	30.6	30.9	31.7584	31.8996	31.1914	31.5	30.9495	31.4747	32	31.1	30.8246	30.6245
1983	7	28.6	28.7	29.4584	29.6496	28.9915	29.3	28.7496	29.2748	29.8	28.9	28.6747	28.5246
1983	8	27.3	27.3	27.6056	27.9747	27.3026	27.6	27.1996	27.6998	28.2	27.3	27.2497	26.9997
1983	9	27	27.2	27.6584	28.1747	27.3415	27.6	27.5996	28.0998	28.6	27.4	27.1247	27.0247
1983	10	26.5	27.1	28.3584	28.7999	28.0915	28.1	28.3998	28.6749	28.95	28	27.5248	27.8247
1983	11	24.6	25.4	27.2584	27.625	27.004	26.8	27.4	27.4	27.4	26.9	26.0998	26.7497
1983	12	23.2	24	26.2584	26.6501	26.1165	25.8	26.7003	26.3251	25.95	26.1	25.0498	25.9747
1984	1	20.4	21.5	24.0056	24.3251	23.8652	23.3	24.3503	23.9752	23.6	23.8	22.5999	23.7248
1984	2	24.5	25.6	27.6056	28.1002	27.6277	27.3	28.0502	27.8751	27.7	27.8	26.7	27.6499
1984	3	27.8	28.7	30.9056	31.475	30.7527	30.4	31.5001	31.5	31.5	30.7	29.7249	30.5998
1984	4	29.7	30.5	32.6167	33.3999	32.3457	31.9	33.3999	33.8	34.2	32.2	31.0748	32.0747
1984	5	30.6	31	32.6111	33.2497	32.2054	32	32.9997	33.4999	34	32	31.2747	31.7996
1984	6	29.3	29.6	30.7584	31.0996	30.2289	30.4	30.3495	30.8997	31.45	30.1	29.6747	29.6995
1984	7	27.9	27.9	28.6584	28.8247	28.204	28.5	27.9496	28.4748	29	28.1	27.9247	27.7496
1984	8	27.2	27.4	27.7584	28.2247	27.454	27.7	27.5996	28.1248	28.65	27.4	27.3248	27.1497
1984	9	26.8	27.1	27.5111	27.9497	27.1429	27.4	27.3996	27.9248	28.45	27.1	26.8247	26.7747
1984	10	27.6	28.2	29.3584	29.6998	28.979	29.1	29.1998	29.5999	30	28.8	28.4497	28.5997
1984	11	23.9	24.7	26.9111	27.45	26.6429	26.3	27.35	27.45	27.55	26.5	25.4997	26.3747
1984	12	22.2	23.1	25.2056	25.4751	25.1152	24.9	25.5503	25.1252	24.7	25.1	24.1999	25.0248
1985	1	24.8	25.9	27.9	27.9002	27.7249	27.5	27.7003	27.2501	26.8	27.8	26.7498	27.5497
1985	2	21.7	22.8	25.1584	25.9252	25.1916	24.7	26.0502	25.9501	25.85	25.2	24.0499	25.2249
1985	3	28.1	29	31.2056	31.75	31.0402	30.7	31.8001	31.9	32	31	29.9999	30.8748
1985	4	28.5	29.3	31.5167	32.15	31.3208	30.9	32.2	32.475	32.75	31.2	30.2498	31.1248
1985	5	30.7	31.2	32.7111	33.3748	32.3804	32.2	33.0498	33.5249	34	32.3	31.5748	32.0496
1985	6	29.8	30.1	31.0584	31.3745	30.5289	30.8	30.4994	31.0747	31.65	30.4	29.9996	29.9995
1985	7	27.1	27.3	28.1584	28.3747	27.7415	27.9	27.4996	27.9998	28.5	27.6	27.3747	27.3246
1985	8	26.7	26.9	27.2584	27.5997	27.0041	27.2	26.9497	27.3748	27.8	27	26.9248	26.7498
1985	9	26.6	26.9	27.2584	27.7247	26.904	27.2	27.0996	27.5998	28.1	26.9	26.7497	26.5497
1985	10	27.1	27.8	28.8528	29.2249	28.5512	28.7	28.6499	28.9999	29.35	28.5	28.0997	28.2497
1985	11	24.9	25.6	27.5584	27.875	27.304	27.1	27.7	27.7	27.7	27.2	26.3498	27.0497
1985	12	22.2	23.1	25.3584	25.6751	25.2666	24.9	25.7503	25.2752	24.8	25.2	24.1999	25.1748
1986	1	21.8	22.9	25.3056	25.5501	25.1777	24.7	25.5503	25.1502	24.75	25.2	23.9499	25.0498
1986	2	25	26	28.0056	28.6501	27.9777	27.6	28.7001	28.65	28.6	28	26.9999	27.9499
1986	3	27.8	28.8	31.3639	32.0751	31.2944	30.8	32.1001	32.2	32.3	31.2	30.0749	31.2248
1986	4	29	29.8	32.4695	33.7499	32.2971	31.6	33.95	34.35	34.75	32.1	30.7248	32.1247
1986	5	29.8	30.3	31.9639	32.7499	31.6568	31.5	32.5498	33.0499	33.55	31.5	30.7997	31.3497
1986	6	29.6	29.9	31.1584	31.6496	30.6414	30.7	30.8495	31.4247	32	30.5	30.0247	30.1245
1986	7	27.3	27.3	28.1584	28.3747	27.7415	27.9	27.5497	28.0498	28.55	27.6	27.3747	27.3246
1986	8	26.2	26.4	26.9584	27.2497	26.7291	26.8	26.6497	27.0498	27.45	26.7	26.5248	26.4998
1986	9	26	26.3	26.9111	27.4997	26.6304	26.8	27.0497	27.4998	27.95	26.6	26.2497	26.3497
1986	10	26.5	27	28.3584	28.9748	28.054	28.1	28.5998	28.9999	29.4	27.9	27.4497	27.7497
1986	11	24.2	25	27.1639	27.7749	26.9443	26.6	27.7501	27.825	27.9	26.8	25.8498	26.7247
1986	12	20.9	22	24.4056	24.7752	24.3027	23.9	24.9004	24.5002	24.1	24.3	23.1498	24.1998
1987	1	21.6	22.7	25.1584	25.5251	25.0165	24.5	25.5503	25.1752	24.8	25	23.7499	24.8747
1987	2	25.1	26.2	28.0528	28.4001	27.9888	27.8	28.3002	28.1751	28.05	28.1	27.1749	27.9248
1987	3	26.6	27.5	29.7584	30.3	29.6041	29.3	30.3001	30.325	30.35	29.5	28.5999	29.4498
1987	4	28.8	29.6	31.9167	32.625	31.7958	31.3	32.65	32.925	33.2	31.7	30.6749	31.6748
1987	5	30.5	31	32.8111	33.5498	32.5054	32.2	33.3498	33.7999	34.25	32.4	31.5748	32.1997
1987	6	30.4	30.7	31.7056	31.9496	31.165	31.4	31.0995	31.6248	32.15	31.1	30.7246	30.6245
1987	7	29.7	29.6	30.4584	30.6496	29.9665	30.2	29.8496	30.3998	30.95	29.8	29.5996	29.4746
1987	8	27	27.1	27.3056	27.7247	27.0526	27.4	27.0497	27.5248	28	27.1	27.0748	26.7997
1987	9	27.5	27.7	28.0639	28.5497	27.6943	28	28.0497	28.5748	29.1	27.7	27.4996	27.3247
1987	10	26.2	26.9	28.3584	28.9999	28.1166	27.9	28.6499	29.0499	29.45	28	27.3498	27.8748
1987	11	24.3	25.1	27.3111	27.875	27.118	26.8	27.85	27.85	27.85	27	26.0748	26.9248
1987	12	21.7	22.5	25.2639	25.9502	25.1569	24.5	26.2503	25.9502	25.65	25	23.7749	25.0498
1988	1	21.6	22.7	25.4584	25.8252	25.3791	24.8	25.9004	25.5002	25.1	25.3	24.0499	25.2998
1988	2	23.7	24.9	27.2584	27.8502	27.3041	26.8	27.9502	27.8251	27.7	27.4	26.15	27.3499
1988	3	27	28	30.5639	31.3001	30.5319	30	31.4501	31.5001	31.55	30.5	29.2749	30.4999
1988	4	29.1	29.9	32.3695	33.425	32.1721	31.5	33.6	33.95	34.3	31.9	30.8248	31.9748
1988	5	29.9	30.4	32.1639	32.9748	31.8693	31.6	32.7498	33.2749	33.8	31.7	30.9498	31.5747
1988	6	29.3	29.7	30.8111	31.2496	30.2803	30.4	30.4495	31.0497	31.65	30.1	29.6246	29.7495
1988	7	27.2	27.2	28.1584	28.4747	27.7415	27.9	27.6497	28.1748	28.7	27.6	27.2997	27.3246
1988	8	24.6	24.8	25.2584	25.7997	25.0791	25.2	25.2997	25.7749	26.25	25.1	24.8498	24.8998
1988	9	25.6	25.9	26.6111	27.2997	26.3304	26.5	26.7996	27.3248	27.85	26.3	25.9747	26.0497
1988	10	25.5	26.3	27.6584	28.2249	27.4291	27.3	27.9499	28.2999	28.65	27.3	26.7248	27.1998
1988	11	24	24.8	26.9111	27.325	26.6929	26.4	27.1501	27.225	27.3	26.6	25.6748	26.4747
1988	12	23.2	24	26.1056	26.2001	25.9777	25.8	26.1003	25.6001	25.1	26	25.0748	25.8498
1989	1	18.7	19.8	22.5111	22.9002	22.3805	21.7	22.9503	22.5252	22.1	22.3	20.9749	22.2498
1989	2	20.8	22.1	24.4584	24.9502	24.5666	24	25.0002	24.8501	24.7	24.7	23.4	24.6749
1989	3	25.9	27	29.5639	30.0751	29.5569	29.1	30.1002	30.0751	30.05	29.6	28.4	29.5499
1989	4	28.6	29.4	31.8695	32.8	31.7347	31.2	32.9	33.175	33.45	31.6	30.4749	31.5998
1989	5	29.5	30.1	31.6111	32.1498	31.3304	31.2	31.8498	32.2999	32.75	31.3	30.5748	31.0497
1989	6	29.5	29.8	30.9584	31.3746	30.4665	30.6	30.5495	31.1247	31.7	30.3	29.8747	29.9745
1989	7	28.3	28.3	29.1584	29.3496	28.704	29	28.4496	28.9748	29.5	28.6	28.3747	28.2496
1989	8	26.2	26.4	26.7056	26.9247	26.4277	26.7	26.2497	26.6748	27.1	26.4	26.3998	26.1498
1989	9	26.8	27.1	27.6111	28.0747	27.3054	27.5	27.4497	27.9248	28.4	27.3	27.0247	26.9997
1989	10	26.2	26.9	28.2584	28.8999	28.0415	27.9	28.4998	28.8499	29.2	28	27.3748	27.8247
1989	11	24.4	25.3	27.4111	27.925	27.2429	26.9	27.85	27.875	27.9	27.2	26.1748	27.0747
1989	12	21	21.9	24.4111	24.9251	24.2679	23.8	25.1503	24.8252	24.5	24.2	22.9998	24.1247
1990	1	22.8	23.9	26.5584	27.0002	26.4416	25.8	27.1003	26.7501	26.4	26.4	25.0499	26.3248
1990	2	21.7	22.8	25.0584	25.5002	25.0666	24.6	25.6003	25.4501	25.3	25.1	24.025	25.0749
1990	3	25.4	26.4	28.6584	29.0751	28.5916	28.2	29.1002	28.9751	28.85	28.6	27.5999	28.5248
1990	4	30.1	30.8	33.1167	34.1	32.9207	32.5	34.15	34.525	34.9	32.8	31.6998	32.7247
1990	5	30.5	31	32.7111	33.4498	32.4054	32.1	33.1498	33.6499	34.15	32.3	31.5248	32.0997
1990	6	30	30.3	31.5111	31.9496	30.9803	31.1	31.1995	31.7998	32.4	30.8	30.3996	30.4495
1990	7	27.5	27.6	28.4056	28.6497	27.9901	28.2	27.7996	28.3248	28.85	27.9	27.6497	27.5746
1990	8	26.9	27.1	27.5584	28.0247	27.3541	27.6	27.4497	27.8748	28.3	27.4	27.2498	27.1498
1990	9	27.1	27.5	28.1111	28.6997	27.8304	28	28.1497	28.6248	29.1	27.8	27.5247	27.5497
1990	10	27	27.6	28.8584	29.4499	28.5915	28.6	28.9998	29.3749	29.75	28.5	28.0248	28.3247
1990	11	26.2	27	28.9111	29.375	28.718	28.5	29.2501	29.25	29.25	28.6	27.7998	28.5248
1990	12	25	25.9	28.3639	28.9251	28.2694	27.8	29.2004	28.8752	28.55	28.2	27.0498	28.1748
1991	1	21.8	22.8	25.5111	25.8502	25.393	24.8	25.9004	25.4752	25.05	25.3	23.9749	25.2748
1991	2	25.8	26.9	29.4111	30.2001	29.418	28.8	30.3	30.325	30.35	29.4	28.225	29.4249
1991	3	27.2	28.2	30.6639	31.3251	30.5944	30.1	31.4001	31.45	31.5	30.5	29.4249	30.5248
1991	4	30.4	31.2	33.6695	34.4999	33.4846	32.9	34.55	34.85	35.15	33.3	32.0999	33.2998
1991	5	30.4	30.8	32.2639	32.9248	31.9443	31.7	32.7498	33.1749	33.6	31.8	31.0247	31.6246
1991	6	30	30.3	31.4639	32.0496	30.9442	30.9	31.3495	31.9747	32.6	30.7	30.2247	30.4245
1991	7	28.1	28.2	29.2584	29.4747	28.8415	29	28.6496	29.1998	29.75	28.7	28.3247	28.4246
1991	8	25.4	25.6	26.1111	26.7247	25.8805	26	26.2497	26.7498	27.25	25.8	25.6498	25.6498
1991	9	27.7	28.1	28.7111	29.3248	28.4679	28.6	28.7497	29.1748	29.6	28.5	28.1748	28.2247
1991	10	27.3	28	29.2584	29.7749	29.0165	28.9	29.2499	29.5749	29.9	29	28.3498	28.7747
1991	11	24.8	25.6	27.5584	27.975	27.3541	27.2	27.7501	27.8	27.85	27.3	26.4498	27.1498
1991	12	21.6	22.5	25.0584	25.3751	24.9416	24.5	25.5503	25.1252	24.7	24.9	23.6999	24.8248
1992	1	20.4	21.5	24.1111	24.4502	24.018	23.4	24.5503	24.1002	23.65	24	22.7249	23.9248
1992	2	20.6	21.7	24.2111	24.9251	24.2305	23.6	25.1502	25.1001	25.05	24.2	22.9249	24.2499
1992	3	27.8	28.8	31.2639	31.9251	31.1944	30.8	32.0001	32.0501	32.1	31.1	29.9999	31.1248
1992	4	29.9	30.8	33.1167	33.8499	32.9332	32.4	33.85	34.1	34.35	32.8	31.6749	32.7498
1992	5	29.7	30.2	32.1111	32.8498	31.8054	31.4	32.6498	33.1249	33.6	31.7	30.7748	31.4997
1992	6	30.6	30.7	31.9111	32.2746	31.3428	31.4	31.4494	32.0247	32.6	31.2	30.6246	30.7745
1992	7	27.7	27.8	28.4584	28.6747	28.0415	28.2	27.8496	28.3998	28.95	27.9	27.5997	27.6246
1992	8	25.3	25.5	26.0584	26.7247	25.8291	25.9	26.3497	26.8998	27.45	25.8	25.4998	25.5998
1992	9	26.4	26.7	27.4111	28.0997	27.1429	27.3	27.4997	27.9999	28.5	27.1	26.8247	26.8747
1992	10	27	27.6	28.8584	29.3749	28.5915	28.5	28.8998	29.2499	29.6	28.5	27.9498	28.3247
1992	11	24.2	25	26.9111	27.375	26.6929	26.4	27.2501	27.275	27.3	26.6	25.6748	26.4747
1992	12	21.4	22.3	24.7111	25.2251	24.618	24.1	25.4503	25.1002	24.75	24.5	23.3498	24.5248
1993	1	19.8	20.9	23.4584	23.6502	23.3416	22.8	23.7004	23.2752	22.85	23.3	22.0499	23.2248
1993	2	22.8	23.9	26.0584	26.6252	26.0666	25.6	26.6501	26.6001	26.55	26.1	24.9749	26.0749
1993	3	27.4	28.4	31.0111	31.6251	30.9305	30.4	31.5501	31.6251	31.7	30.8	29.7249	30.8499
1993	4	29.7	30.5	32.5639	33.2749	32.3193	32	33.1999	33.475	33.75	32.2	31.2248	32.0747
1993	5	29.6	30.1	31.9639	32.8998	31.6568	31.2	32.7498	33.2999	33.85	31.5	30.5248	31.3497
1993	6	30	30.3	31.6111	32.0746	31.0803	31.1	31.2994	31.9497	32.6	30.9	30.3496	30.5495
1993	7	28.4	28.5	29.6111	29.9747	29.1929	29.3	29.2496	29.8248	30.4	29	28.6997	28.7746
1993	8	26.3	26.4	26.7584	27.2247	26.4665	26.7	26.5497	27.0998	27.65	26.4	26.2497	26.1747
1993	9	27.4	27.7	27.9111	28.5248	27.6304	27.8	28.0497	28.5248	29	27.6	27.3247	27.3497
1993	10	27.9	28.6	29.8584	30.3749	29.5915	29.5	29.8499	30.1999	30.55	29.5	28.9498	29.3247
1993	11	27.3	28.1	30.2111	30.575	29.9929	29.7	30.35	30.375	30.4	29.9	28.9749	29.7747
1993	12	22.4	23.2	25.3111	25.9251	25.193	24.7	26.1503	25.8002	25.45	25.1	23.9499	25.0748
1994	1	22.8	23.8	26.1584	26.3502	26.0041	25.7	26.3503	25.9502	25.55	25.9	24.8998	25.8498
1994	2	23.4	24.5	26.5056	27.0251	26.4777	26.1	27.0002	26.9501	26.9	26.5	25.4999	26.4499
1994	3	26.9	27.9	30.7639	31.5751	30.6944	30	31.7001	31.825	31.95	30.6	29.225	30.6248
1994	4	30.2	31	33.2167	33.95	33.0332	32.6	33.95	34.25	34.55	32.9	31.8998	32.8498
1994	5	31.2	31.7	33.2584	33.7248	32.954	32.8	33.3498	33.7749	34.2	32.9	32.1998	32.6497
1994	6	30.2	30.5	31.6056	31.8996	31.0525	31.3	30.9994	31.5747	32.15	30.9	30.5746	30.4995
1994	7	26.8	26.9	27.8584	28.3247	27.4415	27.5	27.6996	28.2498	28.8	27.3	26.9247	27.0246
1994	8	25.1	25.3	25.6584	26.0747	25.4291	25.6	25.5497	26.0248	26.5	25.4	25.2498	25.1998
1994	9	25.7	25.9	26.5639	27.2997	26.2818	26.4	26.7996	27.2998	27.8	26.2	25.8747	25.9997
1994	10	27.5	28.1	29.4584	30.0998	29.1665	29.1	29.6998	30.1249	30.55	29	28.4497	28.8747
1994	11	23.7	24.5	26.5584	27	26.3665	26.1	26.9001	26.9	26.9	26.3	25.3748	26.1747
1994	12	20.6	21.5	24.1111	24.6751	24.018	23.5	25.0004	24.6252	24.25	23.9	22.7498	23.9248
1995	1	21.2	22.3	24.4584	24.6502	24.3416	23.9	24.6503	24.2002	23.75	24.3	23.3249	24.2248
1995	2	22.6	23.7	25.7584	26.1502	25.7666	25.4	26.0502	25.9001	25.75	25.8	24.7999	25.7749
1995	3	27.4	28.3	30.6111	31.2001	30.468	30.1	31.2001	31.3	31.4	30.4	29.3749	30.3248
1995	4	28.9	29.7	31.9167	32.7249	31.6832	31.2	32.6999	33.05	33.4	31.5	30.4248	31.4498
1995	5	30.4	31	32.6639	33.3498	32.3693	32.1	33.0498	33.4999	33.95	32.2	31.4748	32.0747
1995	6	30.8	31	31.9056	32.1746	31.34	31.6	31.2495	31.7997	32.35	31.2	30.9246	30.7745
1995	7	27.7	27.8	28.9111	29.3496	28.4929	28.6	28.6996	29.2998	29.9	28.3	27.9247	28.0746
1995	8	26.4	26.5	27.0584	27.5247	26.7791	26.9	26.9996	27.5248	28.05	26.7	26.5498	26.4998
1995	9	27.1	27.3	27.9111	28.5497	27.5804	27.8	27.9996	28.5248	29.05	27.5	27.2496	27.2497
1995	10	27.9	28.5	29.7584	30.2498	29.454	29.4	29.6998	30.0499	30.4	29.4	28.8497	29.1497
1995	11	23.8	24.7	26.9111	27.275	26.6929	26.3	27.1501	27.175	27.2	26.6	25.5998	26.4747
1995	12	22.5	23.4	26.2639	26.8751	26.1444	25.4	27.2503	27.0002	26.75	26	24.5999	26.0248
1996	1	22.7	23.8	26.5111	27.0002	26.393	25.7	27.0503	26.7752	26.5	26.3	24.9249	26.2748
1996	2	24.8	25.9	28.2111	28.7751	28.218	27.7	28.8001	28.75	28.7	28.2	27.0749	28.2249
1996	3	27.8	28.7	31.0111	31.6501	30.843	30.4	31.7001	31.775	31.85	30.7	29.7249	30.6748
1996	4	29.2	30	32.3167	33.15	32.1332	31.7	33.15	33.45	33.75	32	30.9748	31.9498
1996	5	31.2	31.6	33.1584	33.6998	32.804	32.6	33.2997	33.7749	34.25	32.7	31.9497	32.4496
1996	6	29.7	29.9	31.1584	31.5496	30.6164	30.7	30.7495	31.3497	31.95	30.5	29.9746	30.0745
1996	7	28.4	28.5	29.7111	30.0996	29.2929	29.3	29.3496	29.9748	30.6	29.1	28.7247	28.8746
1996	8	26.2	26.2	26.9584	27.5747	26.7291	26.7	27.1497	27.6498	28.15	26.7	26.3248	26.4998
1996	9	27.7	27.8	28.2584	28.7497	27.9665	28.3	28.0996	28.5498	29	28	27.7997	27.6747
1996	10	27.4	28	29.3584	29.8998	29.0915	29	29.2998	29.6499	30	29	28.4498	28.8247
1996	11	23.8	24.6	26.5584	26.825	26.3415	26.2	26.5001	26.425	26.35	26.3	25.4499	26.1247
1996	12	22.9	23.8	26.3584	26.8251	26.2541	25.7	27.0503	26.6502	26.25	26.2	24.9999	26.1498
1997	1	23.5	24.5	26.9584	27.2502	26.8416	26.4	27.1502	26.8001	26.45	26.8	25.5999	26.7248
1997	2	21.3	22.5	24.7584	25.2252	24.8041	24.3	25.3502	25.2001	25.05	24.9	23.725	24.8499
1997	3	27.5	28.6	30.9584	31.4501	30.9041	30.4	31.3501	31.3001	31.25	30.9	29.9001	30.8499
1997	4	30.7	31.6	33.7639	34.3	33.5318	33.1	34.15	34.325	34.5	33.4	32.4499	33.2998
1997	5	30.9	31.4	32.9111	33.3998	32.6054	32.4	33.0498	33.4499	33.85	32.5	31.8498	32.2997
1997	6	30.4	30.7	31.8584	32.1996	31.3164	31.4	31.3994	31.9747	32.55	31.2	30.6996	30.7745
1997	7	28.3	28.4	29.4584	29.7747	29.0415	29.1	29.0496	29.6248	30.2	28.9	28.4497	28.6246
1997	8	26.5	26.7	27.2584	27.8747	27.0291	27.1	27.4497	27.9498	28.45	27	26.7498	26.7998
1997	9	28.5	28.9	29.5111	30.0748	29.2429	29.4	29.5497	29.9748	30.4	29.2	28.9248	28.9747
1997	10	28.7	29.3	30.6584	31.2498	30.3915	30.3	30.7998	31.1749	31.55	30.3	29.7248	30.1247
1997	11	26.1	26.9	29.1111	29.675	28.8929	28.5	29.6501	29.675	29.7	28.8	27.7998	28.6747
1997	12	22.6	23.5	25.9584	26.4251	25.8541	25.4	26.6503	26.2502	25.85	25.8	24.6749	25.7498
1998	1	21.7	22.7	25.2111	25.5501	25.118	24.6	25.6503	25.2502	24.85	25.1	23.8249	25.0248
1998	2	24.3	25.4	27.5584	28.1751	27.5166	27.1	28.3002	28.2251	28.15	27.5	26.3749	27.4748
1998	3	26.5	27.5	30.1111	30.5251	30.143	29.6	30.6002	30.5251	30.45	30.1	29.1	30.1749
1998	4	30.9	31.7	34.0167	34.8499	33.8332	33.3	34.8999	35.225	35.55	33.7	32.5748	33.6498
1998	5	32.2	32.6	34.3111	34.9748	33.9929	33.7	34.6997	35.1749	35.65	33.9	33.1248	33.6746
1998	6	31.2	31.4	32.4056	32.5495	31.79	32	31.5994	32.1747	32.75	31.6	31.3246	31.1744
1998	7	28.7	28.8	29.8584	30.1246	29.4415	29.5	29.3496	29.8998	30.45	29.3	28.9247	29.0246
1998	8	25.9	25.9	26.5111	27.1247	26.2679	26.3	26.7497	27.2748	27.8	26.2	25.9748	26.0247
1998	9	25.8	26.2	26.9639	27.7748	26.7193	26.8	27.3996	27.8998	28.4	26.7	26.2747	26.4747
1998	10	27.2	27.7	29.1111	29.7498	28.8054	28.7	29.2998	29.7249	30.15	28.7	28.0497	28.4997
1998	11	26.3	27.1	29.2111	29.575	28.9554	28.7	29.45	29.475	29.5	28.9	27.9498	28.6997
1998	12	23.7	24.7	27.0584	27.3502	26.9666	26.5	27.4503	27.0002	26.55	26.9	25.8249	26.8748
1999	1	22.5	23.6	26.0584	26.3001	25.8291	25.4	26.3003	25.9501	25.6	25.7	24.5498	25.5998
1999	2	26.8	27.7	29.5056	29.2751	29.2402	29.3	29.0001	28.9	28.8	29.2	28.4497	28.9748
1999	3	26.8	27.7	30.3167	31.1001	30.1082	29.6	31.2501	31.4001	31.55	30	28.7749	29.8998
1999	4	29.3	30.1	32.4167	33.2749	32.2332	31.7	33.35	33.675	34	32.1	30.9498	32.0498
1999	5	30.5	31.1	32.5584	32.9748	32.229	32.1	32.4998	32.9249	33.35	32.2	31.4497	31.8996
1999	6	29.9	30.1	31.1584	31.3745	30.5289	30.7	30.4994	31.0997	31.7	30.3	29.9996	29.8995
1999	7	27.1	27.1	28.1111	28.5247	27.6804	27.8	27.7996	28.3998	29	27.5	27.1747	27.2496
1999	8	25	25.2	25.7111	26.2747	25.4555	25.6	25.8497	26.3498	26.85	25.4	25.2498	25.1998
1999	9	26.1	26.4	27.2111	27.8497	26.9054	27	27.3496	27.8748	28.4	26.8	26.4747	26.5997
1999	10	26.6	27.1	28.4584	29.0998	28.1665	28.1	28.6498	29.0499	29.45	28.1	27.4997	27.8747
1999	11	25.4	26.1	28.2111	28.65	27.9554	27.6	28.5	28.55	28.6	27.8	26.8748	27.6997
1999	12	22.4	23.4	25.8111	26.1751	25.693	25.2	26.3503	25.9502	25.55	25.6	24.4998	25.5748
2000	1	22.6	23.6	26.1584	26.4751	25.9791	25.5	26.5502	26.2501	25.95	25.9	24.6498	25.7998
2000	2	23	24.1	26.1528	26.3002	26.1513	25.9	26.0002	25.8001	25.6	26.3	25.3249	26.1499
2000	3	25.5	26.5	29.1111	29.8501	29.0805	28.5	29.9501	30.0001	30.05	29	27.8499	29.0499
2000	4	30.2	31	33.1167	33.8999	32.8957	32.5	33.8999	34.225	34.55	32.7	31.7748	32.6747
2000	5	30.8	31.4	32.9111	33.5498	32.6304	32.5	33.2498	33.5999	33.95	32.6	31.8748	32.3497
2000	6	30.3	30.6	31.4584	31.6996	30.8789	31.2	30.7994	31.3747	31.95	30.7	30.4746	30.2995
2000	7	27.9	27.9	28.7584	28.9747	28.3415	28.6	28.1996	28.6748	29.15	28.2	27.9496	27.9246
2000	8	26.4	26.5	26.9584	27.4497	26.704	26.9	26.8996	27.3748	27.85	26.7	26.5498	26.4497
2000	9	26.8	27.1	27.6111	28.1247	27.3304	27.6	27.5497	28.0248	28.5	27.3	27.0997	27.0497
2000	10	27	27.6	28.8056	29.1999	28.5402	28.5	28.6998	29.0249	29.35	28.5	27.9748	28.2747
2000	11	24.5	25.3	27.5639	28.15	27.3443	26.9	28.05	28.075	28.1	27.2	26.1748	27.1247
2000	12	22	23	25.3111	25.6751	25.218	24.8	25.8503	25.4002	24.95	25.2	24.1249	25.1248
2001	1	20.9	22	24.4584	24.8002	24.3416	23.9	24.8503	24.4752	24.1	24.3	23.0998	24.2248
2001	2	23.2	24.3	26.4584	26.8251	26.4666	26.1	26.7002	26.5251	26.35	26.5	25.4749	26.4749
2001	3	27.3	28.3	30.5111	31.0001	30.443	30.1	30.9501	30.9751	31	30.4	29.4249	30.3748
2001	4	31.1	31.9	34.0639	34.7499	33.8568	33.5	34.65	34.925	35.2	33.7	32.7248	33.6498
2001	5	31.5	32	33.6111	34.1498	33.3054	33.1	33.7498	34.1749	34.6	33.2	32.5248	32.9997
2001	6	29.6	29.9	31.1056	31.3996	30.5775	30.7	30.4495	30.9997	31.55	30.5	30.0247	30.0495
2001	7	27.6	27.8	28.4584	28.7747	28.0415	28.3	28.0497	28.6248	29.2	27.9	27.7747	27.6246
2001	8	26.3	26.3	26.6584	27.0747	26.3915	26.6	26.5497	27.0498	27.55	26.4	26.1997	26.1247
2001	9	25.9	26.2	27.1639	27.9499	26.9068	26.8	27.6497	28.1248	28.6	26.8	26.3748	26.6498
2001	10	27.1	27.7	29.0584	29.5498	28.7915	28.7	29.0998	29.4499	29.8	28.7	28.1248	28.5247
2001	11	25.1	25.9	27.9111	28.275	27.6679	27.4	28.1	28.1	28.1	27.6	26.7248	27.4247
2001	12	23.5	24.4	26.9111	27.3251	26.793	26.3	27.5503	27.1752	26.8	26.7	25.5999	26.6748
2002	1	19.1	20.1	22.8111	23.3002	22.7055	22.1	23.5004	23.1502	22.8	22.6	21.3249	22.5998
2002	2	24.6	25.8	27.8056	28.0002	27.7902	27.5	27.9003	27.7001	27.5	27.8	26.8999	27.7749
2002	3	28	28.9	31.3111	31.7501	31.1805	30.8	31.7501	31.7501	31.75	31.1	30.1249	31.0498
2002	4	31	31.8	33.7639	34.5249	33.5318	33.2	34.35	34.675	35	33.4	32.4498	33.2997
2002	5	30.8	31.3	33.0111	33.6748	32.7054	32.5	33.4498	33.8999	34.35	32.6	31.8748	32.3997
2002	6	30.2	30.5	31.6584	31.9996	31.1164	31.3	31.1495	31.7497	32.35	31	30.5246	30.5745
2002	7	29	29.1	29.8584	30.0747	29.4415	29.7	29.2496	29.7748	30.3	29.3	29.0997	29.0246
2002	8	26.4	26.5	26.8584	27.3747	26.6291	26.9	26.8497	27.3248	27.8	26.6	26.4997	26.3998
2002	9	27.5	27.6	28.1111	28.6497	27.8304	28.1	27.9497	28.4248	28.9	27.8	27.6247	27.5497
2002	10	27.7	28.4	29.5584	29.9499	29.2915	29.3	29.3998	29.7249	30.05	29.2	28.7247	29.0247
2002	11	26	26.8	28.6584	28.825	28.379	28.3	28.55	28.55	28.55	28.3	27.5748	28.0997
2002	12	22.7	23.6	26.1111	26.5251	25.993	25.4	26.7503	26.3752	26	25.9	24.7249	25.8748
2003	1	22.4	23.4	25.8056	26.0751	25.6276	25.2	26.0003	25.6501	25.3	25.6	24.3998	25.4497
2003	2	25.3	26.4	28.7584	29.2751	28.7791	28.2	29.2501	29.1751	29.1	28.8	27.675	28.7999
2003	3	27.7	28.8	30.9584	31.3501	30.9291	30.6	31.2502	31.1751	31.1	31	29.9999	30.8999
2003	4	30.8	31.6	33.8695	34.65	33.6721	33.2	34.6999	34.975	35.25	33.5	32.4748	33.4747
2003	5	31.4	31.9	33.2584	33.5748	32.954	32.9	33.1498	33.4749	33.8	32.9	32.3248	32.6497
2003	6	30.9	31.2	32.1056	32.1496	31.5525	31.8	31.1994	31.6497	32.1	31.5	31.0996	30.9995
2003	7	27.6	27.7	28.5584	28.8747	28.1415	28.3	28.0996	28.6498	29.2	28	27.6497	27.7246
2003	8	26.9	27	27.4584	27.7997	27.2165	27.4	27.2497	27.6748	28.1	27.2	27.0498	26.9747
2003	9	27.6	27.9	28.4056	28.8747	28.0651	28.4	28.2497	28.7248	29.2	28	27.8497	27.7247
2003	10	29	29.6	30.7056	31.1248	30.4026	30.5	30.4998	30.8249	31.15	30.3	29.8997	30.0997
2003	11	27	27.7	29.5584	29.9	29.2915	29.2	29.6	29.65	29.7	29.2	28.4248	29.0247
2003	12	23.7	24.7	26.9584	27.1751	26.8416	26.5	27.2503	26.7502	26.25	26.8	25.8249	26.7248
2004	1	24	25	27.0528	27.0001	26.8138	26.7	26.6502	26.2501	25.85	26.8	25.8748	26.5747
2004	2	24	25.2	27.2528	27.5501	27.2263	26.9	27.5502	27.4001	27.25	27.2	26.3249	27.1999
2004	3	27.6	28.6	31.0056	31.4502	31.0027	30.6	31.4002	31.3751	31.35	31	30.025	30.9999
2004	4	31.3	32.1	34.0639	34.55	33.8318	33.7	34.4	34.65	34.9	33.7	32.9498	33.5998
2004	5	32.8	33.1	34.4111	34.7747	33.9804	34.1	34.1497	34.6248	35.1	33.9	33.4497	33.5496
2004	6	31.1	31.4	32.4584	32.6496	31.9289	32.1	31.6994	32.2247	32.75	31.8	31.3996	31.3995
2004	7	28.9	29	29.9056	29.9247	29.4651	29.7	29.0496	29.5248	30	29.3	29.0997	29.0246
2004	8	27.3	27.5	27.8584	28.2247	27.6291	27.8	27.6497	28.0748	28.5	27.6	27.4748	27.3998
2004	9	27.8	28	28.4584	28.7748	28.1165	28.4	28.0997	28.5249	28.95	28.1	27.9497	27.7747
2004	10	28.8	29.4	30.6056	31.0249	30.3402	30.3	30.4998	30.7999	31.1	30.3	29.7748	30.0747
2004	11	25.7	26.6	28.7111	29.075	28.4929	28.2	29.05	29.075	29.1	28.4	27.4498	28.2747
2004	12	23.1	24	26.6111	27.0501	26.493	25.9	27.3503	26.9502	26.55	26.4	25.2499	26.3748
2005	1	22	23.1	25.5584	25.7002	25.4541	25	25.6003	25.1251	24.65	25.4	24.2749	25.3498
2005	2	27.6	28.7	31.0111	31.5751	30.993	30.5	31.5001	31.475	31.45	31	29.8749	30.9749
2005	3	28.6	29.6	32.1639	32.8251	32.0694	31.6	32.9001	32.975	33.05	32	30.8749	31.9748
2005	4	31.2	32	34.1167	34.8	33.9332	33.6	34.7499	34.975	35.2	33.8	32.8999	33.7498
2005	5	31.5	32	33.5584	34.0998	33.279	33.1	33.8498	34.2249	34.6	33.2	32.5248	32.9997
2005	6	31.2	31.4	32.4056	32.4996	31.8775	32	31.4994	31.9997	32.5	31.8	31.3496	31.3495
2005	7	28.6	28.6	29.5056	29.6747	29.0901	29.3	28.8996	29.4248	29.95	29	28.6747	28.6746
2005	8	26.9	27.1	27.5584	27.9747	27.3291	27.5	27.4497	27.8748	28.3	27.3	27.1248	27.0998
2005	9	27.6	27.9	28.3584	28.7497	28.0415	28.3	28.1497	28.5748	29	28	27.8497	27.7247
2005	10	27.4	27.9	29.0584	29.5748	28.7915	28.8	29.0998	29.4249	29.75	28.7	28.1997	28.5247
2005	11	25.5	26.3	28.1584	28.5	27.9415	27.8	28.1501	28.15	28.15	27.9	27.0998	27.7247
2005	12	25.3	26.2	28.3584	28.5751	28.2416	28	28.5503	28.1252	27.7	28.2	27.2748	28.1248
2006	1	24.9	26	28.9056	29.0002	28.8152	28.1	28.2501	27.975	27.7	28.8	27.3249	28.7248
2006	2	26.8	27.8	29.5056	29.725	29.4027	29.3	29.3001	29.225	29.15	29.5	28.5498	29.2998
2006	3	28.5	29.5	31.7584	32.1751	31.6916	31.3	32.0501	32.0001	31.95	31.7	30.6749	31.6248
2006	4	29.7	30.5	32.5639	33.2	32.4069	32.1	33.15	33.275	33.4	32.3	31.4249	32.2498
2006	5	32.3	32.8	34.2584	34.6998	33.954	33.8	34.3498	34.7249	35.1	33.9	33.1998	33.6497
2006	6	31.2	31.5	32.4584	32.7495	31.8789	32.1	31.8495	32.3997	32.95	31.7	31.3496	31.2995
2006	7	29.1	29.1	30.1584	30.4246	29.679	29.8	29.6496	30.2248	30.8	29.5	29.1747	29.1996
2006	8	26.8	27	27.3056	27.6997	27.0527	27.3	27.1497	27.5998	28.05	27	26.9497	26.7998
2006	9	27.1	27.3	27.8584	28.3747	27.5165	27.7	27.6996	28.1998	28.7	27.5	27.2747	27.1746
2006	10	27.9	28.4	29.6056	30.0998	29.3026	29.3	29.5498	29.9249	30.3	29.2	28.6747	28.9997
2006	11	24.4	25.2	27.2584	27.525	27.0415	26.7	27.45	27.35	27.25	27	26.0749	26.8247
2006	12	21.5	22.5	24.8584	25.2002	24.7666	24.3	25.4004	24.9252	24.45	24.7	23.7	24.6748
2007	1	21.3	22.4	24.8528	25.0252	24.7638	24.3	25.0503	24.6252	24.2	24.7	23.5499	24.6748
2007	2	25.1	26.3	28.4584	28.8751	28.4666	28	28.8501	28.7001	28.55	28.5	27.5	28.4749
2007	3	28.1	29.1	31.3584	31.7751	31.2916	31	31.6501	31.6001	31.55	31.3	30.4	31.2248
2007	4	31.7	32.5	34.5167	35.2249	34.2957	34	35.0999	35.35	35.6	34.2	33.2748	34.0747
2007	5	32.7	33.3	34.7584	35.1748	34.454	34.3	34.7998	35.1499	35.5	34.4	33.7748	34.1497
2007	6	30.9	31.1	32.0584	32.3746	31.4789	31.7	31.4994	32.0247	32.55	31.4	30.9996	30.8994
2007	7	28.1	28.1	29.2111	29.5247	28.7929	28.8	28.8996	29.3998	29.9	28.6	28.2247	28.3746
2007	8	25.9	26.1	26.5056	26.9497	26.2902	26.5	26.4497	26.8748	27.3	26.3	26.1248	26.0748
2007	9	26.9	27.2	27.7584	28.3247	27.4415	27.8	27.6497	28.1248	28.6	27.4	27.2247	27.1247
2007	10	28.1	28.7	29.8056	30.0998	29.5151	29.6	29.4498	29.7749	30.1	29.5	29.0497	29.2247
2007	11	26.9	27.7	29.7111	30.025	29.4929	29.2	29.85	29.85	29.85	29.4	28.5248	29.2747
2007	12	24.2	25.1	27.3584	27.5751	27.1916	26.9	27.5503	27.0752	26.6	27.1	26.2249	27.0248
2008	1	22.6	23.7	25.8528	25.7002	25.7638	25.5	25.4503	24.7752	24.1	25.8	24.875	25.6748
2008	2	22.8	23.9	26.0528	26.2002	26.0889	25.8	26.1002	25.8751	25.65	26.2	25.2249	26.1249
2008	3	28.8	29.8	32.0111	32.4751	31.968	31.7	32.3501	32.3001	32.25	32	31.0499	31.9248
2008	4	30.2	31	32.7584	33.1999	32.4915	32.4	32.9	33.15	33.4	32.4	31.6748	32.2247
2008	5	31.3	31.8	33.1584	33.5998	32.779	32.8	33.0997	33.5249	33.95	32.7	32.1247	32.3996
2008	6	30.5	30.8	31.8584	32.0996	31.2664	31.5	31.1495	31.6997	32.25	31.2	30.7496	30.6744
2008	7	28.7	28.7	29.6584	29.7747	29.2415	29.4	28.9996	29.4748	29.95	29.1	28.7997	28.8246
2008	8	26.4	26.6	26.9584	27.4747	26.7291	26.9	26.9497	27.4498	27.95	26.7	26.5498	26.4998
2008	9	27.3	27.6	28.2111	28.7247	27.8554	28.1	28.0996	28.6498	29.2	27.8	27.5497	27.4996
2008	10	27.6	28.2	29.5056	29.9499	29.2152	29.1	29.3998	29.7499	30.1	29.1	28.5497	28.9247
2008	11	25.8	26.5	28.4584	28.7499	28.204	28	28.5	28.525	28.55	28.1	27.3749	27.9497
2008	12	25.3	26.1	28.2584	28.5001	28.079	27.8	28.4503	28.0502	27.65	28.1	27.1248	27.8997
2009	1	24.6	25.7	28.1584	28.4502	28.0416	27.6	28.3503	27.9502	27.55	28	26.8499	27.9248
2009	2	25.9	26.9	28.8584	29.1001	28.7291	28.5	29.0002	28.9001	28.8	28.8	27.8249	28.5998
2009	3	27.4	28.4	30.7584	31.3501	30.7541	30.3	31.4501	31.4251	31.4	30.7	29.6249	30.7499
2009	4	32.3	33.1	34.9639	35.4999	34.7693	34.6	35.2499	35.525	35.8	34.7	33.8748	34.5747
2009	5	31.1	31.6	33.2111	33.6498	32.8929	32.7	33.2498	33.6249	34	32.8	32.2248	32.5746
2009	6	31.9	32.2	33.3056	33.4496	32.7775	33	32.5495	33.0247	33.5	32.7	32.2996	32.2495
2009	7	28.9	29	29.8584	30.0747	29.3915	29.6	29.2996	29.8498	30.4	29.2	28.9997	28.9246
2009	8	26.6	26.8	27.2584	27.7997	26.9915	27.2	27.2996	27.8498	28.4	26.9	26.8248	26.7247
2009	9	28.6	28.8	29.3111	29.7497	28.9929	29.3	29.1497	29.5748	30	29	28.7997	28.6747
2009	10	28.8	29.4	30.5584	30.9499	30.279	30.3	30.3998	30.6999	31	30.2	29.7497	29.9997
2009	11	23.9	24.7	26.9639	27.5	26.7443	26.3	27.45	27.55	27.65	26.6	25.5998	26.5247
2009	12	23.3	24.1	26.3584	26.7001	26.2165	25.9	26.7503	26.3502	25.95	26.2	25.2249	26.0747
2010	1	23.7	24.8	26.9056	26.8751	26.6777	26.4	26.7503	26.3502	25.95	26.7	25.6249	26.4498
2010	2	25.2	26.3	28.5111	28.8501	28.393	27.9	28.9501	28.8751	28.8	28.4	27.2999	28.2748
2010	3	28.4	29.3	31.4056	31.7501	31.3402	31.1	31.6501	31.6001	31.55	31.4	30.4249	31.2748
2010	4	31.8	32.6	34.7639	35.4999	34.5818	34.2	35.45	35.725	36	34.5	33.4748	34.3998
2010	5	32.1	32.5	33.9111	34.4997	33.5679	33.5	34.0997	34.5999	35.1	33.5	32.7747	33.2246
2010	6	31.7	32	32.9584	33.1996	32.4289	32.7	32.2994	32.7997	33.3	32.3	31.9246	31.8995
2010	7	28.4	28.6	29.3584	29.5747	28.9415	29.2	28.7996	29.3248	29.85	28.8	28.5747	28.5246
2010	8	26.4	26.5	26.8584	27.3247	26.6165	26.8	26.7497	27.2248	27.7	26.6	26.4748	26.3747
2010	9	28.4	28.7	29.0584	29.3497	28.779	29.1	28.7497	29.1248	29.5	28.8	28.6747	28.4997
2010	10	28.6	29.1	30.2584	30.7498	29.9915	29.9	30.2998	30.6999	31.1	29.9	29.3498	29.7247
2010	11	27.6	28.4	30.3111	30.625	30.0929	29.9	30.45	30.4	30.35	30	29.2248	29.8747
2010	12	23.5	24.4	26.6584	26.9751	26.5416	26.2	27.0503	26.6752	26.3	26.5	25.4998	26.4248
2011	1	21.8	22.9	25.3584	25.6502	25.2416	24.8	25.6503	25.2752	24.9	25.2	24.0999	25.1248
2011	2	25.8	26.8	28.7584	29.1251	28.6916	28.4	29.0002	28.9001	28.8	28.7	27.7749	28.6248
2011	3	27.6	28.7	31.2639	32.0751	31.1444	30.6	32.2001	32.325	32.45	31	29.95	31.0248
2011	4	30.7	31.5	33.5639	34.2	33.3818	33.1	34.15	34.375	34.6	33.3	32.3748	33.1998
2011	5	30.9	31.4	33.0111	33.6498	32.7054	32.5	33.4498	33.8999	34.35	32.6	31.8748	32.3997
2011	6	31.7	32	33.0584	33.2996	32.5289	32.7	32.2994	32.8497	33.4	32.4	32.0247	31.9995
2011	7	29.7	29.8	30.7056	30.8747	30.2901	30.5	29.9996	30.4748	30.95	30.2	29.8997	29.8746
2011	8	26.9	27.1	27.5584	28.0747	27.3291	27.5	27.5497	28.0248	28.5	27.3	27.1248	27.0998
2011	9	27.5	27.8	28.4111	28.8497	28.1304	28.3	28.3497	28.7748	29.2	28.1	27.8247	27.8497
2011	10	27.9	28.5	29.8584	30.3498	29.5915	29.5	29.8998	30.2749	30.65	29.5	28.9248	29.3247
2011	11	23.9	24.7	26.8111	27.275	26.5929	26.3	27.1501	27.225	27.3	26.5	25.5748	26.3747
2011	12	21.2	22.1	24.6111	25.1251	24.493	24	25.3503	25.0002	24.65	24.4	23.2498	24.3748
2012	1	22.4	23.5	26.0056	26.1502	25.8902	25.4	26.0503	25.6252	25.2	25.9	24.6499	25.7748
2012	2	26.7	27.8	29.9056	30.3251	29.9152	29.5	30.2001	30.1	30	30	28.9249	29.9249
2012	3	26.7	27.7	29.9584	30.4251	29.8916	29.6	30.3501	30.3001	30.25	29.9	28.9249	29.8248
2012	4	31.5	32.3	34.4167	35.15	34.2332	33.8	35.05	35.35	35.65	34.1	33.0748	34.0498
2012	5	31.9	32.4	33.7584	34.0998	33.454	33.5	33.6997	34.0499	34.4	33.4	32.8497	33.1497
2012	6	30.4	30.7	31.6056	31.7746	31.0025	31.3	30.7994	31.3497	31.9	30.9	30.5746	30.3995
2012	7	27.9	27.9	28.6584	28.8247	28.2415	28.6	27.9996	28.4748	28.95	28.1	27.9747	27.8246
2012	8	25.3	25.5	25.8584	26.3747	25.6291	25.9	25.8497	26.3498	26.85	25.6	25.5248	25.3998
2012	9	27.1	27.4	27.9111	28.3497	27.6179	27.9	27.7497	28.1248	28.5	27.6	27.4247	27.3247
2012	10	28	28.5	29.5056	29.7998	29.1651	29.3	29.0498	29.3999	29.75	29.1	28.6997	28.8247
2012	11	26.6	27.4	29.4584	29.725	29.2415	28.9	29.45	29.4	29.35	29.2	28.2749	29.0247
2012	12	22.9	23.8	26.2111	26.5751	26.0805	25.7	26.6503	26.3002	25.95	26	24.9499	25.9498
2013	1	24	25.1	27.3056	27.1501	27.0651	26.8	26.8502	26.3501	25.85	27.1	26.0498	26.8247
2013	2	26.8	27.9	29.8056	30.1751	29.7527	29.5	29.9001	29.775	29.65	29.8	28.8749	29.6998
2013	3	29.3	30.3	32.7639	33.4251	32.6944	32.2	33.45	33.55	33.65	32.6	31.5249	32.6248
2013	4	29.5	30.3	32.3167	33.0999	32.0832	31.7	33.0999	33.425	33.75	31.9	30.8998	31.8498
2013	5	32.1	32.7	34.1584	34.5998	33.854	33.7	34.2498	34.6499	35.05	33.8	33.0998	33.5497
2013	6	31.2	31.5	32.5056	32.6996	31.9775	32.2	31.7994	32.3247	32.85	31.9	31.4996	31.4495
2013	7	29.1	29.2	30.0056	30.1747	29.5901	29.8	29.2996	29.7998	30.3	29.5	29.2497	29.1746
2013	8	25.3	25.5	25.9584	26.3747	25.7291	25.9	25.7497	26.2248	26.7	25.7	25.5998	25.4998
2013	9	27.1	27.4	27.8584	28.3997	27.5665	27.8	27.7497	28.1748	28.6	27.5	27.3247	27.2747
2013	10	26.4	27	28.3584	28.9998	28.0915	28	28.5998	28.9749	29.35	28	27.4248	27.8247
2013	11	26.5	27.3	29.3584	29.625	29.1415	28.9	29.45	29.45	29.45	29.1	28.2498	28.9247
2013	12	23.2	24.2	26.7111	27.2251	26.6055	26.1	27.4503	27.1002	26.75	26.5	25.3498	26.4998
2014	1	22.8	23.9	26.4584	26.7502	26.3416	25.8	26.7503	26.4252	26.1	26.3	25.0499	26.2248
2014	2	24.3	25.4	27.6056	28.0751	27.5777	27.2	28.0002	27.9501	27.9	27.6	26.5249	27.5499
2014	3	29.6	30.6	32.7584	33.1001	32.6916	32.4	32.9001	32.85	32.8	32.7	31.8	32.6248
2014	4	32.1	32.9	34.7111	35.1749	34.4929	34.3	34.95	35.15	35.35	34.4	33.6498	34.2747
2014	5	31.9	32.3	33.6584	34.0998	33.329	33.3	33.5997	33.9749	34.35	33.3	32.6998	32.9996
2014	6	31.3	31.6	32.8111	33.1996	32.2803	32.4	32.3994	32.9747	33.55	32.1	31.6496	31.7495
2014	7	28.6	28.7	29.7584	30.0747	29.3415	29.5	29.3996	29.9498	30.5	29.2	28.8497	28.9246
2014	8	25.7	25.9	26.2584	26.7747	26.0291	26.3	26.2497	26.6998	27.15	26	25.9498	25.7998
2014	9	26.8	27	27.6111	28.1997	27.3304	27.5	27.6497	28.1248	28.6	27.3	27.0247	27.0497
2014	10	27.6	28.2	29.5584	30.0498	29.2915	29.2	29.5998	29.9499	30.3	29.2	28.6248	29.0247
2014	11	25.9	26.7	28.8111	29.275	28.5929	28.3	29.1501	29.175	29.2	28.5	27.5748	28.3747
2014	12	21.9	22.8	25.3111	25.8251	25.193	24.7	26.0503	25.7002	25.35	25.1	23.9499	25.0748
2015	1	21.9	23	25.4056	25.6002	25.2777	24.8	25.5003	25.0751	24.65	25.3	24.0749	25.1498
2015	2	27.5	28.6	30.9584	31.4751	30.9666	30.4	31.0998	31.1999	31.3	31	29.7999	30.9749
2015	3	29.5	30.5	32.6584	32.9751	32.5916	32.3	32.8001	32.7501	32.7	32.6	31.6749	32.5248
2015	4	29.1	30	32.3167	33.125	32.1708	31.7	33.2	33.45	33.7	32	30.9748	32.0248
2015	5	29.8	30.3	32.1639	33.0998	31.8818	31.5	32.9498	33.5249	34.1	31.7	30.8248	31.5997
2015	6	31.8	32	32.8584	33.0996	32.2789	32.6	32.0994	32.6497	33.2	32.2	31.8996	31.6995
2015	7	29.9	30	30.9056	31.0247	30.4901	30.7	30.1496	30.5998	31.05	30.4	30.0997	30.0746
2015	8	26.9	27	27.4584	27.8747	27.2291	27.4	27.2996	27.7498	28.2	27.2	27.0748	26.9998
2015	9	28.4	28.5	29.2111	29.7997	28.9304	29.1	29.4497	29.9248	30.4	28.9	28.5997	28.6497
2015	10	29.1	29.7	30.9056	31.1999	30.6026	30.6	30.6998	31.0499	31.4	30.5	30.0497	30.2997
2015	11	26	26.9	28.8584	29.125	28.6415	28.4	28.95	28.875	28.8	28.6	27.7498	28.4247
2015	12	20.9	21.9	24.3111	24.6502	24.2055	23.7	24.8503	24.4002	23.95	24.1	23.0249	24.0998

## Sheet: Rainfall
Monthy rainfall (mm) of Lake Fitri basin
Year	Month	L160	L170	L180	L190	L210	L230	L240	L250	L260	L270	L280	L300
1951	1	1	0	0		0	0	0	0	0	0	0	0
1951	2	3	0.472136	0.199363	0	0.398725	0	0.0500484	0.0250242	0	0	0.250252	0.325314
1951	3	2.6	2.21703	2.00446	0	4.00893	0	5.75237	3.67619	1.6	0	2.10151	5.80082
1951	4	0	0	0	6.07503	0	0	0.0500484	0.0250242	0	0	0	0
1951	5	54.5	32.4777	34.0145	0	34.129	33.9	37.9584	31.2042	24.45	31.1	38.349	35.7802
1951	6	30.1	46.3915	51.156	22.4024	57.8121	44.5	69.4092	60.3546	51.3	62.1	51.8067	69.2326
1951	7	149.9	165.908	166.129	53.332	171.057	161.2	178.567	154.958	131.35	168.8	166.322	176.206
1951	8	212	206.517	208.055	162.959	206.61	209.5	211.363	203.381	195.4	208.2	213.846	206.703
1951	9	114.7	129.464	134.004	189.554	142.109	125.9	168.319	148.91	129.5	149.3	131.356	154.753
1951	10	17.4	18.0076	25.3409	138.166	26.8817	23.8	40.8057	34.2529	27.7	31.2	36.7335	35.7559
1951	11	0	0	0	22.3565	0	0	0	0	0	0	0	0
1951	12	1	0	0	0	0	0	0	0	0	0	0.250252	0
1952	1	1	0	0	0	0	0	0	0	0	0	0	0
1952	2	3	0.472136	0.368276	0	0.736552	0	0.400387	0.200193	0	0	0.250252	1.00097
1952	3	0	0.475078	0.218697	0	0.437394	0	2.04947	1.72473	1.4	0	0	0.39971
1952	4	3.6	5.88065	6.12742	2.5998	9.85484	2.4	18.3059	11.078	3.85	8.5	4.87714	13.829
1952	5	35.3	25.3334	26.8405	6.70383	26.981	26.7	37.7439	36.8219	35.9	23.2	26.4734	28.6286
1952	6	21.9	20.9413	27.4247	26.102	29.8495	25	40.4082	35.3291	30.25	31.1	27.7538	38.7576
1952	7	80.5	102.049	111.959	22.0293	119.918	104	135.171	122.26	109.35	127.2	123.236	137.788
1952	8	197.8	253.974	232.549	111.786	238.198	226.9	272.311	268.555	264.8	213.9	219.877	222.421
1952	9	75.1	152.842	154.387	254.06	169.175	139.6	194.619	175.284	155.95	171.8	154.716	185.507
1952	10	6.9	11.5387	13.9732	164.868	17.8464	10.1	31.8565	22.8783	13.9	18.8	17.3797	24.1541
1952	11	0	0	0	19.1558	0	0	0	0	0	0	0	0
1952	12	1	0	0	0	0	0	0	0	0	0	0.250252	0
1953	1	1	0	0	0	0	0	0	0	0	0	0	0
1953	2	3	0.472136	0.118034	0	0.236068	0	0	0	0	0	0.250252	0
1953	3	0	0.0527864	0.0694527	0	0.138905	0	0.60029	0.350145	0.1	0	0.0500504	0.225024
1953	4	0	0.0527864	0.27589	0.375126	0.55178	0	1.15073	0.675363	0.2	0.2	0.0750756	1.05077
1953	5	73	41.2706	54.8689	0.125076	45.7377	64	85.3671	78.0835	70.8	54.6	76.9787	50.2048
1953	6	40.2	60.2085	69.2429	29.6078	80.6858	57.8	81.9579	76.1039	70.25	86.9	68.1097	101.163
1953	7	196.6	239.894	221.734	70.7362	231.168	212.3	168.344	146.672	125	238.1	219.074	222.441
1953	8	224.8	265.519	274.829	206.471	279.158	270.5	322.668	297.659	272.65	293.4	292.356	292.796
1953	9	21.1	66.0718	77.6085	289.866	92.0169	63.2	90.1665	95.9333	101.7	106.1	77.0915	117.962
1953	10	0.2	3.2	3.68821	74.0374	5.87643	1.5	24.1104	16.7802	9.45	3.4	3.45171	8.55285
1953	11	0	0	0	9.0786	0	0	1.20116	0.60058	0	0	0	0
1953	12	1	0	0	0	0	0	0	0	0	0	0.250252	0
1954	1	1	0	0	0	0	0	0	0	0	0	0	0
1954	2	3	0.472136	0.130546	0	0.261092	0	0	0	0	0	0.250252	0.0500484
1954	3	1.3	0.422291	0.649595	0	1.29919	0	3.00135	1.97568	0.95	0	1.90126	2.17609
1954	4	0.4	2.51115	3.22837	0.475126	4.95673	1.5	16.7539	10.927	5.1	4.7	2.80161	7.40232
1954	5	38.8	25.4138	26.9167	3.62714	26.2334	27.6	32.5082	24.7041	16.9	22.9	30.7724	27.0531
1954	6	12.7	27.5584	32.9739	19.0524	40.5478	25.4	62.1145	51.3823	40.65	39.7	32.5572	53.5372
1954	7	284.9	242.449	264.692	36.8329	241.685	287.7	232.064	212.907	193.75	253.8	289.563	240.921
1954	8	273.7	306.158	316.062	221.368	325.224	306.9	381.321	354.785	328.25	319.2	306.903	344.291
1954	9	36.7	51.4885	60.8122	331.854	65.0244	56.6	113.621	104.535	95.45	68.2	66.9073	78.5602
1954	10	8.5	13.6217	16.882	70.3876	18.664	15.1	22.6593	20.7047	18.75	17.2	18.4038	23.7064
1954	11	0	0	0	9.07714	0	0	0.450435	0.225218	0	0	0	0
1954	12	1	0	0	0	0	0	0	0	0	0	0.250252	0
1955	1	1	0	0	0	0	0	0	0	0	0	0	0
1955	2	3	0.472136	0.118034	0	0.236068	0	0	0	0	0	0.250252	0
1955	3	2.9	0.211146	0.390456	0	0.780911	0	1.00058	0.62529	0.25	0	1.35071	1.35068
1955	4	0.4	3.31378	5.76714	0.725176	8.33428	3.2	17.0066	10.3783	3.75	8.8	7.5284	13.3548
1955	5	12.9	11.8252	14.4079	3.42714	16.6159	12.2	43.4107	39.4054	35.4	12.7	15.152	21.4065
1955	6	43	47.9384	53.7982	17.9795	55.8965	51.7	63.8109	56.2055	48.6	62.1	64.2837	63.8546
1955	7	135.8	137.047	144.05	49.7545	143.199	144.9	152.807	145.103	137.4	148.2	163.402	149.351
1955	8	113.4	160.683	181.845	144.904	190.689	173	211.417	198.934	186.45	194.2	198.574	220.696
1955	9	101.8	153.876	162.233	191.641	179.967	144.5	171.751	155.151	138.55	194.1	167.272	206.058
1955	10	20.9	21.0633	21.2472	177.668	20.5944	21.9	29.3055	23.9778	18.65	21.5	26.1017	20.1255
1955	11	0	0	0	16.4531	0	0	0.100097	0.0500484	0	0	0	0
1955	12	1	0	0	0	0	0	0	0	0	0	0.250252	0
1956	1	1	0	0	0	0	0	0	0	0	0	0	0
1956	2	3	0.472136	0.756151	0	1.5123	0	2.70261	1.35131	0	0	0.250252	2.55247
1956	3	1.4	1.68917	1.55988	0	3.11975	0	7.15256	4.35128	1.55	0	1.07568	4.55034
1956	4	0	0.708204	2.13396	6.50015	2.96792	1.3	7.95305	4.80152	1.65	2.9	3.17639	5.22764
1956	5	0	0.0472136	0.518374	0.87563	0.836748	0.2	8.65285	7.45143	6.25	0.3	0.300101	1.62628
1956	6	3	6.80263	13.3533	1.55106	16.6065	10.1	27.8606	22.1303	16.4	15.8	15.805	26.4104
1956	7	161.2	179.489	184.434	12.3298	182.968	185.9	142.703	134.327	125.95	187	192.475	186.446
1956	8	285.5	261.329	289.248	170.978	278.896	299.6	321.977	314.138	306.3	298.6	312.827	296.463
1956	9	78.6	89.3984	106.726	260.845	102.752	110.7	98.9125	92.1062	85.3	119.1	125.61	116.106
1956	10	0.2	2.48034	6.94666	81.3586	8.59331	5.3	32.359	28.5545	24.75	9.7	10.4544	14.7063
1956	11	0	0	0	8.87916	0	0	0	0	0	0	0	0
1956	12	1	0	0	0	0	0	0	0	0	0	0.250252	0
1957	1	1	0	0	0	0	0	0	0	0	0	0	0
1957	2	3	0.472136	0.136802	0	0.273604	0	0	0	0	0	0.250252	0.0750726
1957	3	22.6	0	0.33773	0	0.675459	0	0.700581	0.37529	0.05	0	4.25166	1.35092
1957	4	12.5	2.58328	2.54587	0	2.29174	2.8	2.20116	1.35058	0.5	2.8	4.8495	2.00019
1957	5	50.5	34.9941	46.4245	0.225025	38.8489	54	77.0107	66.2804	55.55	41.1	65.5041	42.7038
1957	6	51	60.9768	68.2262	32.1802	67.8523	68.6	75.0027	74.8514	74.7	79.4	77.5072	74.7279
1957	7	94.4	104.869	120.544	53.6294	119.388	121.7	158.173	142.937	127.7	127.6	133.107	133.908
1957	8	227.4	248.451	251.92	113.467	257.54	246.3	206.211	184.206	162.2	273.2	258.055	266.628
1957	9	84	80.2768	97.8084	216.859	92.1168	103.5	140.115	123.958	107.8	105.1	115.958	103.957
1957	10	16.2	14.2328	21.3787	89.9908	21.9575	20.8	21.7562	15.3531	8.95	24.2	31.9825	29.6821
1957	11	0	0	0	12.3543	0	0	0.750726	0.375363	0	0	0.0500504	0
1957	12	1	0	0	0	0	0	0	0	0	0	0.250252	0
1958	1	1	0	0	0	0	0	0	0	0	0	0	0
1958	2	3	0.472136	0.118034	0	0.236068	0	0	0	0	0	0.250252	0
1958	3	0	0	0	0	0	0	0	0	0	0	0	0
1958	4	1.2	0.958359	1.64606	0	1.79213	1.5	12.1033	7.35165	2.6	2	3.62613	2.62589
1958	5	2.5	4.24984	6.4443	2.22664	6.7886	6.1	17.505	19.4025	21.3	7.5	7.87669	9.32735
1958	6	37.7	35.4827	45.5226	4.82719	43.2452	47.8	56.2614	55.7057	55.15	47.8	54.2291	51.0078
1958	7	207	164.45	187.149	31.457	157.299	217	178.67	180.66	182.65	170.3	210.013	150.148
1958	8	218.4	209.063	220.925	118.535	218.451	223.4	313.26	311.305	309.35	217.2	229.301	227.838
1958	9	29.4	29.4803	44.9676	239.891	47.4352	42.5	79.1704	69.5602	59.95	51.8	53.5847	65.39
1958	10	0	1.1918	3.57411	44.6396	6.64822	0.5	17.6589	12.3294	7	4.8	2.05151	12.1046
1958	11	0	0	0	7.65378	0	0	0	0	0	0	0	0
1958	12	1	0	0	0	0	0	0	0	0	0	0.250252	0
1959	1	1	0	0	0	0	0	0	0	0	0	0	0
1959	2	3	0.472136	0.118034	0	0.236068	0	0	0	0	0	0.250252	0
1959	3	2.7	0.527864	0.782305	0	1.56461	0	0.400193	0.250097	0.1	0	3.00191	2.60135
1959	4	0	0	0.212706	0.125025	0.425411	0	10.2021	6.67606	3.15	0	0	0.850822
1959	5	6.2	5.48885	7.30406	1.02568	7.00812	7.6	21.3017	19.0259	16.75	5.5	8.67558	8.52739
1959	6	24.8	36.6082	39.509	7.30101	40.618	38.4	42.8005	32.5752	22.35	44	47.3805	44.6278
1959	7	56	53.2443	66.1648	35.1784	70.3297	62	158.971	137.51	116.05	69.4	68.0052	87.4151
1959	8	301.1	289.076	316.014	90.472	296.428	335.6	248.65	248.4	248.15	315.2	339.976	303.779
1959	9	80.2	110.751	111.962	237.507	108.124	115.8	110.903	114.052	117.2	120.8	127.206	105.496
1959	10	0	0	0.419095	85.7798	0.838189	0	7.10281	5.2264	3.35	0	0	1.67638
1959	11	0	0	0	1.25081	0	0	0	0	0	0	0.0500504	0
1959	12	1	0	0	0	0	0	0	0	0	0	0.250252	0
1960	1	1	0	0	0	0	0	0	0	0	0	0	0
1960	2	3	0.472136	0.443348	0	0.886697	0	0.850822	0.425411	0	0	0.250252	1.30126
1960	3	2.2	0.158359	0.252126	0	0.504252	0	1.70087	1.02544	0.35	0	0.650252	0.850145
1960	4	2.2	1.44721	1.65563	1.22533	1.71126	1.6	6.70193	4.40097	2.1	2	3.15111	1.97531
1960	5	2.2	3.02229	5.05054	0.750504	7.30108	2.8	23.609	20.5295	17.45	5.3	4.17633	11.5799
1960	6	16.5	29.7105	37.2797	7.37825	40.6593	33.9	56.9665	46.0332	35.1	46.1	42.5832	51.6081
1960	7	206.6	168.535	184.359	32.3335	162.117	206.6	173.456	164.753	156.05	164.4	203.186	155.699
1960	8	116.4	136.661	146.824	141.288	148.848	144.8	151.41	139.055	126.7	151.6	162.659	161.036
1960	9	56	57.7991	66.2128	143.583	62.2256	70.2	69.8582	65.4291	61	67.5	84.0097	66.6522
1960	10	1.2	4.09443	5.71835	58.0289	8.13671	3.3	23.4534	22.7017	21.95	7	5.80186	12.179
1960	11	0	0	0	9.25247	0	0	0.350339	0.175169	0	0	0	0
1960	12	1	0	0	0	0	0	0	0	0	0	0.250252	0
1961	1	1	0	0	0	0	0	0	0	0	0	0	0
1961	2	3	0.472136	0.118034	0	0.236068	0	0	0	0	0	0.250252	0
1961	3	0	0	0	0	0	0	0	0	0	0	0	0
1961	4	0	0.477709	1.63886	0	2.57772	0.7	9.35343	5.52672	1.7	1.7	1.72573	4.67773
1961	5	0	0.666563	2.26116	1.52608	2.92232	1.6	5.45237	4.17619	2.9	2.4	2.47583	5.17807
1961	6	53.3	72.8745	78.145	0.950604	80.79	75.5	118.067	108.059	98.05	88.2	86.1083	88.7056
1961	7	180.8	211.065	206.234	75.4117	203.568	208.9	191.192	195.046	198.9	191.9	202	196.071
1961	8	367.2	411.837	392.974	195.932	392.449	393.5	352.325	349.538	346.75	383.7	383.701	373.06
1961	9	17.1	40.7989	38.4202	394.297	55.2404	21.6	110.201	103.876	97.55	48.8	30.8845	69.6819
1961	10	0	4.95836	4.25263	86.3364	7.50527	1	12.3525	9.12623	5.9	5.7	1.1006	10.0522
1961	11	0	0	0	8.40207	0	0	0	0	0	0	0	0
1961	12	1	0	0	0	0	0	0	0	0	0	0.250252	0
1962	1	1	0	0	0	0	0	0	0	0	0	0	0
1962	2	3	0.472136	0.118034	0	0.236068	0	0	0	0	0	0.250252	0
1962	3	14.2	1.63638	1.21547	0	2.43094	0	5.25169	3.52585	1.8	0	1.67573	3.22551
1962	4	0.3	0	0.362681	5.0995	0.425363	0.3	7.25256	5.07628	2.9	0.1	0.775327	0.850726
1962	5	0.2	1.96687	2.45506	0.675579	4.11013	0.8	15.5005	14.0002	12.5	1.3	1.82618	6.25339
1962	6	40.8	67.3909	78.9812	6.57623	85.6624	72.3	85.2195	68.3848	51.55	96.8	88.0131	103.934
1962	7	118.1	116.402	132.802	70.7366	128.805	136.8	160.512	145.056	129.6	135.4	143.925	141.208
1962	8	307.8	281.823	295.608	129.46	293.916	297.3	340.511	315.231	289.95	298	305.572	306.009
1962	9	50.3	74.4076	86.117	310.165	92.234	80	105.816	98.4332	91.05	105	99.1138	110.06
1962	10	1.3	4.84985	7.52629	78.208	9.95258	5.1	14.9047	11.8274	8.75	9.1	10.1787	15.0553
1962	11	0	0	0	8.17719	0	0	0.250242	0.125121	0	0	0	0
1962	12	1	0	0	0	0	0	0	0	0	0	0.250252	0
1963	1	1	0	0	0	0	0	0	0	0	0	0	0
1963	2	3	0.472136	0.3933	0	0.7866	0	1.80174	0.900871	0	0	0.250252	1.10106
1963	3	0	0	0.0125	0	0.025	0	0.300097	0.175048	0.05	0	0	0.05
1963	4	2.6	0.563932	2.05415	0.15005	2.5083	1.6	11.1055	6.47776	1.85	1.1	4.22654	4.45266
1963	5	18.3	28.083	38.7224	2.30161	38.3448	39.1	35.5609	31.9554	28.35	42.2	46.709	48.6066
1963	6	62.4	72.7924	71.2053	23.3557	81.3106	61.1	99.3559	87.8029	76.25	82	67.7066	89.8289
1963	7	95.4	114.967	130.225	88.2616	130.049	130.4	150.56	143.38	136.2	131.6	150.832	145.132
1963	8	196.9	210.389	218.649	137.886	222.798	214.5	242.259	231.704	221.15	228.5	232.407	235.208
1963	9	48.1	64.6833	66.6031	223.383	70.5063	62.7	91.2088	87.1044	83	70.2	72.0091	76.3292
1963	10	20.7	18.9741	25.1381	73.8587	26.1762	24.1	41.6122	38.0811	34.55	32.7	37.9076	33.3782
1963	11	0	0	0	18.7798	0	0	0	0	0	0	0	0
1963	12	1	0	0	0	0	0	0	0	0	0	0.250252	0
1964	1	1	0	0	0	0	0	0	0	0	0	0	0
1964	2	3	0.472136	0.118034	0	0.236068	0	0	0	0	0	0.250252	0
1964	3	0	0.633437	0.452152	0	0.904303	0	4.35189	2.95094	1.55	0	0	1.17517
1964	4	24.9	8.28591	9.70316	2.7003	9.50631	9.9	19.5564	12.4782	5.4	11.1	16.2267	10.7267
1964	5	1.1	9.48622	10.0163	4.55282	13.6326	6.4	31.504	28.252	25	12	9.50277	17.779
1964	6	42.8	54.9272	59.8965	16.428	61.093	58.7	76.5656	69.3078	62.05	62.3	59.2039	67.2588
1964	7	228.5	202.955	225.463	46.6327	206.927	244	215.045	212.072	209.1	220.8	251.593	210.898
1964	8	350	327.437	331.693	207.982	330.486	332.9	345.785	325.268	304.75	318.4	321.541	333.535
1964	9	43.8	85.3406	79.3482	317.597	97.7963	60.9	115.761	100.105	84.45	100.1	74.0328	110.252
1964	10	1.2	2.27771	3.73273	111.259	4.96545	2.5	12.8557	9.07783	5.3	4.1	4.20126	7.65319
1964	11	0	0	0	3.95196	0	0	0.250242	0.125121	0	0	0	0
1964	12	1	0	0	0	0	0	0	0	0	0	0.250252	0
1965	1	1	0	0	0	0	0	0	0	0	0	0	0
1965	2	3	0.472136	0.15557	0	0.311141	0	0.0500484	0.0250242	0	0	0.250252	0.150145
1965	3	0	0.633437	0.345775	0	0.691549	0	4.40184	2.82592	1.25	0	0	0.749661
1965	4	3.5	3.41966	3.98699	2.55005	6.57399	1.4	7.40522	4.07761	0.75	5.3	2.25071	9.72831
1965	5	2.4	3.71672	3.99203	3.77729	5.28406	2.7	10.753	8.07652	5.4	5.2	3.92573	6.8514
1965	6	64	49.7246	62.2014	5.00121	55.8028	68.6	86.4137	77.4069	68.4	57.6	75.3773	61.881
1965	7	105.3	112.933	118.117	54.8567	125.434	110.8	138.721	126.885	115.05	128.2	123.982	137.935
1965	8	121.4	161.647	173.526	117.736	175.452	171.6	195.952	183.376	170.8	180.4	183.562	189.257
1965	9	57.5	67.0079	71.6408	175.581	74.4816	68.8	69.7578	71.2289	72.7	81.4	76.682	81.9553
1965	10	8.2	8.01641	9.37311	60.2541	9.44622	9.3	18.2063	13.8031	9.4	9.7	13.1019	10.876
1965	11	0	0	0	8.00242	0	0	0	0	0	0	0	0
1965	12	1	0	0	0	0	0	0	0	0	0	0.250252	0
1966	1	1	0	0	0	0	0	0	0	0	0	0	0
1966	2	3	0.472136	0.311971	0	0.623943	0	0.650629	0.325314	0	0	0.250252	0.77575
1966	3	0	0	0	0	0	0	0	0	0	0	0	0
1966	4	2.3	6.92229	6.39392	0	9.58784	3.2	14.1503	8.82517	3.5	8.1	5.85272	12.2534
1966	5	59.6	55.8475	59.0373	6.15307	59.8745	58.2	90.992	86.471	81.95	58.6	68.7771	63.9015
1966	6	38.5	61.7554	68.7657	64.456	72.2314	65.3	116.918	107.759	98.6	72	69.2053	82.7074
1966	7	51.3	79.7997	85.702	74.8381	93.004	78.4	106.715	102.732	98.75	95.9	86.9565	106.208
1966	8	176	203.703	212.835	84.1806	218.969	206.7	220.812	196.731	172.65	221.8	218.903	234.236
1966	9	98.6	82.4709	92.4385	215.862	84.8771	100	99.7668	95.9334	92.1	87.5	94.7969	87.2832
1966	10	3.3	8.86919	13.2121	62.9803	16.2242	10.2	10.6562	9.20312	7.75	18.6	14.5301	23.5791
1966	11	0	0	0	8.90368	0	0	0	0	0	0	0	0
1966	12	1	0	0	0	0	0	0	0	0	0	0.250252	0
1967	1	1	0	0	0	0	0	0	0	0	0	0	0
1967	2	3	0.472136	0.180594	0	0.361189	0	0	0	0	0	0.250252	0.250242
1967	3	0	0.316718	0.372996	0	0.745992	0	0.550532	0.275266	0	0	0.300302	1.17527
1967	4	19	7.35279	7.88238	1.07518	8.66475	7.1	11.4541	7.17706	2.9	8.4	12.2502	9.97672
1967	5	2.6	13.9502	10.1942	4.52724	14.6884	5.7	34.3555	29.4777	24.6	11	5.17659	15.4267
1967	6	14	38.1528	46.2039	17.8788	57.3078	35.1	72.419	58.6595	44.9	62.1	47.8881	76.4628
1967	7	47.2	89.5396	90.2626	50.637	103.225	77.3	139.395	131.498	123.6	101.5	92.8875	116.911
1967	8	238.4	268.431	256.181	125.177	264.263	248.1	297.353	299.026	300.7	263	258.479	260.095
1967	9	32.8	59.1132	69.0988	282.182	74.4977	63.7	88.465	76.7575	65.05	84.3	72.836	89.8821
1967	10	0.7	6.41672	9.37436	58.6337	13.6487	5.1	22.5046	16.7523	11	12	8.27895	20.8807
1967	11	0.8	0	0	13.5545	0	0	1.25121	0.625605	0	0	0.425428	0
1967	12	1	0	0	0	0	0	0	0	0	0	0.250252	0
1968	1	1	0	0	0	0	0	0	0	0	0	0	0
1968	2	3	0.472136	0.118034	0	0.236068	0	0	0	0	0	0.250252	0
1968	3	0.4	0.211146	0.215311	0	0.430621	0	0	0	0	0	0.275176	0.650097
1968	4	7	13.4115	9.36621	0.35	15.7324	3	25.8036	15.4018	5	11.9	3.97543	18.0534
1968	5	2.1	2.81935	5.9936	11.8053	7.68719	4.3	22.5575	17.5787	12.6	6.8	6.42669	12.555
1968	6	73.6	96.5666	109.62	5.62719	116.739	102.5	143.416	126.283	109.15	123.1	119.088	136.912
1968	7	156.4	139.957	158.59	114.716	143.081	174.1	156.118	152.384	148.65	149.9	184.171	146.204
1968	8	138.3	141.016	156.17	124.086	156.44	155.9	148.17	127.535	106.9	163.8	168.011	171.863
1968	9	29.6	53.396	59.0143	134.037	71.7285	46.3	70.0602	53.6551	37.25	71.8	57.4601	90.0611
1968	10	0.5	3.51378	3.67251	74.7604	5.04503	2.3	8.3031	6.50155	4.7	4.2	2.97628	6.57628
1968	11	1	0	0	4.77644	0	0	0	0	0	0	0.450453	0
1968	12	1	0	0	0	0	0	0	0	0	0	0.250252	0
1969	1	1	0	0	0	0	0	0	0	0	0	0	0
1969	2	3	0.472136	0.699846	0	1.39969	0	1.25121	0.625605	0	0	0.250252	2.32725
1969	3	7.9	2.26982	1.96766	0	3.93532	0	2.55121	1.5506	0.55	0	4.12719	5.60082
1969	4	8.5	4.63313	5.63362	4.8999	6.06724	5.2	5.45169	3.67585	1.9	7.3	8.82634	7.50135
1969	5	18.5	15.2167	21.3681	1.77588	22.4362	20.3	39.6121	33.681	27.75	23.8	25.455	29.6556
1969	6	25.7	58.7082	63.7045	18.9558	74.109	53.3	113.608	102.754	91.9	78.4	64.4855	89.5099
1969	7	66.4	84.9252	98.0269	77.8336	103.254	92.8	132.112	120.231	108.35	109.2	102.631	121.583
1969	8	234.6	229.321	251.167	104.188	240.333	262	170.163	160.357	150.55	263	260.92	251.346
1969	9	83.4	106.233	122.591	194.539	124.482	120.7	141.37	118.535	95.7	134	132.285	142.732
1969	10	4.9	14.2528	12.7328	120.041	19.1656	6.3	20.2016	14.3508	8.5	17.1	9.35136	24.0784
1969	11	0	0	0	20.2045	0	0	0	0	0	0	0	0
1969	12	1	0	0	0	0	0	0	0	0	0	0.250252	0
1970	1	1	0	0	0	0	0	0	0	0	0	0	0
1970	2	3	0.472136	0.118034	0	0.236068	0	0	0	0	0	0.250252	0
1970	3	2.9	0.422291	0.424353	0	0.848706	0	0	0	0	0	1.20055	1.27512
1970	4	0	1.07771	2.16994	0.724975	2.83987	1.5	3.55169	2.12585	0.7	3.1	3.65166	4.60203
1970	5	4.6	6.13049	9.87725	0.450252	10.6545	9.1	22.4057	18.4529	14.5	11.2	11.8026	15.1785
1970	6	16.8	21.6164	26.3739	9.50247	28.1477	24.6	36.0611	32.3555	28.65	32.2	28.328	34.679
1970	7	101	127.788	134.599	20.9795	136.097	133.1	153.421	144.286	135.15	138.3	145.058	144.406
1970	8	160.9	222.037	219.263	127.608	244.227	194.3	331.476	310.413	289.35	240.7	208.311	266.417
1970	9	79.9	81.9017	90.0205	271.37	81.941	98.1	88.669	85.0345	81.4	79.5	93.6746	81.9804
1970	10	1.9	1.6305	3.74569	55.506	3.99138	3.5	6.70329	5.22664	3.75	4	5.90166	6.35227
1970	11	0	0	0	2.65141	0	0	0	0	0	0	0	0
1970	12	1	0	0	0	0	0	0	0	0	0	0.250252	0
1971	1	1	0	0	0	0	0	0	0	0	0	0	0
1971	2	3	0.472136	0.118034	0	0.236068	0	0	0	0	0	0.250252	0
1971	3	0	0.0527864	0.0569768	0	0.113954	0	0.300194	0.175097	0.05	0	0	0.175121
1971	4	4.5	1.13313	2.47718	0.15005	1.85437	3.1	0.800387	0.500193	0.2	3.3	5.95106	2.5756
1971	5	17.2	10.7446	13.6432	0	14.2863	13	25.5535	18.8268	12.1	15	19.2019	17.8281
1971	6	5.9	13.3551	20.303	15.3537	22.4059	18.2	38.0599	32.655	27.25	25.9	24.3308	31.4568
1971	7	101.9	110	111.994	17.3793	114.989	109	87.2993	84.4247	81.55	112.6	117.157	119.977
1971	8	236.9	257.666	260.461	106.102	264.222	256.7	260.064	244.657	229.25	264.9	255.902	270.779
1971	9	35.8	46.3967	54.8455	239.612	55.791	53.9	62.4644	56.6322	50.8	59.1	63.5558	65.1852
1971	10	0.4	0	0.41256	41.7541	0.225121	0.6	5.30145	5.10073	4.9	0	1.32553	0.450242
1971	11	0	0	0	1.07543	0	0	0	0	0	0	0	0
1971	12	1	0	0	0	0	0	0	0	0	0	0.250252	0
1972	1	1	0	0	0	0	0	0	0	0	0	0	0
1972	2	3	0.472136	0.118034	0	0.236068	0	0	0	0	0	0.250252	0
1972	3	0	0	0	0	0	0	0	0	0	0	0	0
1972	4	16.8	15.6889	13.504	0	16.9081	10.1	15.8523	9.90114	3.95	15.4	13.3774	18.1273
1972	5	37.7	34.2941	37.2563	7.4779	37.8126	36.7	61.8699	51.4849	41.1	36.4	38.4006	41.3311
1972	6	23.5	38.9885	45.6111	24.3814	48.8222	42.4	57.4124	50.9812	44.55	52.8	51.507	58.6559
1972	7	53.2	67.5457	76.5001	39.3045	73.5001	79.5	97.3084	90.0292	82.75	82.3	97.1072	79.4545
1972	8	88.4	134.385	142.249	73.0303	147.698	136.8	170.514	167.082	163.65	151.3	152.684	161.011
1972	9	34.9	76.4489	88.6831	138.133	97.3662	80	51.9094	48.4047	44.9	113.9	92.4897	118.284
1972	10	8.9	8.10263	11.9085	62.6096	13.117	10.7	26.4552	26.6026	26.75	11.6	16.0786	18.1314
1972	11	0	0	0	12.4029	0	0	0	0	0	0	0	0
1972	12	1	0	0	0	0	0	0	0	0	0	0.250252	0
1973	1	1	0	0	0	0	0	0	0	0	0	0	0
1973	2	3	0.472136	0.118034	0	0.236068	0	0	0	0	0	0.250252	0
1973	3	0	0	0	0	0	0	0.0500484	0.0250242	0	0	0	0
1973	4	9.8	0.666563	1.22916	0.0250252	0.75833	1.7	1.40039	0.875194	0.35	1.4	3.12543	0.850097
1973	5	22.8	15.4885	17.6976	0.0500504	16.8951	18.5	14.4046	12.0773	9.75	17.4	20.8008	18.3017
1973	6	19.5	19.3108	22.916	8.55096	22.132	23.7	21.5561	19.3781	17.2	23.9	25.827	24.9532
1973	7	75.8	88.4322	99.2799	13.7519	101.46	97.1	100.021	83.8604	67.7	108.5	103.831	114.487
1973	8	84.4	141.664	157.203	77.1357	176.407	138	236.932	216.166	195.4	179.6	154.392	211.15
1973	9	28.5	45.7859	46.8407	175.796	51.9815	41.7	47.8587	40.9793	34.1	56.1	46.6817	58.1771
1973	10	2.3	6.9082	8.32204	44.429	12.0441	4.6	9.20339	6.17669	3.15	11	7.12754	17.18
1973	11	0	0	0	8.02724	0	0	0	0	0	0	0	0
1973	12	1	0	0	0	0	0	0	0	0	0	0.250252	0
1974	1	1	0	0	0	0	0	0	0	0	0	0	0
1974	2	3	0.472136	0.136802	0	0.273604	0	0	0	0	0	0.250252	0.0750726
1974	3	0	0	0	0	0	0	0	0	0	0	0	0
1974	4	0	0	0.319046	0	0.638092	0	6.80271	4.20135	1.6	0	0.0750756	1.27618
1974	5	10.8	12.0833	14.8219	0.550554	15.8438	13.8	13.5548	9.8024	6.05	14.7	15.5021	19.6044
1974	6	13.8	20.4525	25.1708	9.05202	26.4417	23.9	28.4069	25.7784	23.15	27.8	29.0534	32.4309
1974	7	189.2	227.842	220.368	20.6783	236.336	204.4	212.065	195.007	177.95	239	211.654	244.83
1974	8	180.7	190.695	191.999	222.589	187.397	196.6	211.207	205.628	200.05	182.5	189.241	184.1
1974	9	53.6	65.9715	74.3024	183.358	80.3048	68.3	113.469	99.7845	86.1	84.4	76.5854	94.6381
1974	10	0.1	1.70294	1.86332	67.6877	3.12664	0.6	11.6989	12.1245	12.55	1.9	1.12558	4.55034
1974	11	0	0	0	7.77679	0	0	0	0	0	0	0	0
1974	12	1	0	0	0	0	0	0	0	0	0	0.250252	0
1975	1	1	0	0	0	0	0	0	0	0	0	0	0
1975	2	3	0.472136	0.118034	0	0.236068	0	0	0	0	0	0.250252	0
1975	3	0	0	0	0	0	0	0	0	0	0	0	0
1975	4	0	0.911146	1.29683	0	2.19367	0.4	7.65295	4.57648	1.5	1.7	0.575378	3.47619
1975	5	0.6	5.32229	6.90012	1.65106	9.30023	4.5	20.957	16.7285	12.5	9.4	5.52734	13.2782
1975	6	8.7	18.0669	20.1628	7.50292	26.7256	13.6	28.8076	22.1788	15.55	25.6	18.3803	35.3844
1975	7	90.5	158.99	171.476	21.3045	181.651	161.3	206.966	182.083	157.2	195.7	182.291	204.312
1975	8	187.7	210.535	217.023	170.49	216.546	217.5	197.968	173.684	149.4	219.8	217.597	222.557
1975	9	67.3	97.9164	109.394	185.306	118.789	100	137.88	110.415	82.95	129.9	108.134	139.661
1975	10	0.2	1.3305	2.05175	101.569	2.90351	1.2	6.80271	5.22635	3.65	2.5	1.70081	4.47652
1975	11	0	0	0	2.00081	0	0	0	0	0	0	0	0
1975	12	1	0	0	0	0	0	0	0	0	0	0.250252	0
1976	1	1	0	0	0	0	0	0	0	0	0	0	0
1976	2	3	0.472136	1.02516	0	2.05032	0	3.35324	1.67662	0	0	0.250252	3.62851
1976	3	0	0	0.0625605	0	0.125121	0	0	0	0	0	0	0.250242
1976	4	17.5	4.64164	5.20424	0	4.40848	6	5.20087	3.87544	2.55	4.2	9.92518	4.17531
1976	5	11.4	12.8997	14.8004	1.47563	15.1008	14.5	32.0586	30.2293	28.4	16.3	15.5517	17.3018
1976	6	20.6	48.6	50.508	11.1034	60.3161	40.7	85.268	73.259	61.25	62.8	44.9806	72.0322
1976	7	61.9	100.84	104.649	57.1861	112.898	96.4	133.66	125.205	116.75	115.6	108.61	124.956
1976	8	108	116.285	128.949	118.534	125.497	132.4	130.959	125.48	120	129.1	138.704	134.71
1976	9	49.2	70.7105	84.372	106.881	81.344	87.4	111.312	106.806	102.3	91.8	99.9845	91.9774
1976	10	11.9	22.0885	24.3928	78.1122	32.5856	16.2	50.9094	44.9547	39	32.2	24.4311	43.0826
1976	11	0.2	0	0	30.7084	0	0	1.00097	0.500484	0	0	0.0750756	0
1976	12	1	0	0	0	0	0	0	0	0	0	0.250252	0
1977	1	1	0	0	0	0	0	0	0	0	0	0	0
1977	2	3	0.472136	0.118034	0	0.236068	0	0	0	0	0	0.250252	0
1977	3	0	0	0	0	0	0	0	0	0	0	0	0
1977	4	0	0.141641	0.404263	0	0.508526	0.3	0	0	0	0.6	0.700302	0.875411
1977	5	8.8	12.3053	19.8776	0	19.8553	19.9	21.8073	15.3286	8.85	24.8	27.9559	27.4053
1977	6	31.5	42.4944	51.2134	11.6281	53.5267	48.9	71.0612	56.2556	41.45	53	52.6528	64.559
1977	7	82.3	105.934	118.781	50.7828	128.261	109.3	184.33	168.615	152.9	129.8	120.634	150.589
1977	8	246.8	236.385	244.409	131.152	233.518	255.3	264.812	266.856	268.9	240.9	248.193	230.651
1977	9	61.7	72.278	73.119	212.459	74.1381	72.1	77.7488	71.5744	65.4	75.6	70.524	75.9981
1977	10	4.4	4.92755	7.26375	72.7542	8.3275	6.2	8.40329	6.45165	4.5	9.8	10.5027	11.7274
1977	11	0	0	0	4.25136	0	0	0	0	0	0	0	0
1977	12	1	0	0	0	0	0	0	0	0	0	0.250252	0
1978	1	1	0	0	0	0	0	0	0	0	0	0	0
1978	2	3	0.472136	0.211875	0	0.423749	0	0.150145	0.0750726	0	0	0.250252	0.375363
1978	3	0	0	0	0	0	0	0	0	0	0	0	0
1978	4	0	6.26393	6.03525	0	8.97049	3.1	18.3531	12.5266	6.7	8.5	3.60196	11.6771
1978	5	16	14.82	15.1815	6.15337	19.5631	10.8	35.6514	32.8257	30	14.2	12.9775	24.3061
1978	6	33.5	60.5334	64.0169	21.7027	73.8338	54.2	82.9597	73.8549	64.75	75.6	56.6065	87.1342
1978	7	208.2	223.73	230.796	64.4597	230.492	231.1	219.211	196.78	174.35	238.4	242.678	237.255
1978	8	119.1	144.119	146.044	208.437	151.687	140.4	140.052	128.851	117.65	155.6	164.766	159.256
1978	9	56.9	77.4161	76.0862	140.306	80.8723	71.3	49.9851	46.6176	43.25	87.1	80.8085	84.3286
1978	10	9.4	9.73607	10.8659	69.3966	11.7317	10	19.4025	18.4013	17.4	9.4	14.3029	13.7273
1978	11	0	0	0	11.4012	0	0	0	0	0	0	0	0
1978	12	1	0	0	0	0	0	0	0	0	0	0.250252	0
1979	1	1	0	0	0	0	0	0	0	0	0	0	0
1979	2	3	0.472136	0.593494	0	1.18699	0	1.15111	0.575556	0	0	0.250252	1.90184
1979	3	0	0.0527864	0.100697	0	0.201393	0	1.30058	0.77529	0.25	0	0	0.35
1979	4	39	24.7026	22.7701	0.725176	27.1401	18.4	29.0008	19.7254	10.45	29.3	26.9293	29.5776
1979	5	37.1	37.1639	38.4363	12.9305	43.2726	33.6	46.6517	43.6008	40.55	42.2	37.4296	49.3814
1979	6	60.6	67.444	74.9804	35.1801	73.2607	76.7	71.1037	65.2518	59.4	80.4	82.2313	79.0775
1979	7	105.5	119.252	136.142	63.4063	138.983	133.3	157.317	140.459	123.6	142.9	151.308	158.714
1979	8	101	110.306	116.378	131.664	115.555	117.2	148.109	143.304	138.5	113.6	121.503	120.805
1979	9	70.7	84.6915	89.8505	122.311	96.201	83.5	131.215	118.207	105.2	95.2	84.5551	107.711
1979	10	25.6	29.9161	29.286	98.013	34.872	23.7	49.657	44.5535	39.45	35.5	28.7788	39.8279
1979	11	8.7	0	0	31.6068	0	0	1.30126	0.650629	0	0	1.45146	0
1979	12	1	0	0	0	0	0	0	0	0	0	0.250252	0
1980	1	1	0	0	0	0	0	0	0	0	0	0	0
1980	2	3	0.472136	0.118034	0	0.236068	0	0.0500484	0.0250242	0	0	0.250252	0
1980	3	0	0	0	0	0	0	0	0	0	0	0	0
1980	4	13.6	7.31115	7.42843	0	9.75685	5.1	20.3526	13.0763	5.8	9.4	8.07659	12.2026
1980	5	29.4	24.0334	30.2349	7.02885	31.0698	29.4	41.1041	37.277	33.45	31.7	36.9031	38.1062
1980	6	54.6	75.3947	77.3755	26.0797	84.1509	70.6	104.908	101.629	98.35	85.6	75.5315	92.9072
1980	7	141.2	161.933	169.296	79.7854	165.993	172.6	171.262	159.356	147.45	171.2	176.603	170.053
1980	8	145.2	159.125	169.185	148.86	169.969	168.4	228.668	214.809	200.95	163.4	171.153	180.813
1980	9	30.6	39.1243	52.1282	175.619	58.0565	46.2	138.125	116.938	95.75	58.6	54.3325	76.9887
1980	10	13.5	15.1915	16.0796	67.9634	18.9591	13.2	39.7023	34.3762	29.05	19.6	18.4529	22.7268
1980	11	10.1	0	0	22.1549	0	0	1.05102	0.525508	0	0	1.60161	0
1980	12	1	0	0	0	0	0	0	0	0	0	0.250252	0
1981	1	1	0	0	0	0	0	0	0	0	0	0	0
1981	2	3	0.472136	0.118034	0	0.236068	0	0	0	0	0	0.250252	0
1981	3	32.8	2.3226	1.74955	0	3.4991	0	3.85073	2.60036	1.35	0	6.17775	4.67561
1981	4	4.1	3.54458	3.63673	5.3496	5.87345	1.4	14.552	9.00099	3.45	4.2	2.1506	8.20232
1981	5	15.8	18.8141	21.0553	5.40277	26.2105	15.9	63.8114	52.4557	41.1	22	18.0025	33.6069
1981	6	31.1	37.083	47.5236	32.508	51.0473	44	71.4125	58.7812	46.15	50.7	52.5069	65.0116
1981	7	129	148.678	151.215	50.4588	160.03	142.4	212.666	193.183	173.7	150	149.951	171.383
1981	8	108.7	140.572	145.46	178.588	155.621	135.3	191.816	187.508	183.2	149.4	135.979	170.669
1981	9	69.6	77.2742	86.2448	154.641	84.9895	87.5	68.5036	65.1018	61.7	94.5	90.3304	92.7049
1981	10	11.1	9.89412	14.4121	65.3792	14.7243	14.1	18.1523	14.8011	11.45	17	22.0052	19.5544
1981	11	0.2	0	0	10.7778	0	0	0.150145	0.0750726	0	0	0.0750756	0
1981	12	1	0	0	0	0	0	0	0	0	0	0.250252	0
1982	1	1	0	0	0	0	0	0	0	0	0	0	0
1982	2	3	0.472136	0.118034	0	0.236068	0	0	0	0	0	0.250252	0
1982	3	23.3	1.37245	0.936964	0	1.87393	0	3.10029	2.30015	1.5	0	3.75131	2.37541
1982	4	3.2	3.44164	4.48594	3.44985	5.87188	3.1	6.64782	4.54891	2.45	6.4	6.45247	8.30213
1982	5	31.7	23.1967	28.9564	3.15146	27.1127	30.8	46.956	39.778	32.6	27.9	32.3764	31.0287
1982	6	34	52.2915	53.0248	22.5535	59.8496	46.2	71.5085	66.1293	60.75	59.2	47.5041	67.4078
1982	7	67	128.491	112.001	53.6331	140.901	83.1	142.505	119.278	96.05	133.2	93.9611	153.311
1982	8	103.4	124.13	134.361	160.339	143.523	125.2	245.816	223.008	200.2	138.9	143.786	162.915
1982	9	51.1	48.9305	60.4529	180.592	56.9057	64	81.2087	73.8044	66.4	58.7	69.0034	64.881
1982	10	8.5	7.78885	8.26608	60.0824	8.93216	7.6	21.0525	16.9512	12.85	7.9	8.97608	10.0755
1982	11	0	0	0	11.1277	0	0	0	0	0	0	0	0
1982	12	1	0	0	0	0	0	0	0	0	0	0.250252	0
1983	1	1	0	0	0	0	0	0	0	0	0	0	0
1983	2	3	0.472136	0.118034	0	0.236068	0	0	0	0	0	0.250252	0
1983	3	0	0	0	0	0	0	0	0	0	0	0	0
1983	4	0	0	0.118732	0	0.0374637	0.2	0.150048	0.150024	0.15	0.3	0.500151	0.0749275
1983	5	25.4	24.183	23.4513	0	20.6025	26.3	22.0469	22.3234	22.6	22.3	24.649	17.0221
1983	6	47.5	52.6551	58.4521	13.8738	58.0041	58.9	77.8078	71.0289	64.25	63.3	61.0524	63.3531
1983	7	81.4	140.408	133.201	52.3317	138.302	128.1	132.146	126.423	120.7	142.3	134.834	136.197
1983	8	116.7	174.377	155.861	129.924	164.722	147	145.987	149.493	153	165.4	148.58	155.067
1983	9	39.1	45.18	51.1584	157.294	50.0168	52.3	78.9017	77.0259	75.15	53	58.2059	54.8535
1983	10	3.7	2.63607	2.634	52.9793	2.26801	3	4.00087	3.60044	3.2	2.3	3.17508	1.89995
1983	11	0	0	0	1.40015	0	0	0	0	0	0	0	0
1983	12	1	0	0	0	0	0	0	0	0	0	0.250252	0
1984	1	1	0	0	0	0	0	0	0	0	0	0	0
1984	2	3	0.472136	0.118034	0	0.236068	0	0	0	0	0	0.250252	0
1984	3	0.2	0.686223	0.834237	0	1.66847	0	7.00348	4.30174	1.6	0	0.375327	2.65073
1984	4	13.2	4.98885	4.19742	3.05076	4.99484	3.4	14.6027	9.90135	5.2	4.4	3.92528	5.00082
1984	5	20.8	24.9023	28.0827	3.35171	27.5654	28.6	34.9074	31.5287	28.15	28.3	29.5027	30.2285
1984	6	19.4	26.0276	34.2032	15.3521	37.6064	30.8	31.0576	28.7538	26.45	42.1	35.3806	49.1852
1984	7	55	85.5594	96.2036	22.4548	92.1072	100.3	87.7044	81.1522	74.6	106.2	112.433	98.6549
1984	8	88.2	102.699	121.376	62.1735	105.551	137.2	93.6003	97.3502	101.1	125.8	139.854	108.404
1984	9	47.2	49.7653	66.9998	62.7963	61.2995	72.7	93.564	90.357	87.15	73.7	84.059	72.8337
1984	10	12.7	12.0994	15.019	47.9072	14.3379	15.7	7.90339	5.75169	3.6	17.7	20.3776	16.5765
1984	11	0	0	0	4.60045	0	0	0.700677	0.350339	0	0	0	0
1984	12	1	0	0	0	0	0	0	0	0	0	0.250252	0
1985	1	1	0	0	0	0	0	0	0	0	0	0	0
1985	2	3	0.472136	0.174338	0	0.348677	0	0.150145	0.0750726	0	0	0.250252	0.225218
1985	3	26.5	2.05867	1.81501	0	3.63001	0	7.85198	5.50099	3.15	0	4.05181	5.20135
1985	4	0.5	0.3	0.625121	4.7	0.750242	0.5	0.40029	0.225145	0.05	0.7	2.20146	1.20048
1985	5	19.3	7.88529	14.7398	0.200151	9.0797	20.4	13.5029	11.5015	9.5	16.2	27.3522	10.2741
1985	6	34.3	29.4498	39.9642	5.62694	38.3284	41.6	60.2621	54.4561	48.65	40.9	50.5036	47.207
1985	7	140.3	155.018	162.272	36.4088	152.545	172	134.852	132.176	129.5	164.4	173.401	150.072
1985	8	186.6	184.18	215.022	128.102	196.743	233.3	134.662	123.281	111.9	226.5	243.33	209.307
1985	9	45.9	44.9331	52.8471	136.581	52.3942	53.3	69.8143	65.0322	60.25	55	54.1033	59.8552
1985	10	1.5	3.42229	7.36942	43.5833	11.0388	3.7	6.65489	4.07744	1.5	12.8	8.129	18.6554
1985	11	0	0	0	6.7782	0	0	0	0	0	0	0	0
1985	12	1	0	0	0	0	0	0	0	0	0	0.250252	0
1986	1	1	0	0	0	0	0	0	0	0	0	0	0
1986	2	3	0.472136	0.205619	0	0.411237	0	1.15111	0.575556	0	0	0.250252	0.350339
1986	3	0	0	0.0749758	0	0.149952	0	1.85082	1.12541	0.4	0	0	0.299903
1986	4	0	0	0.0250242	0.900252	0.0500484	0	0.450145	0.250073	0.05	0	0	0.100097
1986	5	0.3	2.35836	1.9023	0.0500504	3.30459	0.5	13.8046	10.7773	7.75	2.4	0.675176	4.25082
1986	6	11.5	12.8498	17.7886	5.42679	18.3772	17.2	30.1571	28.9036	27.65	19.7	23.9539	23.9045
1986	7	171.3	146.94	150.998	15.8298	141.995	160	152.612	140.056	127.5	149.5	161.745	137.05
1986	8	91	93.9806	97.9713	121.807	100.243	95.7	111.513	102.481	93.45	99.5	99.8503	106.505
1986	9	71.2	106.833	110.863	100.683	108.827	112.9	89.7531	80.4516	71.15	121.2	117.232	110.821
1986	10	0	0.1	1.13806	99.8046	2.27611	0	16.3562	12.0281	7.7	1.3	0.10005	4.45223
1986	11	0	0	0	4.50232	0	0	0	0	0	0	0	0
1986	12	1	0	0	0	0	0	0	0	0	0	0.250252	0
1987	1	1	0	0	0	0	0	0	0	0	0	0	0
1987	2	3	0.472136	0.118034	0	0.236068	0	0	0	0	0	0.250252	0
1987	3	0	0	0	0	0	0	0	0	0	0	0	0
1987	4	0	0.652786	0.763342	0	1.22668	0.3	1.25063	0.725314	0.2	1.1	0.450151	1.80058
1987	5	32.5	13.7663	17.6857	0.550353	13.9715	21.4	22.105	18.3025	14.5	16.2	21.9254	14.1767
1987	6	40.3	42.7534	41.4222	6.72734	55.6445	27.2	91.3148	75.3824	59.45	51.5	34.8812	68.5355
1987	7	84.3	90.9551	102.398	67.3642	101.396	103.4	69.4501	58.8001	48.15	103	104.229	111.836
1987	8	130.8	114.472	124.432	80.0326	126.164	122.7	153.918	143.659	133.4	130.3	127.178	137.856
1987	9	16.9	33.3012	31.0895	124.434	42.8791	19.3	84.7528	75.0014	65.25	35.9	22.1537	52.4569
1987	10	8.8	8.27214	13.0136	66.9102	15.5271	10.5	18.36	12.655	6.95	14.6	13.0786	22.7821
1987	11	0	0	0	9.20484	0	0	0	0	0	0	0	0
1987	12	1	0	0	0	0	0	0	0	0	0	0.250252	0
1988	1	1	0	0	0	0	0	0	0	0	0	0	0
1988	2	3	0.472136	0.118034	0	0.236068	0	0	0	0	0	0.250252	0
1988	3	0	0	0	0	0	0	0	0	0	0	0	0
1988	4	0	0.844583	0.379865	0	0.759731	0	5.34976	3.37488	1.4	0	0	0.674879
1988	5	3.2	7.1613	8.49122	1.77573	10.6824	6.3	23.5549	16.9524	10.35	9.2	7.45151	14.2036
1988	6	34.2	48.5885	57.8112	12.4534	58.0224	57.6	73.4034	70.0767	66.75	63	64.6562	67.4562
1988	7	151.6	172.286	191.544	53.7825	196.688	186.4	254.572	231.261	207.95	203	210.837	221.09
1988	8	321.1	269.91	289.597	203.196	279.894	299.3	280.323	254.186	228.05	291.1	303.873	289.878
1988	9	64	64.3017	79.2535	250.619	76.207	82.3	140.619	127.41	114.2	80.1	88.9568	88.1124
1988	10	0.6	0.802631	2.08217	75.5613	2.06434	2.1	7.50261	5.97631	4.45	3.1	4.07649	3.32604
1988	11	0	0	0	0.675378	0	0	0	0	0	0	0	0
1988	12	1	0	0	0	0	0	0	0	0	0	0.250252	0
1989	1	1	0	0	0	0	0	0	0	0	0	0	0
1989	2	3	0.472136	0.118034	0	0.236068	0	0	0	0	0	0.250252	0
1989	3	0	0	0.0125121	0	0.0250242	0	0.250145	0.150073	0.05	0	0	0.0500484
1989	4	0	0.0527864	0.28839	0	0.57678	0	5.05189	3.00094	0.95	0.1	0.0250252	1.10077
1989	5	17.9	25.5721	24.8752	0.82563	29.6504	20.1	27.5993	22.5497	17.5	31.4	27.1807	33.7286
1989	6	25	54.6492	63.6703	23.8023	69.7406	57.6	59.5519	50.9009	42.25	83	72.9643	84.832
1989	7	42	76.5971	83.1599	57.1055	96.5197	69.8	130.868	110.909	90.95	96	81.1346	116.442
1989	8	200.5	223.252	198.634	99.0901	208.269	189	220.395	216.798	213.2	200.9	188.82	193.286
1989	9	47.2	82.6921	91.2637	231.348	106.027	76.5	126.466	120.858	115.25	115.9	101.316	129.363
1989	10	7.6	11.022	14.1743	103.393	13.2487	15.1	8.55189	6.85094	5.15	14.7	21.0787	15.4754
1989	11	0	0	0	6.82603	0	0	0	0	0	0	0	0
1989	12	1	0	0	0	0	0	0	0	0	0	0.250252	0
1990	1	1	0	0	0	0	0	0	0	0	0	0	0
1990	2	3	0.472136	0.118034	0	0.236068	0	0	0	0	0	0.250252	0
1990	3	0	0	0	0	0	0	0	0	0	0	0	0
1990	4	0	0.3	0.337536	0	0.475073	0.2	0.400193	0.225097	0.05	0.5	0.25005	0.650145
1990	5	2.6	5.56951	5.03645	0.175126	6.97289	3.1	9.10048	7.00024	4.9	6.5	4.32608	8.37628
1990	6	25.8	26.0138	28.592	6.92613	29.3841	27.8	54.3076	46.5538	38.8	30.9	30.3022	32.7544
1990	7	113.4	119.277	144.248	29.0059	137.696	150.8	152.614	157.157	161.7	144.6	171.586	156.115
1990	8	53.1	66.844	74.6194	125.812	77.2388	72	84.7164	84.3832	84.05	80.3	75.3288	87.6337
1990	9	12.9	22.2436	32.2443	62.6535	33.3885	31.1	64.6087	52.9544	41.3	37.9	39.9327	44.5334
1990	10	6.1	8.39412	10.4992	37.1575	11.7984	9.2	29.407	22.3285	15.25	13.7	14.1039	15.2026
1990	11	0	0	0	11.4044	0	0	0.150145	0.0750726	0	0	0.0250252	0
1990	12	1	0	0	0	0	0	0	0	0	0	0.250252	0
1991	1	1	0	0	0	0	0	0	0	0	0	0	0
1991	2	3	0.472136	0.18685	0	0.373701	0	0.0500484	0.0250242	0	0	0.250252	0.275266
1991	3	0	0	0	0	0	0	0	0	0	0	0	0
1991	4	14.5	7.92198	8.61231	0	9.52462	7.7	14.0535	9.25177	4.45	9.8	13.7778	11.1273
1991	5	49.4	50.1918	54.0688	4.25206	60.5377	47.6	95.1138	80.1319	65.15	57.6	52.8554	70.8836
1991	6	11.2	36.8	38.7953	54.7589	47.6906	29.9	49.8116	43.5808	37.35	50.1	33.1803	58.5812
1991	7	182.8	148.295	176.606	40.2086	151.913	201.3	142.359	133.53	124.7	172	220.952	155.53
1991	8	170	216.012	232.756	118.959	243.113	222.4	277.572	260.961	244.35	249.4	236.316	270.214
1991	9	20.4	29.8774	32.1639	246.175	34.5279	29.8	52.6107	44.0554	35.5	37.2	29.251	39.1784
1991	10	0.1	1.09443	1.58651	26.9052	2.67301	0.5	10.8017	9.67587	8.55	2.1	0.800353	4.2516
1991	11	0	0	0	3.55071	0	0	0	0	0	0	0	0
1991	12	1	0	0	0	0	0	0	0	0	0	0.250252	0
1992	1	1	0	0	0	0	0	0	0	0	0	0	0
1992	2	3	0.472136	0.118034	0	0.236068	0	0	0	0	0	0.250252	0
1992	3	0	0	0.0562319	0	0.112464	0	1.25053	0.775266	0.3	0	0	0.224927
1992	4	8.2	1.58591	3.05283	0.700202	2.30566	3.8	1.70087	0.975435	0.25	4.1	7.45121	3.02541
1992	5	11.4	12.3885	17.2547	0.325227	17.9094	16.6	20.1054	17.9777	15.85	19.1	19.4528	23.4302
1992	6	8.6	24.9167	23.0421	8.55237	28.4841	17.6	45.9125	39.6062	33.3	30.8	19.9277	32.0515
1992	7	138.7	126.728	137.841	28.8799	139.981	135.7	205.662	190.031	174.4	137.9	145.903	153.235
1992	8	206.4	209.207	213.42	158.992	205.039	221.8	178.709	170.904	163.1	222.4	222.852	200.872
1992	9	39.7	55.9111	58.1914	167.933	63.5828	52.8	92.0084	86.3792	80.75	66.5	54.4279	71.2545
1992	10	3.6	4.71084	7.78493	67.2573	8.96986	6.6	17.4567	14.8534	12.25	8.6	11.3278	13.2289
1992	11	0	0	0	5.75267	0	0	0	0	0	0	0	0
1992	12	1	0	0	0	0	0	0	0	0	0	0.250252	0
1993	1	1	0	0	0	0	0	0	0	0	0	0	0
1993	2	3	0.472136	0.118034	0	0.236068	0	0	0	0	0	0.250252	0
1993	3	0	0	0	0	0	0	0	0	0	0	0	0
1993	4	9.2	6.33607	6.21565	0	7.6313	4.8	10.704	6.25198	1.8	7.2	7.55116	8.92652
1993	5	19.2	17.9053	26.2224	4.10206	29.1448	23.3	40.8647	31.1573	21.45	29.8	32.0808	40.3844
1993	6	15.8	18.5994	29.8531	21.0568	30.9062	28.8	36.0583	32.5041	28.95	32.3	36.8063	43.2131
1993	7	80.8	102.499	113.997	19.2787	121.093	106.9	125.818	113.159	100.5	129.1	118.035	139.687
1993	8	128.2	107.954	129.352	100.113	116.205	142.5	127.054	122.527	118	124.7	154.303	124.455
1993	9	25.5	32.3997	39.7023	104.482	43.2046	36.2	61.4629	60.6565	59.85	45.2	38.7788	54.0096
1993	10	8.1	24.6384	23.935	37.7576	29.8699	18	7.14676	4.12338	1.1	33.4	25.9818	35.1015
1993	11	0	0	0	19.6024	0	0	0	0	0	0	0	0
1993	12	1	0	0	0	0	0	0	0	0	0	0.250252	0
1994	1	1	0	0	0	0	0	0	0	0	0	0	0
1994	2	3	0.472136	0.118034	0	0.236068	0	0	0	0	0	0.250252	0
1994	3	0	0	0	0	0	0	0	0	0	0	0	0
1994	4	3.8	6.2	6.15036	0	8.10073	4.2	7.85179	5.4259	3	8.3	6.47654	10.0015
1994	5	6.7	7.19443	8.77403	3.37664	8.74806	8.8	13.8005	14.3002	14.8	8.3	12.5517	10.3017
1994	6	1.8	18.2282	16.3716	8.02618	27.4432	5.3	30.36	23.88	17.4	24.3	10.08	36.6583
1994	7	109.5	112.167	119.086	27.6316	116.272	121.9	188.518	174.434	160.35	117	126.2	120.377
1994	8	271.3	242.401	265.815	129.489	259.229	272.4	279.515	267.007	254.5	275.6	285.179	276.057
1994	9	118.7	139.733	149.903	243.615	146.706	153.1	189.61	163.18	136.75	151.5	165.356	153.679
1994	10	8.3	16.7164	18.4044	159.136	20.1088	16.7	24.3	20.35	16.4	21.8	22.4798	23.5011
1994	11	0	0	0	22.3034	0	0	0	0	0	0	0	0
1994	12	1	0	0	0	0	0	0	0	0	0	0.250252	0
1995	1	1	0	0	0	0	0	0	0	0	0	0	0
1995	2	3	0.472136	0.118034	0	0.236068	0	0	0	0	0	0.250252	0
1995	3	0.2	0.105573	0.0951492	0	0.190298	0	0	0	0	0	0.400353	0.275024
1995	4	0.9	0.5	0.944022	0.2	1.38804	0.5	6.00271	3.72635	1.45	0.8	1.2003	2.27609
1995	5	10.7	3.78328	7.10243	1.30091	6.00485	8.2	16.9054	13.8027	10.7	5.8	10.8009	8.22643
1995	6	18.5	30.6833	35.2153	6.60232	35.1306	35.3	39.402	31.451	23.5	38.4	41.8059	39.578
1995	7	126.7	127.254	147.748	29.3276	142.395	153.1	123.468	120.159	116.85	157	177.813	157.537
1995	8	133	163.849	170.164	107.988	169.327	171	188.109	184.579	181.05	178.2	182.158	174.805
1995	9	62.8	82.0793	82.314	150.305	89.2279	75.4	124.694	120.622	116.55	88.3	89.6849	96.3766
1995	10	2.7	5.96919	8.98108	117.583	11.7622	6.2	21.3062	18.5281	15.75	11.4	11.3788	17.5551
1995	11	0	0	0	9.22825	0	0	0	0	0	0	0	0
1995	12	1	0	0	0	0	0	0	0	0	0	0.250252	0
1996	1	1	0	0	0	0	0	0	0	0	0	0	0
1996	2	3	0.472136	0.118034	0	0.236068	0	0	0	0	0	0.250252	0
1996	3	0	0	0.0749879	0	0.149976	0	1.50068	0.925339	0.35	0	0	0.299952
1996	4	0.1	1.88885	2.38503	0.825176	3.37006	1.4	18.0039	11.5769	5.15	3.4	2.52593	4.85126
1996	5	8.4	11.9443	16.8939	3.35212	17.6877	16.1	44.1622	42.9561	41.75	16.6	19.9278	23.4312
1996	6	13.3	38.1971	41.702	13.5297	51.9041	31.5	82.4584	72.0542	61.65	54.2	43.5619	65.6111
1996	7	58.1	63.0184	77.8768	55.7573	77.2536	78.5	99.0186	86.8343	74.65	83.4	89.8081	91.4888
1996	8	117.7	157.735	156.848	65.0868	168.095	145.6	184.821	178.261	171.7	172.6	156.687	178.456
1996	9	44.6	53.0132	66.1116	168.359	66.6233	65.6	76.0129	70.2564	64.5	79.6	79.4362	80.2334
1996	10	5.3	13.0413	18.4874	53.5092	23.5749	13.4	17.4581	11.129	4.8	23.7	22.0831	34.1084
1996	11	0	0	0	14.5307	0	0	0	0	0	0	0	0
1996	12	1	0	0	0	0	0	0	0	0	0	0.250252	0
1997	1	1	0	0	0	0	0	0	0	0	0	0	0
1997	2	3	0.472136	0.118034	0	0.236068	0	0	0	0	0	0.250252	0
1997	3	0	0	0	0	0	0	0	0	0	0	0	0
1997	4	6.4	6.0082	6.61508	0	7.83017	5.4	6.10145	3.85073	1.6	9.2	10.6029	9.65213
1997	5	5.9	12.9751	11.4503	2.55106	13.1006	9.8	19.4027	16.5514	13.7	11.7	9.70035	13.226
1997	6	51.2	66.8217	68.7495	10.6253	67.9989	69.5	58.001	46.7255	35.45	75.5	74.0561	69.1762
1997	7	123.5	108.832	123.816	48.7804	111.232	136.4	106.303	107.376	108.45	115.3	149.001	113.631
1997	8	142.2	150.451	164.83	98.5032	167.259	162.4	172.623	163.737	154.85	173.1	176.457	184.067
1997	9	41.5	37.2325	51.8037	149.538	46.7075	56.9	68.7606	62.6803	56.6	51.2	66.6068	56.1825
1997	10	1.2	5.86099	8.11012	40.932	10.4202	5.8	7.25024	8.30012	9.35	11.1	11.48	14.9795
1997	11	0	0	0	5.32593	0	0	0.200193	0.100097	0	0	0	0
1997	12	1	0	0	0	0	0	0	0	0	0	0.250252	0
1998	1	1	0	0	0	0	0	0	0	0	0	0	0
1998	2	3	0.472136	0.118034	0	0.236068	0	0	0	0	0	0.250252	0
1998	3	0	0	0	0	0	0	0	0	0	0	0	0
1998	4	1	3.80557	4.75213	0	6.80426	2.7	7.90242	4.50121	1.1	6.8	5.87749	9.80295
1998	5	25.1	13.6636	14.5853	3.00201	14.4706	14.7	13.6522	10.0511	6.45	14.8	18.1763	15.2776
1998	6	19.4	27.6443	29.4753	8.10176	34.7507	24.2	40.9102	38.0801	35.25	35.7	29.9563	41.8571
1998	7	117.5	126.135	141.612	22.6814	141.923	141.3	156.73	144.315	131.9	147	157.455	157.712
1998	8	263.6	239.167	248.26	119.769	241.821	254.7	244.012	223.556	203.1	254.6	264.076	244.474
1998	9	98.9	117.408	121.565	216.987	121.03	122.1	108.558	105.004	101.45	131.5	127.608	124.652
1998	10	4.4	11.819	17.0255	96.5028	21.5511	12.5	20.5569	16.0535	11.55	22	20.8322	31.2831
1998	11	0	0	0	13.1552	0	0	0.200193	0.100097	0	0	0	0
1998	12	1	0	0	0	0	0	0	0	0	0	0.250252	0
1999	1	1	0	0	0	0	0	0	0	0	0	0	0
1999	2	3	0.472136	0.243155	0	0.48631	0	0.500484	0.250242	0	0	0.250252	0.500484
1999	3	0	0	0	0	0	0	0	0	0	0	0	0
1999	4	0	0	0	0.749244	0	0	0.1	0.05	0	0	0	0
1999	5	18.7	4.76919	9.96754	0	6.03508	13.9	3.80126	3.15063	2.5	8.1	19.9761	7.30097
1999	6	3.3	4.4082	5.98366	2.10045	5.86732	6.1	9.55082	11.7504	13.95	7.1	8.12679	7.32643
1999	7	128.5	113.49	123.978	4.17573	109.657	138.3	69.3557	57.4778	45.6	115.9	142.272	105.824
1999	8	182.3	196.56	201.291	70.2043	201.182	201.4	202.909	195.83	188.75	203.1	204.327	205.804
1999	9	109.1	179.353	189.105	186.085	210.41	167.8	258.082	218.441	178.8	220.6	182.645	241.468
1999	10	13.5	22.8469	27.6079	204.876	35.5158	19.7	69.8164	59.7832	49.75	35	28.4321	48.1847
1999	11	0	0	0	35.9353	0	0	0	0	0	0	0	0
1999	12	1	0	0	0	0	0	0	0	0	0	0.250252	0
2000	1	1	0	0	0	0	0	0	0	0	0	0	0
2000	2	3	0.472136	0.118034	0	0.236068	0	0	0	0	0	0.250252	0
2000	3	0	0.527864	0.319406	0	0.638811	0	0	0	0	0	0	0.749758
2000	4	2.5	1.64721	1.51188	1.5	1.92375	1.1	2.05034	1.02517	0	1.9	1.8503	2.20029
2000	5	12.7	4.03313	6.93963	1.3506	4.37927	9.5	2.30048	2.90024	3.5	5.5	12.2755	4.72541
2000	6	6.8	9.18065	11.0271	1.3003	13.0542	9	17.8026	15.2263	12.65	13.3	12.4025	16.9277
2000	7	70.1	48.6997	66.6956	13.8025	60.7912	72.6	74.5568	71.2284	67.9	67.4	93.4558	72.8828
2000	8	141.5	183.001	177.401	59.3321	187.302	167.5	199.405	187.427	175.45	184.1	169.105	191.602
2000	9	54.3	100.614	106.764	198.779	124.929	88.6	171.522	157.111	142.7	127.6	96.3892	149.243
2000	10	6.2	17.9554	21.6477	123.493	30.0954	13.2	52.7112	47.9556	43.2	28.3	19.6318	42.2353
2000	11	1	0	0	28.358	0	0	2.45237	1.22619	0	0	0.250252	0
2000	12	1	0	0	0	0	0	0	0	0	0	0.250252	0
2001	1	1	0	0	0	0	0	0	0	0	0	0	0
2001	2	3	0.472136	0.243155	0	0.48631	0	0.500484	0.250242	0	0	0.250252	0.500484
2001	3	0	0.527864	0.319406	0	0.638811	0	0	0	0	0	0	0.749758
2001	4	0	0	0	1.5	0	0	0.450145	0.350073	0.25	0	0	0
2001	5	23.8	14.0469	16.9242	0	13.9484	19.9	21.6544	18.1522	14.65	15.4	24.2009	13.85
2001	6	8.4	9.77508	13.4448	10.6265	15.4896	11.4	16.3025	16.8513	17.4	16	15.0028	21.2041
2001	7	79	65.2079	77.6653	14.6531	71.0306	84.3	85.6073	80.1786	74.75	76.3	98.7024	76.8533
2001	8	153.5	119.241	137.511	69.5049	124.921	150.1	122.807	119.154	115.5	133.9	166.074	130.602
2001	9	102.4	154.094	161.62	114.056	172.94	150.3	199.621	179.71	159.8	180.3	156.338	191.786
2001	10	8.2	19.0915	22.3688	160.892	30.4376	14.3	60.0628	51.9814	43.9	29.5	20.6309	41.7838
2001	11	2.4	0	0	30.2589	0	0	6.60639	3.30319	0	0	1.52654	0
2001	12	1	0	0	0	0	0	0	0	0	0	0.250252	0
2002	1	1	0	0	0	0	0	0	0	0	0	0	0
2002	2	3	0.472136	0.243155	0	0.48631	0	0.500484	0.250242	0	0	0.250252	0.500484
2002	3	0	0.527864	0.319406	0	0.638811	0	0	0	0	0	0	0.749758
2002	4	0	0	0	1.5	0	0	0	0	0	0	0	0
2002	5	9.3	3.59149	5.70426	0	4.00852	7.4	3.15073	2.57536	2	4.9	9.62548	4.42556
2002	6	7.3	3.95542	6.98935	1.37533	5.8787	8.1	5.90155	5.15077	4.4	6.8	10.2763	7.80198
2002	7	111.6	85.1483	101.362	2.72593	86.4248	116.3	50.4052	42.8276	35.25	95.1	128.65	87.7014
2002	8	149.6	153.677	161.577	56.3521	159.453	163.7	117.199	111.925	106.65	163.1	169.527	165.23
2002	9	93.3	162.472	157.625	137.105	169.35	145.9	178.015	162.507	147	173.8	138.383	176.228
2002	10	16.6	31.4935	36.8201	156.61	45.5401	28.1	64.0626	56.8813	49.7	46.5	43.6625	59.5867
2002	11	1	0	0	36.6597	0	0	0	0	0	0	0.250252	0
2002	12	1	0	0	0	0	0	0	0	0	0	0.250252	0
2003	1	1	0	0	0	0	0	0	0	0	0	0	0
2003	2	3	0.472136	0.243155	0	0.48631	0	0.500484	0.250242	0	0	0.250252	0.500484
2003	3	0	0.527864	0.594672	0	1.18934	0	1.50048	1.00024	0.5	0	0	1.85082
2003	4	0.4	0	0.231329	1.5	0.162657	0.3	0	1.25	2.5	0	0.600202	0.325314
2003	5	38.7	10.6328	21.4339	0	14.1678	28.7	9.35208	8.30104	7.25	18.3	43.1032	17.7028
2003	6	8.9	9.82492	14.1699	5.82649	15.6398	12.7	24.8557	21.2028	17.55	16.6	17.5288	21.4546
2003	7	113	80.5768	103.939	13.4541	90.8785	117	72.255	65.5775	58.9	101.7	141.703	101.18
2003	8	223.3	184.476	206.701	74.2061	189.002	224.4	173.161	158.18	143.2	197.7	243.15	193.527
2003	9	73.4	137.286	137.743	169.308	156.486	119	206.225	183.537	160.85	159.8	121.088	175.686
2003	10	20.6	40.1325	43.5858	155.394	54.4716	32.7	64.3145	51.5323	38.75	54.3	40.184	68.8108
2003	11	1	0	0	42.9359	0	0	0	0	0	0	0.250252	0
2003	12	1	0	0	0	0	0	0	0	0	0	0.250252	0
2004	1	1	0	0	0	0	0	0	0	0	0	0	0
2004	2	3	0.472136	0.243155	0	0.48631	0	0.500484	0.250242	0	0	0.250252	0.500484
2004	3	0	0.527864	0.34443	0	0.688859	0	0	0	0	0	0	0.849855
2004	4	1.2	0	0.894228	1.5	0.988455	0.8	0	0	0	0	1.75065	1.97691
2004	5	43.1	47.8636	50.9609	0	55.8218	46.1	81.3626	66.1063	50.85	58.7	54.6058	63.7799
2004	6	19.3	45.9443	38.5853	49.4843	50.6706	26.5	69.6603	61.6802	53.7	59	28.1763	55.397
2004	7	126.2	152.519	160.901	51.5081	164.701	157.1	187.313	176.507	165.7	169.1	169.257	176.883
2004	8	190.8	215.791	222.463	158.237	226.125	218.8	241.163	214.831	188.5	228	228.682	236.459
2004	9	23.6	28.8138	32.9105	216.536	33.721	32.1	49.0561	47.2281	45.4	35.6	35.5532	38.6283
2004	10	6.4	8.39148	10.7175	31.2288	12.635	8.8	21.3555	18.5527	15.75	12.7	13.1533	16.8786
2004	11	1	0	0	10.3029	0	0	0.500484	0.250242	0	0	0.250252	0
2004	12	1	0	0	0	0	0	0	0	0	0	0.250252	0
2005	1	1	0	0	0	0	0	0	0	0	0	0	0
2005	2	3	0.472136	0.243155	0	0.48631	0	0.500484	0.250242	0	0	0.250252	0.500484
2005	3	0	0.527864	0.319406	0	0.638811	0	0	0	0	0	0	0.749758
2005	4	0	4	2.12488	1.5	4.24976	0	0	0	0	5	0	4.49952
2005	5	58.6	60.7413	65.212	3.00151	69.2239	61.2	58.6565	38.9533	19.25	74.6	71.757	77.7065
2005	6	33.1	51.1387	54.9362	54.929	61.3725	48.5	75.361	65.0555	54.75	65.7	55.1312	71.6062
2005	7	196.7	240.394	252.62	57.359	259.741	245.5	233.814	197.407	161	266.6	264.711	279.088
2005	8	237.7	249.016	259.137	249.468	258.474	259.8	251.962	228.031	204.1	263.1	264.602	267.931
2005	9	55.6	77.1748	83.4515	249.838	88.4031	78.5	107.062	95.9311	84.8	93.5	85.0327	99.6314
2005	10	0	0	0.406643	84.1849	0.813286	0	0	5.75	11.5	0	0	1.62657
2005	11	1	0	0	0	0	0	0	0	0	0	0.250252	0
2005	12	1	0	0	0	0	0	0	0	0	0	0.250252	0
2006	1	1	0	0	0	0	0	0	0	0	0	0	0
2006	2	3	0.472136	0.243155	0	0.48631	0	0.500484	0.250242	0	0	0.250252	0.500484
2006	3	0	0.527864	0.319406	0	0.638811	0	0	0	0	0	0	0.749758
2006	4	0	0	0.0437802	1.5	0.0875605	0	0.90029	0.600145	0.3	0	0	0.175121
2006	5	45.7	49.7108	54.5862	0.125126	60.0725	49.1	96.3655	58.9328	21.5	61	58.5566	70.4341
2006	6	14.2	15.2305	20.9528	51.3597	20.2055	21.7	72.5128	81.1814	89.85	19.6	25.8539	25.1805
2006	7	51.6	46.661	57.4855	17.1277	52.2711	62.7	127.162	145.956	164.75	51.7	67.4277	57.8811
2006	8	277.2	310.972	315.682	48.4035	322.364	309	354.569	338.935	323.3	328.5	317.505	333.757
2006	9	62.1	80.0997	89.302	312.041	93.304	85.3	102.462	88.1558	73.85	99.2	94.6088	106.508
2006	10	0.7	0.941641	1.14175	86.9355	1.3835	0.9	17.655	19.2275	20.8	1.4	1.35035	1.82536
2006	11	1	0	0	1.12533	0	0	0	0	0	0	0.250252	0
2006	12	1	0	0	0	0	0	0	0	0	0	0.250252	0
2007	1	1	0	0	0	0	0	0	0	0	0	0	0
2007	2	3	0.472136	0.243155	0	0.48631	0	0.500484	0.250242	0	0	0.250252	0.500484
2007	3	0	0.527864	0.444526	0	0.889053	0	0	0	0	0	0.250252	1.25024
2007	4	0	0	0	1.5	0	0	0	0	0	0	0	0
2007	5	11.4	9.18328	11.9841	0	11.7681	12.2	15.2524	12.2512	9.25	11.3	14.7268	14.353
2007	6	26.9	39.5026	43.9022	9.50181	48.1044	39.7	103.917	106.684	109.45	50.7	45.6056	56.7062
2007	7	130.3	155.166	166.313	44.2569	168.726	163.9	213.766	210.083	206.4	172.1	177.683	182.285
2007	8	281.1	299.877	309.121	161.062	310.642	307.6	335.168	261.834	188.5	316.8	313.227	321.406
2007	9	33.7	45.0443	49.4747	300.94	52.3493	46.6	72.2089	68.1294	64.05	55.8	51.8549	59.6544
2007	10	0.1	0	0.0812802	48.9059	0.0625605	0.1	0	5.75	11.5	0	0.250101	0.125121
2007	11	1	0	0	0	0	0	0.500484	0.250242	0	0	0.250252	0
2007	12	1	0	0	0	0	0	0	0	0	0	0.250252	0
2008	1	1	0	0	0	0	0	0	0	0	0	0	0
2008	2	3	0.472136	0.243155	0	0.48631	0	0.500484	0.250242	0	0	0.250252	0.500484
2008	3	0	0.527864	0.319406	0	0.638811	0	0	0	0	0	0	0.749758
2008	4	28.2	18.2	18.7391	1.5	23.6781	13.8	19.4033	9.70164	0	22.7	22.6293	29.1562
2008	5	1.2	0	1.05024	13.6319	0.500484	1.6	29.856	35.303	40.75	0	2.3006	1.00097
2008	6	14.5	20.6249	23.207	0	25.1141	21.3	50.5082	51.0541	51.6	26.5	24.3028	29.6032
2008	7	67.2	71.7387	82.4117	23.1536	79.7234	85.1	165.715	185.108	204.5	79.6	93.1552	87.7081
2008	8	171.6	174.872	190.74	74.4804	185.479	196	279.418	299.209	319	184.7	205.357	196.087
2008	9	90.1	128.886	136.524	175.484	148.248	124.8	109.66	71.73	33.8	159.6	138.488	167.61
2008	10	1.4	1.83607	2.428	139.917	2.85601	2	4.10106	7.80053	11.5	2.8	3.10086	3.87594
2008	11	1	0	0	2.25065	0	0	0	0	0	0	0.250252	0
2008	12	1	0	0	0	0	0	0	0	0	0	0.250252	0
2009	1	1	0	0	0	0	0	0	0	0	0	0	0
2009	2	3	0.472136	0.243155	0	0.48631	0	0.500484	0.250242	0	0	0.250252	0.500484
2009	3	0	0.527864	0.325662	0	0.651323	0	1.50048	1.00024	0.5	0	0.250252	0.774782
2009	4	1.6	1.1	1.13761	1.5	1.47522	0.8	2.55053	2.52527	2.5	1.4	1.32528	1.85044
2009	5	3.5	3.69443	4.15506	0.850403	4.51011	3.8	7.10116	14.3006	21.5	4.5	4.57558	5.3258
2009	6	3.5	4.49443	5.6677	3.80071	5.8354	5.5	7.05102	31.2755	55.5	5.8	6.67608	7.17638
2009	7	177.6	213.516	222.973	5.05081	225.346	220.6	251.518	191.009	130.5	236.7	237.385	237.176
2009	8	154.9	175.972	177.756	221.541	180.711	174.8	227.963	228.907	229.85	185.9	180.979	185.45
2009	9	21.3	28.8138	31.5729	176.559	33.5459	29.6	41.1549	58.3274	75.5	35.6	33.1033	38.278
2009	10	8.7	11.1692	13.9933	31.2288	16.4866	11.5	24.6061	18.053	11.5	16.9	16.8039	21.8041
2009	11	1	0	0	13.7039	0	0	0	0	0	0	0.250252	0
2009	12	1	0	0	0	0	0	0	0	0	0	0.250252	0
2010	1	1	0	0	0	0	0	0	0	0	0	0	0
2010	2	3	0.472136	0.243155	0	0.48631	0	0.500484	0.250242	0	0	0.250252	0.500484
2010	3	0	0.527864	0.256845	0	0.51369	0	0	0	0	0	0	0.499516
2010	4	0	0	0	1.5	0	0	0	0	0	0	0	0
2010	5	0	0	0	0	0	0	1.35024	1.60012	1.85	0	0	0
2010	6	30.2	43.0971	48.3447	0	52.4894	44.2	67.51	61.505	55.5	55.3	50.606	61.8818
2010	7	162.4	186.591	200.444	48.3076	201.588	199.3	228.516	215.108	201.7	206.9	213.307	216.585
2010	8	172.2	198.102	197.47	193.614	204.14	190.8	182.808	157.454	132.1	209.3	195.077	210.177
2010	9	93.1	126.438	138.538	198.785	147.276	129.8	176.071	157.46	138.85	156.5	145.14	168.113
2010	10	26.4	36.2964	44.5274	137.192	53.5548	35.5	47.3105	29.5552	11.8	54.8	52.5126	70.8133
2010	11	1	0	0	44.5626	0	0	0.500484	0.250242	0	0	0.250252	0
2010	12	1	0	0	0	0	0	0	0	0	0	0.250252	0
2011	1	1	0	0	0	0	0	0	0	0	0	0	0
2011	2	3	0.472136	0.118034	0	0.236068	0	0.500484	0.250242	0	0	0.250252	0
2011	3	0	0.527864	0.319406	0	0.638811	0	0	0	0	0	0	0.749758
2011	4	0	0	0	1.5	0	0	0	0	0	0	0	0
2011	5	58.8	55.1997	63.9401	0	67.0802	60.8	58.3074	34.2537	10.2	67.8	71.257	78.9608
2011	6	4.8	3.59443	5.94905	57.0858	4.99811	6.9	56.8105	68.1553	79.5	4.6	8.05106	6.40179
2011	7	82.1	96.9164	103.099	4.02563	104.698	101.5	88.7551	72.3275	55.9	107.4	108.954	112.48
2011	8	267.9	313.219	313.375	100.557	324.45	302.3	285.562	244.281	203	330.9	312.331	335.681
2011	9	62.2	83.8413	92.0938	314.266	97.6875	86.5	147.119	142.984	138.85	103.8	96.6096	111.534
2011	10	6	7.94427	9.86179	91.011	11.7236	8	0	0	0	12	11.7528	15.5029
2011	11	1	0	0	9.75277	0	0	0	0	0	0	0.250252	0
2011	12	1	0	0	0	0	0	0	0	0	0	0.250252	0
2012	1	1	0	0	0	0	0	0	0	0	0	0	0
2012	2	3	0.472136	0.243155	0	0.48631	0	0.500484	0.250242	0	0	0.250252	0.500484
2012	3	0	0.527864	0.319406	0	0.638811	0	0	0	0	0	0	0.749758
2012	4	0	0	0	1.5	0	0	0	0	0	0	0	0
2012	5	42.7	42.322	48.2201	0	51.4401	45	59.3086	43.5293	27.75	52	53.1556	60.5583
2012	6	71.8	107.719	114.381	43.7832	124.762	104	105.513	71.3315	37.15	138.3	117.763	141.805
2012	7	259.7	332.863	338.9	120.719	355.699	322.1	283.465	220.333	157.2	369	344.812	378.535
2012	8	288.1	312.072	321.814	345.325	324.327	319.3	293.813	255.932	218.05	329.7	327.479	336.583
2012	9	80.8	113.855	121.159	313.166	129.818	112.5	138.715	116.533	94.35	141	125.387	145.781
2012	10	4.5	6.50263	8.19538	123.615	10.3908	6	12.653	9.97652	7.3	9.8	8.77704	14.2789
2012	11	1	0	0	7.97729	0	0	0	0	0	0	0.250252	0
2012	12	1	0	0	0	0	0	0	0	0	0	0.250252	0
2013	1	1	0	0	0	0	0	0	0	0	0	0	0
2013	2	3	0.472136	0.243155	0	0.48631	0	0.500484	0.250242	0	0	0.250252	0.500484
2013	3	0	0.527864	0.319406	0	0.638811	0	0	0	0	0	0	0.749758
2013	4	6	4	4.12536	1.5	5.25073	3	0	0	0	5	5.00101	6.50145
2013	5	4.3	3.69443	5.94327	3.00151	6.88654	5	19.5058	15.3779	11.25	4.5	6.37608	10.0787
2013	6	58	83.4469	91.5954	7.65458	98.7908	84.4	108.363	90.2067	72.05	107.2	96.0858	114.135
2013	7	79.6	74.4859	86.685	88.6847	80.47	92.9	123.71	128.605	133.5	82.6	97.0756	86.454
2013	8	234.8	267.852	267.688	77.2806	271.076	264.3	246.557	228.628	210.7	282.9	273.03	274.3
2013	9	36.6	45.0443	52.9629	252.848	54.3257	51.6	67.5594	59.1547	50.75	55.8	58.3814	63.6072
2013	10	6	7.94427	9.86179	51.2332	11.7236	8	1.75044	1.45022	1.15	12	11.7528	15.5029
2013	11	1	0	0	9.75277	0	0	0	0	0	0	0.250252	0
2013	12	1	0	0	0	0	0	0	0	0	0	0.250252	0
2014	1	1	0	0	0	0	0	0	0	0	0	0	0
2014	2	3	0.472136	0.243155	0	0.48631	0	0.500484	0.250242	0	0	0.250252	0.500484
2014	3	0	0.527864	0.219466	0	0.438932	0	0.500193	0.325097	0.15	0	0	0.35
2014	4	0	4	2.12488	0.999496	4.24976	0	1.80039	1.15019	0.5	5	0	4.49952
2014	5	7.3	5.54164	8.16141	3.00151	9.32283	7	39.5586	38.0293	36.5	6.8	7.85045	13.104
2014	6	27	36.7554	43.2223	10.4058	47.7447	38.7	61.163	47.3315	33.5	47.2	43.7297	58.7339
2014	7	113.1	146.225	148.845	47.1124	156.49	141.2	92.103	54.1015	16.1	162.1	151.656	166.755
2014	8	327.5	360.733	366.297	151.711	372.694	359.9	277.809	211.955	146.1	381.1	366.902	384.655
2014	9	68.1	87.5885	98.7995	362.018	101.999	95.6	113.913	99.7067	85.5	108.5	107.661	116.41
2014	10	1.4	1.83607	2.428	93.635	2.85601	2	17.2548	18.1774	19.1	2.8	3.10086	3.87594
2014	11	1	0	0	2.25065	0	0	0	0	0	0	0.250252	0
2014	12	1	0	0	0	0	0	0	0	0	0	0.250252	0
2015	1	1	0	0	0	0	0	0	0	0	0	0	0
2015	2	3	0.472136	0.243155	0	0.48631	0	0.500484	0.250242	0	0	0.250252	0.500484
2015	3	0	0.527864	0.319406	0	0.638811	0	0	0	0	0	0	0.749758
2015	4	6	4	4.12536	1.5	5.25073	3	0	0	0	5	5.00101	6.50145
2015	5	0	0	0	3.00151	0	0	0	10.75	21.5	0	0	0
2015	6	5.7	7.14164	8.85463	0	9.10925	8.6	45.4081	52.1291	58.85	9.2	10.1515	11.0769
2015	7	100.5	124.694	130.65	8.05126	134.8	126.5	211.718	221.359	231	138.3	137.031	144.907
2015	8	269.7	302.077	305.801	129.384	308.203	303.4	274.06	245.78	217.5	319.2	313.631	314.328
2015	9	88.8	122.644	131.651	289.577	141.302	122	175.321	125.41	75.5	151.9	134.887	159.96
2015	10	1.8	1.83607	3.02194	133.116	3.24388	2.8	7.35198	7.05099	6.75	2.8	4.55141	4.65169
2015	11	1	0	0	2.25065	0	0	0	0	0	0	0.250252	0
2015	12	1	0	0	0	0	0	0	0	0	0	0.250252	0
