# Supplementary material for: Observed and simulated hydro-climatic data for the lake Chad basin, Africa
Source: Data Brief. 2019 May 23;25:104043. doi: 10.1016/j.dib.2019.104043 (PMC6595281; doi:10.1016/j.dib.2019.104043)
Supplement: Multimedia component 3 [file mmc3.zip › CRU_Data_YENG_BASIN.xlsx]

## Sheet: Basic_Data_Information
Basic information of extracted CRU point in the YENG ( Yedseram, El-Beid, Ngadda, and Gubio River basins)
SR	Name	Elevation (m.AMSL)	Latitude (decimal degree)	Longitude (decimal degree)		CRU Climate Research Unit
1	Y220	302	13.1819	13.1035		missing values are represent by -999
3	Y240	284	12.7949	14.0108
6	Y270	291	12.3303	13.4016
7	Y280	314	12.8756	12.5811
8	Y290	298	12.8103	13.2504
9	Y300	330	11.4936	13.6467
10	Y310	346	12.0699	12.5727
11	Y330	357	12.1672	11.8752
12	Y360	295	12.031	14.4637
13	Y370	294	11.8267	14.6886
14	Y380	307	11.2321	14.7553
15	Y390	343	11.2677	13.9611
16	Y400	315	11.1426	14.4164
17	Y410	379	11.2762	12.9416

## Sheet: Temperature
Monthly Mean Temperature (Deg. C) in the YENG basin extracted from CRU gridded climate data
Year	Month	Y220	Y240	Y270	Y280	Y290	Y300	Y310	Y330	Y360	Y370	Y380	Y390	Y400	Y410
1951	1	22.3	23.8005	22.8	22.7674	22.8	24.0998	22.9159	22.7751	23.9754	24.4877	25.0001	24.2247	24.6498	24.075			CRU Climate Research Unit
1951	2	24.8	26.0503	25.2	25.1	25.1	25.6997	25.1159	24.975	26.2753	26.5626	26.85	26.0246	26.4997	25.9499
1951	3	29.8	30.7003	30.1	30.0674	30.1	29.9496	29.9659	29.7	30.7752	30.9625	31.1499	30.3994	30.8996	30.3749
1951	4	30.9	32.0003	31.3	31.1326	31.2	30.7496	30.9319	30.4999	32.2002	32.325	32.4498	31.5244	32.0495	31.1998
1951	5	32.95	32.8501	32.6	33.0326	32.9	30.3994	32.4819	31.8747	32.7	32.3499	31.9997	31.3992	31.7993	31.4246
1951	6	31.7	30.95	31.1	31.6	31.4	28.3494	30.8989	30.2996	30.675	30.1123	29.5496	29.1992	29.4993	29.4995
1951	7	29.75	28.65	29.2	29.2	29.2	26.2995	28.5489	27.9247	28.1499	27.6998	27.2497	26.9743	27.2494	27.3246
1951	8	27.7	27.05	27.2	27.4674	27.4	25.1995	26.9989	26.4248	26.4249	26.0623	25.6997	25.5994	25.8495	26.0497
1951	9	27.95	27.4	27.4	27.6	27.6	25.2495	27.0159	26.4247	27.1	26.7499	26.3997	25.9493	26.2994	26.0746
1951	10	29.7	29.4001	29.4	29.6	29.5	27.2994	29.033	28.5747	29.175	28.8124	28.4497	27.9743	28.3494	28.1996
1951	11	24.95	25.6003	25.1	25.1	25.1	24.5496	24.833	24.6249	25.8002	25.9001	25.9999	25.1995	25.6996	25.0248
1951	12	20.15	21.6005	20.7	20.6	20.6	21.7498	20.6	20.55	21.8504	22.3002	22.75	21.9247	22.4498	21.625
1952	1	22.8	24.3504	23.3	23.1674	23.2	24.6498	23.333	23.2001	24.6004	25.1252	25.65	24.8247	25.2498	24.6
1952	2	23.9	25.4504	24.5	24.2674	24.3	25.3998	24.4159	24.2501	25.7503	26.2502	26.75	25.7246	26.2497	25.5
1952	3	27.9	29.4004	28.5	28.3	28.3	29.1497	28.3159	28.1	29.6253	30.0127	30.4	29.5245	30.0496	29.2999
1952	4	32.05	33.0003	32.4	32.2326	32.3	31.4995	31.9819	31.5748	33.1002	33.125	33.1498	32.3244	32.7995	32.0497
1952	5	33.15	33.2501	32.9	33.3326	33.2	30.8994	32.8319	32.2497	33.0751	32.7374	32.3997	31.8492	32.1993	31.9246
1952	6	31.85	30.9	31.1	31.7326	31.4	28.1493	30.9659	30.4246	30.6	30.0248	29.4496	29.0992	29.3993	29.3995
1952	7	29.65	28.55	29.1	29.0674	29.1	26.1495	28.4489	27.8247	28.0499	27.5498	27.0497	26.8743	27.1494	27.1746
1952	8	26.3	25.65	25.8	26.1	26	23.8495	25.6489	25.1248	25.0249	24.6623	24.2997	24.2494	24.4495	24.7497
1952	9	27.5	27.25	27.3	27.2348	27.3	25.0995	26.7659	26.1498	26.875	26.5874	26.2997	25.7743	26.1494	25.9496
1952	10	28.55	28.5501	28.5	28.5348	28.5	26.6495	28.1159	27.5998	28.45	28.1749	27.8997	27.3743	27.7994	27.4997
1952	11	25.55	26.1502	25.7	25.6	25.7	24.9496	25.283	25.0999	26.3002	26.375	26.4499	25.6245	26.1495	25.4248
1952	12	22.15	23.4504	22.6	22.5326	22.5	23.4498	22.533	22.475	23.7753	24.1126	24.45	23.6497	24.1498	23.45
1953	1	22.5	24.0005	23	22.9674	23	24.4998	23.133	23.1001	24.2004	24.7502	25.3001	24.5247	24.9498	24.4251
1953	2	26.4	27.6503	26.8	26.7	26.7	27.2997	26.7659	26.65	27.7753	28.0376	28.2999	27.5495	27.9997	27.5999
1953	3	30.1	31.1503	30.4	30.4	30.4	30.4996	30.3159	30.1	31.2253	31.3876	31.5499	30.8744	31.3495	30.8999
1953	4	29.75	30.8503	30.1	29.9326	29.9	29.4996	29.5989	29.1998	31.0753	31.2626	31.4499	30.4245	30.9996	29.8497
1953	5	31.7	31.7501	31.4	31.8	31.6	29.3994	31.2148	30.5497	31.7001	31.3999	31.0997	30.4742	30.8993	30.3746
1953	6	30	29.45	29.5	29.8326	29.7	26.8494	29.1489	28.5247	29.275	28.8123	28.3497	27.7992	28.1494	27.9495
1953	7	28.1	27.05	27.7	27.5674	27.6	24.7495	26.9489	26.2747	26.5999	26.1498	25.6997	25.3743	25.6494	25.7746
1953	8	27.2	26.55	26.7	26.9674	26.9	24.5495	26.4819	25.8248	25.8999	25.5248	25.1498	25.0744	25.2995	25.4996
1953	9	28.7	28.15	28.3	28.4	28.4	26.0495	27.8659	27.3747	27.8	27.4499	27.0997	26.6993	26.9994	26.9496
1953	10	28.8	28.7501	28.6	28.9	28.7	26.9495	28.383	27.9997	28.5501	28.2749	27.9997	27.5243	27.8994	27.7997
1953	11	25.25	26.0003	25.5	25.5	25.5	24.8996	25.25	25.1249	26.1002	26.175	26.2499	25.4994	25.9996	25.4498
1953	12	20.75	22.0504	21.2	21.1	21.1	22.1498	21.1	21.05	22.3003	22.7252	23.15	22.3246	22.7997	22.1
1954	1	22.1	23.6504	22.6	22.5674	22.6	24.0498	22.733	22.6751	23.8754	24.3627	24.85	24.1247	24.5498	23.975
1954	2	26.7	28.1004	27.2	27.1	27.1	27.9497	27.1659	27.05	28.2503	28.5251	28.7999	28.0996	28.5497	28.125
1954	3	29.9	30.9503	30.2	30.2	30.2	30.1996	30.1159	29.9	30.9253	31.1126	31.2999	30.5995	31.0495	30.6749
1954	4	32.25	32.9502	32.4	32.4652	32.4	31.3495	32.1489	31.7998	32.9752	32.8875	32.7997	32.0994	32.5495	32.0497
1954	5	31.5	31.6501	31.3	31.7	31.6	29.4494	31.2648	30.6247	31.6001	31.3499	31.0997	30.4242	30.7993	30.4496
1954	6	30.7	30.1	30.2	30.6326	30.5	27.5494	29.9819	29.3996	29.875	29.3873	28.8997	28.4492	28.7494	28.6745
1954	7	28.25	27.35	27.9	27.7674	27.8	25.1495	27.1819	26.5247	26.9249	26.5123	26.0997	25.7994	26.0995	26.0996
1954	8	25.95	25.6001	25.6	25.7348	25.7	23.8995	25.3319	24.6998	25.075	24.8624	24.6498	24.3744	24.6495	24.6497
1954	9	28.85	28.3	28.4	28.5674	28.6	25.9495	28.0159	27.4247	27.825	27.4624	27.0997	26.6493	26.9994	26.9496
1954	10	28.65	28.6001	28.5	28.6674	28.5	26.6495	28.183	27.7498	28.4251	28.1624	27.8997	27.3243	27.6994	27.5246
1954	11	26.85	27.3502	26.9	27	27	26.1996	26.683	26.4499	27.4252	27.4625	27.4998	26.8245	27.2996	26.7498
1954	12	22.5	23.8504	23	22.9	22.9	23.7998	22.883	22.775	24.1503	24.4751	24.8	24.0246	24.4997	23.85
1955	1	22.5	23.8004	22.9	22.8674	22.9	23.8998	23	22.9751	23.8753	24.3127	24.75	23.9996	24.3997	23.975
1955	2	25.15	26.5004	25.6	25.5	25.5	26.2497	25.5659	25.45	26.6253	26.9876	27.35	26.5246	26.9997	26.4749
1955	3	29.2	30.1503	29.4	29.5326	29.5	29.5496	29.433	29.3	30.1253	30.3626	30.5999	29.8745	30.2996	29.9749
1955	4	31.15	31.8003	31.3	31.3326	31.3	30.2495	31.0659	30.7499	31.8252	31.7625	31.6997	30.9743	31.4494	30.8997
1955	5	32.05	32.1002	31.8	32.2652	32.1	29.8494	31.7819	31.2497	31.9751	31.6874	31.3997	30.8243	31.1994	30.8746
1955	6	30.2	29.65	29.7	30.0326	29.9	27.0994	29.3819	28.7496	29.475	29.0373	28.5997	28.0742	28.4494	28.1995
1955	7	28.75	27.85	28.4	28.2674	28.4	25.5495	27.6989	27.0747	27.3499	26.8498	26.3497	26.1743	26.4494	26.5746
1955	8	27.4	26.85	27	27.1674	27.1	24.9495	26.6989	26.1248	26.2249	25.8623	25.4997	25.3744	25.5995	25.7997
1955	9	28.2	27.65	27.8	27.9674	27.9	25.4495	27.3989	26.7997	27.3	26.9498	26.5997	26.1743	26.5494	26.3996
1955	10	28.95	28.8001	28.8	28.9674	28.8	26.7994	28.4659	27.9997	28.6	28.2999	27.9997	27.4743	27.8494	27.6746
1955	11	25.35	26.1503	25.6	25.5	25.5	25.1496	25.2659	25.0249	26.3252	26.4375	26.5499	25.7995	26.2996	25.5998
1955	12	21.75	23.1504	22.3	22.1	22.1	23.1498	22.133	22.075	23.4253	23.7877	24.15	23.3497	23.8498	23.15
1956	1	21.2	22.6504	21.6	21.6348	21.6	22.9498	21.783	21.6501	22.8004	23.2752	23.75	22.9997	23.3997	22.9
1956	2	26.9	28.1004	27.3	27.3326	27.2	27.6997	27.3659	27.35	28.0752	28.3126	28.55	27.8995	28.2997	28.0499
1956	3	30.25	30.7502	30.2	30.5652	30.3	29.7996	30.317	30.2749	30.5752	30.6625	30.7499	30.1244	30.5495	30.3498
1956	4	30.25	31.4503	30.8	30.6326	30.7	30.2496	30.4819	30.1499	31.6002	31.7	31.7998	30.9994	31.4995	30.7748
1956	5	31.6	32.0502	31.6	31.9326	31.8	29.9494	31.5648	31.0747	31.8751	31.6124	31.3497	30.8243	31.1994	30.9246
1956	6	30.85	30.35	30.3	30.8652	30.6	27.8494	30.2319	29.7496	30.05	29.5248	28.9997	28.6492	28.9494	28.9495
1956	7	28.65	27.75	28.3	28.1348	28.2	25.4995	27.5319	26.7747	27.3249	26.8873	26.4497	26.1494	26.4494	26.4496
1956	8	26.3	26.0001	26	26.0348	26.1	24.2995	25.6319	24.9748	25.525	25.2874	25.0498	24.7744	25.0495	25.0497
1956	9	27.95	27.6001	27.6	27.7674	27.8	25.4495	27.2989	26.7498	27.2	26.8499	26.4997	26.1243	26.4494	26.3996
1956	10	27.45	27.7501	27.4	27.5674	27.5	26.0995	27.183	26.7748	27.6501	27.5249	27.3997	26.7993	27.1994	26.8747
1956	11	26.35	27.1503	26.6	26.5	26.6	26.0996	26.283	26.0499	27.2752	27.3625	27.4499	26.7245	27.1996	26.6248
1956	12	22.1	23.5504	22.7	22.4	22.5	23.5998	22.483	22.3751	23.8753	24.2877	24.7	23.8497	24.3498	23.6
1957	1	20.75	22.4505	21.3	21.1674	21.3	22.8998	21.4159	21.3001	22.7254	23.2627	23.8001	23.0247	23.4498	22.8
1957	2	23.6	25.0503	24.2	23.8348	24	24.7998	23.9159	23.6001	25.3253	25.6876	26.05	25.1246	25.6497	24.9249
1957	3	26.9	28.5504	27.5	27.3674	27.5	28.3997	27.4989	27.325	28.6003	29.0251	29.45	28.6495	29.0997	28.575
1957	4	30.8	31.8003	31.2	31.1326	31.2	30.4995	30.9489	30.6499	31.8502	31.9	31.9498	31.2244	31.6995	31.0748
1957	5	31.8	32.1002	31.7	31.9	31.9	29.8494	31.5148	30.7998	32.0251	31.7624	31.4997	30.7742	31.1494	30.7996
1957	6	30.4	29.9	30	30.3	30.2	27.3494	29.6648	28.9996	29.775	29.2873	28.7997	28.2992	28.6494	28.3995
1957	7	28.65	27.85	28.3	28.1348	28.2	25.6995	27.5819	26.8997	27.4749	27.0873	26.6997	26.3494	26.6494	26.5996
1957	8	27.9	27.4001	27.5	27.6348	27.6	25.5995	27.1819	26.4998	26.8749	26.5873	26.2997	26.0744	26.3495	26.3997
1957	9	28.65	28.15	28.2	28.3674	28.4	25.9495	27.8159	27.2498	27.8	27.3999	26.9997	26.6243	26.9494	26.8746
1957	10	29.3	29.1001	29	29.3	29.1	26.9994	28.733	28.2997	28.875	28.5624	28.2497	27.6743	28.0494	27.9496
1957	11	27.8	28.3003	27.8	28	28	27.1496	27.733	27.5499	28.3252	28.3125	28.2998	27.7244	28.1495	27.7498
1957	12	23.8	25.0004	24.2	24.2326	24.2	24.9497	24.2	24.175	25.2503	25.5501	25.85	25.1246	25.5997	25.05
1958	1	23.4	24.8504	23.9	23.8674	23.9	25.1498	24.033	23.9751	24.9753	25.4127	25.85	25.2246	25.5997	25.15
1958	2	23.5	25.0004	24	23.9	23.9	24.8998	24.0159	23.9001	25.2503	25.6752	26.1	25.1746	25.6497	25.0749
1958	3	29.15	30.5503	29.7	29.5	29.6	30.1496	29.5489	29.325	30.6753	30.9877	31.3	30.5495	31.0496	30.3749
1958	4	31.95	32.8003	32.2	32.3326	32.2	31.2995	32.0659	31.7499	32.8252	32.7875	32.7498	32.0244	32.4995	31.9247
1958	5	31.75	32.2003	31.7	32.1326	31.9	30.3494	31.7319	31.2498	32.1001	31.8749	31.6497	31.1992	31.5494	31.2246
1958	6	31.2	30.5	30.7	31.0326	30.9	27.7994	30.3319	29.6996	30.25	29.7248	29.1997	28.7742	29.0993	28.9495
1958	7	27.45	26.9	27.3	27.0674	27.1	24.8995	26.5489	25.9747	26.5	26.1749	25.8498	25.4994	25.8495	25.7746
1958	8	27.45	27.0001	27.1	27.1348	27.2	25.1995	26.6819	25.9748	26.5	26.2249	25.9498	25.6744	25.9495	25.9497
1958	9	28.85	28.45	28.5	28.6	28.6	26.1994	28.0659	27.4997	28	27.6499	27.2997	26.8992	27.2494	27.1496
1958	10	28.55	28.7501	28.4	28.7	28.5	27.0495	28.283	27.8998	28.5751	28.4124	28.2498	27.6993	28.0994	27.8747
1958	11	26.9	27.6003	27	27.2	27.1	26.5996	26.983	26.8749	27.7002	27.7501	27.7999	27.1745	27.6496	27.1248
1958	12	24.1	25.4004	24.6	24.5	24.5	25.3998	24.533	24.4	25.6753	26.0126	26.35	25.6246	26.0997	25.45
1959	1	22.2	23.6504	22.7	22.6674	22.7	23.8998	22.833	22.7251	23.8754	24.3127	24.75	23.9746	24.3997	23.925
1959	2	23.8	25.3504	24.3	24.3	24.2	25.2998	24.4159	24.3751	25.5253	25.9627	26.4	25.5496	26.0497	25.4749
1959	3	28.35	29.7504	28.8	28.8	28.8	29.5997	28.8659	28.775	29.9003	30.2751	30.65	29.8745	30.3496	29.8
1959	4	31.35	32.3003	31.7	31.6326	31.6	30.7995	31.3989	31.0499	32.3252	32.3375	32.3498	31.5994	32.0995	31.3997
1959	5	32.55	32.6002	32.3	32.8326	32.6	30.2493	32.3319	31.7747	32.4251	32.0624	31.6997	31.1742	31.5494	31.3246
1959	6	31.35	30.75	30.8	31.3326	31.1	28.1494	30.6989	30.1996	30.475	29.9873	29.4997	29.0492	29.3494	29.3245
1959	7	30.15	29.05	29.6	29.6	29.6	26.6495	28.9489	28.3247	28.5499	27.9998	27.4497	27.2743	27.5494	27.6746
1959	8	26.6	26.3001	26.3	26.3674	26.4	24.6995	26.0319	25.3999	25.775	25.5374	25.2998	25.0995	25.3495	25.4497
1959	9	28.1	27.7001	27.7	27.8674	27.8	25.6495	27.3659	26.7998	27.325	27.0124	26.6997	26.3243	26.6494	26.4997
1959	10	28.05	28.3002	28	28.2	28	26.8496	27.833	27.4998	28.1751	28.0375	27.8998	27.3994	27.7995	27.5497
1959	11	25.7	26.5003	25.9	25.9	25.9	25.4997	25.65	25.5499	26.6252	26.7626	26.8999	26.1495	26.6496	25.9248
1959	12	21.85	23.3504	22.4	22.2	22.2	23.4498	22.283	22.2	23.6503	24.1002	24.55	23.6997	24.1998	23.375
1960	1	21.6	23.1504	22.1	21.9674	22.1	23.5998	22.183	22.1251	23.3754	23.9377	24.5001	23.6497	24.0998	23.475
1960	2	24.55	25.8503	24.9	25	24.9	25.6497	25.0659	24.95	26.0003	26.3751	26.75	25.9246	26.3997	25.8499
1960	3	28.7	29.8004	29	29	29	29.3496	28.9659	28.8	29.8753	30.1376	30.3999	29.6245	30.0996	29.6499
1960	4	31.75	32.4502	32	31.9652	32	30.8495	31.6489	31.3248	32.5252	32.4625	32.3997	31.6743	32.1495	31.4747
1960	5	31.25	31.5002	31	31.5326	31.3	29.4994	31.1319	30.6998	31.3501	31.1499	30.9497	30.3493	30.7494	30.4246
1960	6	31.15	30.4	30.5	31.1652	30.9	27.8494	30.4489	29.9496	30.15	29.6498	29.1496	28.7242	29.0494	28.9995
1960	7	28.35	27.6	28.1	27.9348	28	25.4495	27.3989	26.7497	27.1749	26.7373	26.2997	26.0744	26.3995	26.3746
1960	8	28.95	28.35	28.5	28.6348	28.6	26.3495	28.1489	27.4748	27.7249	27.3623	26.9997	26.8244	27.0995	27.1997
1960	9	28.9	28.25	28.4	28.6	28.5	25.9994	28.0159	27.4497	27.775	27.4123	27.0497	26.6743	26.9994	26.9496
1960	10	28.95	28.8501	28.7	29.1	28.8	26.9995	28.6	28.2498	28.6251	28.3874	28.1498	27.6243	27.9994	27.8746
1960	11	25.15	26.0503	25.4	25.4	25.4	25.1497	25.183	24.9999	26.2252	26.3875	26.5499	25.7495	26.2496	25.4998
1960	12	25.05	26.3004	25.5	25.4	25.4	26.0998	25.383	25.275	26.5503	26.8501	27.15	26.3996	26.8497	26.225
1961	1	22.45	23.9005	22.9	22.8674	22.9	24.1498	22.983	22.8751	24.1004	24.5752	25.05	24.2746	24.6997	24.075
1961	2	22.15	23.8504	22.8	22.5674	22.6	23.8497	22.7159	22.5751	24.0753	24.5877	25.1	24.1496	24.6497	23.925
1961	3	27.5	29.1504	28.1	27.8348	28	28.9498	27.8989	27.525	29.4503	29.9502	30.45	29.4246	30.0497	28.9249
1961	4	31.2	31.8502	31.3	31.3652	31.3	30.2995	31.0489	30.6998	31.9502	31.875	31.7997	31.0743	31.5494	30.8747
1961	5	31.85	32.2502	31.7	32.2326	32	30.1494	31.8319	31.3498	32.0751	31.8374	31.5997	31.0243	31.3994	31.1496
1961	6	31.55	30.8	31	31.4326	31.2	28.1494	30.7489	30.2246	30.5	29.9748	29.4496	29.0742	29.3993	29.3745
1961	7	28.55	27.65	28.1	28.0674	28.1	25.4495	27.4989	26.8997	27.1749	26.7123	26.2497	26.0743	26.3495	26.4246
1961	8	27.15	26.7001	26.7	27.1	26.9	25.0995	26.7159	26.2499	26.05	25.7999	25.5498	25.4244	25.6495	25.9747
1961	9	28	27.5001	27.5	27.8	27.7	25.4495	27.2659	26.7747	27.05	26.6999	26.3498	25.9993	26.2994	26.3496
1961	10	28.1	28.2002	28	28.3	28.1	26.6495	27.933	27.5998	28.1001	27.9249	27.7498	27.1993	27.5994	27.4497
1961	11	24.05	25.0503	24.4	24.3	24.4	24.2497	24.133	23.9999	25.3002	25.5001	25.6999	24.9245	25.4496	24.5749
1961	12	19.9	21.4504	20.5	20.2674	20.3	21.5498	20.333	20.2251	21.8503	22.3002	22.75	21.8247	22.3498	21.475
1962	1	20.4	21.8504	20.8	20.7674	20.8	22.1498	20.933	20.8751	22.0754	22.5627	23.05	22.2746	22.6997	22.15
1962	2	23.75	25.4504	24.4	24.2326	24.2	25.5998	24.4159	24.4001	25.6253	26.0627	26.5	25.7246	26.1997	25.725
1962	3	29.15	30.0503	29.3	29.4652	29.4	29.3996	29.333	29.25	30.0502	30.2501	30.4499	29.7245	30.1996	29.8249
1962	4	31.55	32.2003	31.7	31.7652	31.7	30.6495	31.4989	31.1748	32.2502	32.1999	32.1497	31.4243	31.8994	31.3247
1962	5	31.55	31.7002	31.3	31.8652	31.6	29.5494	31.3989	30.9747	31.5501	31.2749	30.9997	30.4243	30.7994	30.5746
1962	6	30.85	30.1	30.2	30.7326	30.5	27.4494	30.0489	29.4996	29.825	29.2873	28.7496	28.3742	28.6993	28.5995
1962	7	29.05	28.2	28.7	28.5674	28.6	25.9995	27.9989	27.3747	27.7249	27.2873	26.8497	26.6244	26.8995	26.9496
1962	8	26.8	26.45	26.5	26.6674	26.6	24.7995	26.2489	25.6748	25.875	25.6124	25.3498	25.1744	25.4495	25.5497
1962	9	28.8	28.15	28.3	28.6	28.5	25.8994	28.0159	27.4747	27.7	27.2998	26.8997	26.5492	26.8494	26.8996
1962	10	29.55	29.3001	29.2	29.6326	29.3	27.1994	29.083	28.7247	29	28.6749	28.3497	27.8243	28.1994	28.1746
1962	11	27.1	27.6003	27.1	27.2652	27.2	26.4496	26.95	26.8748	27.7002	27.725	27.7499	27.0495	27.5495	26.9998
1962	12	23.2	24.5004	23.6	23.6326	23.6	24.4998	23.633	23.625	24.7003	25.0502	25.4	24.6746	25.0997	24.575
1963	1	22.25	23.5504	22.6	22.7	22.6	23.8498	22.85	22.9001	23.6253	24.1127	24.6001	23.8746	24.2997	23.925
1963	2	26.8	28.0004	27.2	27.3326	27.2	27.9497	27.383	27.4	28.1003	28.3751	28.65	28.0245	28.4496	28.1749
1963	3	27.85	29.0503	28.3	28.1674	28.2	28.5997	28.1659	27.95	29.1753	29.4876	29.7999	28.9745	29.4496	28.8999
1963	4	30.65	31.5003	30.8	31.0652	30.9	30.0995	30.7989	30.4999	31.5252	31.5375	31.5498	30.8244	31.2995	30.7997
1963	5	32.35	32.3501	32	32.6326	32.3	30.0994	32.1319	31.5997	32.1751	31.8374	31.4997	30.9992	31.3494	31.1496
1963	6	31.75	31.05	31.2	31.7326	31.5	28.5494	31.0489	30.5246	30.775	30.2873	29.7997	29.4492	29.7494	29.6995
1963	7	29.15	28.25	28.7	28.6674	28.7	26.0995	28.0989	27.5247	27.7999	27.3498	26.8997	26.7244	26.9995	27.0746
1963	8	27.9	27.45	27.5	27.6674	27.7	25.6495	27.2489	26.6498	26.85	26.5499	26.2498	26.0494	26.2995	26.4747
1963	9	29.5	28.85	29	29.2326	29.1	26.5994	28.6659	28.1747	28.4	27.9999	27.5997	27.1993	27.4994	27.6246
1963	10	29.8	29.5001	29.5	29.8	29.6	27.2494	29.183	28.7497	29.35	28.9748	28.5997	28.0242	28.3993	28.2496
1963	11	25	25.9503	25.3	25.1	25.2	25.0997	24.9159	24.6749	26.2002	26.3751	26.5499	25.7245	26.2496	25.4249
1963	12	22.8	24.2004	23.3	23.2326	23.2	24.1498	23.25	23.25	24.4503	24.7751	25.1	24.3497	24.7997	24.225
1964	1	22.1	23.4504	22.5	22.5	22.5	23.7998	22.65	22.6251	23.6253	24.1127	24.6001	23.8746	24.2997	23.8
1964	2	23.45	24.9004	24	23.8326	23.8	24.8497	23.9659	23.9001	25.1753	25.5877	26	25.0996	25.5997	25.025
1964	3	29.4	30.5503	29.8	29.7326	29.8	29.9997	29.6989	29.5	30.7253	30.9626	31.1999	30.3745	30.8996	30.3499
1964	4	32.05	32.6502	32.2	32.3652	32.3	30.9495	32.0489	31.7498	32.6502	32.525	32.3997	31.7494	32.1995	31.7497
1964	5	32.3	32.5002	32.1	32.5326	32.4	30.2994	32.1319	31.5998	32.3501	32.0249	31.6997	31.1992	31.5494	31.2996
1964	6	30.95	30.2	30.4	30.8652	30.7	27.4994	30.1489	29.5746	29.95	29.3998	28.8496	28.3992	28.6993	28.6995
1964	7	28.85	27.95	28.4	28.3674	28.4	25.7495	27.7489	27.1247	27.4749	27.0373	26.5997	26.3244	26.5995	26.6996
1964	8	26.65	26.15	26.2	26.4674	26.4	24.3995	26.0319	25.4248	25.575	25.3124	25.0498	24.8494	25.0995	25.1747
1964	9	28.4	27.75	27.9	28.2	28.1	25.6495	27.6159	27.0997	27.3	26.9249	26.5497	26.1993	26.4994	26.5996
1964	10	28.2	28.1501	28.1	28.4	28.2	26.3994	27.95	27.6248	27.9251	27.6624	27.3997	26.9243	27.2994	27.2997
1964	11	25.15	25.7502	25.3	25.3	25.3	24.6496	25.0159	24.7249	25.8502	25.925	25.9998	25.2494	25.7495	25.1248
1964	12	22.95	24.1004	23.4	23.4326	23.3	23.9998	23.383	23.4	24.3253	24.6126	24.9	24.1746	24.5997	24.075
1965	1	23.55	24.7504	23.9	24	23.9	24.7498	24.05	24.025	24.7253	25.1127	25.5	24.8246	25.1997	24.8749
1965	2	25.35	26.7004	25.8	25.7326	25.7	26.4497	25.8159	25.775	26.7753	27.0626	27.35	26.6246	27.0497	26.7
1965	3	27.45	28.8504	27.9	27.8	27.8	28.4496	27.7989	27.55	29.0003	29.3251	29.65	28.7995	29.2996	28.6749
1965	4	30.9	31.8503	31.3	31.1326	31.2	30.4495	30.8989	30.4749	32.0002	32.025	32.0498	31.2494	31.7494	30.9998
1965	5	32.05	32.1002	31.8	32.3326	32	29.9494	31.8489	31.3997	31.9501	31.6249	31.2997	30.7992	31.1494	30.9496
1965	6	30.5	29.95	30	30.4	30.3	27.4494	29.7989	29.1997	29.775	29.2873	28.7997	28.3992	28.7494	28.5245
1965	7	29.55	28.55	29.1	29.0348	29.1	26.2995	28.4489	27.7497	28.1249	27.6373	27.1497	26.9494	27.2494	27.2746
1965	8	26.7	26.5001	26.4	26.6	26.6	24.9496	26.2489	25.6998	25.975	25.7624	25.5498	25.3245	25.5996	25.6497
1965	9	28.85	28.25	28.4	28.6326	28.6	26.0994	28.0659	27.5747	27.825	27.3873	26.9497	26.6743	26.9494	27.0996
1965	10	28.8	28.7501	28.6	28.9	28.7	26.6994	28.383	27.9997	28.55	28.2249	27.8997	27.3993	27.7994	27.5997
1965	11	23.85	24.9503	24.3	24.1	24.1	24.2497	23.883	23.7249	25.1753	25.4376	25.6999	24.7995	25.3496	24.5249
1965	12	21.25	22.8504	21.9	21.6	21.6	22.9498	21.633	21.575	23.1253	23.6377	24.15	23.1997	23.6998	22.9
1966	1	22.4	23.9504	22.9	22.7674	22.8	24.2498	22.933	22.8251	24.1504	24.6752	25.2001	24.3997	24.8498	24.175
1966	2	23	24.6504	23.6	23.4674	23.5	24.6998	23.633	23.5751	24.9504	25.3752	25.8	24.9246	25.4497	24.8
1966	3	28.95	29.9004	29.2	29.2674	29.1	29.4496	29.0659	28.8249	30.0003	30.3251	30.6499	29.8495	30.3495	29.6999
1966	4	30.9	31.7003	31.2	31.1652	31.1	30.1995	30.8989	30.5748	31.8002	31.775	31.7498	30.9494	31.4494	30.8497
1966	5	33.05	32.9501	32.7	33.0674	33	30.3994	32.5148	31.7497	32.8	32.4248	32.0496	31.4492	31.7993	31.4495
1966	6	30.45	29.85	29.9	30.4326	30.2	27.2494	29.7489	29.2246	29.575	29.0623	28.5496	28.1492	28.4494	28.3995
1966	7	30.15	29.2	29.7	29.7674	29.7	26.9495	29.1489	28.5747	28.6499	28.1748	27.6997	27.4993	27.7494	27.9746
1966	8	28.1	27.45	27.6	27.8674	27.8	25.5995	27.3989	26.8248	26.85	26.5249	26.1997	26.0744	26.2995	26.4497
1966	9	29.95	29.05	29.3	29.3348	29.5	26.4495	28.6989	27.9247	28.6249	28.1123	27.5997	27.1992	27.5494	27.4246
1966	10	28.95	28.9001	28.8	29	28.9	26.9495	28.5659	28.1498	28.7251	28.4374	28.1497	27.5743	27.9994	27.8246
1966	11	25.85	26.6003	26	26	26	25.5496	25.733	25.5249	26.7002	26.775	26.8499	26.1245	26.5996	26.0248
1966	12	22.25	23.5004	22.7	22.6	22.6	23.3497	22.583	22.525	23.6503	23.9501	24.25	23.5246	23.9997	23.45
1967	1	20.2	21.7005	20.6	20.5674	20.6	22.1498	20.7159	20.5751	21.9504	22.5252	23.1001	22.2997	22.7498	22.0501
1967	2	24.85	26.3004	25.3	25.3	25.2	26.1497	25.4159	25.3001	26.3253	26.6376	26.95	26.2746	26.6997	26.35
1967	3	27.55	28.7004	27.9	27.8	27.9	28.2497	27.783	27.65	28.8503	29.1751	29.4999	28.6495	29.1496	28.4499
1967	4	31.95	32.3002	32	32.2652	32.2	30.6495	31.9489	31.6498	32.2752	32.1875	32.0997	31.3743	31.8495	31.4746
1967	5	32.15	32.3002	31.9	32.4652	32.2	30.0994	31.9819	31.4997	32.1251	31.7873	31.4496	30.9992	31.3494	31.1496
1967	6	31.4	30.5	30.7	31.2652	31	27.7493	30.5159	30.0496	30.1	29.4998	28.8996	28.6242	28.8993	28.9995
1967	7	29.55	28.45	29	29.0348	29.1	26.0495	28.3989	27.7247	27.8998	27.3748	26.8497	26.6743	26.9494	27.0746
1967	8	27.45	26.85	27	27.2348	27.2	24.9995	26.7989	26.1748	26.25	25.9249	25.5997	25.4494	25.6995	25.8497
1967	9	28.4	27.85	27.9	28.1	28.1	25.5495	27.5489	26.9497	27.45	27.0249	26.5997	26.2493	26.5994	26.5246
1967	10	28.05	28.2002	28	28.2	28	26.4495	27.7659	27.3498	28.0751	27.8624	27.6498	27.0993	27.4994	27.2497
1967	11	24.3	25.0003	24.4	24.5326	24.5	23.9997	24.233	24.0999	25.1002	25.175	25.2499	24.5245	24.9996	24.4248
1967	12	23.7	24.9004	24.1	24.2	24	24.6998	24.133	24.125	25.0253	25.2876	25.55	24.8746	25.2997	24.825
1968	1	21.3	22.7005	21.7	21.6674	21.7	22.9998	21.7659	21.5751	22.9253	23.4377	23.95	23.1497	23.5997	22.925
1968	2	24.25	25.7504	24.8	24.7326	24.7	25.6998	24.833	24.8251	25.9503	26.3752	26.8	25.9246	26.3997	25.8749
1968	3	28.7	29.7503	29	29.0326	29	29.1496	28.933	28.775	29.8253	30.0626	30.2999	29.5245	29.9996	29.4999
1968	4	30.55	31.4003	30.8	30.7326	30.7	29.8995	30.4319	29.9998	31.5502	31.575	31.5997	30.7244	31.1995	30.4747
1968	5	31.15	31.4502	31	31.4	31.3	29.3494	30.9648	30.3997	31.4001	31.1499	30.8997	30.2992	30.6494	30.2996
1968	6	30.3	29.65	29.8	30.2	30	27.0494	29.5319	28.8996	29.425	28.9123	28.3997	27.9992	28.3494	28.1745
1968	7	29.25	28.35	28.8	28.7348	28.8	26.0495	28.1319	27.3747	27.8499	27.3998	26.9497	26.7243	27.0494	27.0246
1968	8	29.2	28.45	28.6	28.9674	28.9	26.4994	28.4989	27.8998	27.8249	27.4373	27.0497	26.9494	27.1494	27.4497
1968	9	29.2	28.45	28.6	28.9326	28.8	26.0994	28.3159	27.8747	27.925	27.5124	27.0997	26.7492	27.0494	27.1746
1968	10	29.2	29.0501	28.9	29.2326	29	27.0994	28.683	28.3247	28.85	28.5499	28.2497	27.7743	28.1494	28.0246
1968	11	25.75	26.5503	26	25.9	26	25.5496	25.683	25.4499	26.6752	26.7625	26.8499	26.1245	26.5996	25.9998
1968	12	23.55	24.9004	24	24.0326	24	24.9998	24.05	24.125	25.1503	25.5002	25.85	25.1246	25.5997	25.025
1969	1	21.3	22.6504	21.7	21.6674	21.7	22.8498	21.783	21.7	22.7253	23.1627	23.6001	22.9246	23.2997	22.85
1969	2	25.9	27.2004	26.3	26.3326	26.3	26.8497	26.3659	26.325	27.2253	27.5376	27.85	27.0746	27.4997	27.1499
1969	3	30.75	31.3502	30.8	31.0652	30.8	30.3996	30.8	30.7249	31.2252	31.2875	31.3499	30.7244	31.1495	30.9248
1969	4	32.85	33.5003	33	33.0652	33	31.8495	32.7489	32.3998	33.4752	33.3875	33.2997	32.5994	33.0495	32.5497
1969	5	32.25	32.5002	32	32.5652	32.3	30.3494	32.0989	31.6498	32.3501	32.0749	31.7997	31.1992	31.5494	31.3246
1969	6	32.05	31.2	31.4	31.9326	31.7	28.4994	31.1989	30.6246	30.8749	30.3123	29.7496	29.3992	29.6993	29.6745
1969	7	30.35	29.2999	29.9	29.8348	29.9	26.8994	29.1989	28.4747	28.7748	28.2623	27.7497	27.5493	27.8495	27.9746
1969	8	28.1	27.55	27.7	27.8674	27.8	25.6995	27.3989	26.7748	26.95	26.6249	26.2997	26.1494	26.3995	26.5497
1969	9	29.4	28.7	28.9	29.1674	29.1	26.3495	28.5659	27.9497	28.275	27.8374	27.3997	27.0243	27.3494	27.3496
1969	10	30.45	29.85	30	30.3	30.1	27.4494	29.633	29.1497	29.6	29.1498	28.6997	28.2242	28.5993	28.4996
1969	11	26.15	26.8003	26.3	26.2674	26.3	25.7496	25.983	25.7249	26.9002	26.975	27.0499	26.3245	26.7996	26.1748
1969	12	24.35	25.5503	24.8	24.7	24.7	25.3998	24.633	24.55	25.8002	26.1001	26.4	25.6246	26.0997	25.425
1970	1	23.15	24.3504	23.4	23.5	23.5	24.4498	23.55	23.55	24.5253	24.9377	25.35	24.5746	24.9997	24.5
1970	2	24.3	25.7004	24.8	24.6674	24.7	25.4998	24.7659	24.5751	25.9753	26.3627	26.75	25.8746	26.3997	25.6749
1970	3	28	29.4004	28.5	28.3674	28.4	29.1496	28.3989	28.15	29.6003	29.9751	30.35	29.5245	30.0496	29.35
1970	4	31.65	32.6503	32	31.9326	32	31.2995	31.6819	31.2499	32.7752	32.8125	32.8498	32.0994	32.5995	31.8498
1970	5	32.75	32.8502	32.5	32.9326	32.8	30.5994	32.4648	31.9247	32.7251	32.3873	32.0496	31.5242	31.8993	31.5996
1970	6	31.85	31.2	31.3	31.8652	31.6	28.6494	31.1989	30.7246	30.9	30.3748	29.8496	29.4992	29.7993	29.8245
1970	7	30.15	29.15	29.7	29.6674	29.7	26.8495	29.0489	28.4247	28.6499	28.1498	27.6497	27.4743	27.7494	27.8746
1970	8	27.9	27.3001	27.4	27.6674	27.6	25.4995	27.1989	26.6248	26.75	26.4499	26.1498	25.9494	26.1995	26.3497
1970	9	28.7	28	28.1	28.4	28.3	25.6495	27.7659	27.2247	27.6	27.1999	26.7997	26.3992	26.7494	26.6746
1970	10	29.05	29.0501	28.9	29.0674	29	27.0495	28.5659	28.0247	28.85	28.5749	28.2997	27.7493	28.1494	27.9246
1970	11	25	25.9503	25.2	25.1	25.2	25.1497	24.933	24.6749	26.1753	26.3376	26.4999	25.7245	26.2496	25.4749
1970	12	21.8	23.2004	22.3	22.1	22.2	23.1998	22.133	22	23.5003	23.9002	24.3001	23.4497	23.9498	23.175
1971	1	20.75	22.0504	21.2	21.1348	21.2	22.2498	21.233	21.0501	22.3253	22.7877	23.25	22.4246	22.8997	22.25
1971	2	25.15	26.3503	25.5	25.5	25.4	25.9997	25.533	25.45	26.5003	26.7751	27.05	26.2995	26.7496	26.2999
1971	3	30.7	31.3502	30.8	30.9977	30.8	30.2996	30.783	30.7249	31.2502	31.3	31.3498	30.6244	31.0495	30.8748
1971	4	31.45	32.0502	31.6	31.6652	31.6	30.3495	31.2989	30.9748	32.0501	31.9249	31.7997	31.0993	31.5494	31.0497
1971	5	32.55	32.5501	32.2	32.7326	32.5	30.1494	32.2319	31.7247	32.35	31.9748	31.5996	31.0492	31.3993	31.1995
1971	6	32.05	31	31.3	31.8652	31.6	28.1994	31.0489	30.4746	30.7499	30.1247	29.4996	29.1492	29.4493	29.4745
1971	7	29.25	28.25	28.8	28.7674	28.8	25.9495	28.1489	27.5247	27.7249	27.2373	26.7497	26.5743	26.8495	26.9746
1971	8	26.85	26.15	26.3	26.5674	26.5	24.2995	26.0989	25.5248	25.55	25.2248	24.8997	24.7244	24.9495	25.1497
1971	9	28.1	27.4	27.6	27.9	27.8	24.9994	27.2659	26.7247	26.9	26.4248	25.9497	25.6492	25.9494	26.0496
1971	10	28.5	28.3001	28.2	28.5	28.3	26.1994	27.933	27.4997	28.075	27.7124	27.3497	26.8743	27.2494	27.1496
1971	11	25.25	25.8003	25.3	25.4	25.3	24.6496	25.083	24.8249	25.8501	25.875	25.8998	25.2245	25.6996	25.1248
1971	12	22.35	23.4004	22.7	22.7	22.7	23.2998	22.683	22.625	23.6503	23.9001	24.15	23.4746	23.8997	23.4
1972	1	21.7	23.0004	22.1	22.1	22.1	23.1498	22.2	22.1751	23.1253	23.5877	24.05	23.2746	23.6997	23.2
1972	2	25.45	26.6503	25.8	25.7326	25.7	26.2497	25.7659	25.65	26.8003	27.0501	27.2999	26.5495	26.9997	26.5499
1972	3	30.05	30.8003	30.3	30.3	30.3	29.9496	30.1659	29.9249	30.8752	31.0125	31.1499	30.3994	30.8495	30.4498
1972	4	32.05	32.6502	32.2	32.2	32.2	30.8994	31.8489	31.3998	32.6752	32.5875	32.4997	31.7493	32.2495	31.5747
1972	5	32.35	32.2501	32	32.6326	32.3	29.7994	32.0319	31.4997	32.05	31.6498	31.2496	30.7492	31.0993	30.8995
1972	6	31	30.2	30.4	30.8326	30.7	27.4994	30.0989	29.5246	29.9	29.3748	28.8496	28.3992	28.6993	28.6495
1972	7	30.25	29.15	29.7	29.9	29.8	26.8994	29.2659	28.7747	28.6248	28.0873	27.5497	27.4493	27.6994	27.9746
1972	8	30.1	29.3	29.5	29.9	29.8	27.1994	29.3989	28.8998	28.5499	28.0498	27.5497	27.6493	27.7994	28.2496
1972	9	30.1	29.1	29.4	29.8	29.6	26.5994	29.1159	28.5997	28.5249	28.0123	27.4997	27.2492	27.5494	27.7246
1972	10	29.85	29.25	29.4	29.8326	29.5	26.9494	29.15	28.7997	29.025	28.5873	28.1497	27.6992	28.0494	27.9996
1972	11	25.15	25.8003	25.3	25.3	25.3	24.7496	25.033	24.7749	25.9002	25.975	26.0499	25.3245	25.7996	25.2248
1972	12	23.55	24.6503	24	23.8674	23.9	24.3497	23.783	23.575	24.8753	25.1126	25.35	24.6746	25.1497	24.425
1973	1	23	24.4504	23.4	23.4674	23.5	24.6498	23.583	23.4751	24.6004	25.0752	25.55	24.7746	25.1997	24.65
1973	2	26.75	27.9004	27.1	27.0674	27	27.4496	27.0659	26.875	28.0503	28.3251	28.5999	27.7995	28.2496	27.7749
1973	3	29.15	30.2503	29.5	29.4	29.5	29.6496	29.3159	29.025	30.4003	30.6501	30.8999	30.0995	30.5996	29.9999
1973	4	32.45	32.8002	32.5	32.6326	32.6	30.9495	32.2659	31.8998	32.7501	32.5749	32.3997	31.7493	32.1994	31.7497
1973	5	32.85	32.7002	32.4	33.0326	32.8	30.2994	32.4819	31.9247	32.5001	32.1249	31.7496	31.2492	31.5993	31.3995
1973	6	32.85	31.8	32.1	32.7326	32.4	28.9994	31.9489	31.3496	31.5	30.8748	30.2496	29.9242	30.1993	30.2745
1973	7	30.65	29.45	30.1	30.1674	30.2	27.0495	29.4989	28.8247	28.9248	28.3622	27.7997	27.6993	27.9494	28.1246
1973	8	28.2	27.5	27.7	27.9674	27.9	25.5495	27.4989	26.9248	26.8749	26.4873	26.0997	25.9744	26.1995	26.4497
1973	9	29.8	28.85	29.1	29.4674	29.3	26.2994	28.783	28.2247	28.3249	27.7873	27.2497	26.9492	27.2494	27.3995
1973	10	30	29.6001	29.6	29.9	29.7	27.3494	29.283	28.8497	29.375	28.9624	28.5497	28.0743	28.4494	28.3496
1973	11	24.15	24.9503	24.4	24.4	24.4	24.0496	24.183	23.9749	25.0752	25.1876	25.2999	24.5745	25.0496	24.4749
1973	12	24.35	25.4503	24.7	24.6	24.6	25.1998	24.533	24.375	25.7002	25.9751	26.25	25.4746	25.9497	25.3
1974	1	21.1	22.5005	21.5	21.3674	21.5	22.6498	21.5159	21.3251	22.7253	23.1877	23.65	22.8497	23.2997	22.65
1974	2	24.65	25.6503	24.9	24.8	24.8	25.0997	24.7159	24.575	25.8753	26.1626	26.45	25.5495	26.0496	25.4249
1974	3	29.4	30.2503	29.6	29.6	29.6	29.3996	29.433	29.2	30.3253	30.4626	30.5999	29.8245	30.2996	29.8249
1974	4	33.4	33.5501	33.3	33.4652	33.4	31.3994	33.0159	32.6498	33.4501	33.1999	32.9497	32.2993	32.7494	32.2996
1974	5	32.35	32.1501	31.9	32.5326	32.2	29.5493	31.8989	31.3247	31.95	31.4998	31.0496	30.5492	30.8993	30.6995
1974	6	31.95	31	31.2	31.8652	31.5	28.2493	31.0659	30.5746	30.55	29.9498	29.3496	29.1242	29.3993	29.4995
1974	7	28.25	27.25	27.8	27.7674	27.8	24.9995	27.1489	26.5247	26.8248	26.2873	25.7497	25.6494	25.9494	25.9746
1974	8	27.5	26.75	27	27.1674	27.2	24.7995	26.6989	26.0998	26.1249	25.7623	25.3997	25.2494	25.4995	25.6996
1974	9	28.3	27.5	27.7	27.9674	27.9	25.0495	27.3489	26.7247	27	26.5248	26.0497	25.7243	26.0494	26.0746
1974	10	29.5	29.0001	29.1	29.3674	29.2	26.6994	28.733	28.1747	28.775	28.3373	27.8997	27.4242	27.7993	27.6746
1974	11	25.65	26.2502	25.8	25.7674	25.8	25.0496	25.433	25.0749	26.3501	26.4	26.4499	25.6994	26.1996	25.5498
1974	12	20.45	21.9004	21	20.7674	20.8	21.8998	20.783	20.6	22.2253	22.6377	23.05	22.1497	22.6498	21.85
1975	1	19.3	21.0005	19.9	19.6348	19.8	21.2998	19.833	19.6501	21.3004	21.8752	22.45	21.5247	22.0498	21.2
1975	2	24.35	25.7004	24.8	24.6	24.7	25.3497	24.6489	24.45	25.9753	26.3126	26.65	25.6995	26.1997	25.5749
1975	3	28.9	29.8003	29.1	29.2	29.1	29.0996	29.083	28.9	29.8752	30.0876	30.2999	29.5245	29.9996	29.5249
1975	4	32.5	32.9002	32.5	32.6652	32.6	31.0994	32.2489	31.8748	32.9001	32.7749	32.6497	31.9743	32.4494	31.8747
1975	5	33.2	33.0001	32.8	33.2674	33.1	30.2493	32.6819	31.9747	32.8	32.3248	31.8495	31.2492	31.5993	31.3995
1975	6	32.05	30.95	31.3	31.8326	31.6	28.0493	31.0489	30.4246	30.6249	29.9873	29.3496	28.9992	29.2993	29.3245
1975	7	28.75	27.65	28.3	28.2674	28.3	25.2495	27.5989	26.9497	27.1499	26.5998	26.0497	25.8743	26.1494	26.3246
1975	8	27.7	26.85	27.1	27.3348	27.3	24.7495	26.8489	26.1998	26.1749	25.7373	25.2997	25.2243	25.4494	25.7246
1975	9	28.25	27.45	27.7	27.9	27.9	24.9495	27.2659	26.6747	26.9749	26.4623	25.9497	25.6492	25.9494	25.9496
1975	10	28.65	28.3001	28.4	28.5674	28.4	26.1994	28.0159	27.4997	28.15	27.7499	27.3497	26.8743	27.2494	27.1496
1975	11	26.75	27.2502	26.9	26.8	26.9	25.9996	26.483	26.2249	27.2752	27.2875	27.2998	26.5995	27.0495	26.4998
1975	12	22.75	23.8503	23.1	23	23	23.5998	22.933	22.8	24.0253	24.2876	24.55	23.7996	24.2497	23.675
1976	1	21.9	23.1504	22.3	22.1674	22.2	23.1998	22.2659	22.0751	23.3503	23.7752	24.2	23.3996	23.8497	23.25
1976	2	26.25	26.5002	26.1	26.2652	26.1	25.2996	25.9	25.8499	26.6002	26.65	26.6998	25.8744	26.3495	25.8998
1976	3	28.1	29.1003	28.4	28.4	28.4	28.4496	28.3159	28.1	29.1753	29.3876	29.5999	28.8245	29.2996	28.8249
1976	4	32.15	32.6502	32.3	32.3	32.3	30.8495	31.9489	31.4748	32.6752	32.5375	32.3997	31.6743	32.1495	31.5497
1976	5	32.35	32.1501	32	32.5	32.3	29.5994	31.9319	31.3247	31.975	31.5123	31.0496	30.5492	30.8993	30.6995
1976	6	31.2	30.3	30.6	31	30.8	27.4994	30.2319	29.5496	30	29.4248	28.8496	28.4992	28.7993	28.6995
1976	7	29.25	28.15	28.8	28.7674	28.8	25.8495	28.0989	27.4247	27.6499	27.1248	26.5997	26.4743	26.7494	26.8746
1976	8	28.1	27.3	27.5	27.8348	27.8	25.1994	27.3489	26.6998	26.5999	26.1748	25.7497	25.6743	25.8495	26.1996
1976	9	28.7	28	28.2	28.3674	28.3	25.5994	27.7159	27.1247	27.55	27.0998	26.6497	26.3243	26.6494	26.6496
1976	10	29.75	29.25	29.4	29.6674	29.5	27.0494	29.033	28.4997	29.025	28.5873	28.1496	27.7242	28.0993	28.0246
1976	11	26.2	26.5502	26.3	26.3674	26.3	25.2996	26	25.7999	26.6501	26.625	26.5998	25.8994	26.3495	25.8748
1976	12	23.35	24.4503	23.7	23.7	23.6	24.1998	23.583	23.45	24.6753	24.9376	25.2	24.4746	24.9497	24.3
1977	1	22.3	23.5004	22.6	22.6674	22.6	23.5998	22.75	22.6751	23.6253	24.0377	24.45	23.6996	24.0997	23.65
1977	2	23.95	25.2004	24.3	24.2	24.2	24.8497	24.2159	24.05	25.4253	25.7876	26.15	25.2495	25.7496	25.0999
1977	3	27.35	28.7504	27.8	27.6348	27.8	28.3997	27.6489	27.3	29.0503	29.4251	29.7999	28.8745	29.4496	28.6
1977	4	31.3	32.1503	31.6	31.4674	31.6	30.7495	31.2319	30.6999	32.3752	32.4375	32.4997	31.6494	32.1995	31.3248
1977	5	32.75	32.7002	32.4	32.9326	32.7	30.2994	32.3819	31.8247	32.5251	32.1624	31.7997	31.3242	31.6993	31.3746
1977	6	32.1	31.15	31.4	31.9652	31.7	28.3994	31.1989	30.6246	30.75	30.1498	29.5496	29.2242	29.4993	29.5995
1977	7	29.35	28.2999	28.9	28.8674	28.9	25.9995	28.2489	27.6747	27.7499	27.2498	26.7497	26.5994	26.8495	27.0496
1977	8	26.9	26.35	26.4	26.6674	26.6	24.4995	26.1989	25.6248	25.75	25.4499	25.1498	24.8994	25.1495	25.3497
1977	9	28.8	28.1	28.2	28.6	28.5	25.7994	27.9659	27.4247	27.575	27.1123	26.6497	26.3492	26.6494	26.7996
1977	10	28.8	28.5001	28.5	28.8	28.6	26.4495	28.233	27.7747	28.275	27.9624	27.6497	27.1243	27.4994	27.3496
1977	11	24.7	25.5003	24.9	24.8	24.9	24.4997	24.533	24.2749	25.6502	25.8	25.9499	25.0995	25.5996	24.8998
1977	12	21.05	22.4004	21.5	21.3674	21.4	22.3998	21.383	21.2	22.7253	23.0877	23.45	22.6246	23.0997	22.375
1978	1	21.3	22.6504	21.7	21.6674	21.7	22.9498	21.783	21.6751	22.8004	23.3252	23.85	23.0746	23.4997	22.925
1978	2	25.35	26.7004	25.8	25.7	25.7	26.2497	25.7659	25.625	26.8753	27.1626	27.45	26.5995	27.0997	26.5249
1978	3	29.4	30.4003	29.7	29.7	29.7	29.7496	29.5659	29.3249	30.4253	30.6626	30.8999	30.1245	30.5996	30.0999
1978	4	33.1	33.3001	33.1	33.1326	33.1	31.2994	32.6989	32.2498	33.2501	32.9999	32.7497	32.1243	32.5994	32.0997
1978	5	32.85	32.7001	32.5	33.0326	32.8	30.0994	32.4319	31.8247	32.475	32.0623	31.6496	31.0992	31.4493	31.2495
1978	6	31.1	30.2	30.5	30.9	30.7	27.4994	30.1819	29.4746	29.9249	29.3373	28.7496	28.3992	28.6993	28.6745
1978	7	28.25	27.25	27.8	27.6674	27.7	24.9995	27.0489	26.3747	26.7749	26.3123	25.8497	25.6244	25.8995	25.9246
1978	8	28.1	27.35	27.6	27.8674	27.8	25.3495	27.3659	26.7998	26.6999	26.2998	25.8997	25.7994	25.9995	26.3246
1978	9	28.5	27.75	27.9	28.2	28.1	25.3994	27.5659	27.0247	27.3	26.8248	26.3497	26.0492	26.3494	26.4496
1978	10	29.75	29.2	29.3	29.7	29.4	26.8494	29.05	28.6247	28.9	28.4498	27.9997	27.5242	27.8993	27.8996
1978	11	25.35	25.9003	25.4	25.4	25.4	24.7997	25.133	24.9249	26.0002	26.05	26.0998	25.4245	25.8996	25.2748
1978	12	22.85	24.0004	23.2	23.2	23.1	23.7998	23.133	22.975	24.1753	24.4876	24.8	24.0246	24.4997	23.875
1979	1	22.65	23.8504	23	23	23	23.9498	23.083	23	24.0003	24.4252	24.85	24.0746	24.4997	23.975
1979	2	25.55	26.7503	25.9	25.8326	25.8	26.3497	25.8659	25.75	26.8003	27.0751	27.35	26.5995	27.0496	26.6249
1979	3	30.45	31.1502	30.6	30.7	30.6	30.1996	30.483	30.2499	31.1502	31.2501	31.3499	30.6494	31.0996	30.6748
1979	4	31.85	32.5003	32.1	32	32	30.8495	31.6819	31.1748	32.6252	32.5625	32.4997	31.7243	32.2495	31.5247
1979	5	32.95	32.7001	32.6	33.1326	32.9	30.0994	32.5319	31.9247	32.5	32.0498	31.5996	31.0492	31.3993	31.2495
1979	6	30.45	29.85	29.9	30.4326	30.2	27.2994	29.7489	29.2496	29.575	29.0373	28.4997	28.1742	28.4494	28.4745
1979	7	28.95	27.95	28.5	28.4674	28.5	25.7495	27.8489	27.2247	27.4499	26.9998	26.5497	26.3244	26.5995	26.7246
1979	8	28.1	27.35	27.5	27.8674	27.8	25.3994	27.3489	26.7248	26.7249	26.3373	25.9497	25.8494	26.0494	26.3497
1979	9	29.55	28.8	29	29.2	29.2	26.2994	28.5659	28.0247	28.2249	27.7373	27.2497	26.9492	27.2494	27.3496
1979	10	30.2	29.9001	29.9	30.2	30	27.7494	29.6159	29.0997	29.7	29.2998	28.8997	28.4743	28.8494	28.6996
1979	11	27.95	28.5003	28.1	28	28.1	27.2996	27.7159	27.4499	28.6002	28.625	28.6499	27.9494	28.3996	27.8248
1979	12	21.35	22.6004	21.8	21.7	21.7	22.4998	21.6659	21.5	22.8503	23.1751	23.5	22.7246	23.1997	22.55
1980	1	23	24.3504	23.4	23.3674	23.4	24.5498	23.533	23.4751	24.5253	24.9627	25.4	24.6746	25.0997	24.575
1980	2	25.25	26.6004	25.7	25.6	25.6	26.3497	25.6489	25.475	26.7753	27.0876	27.3999	26.6246	27.0997	26.5749
1980	3	29.2	30.2503	29.5	29.5	29.5	29.6496	29.4159	29.15	30.3253	30.5376	30.7499	30.0245	30.4996	29.9999
1980	4	32.65	33.1502	32.7	32.7326	32.7	31.4495	32.3989	31.9498	33.1752	33.0875	32.9997	32.2743	32.7495	32.1497
1980	5	33.65	33.4501	33.3	33.7	33.5	30.8994	33.1148	32.4497	33.325	32.9123	32.4996	31.9492	32.2993	31.9995
1980	6	31.2	30.4	30.6	31.0326	30.9	27.6994	30.2819	29.6246	30.1749	29.6123	29.0496	28.5992	28.8993	28.8245
1980	7	28.65	27.75	28.3	28.1674	28.3	25.4995	27.5989	26.9997	27.2499	26.7998	26.3497	26.1244	26.3995	26.4746
1980	8	27.5	26.85	27	27.2674	27.2	24.9495	26.8159	26.3248	26.2249	25.8623	25.4997	25.3744	25.5995	25.8497
1980	9	29.7	28.8	29.1	29.4	29.3	26.3994	28.7659	28.2247	28.3	27.7998	27.2997	27.0492	27.3494	27.4496
1980	10	30	29.5001	29.6	30	29.8	27.2494	29.383	28.8997	29.275	28.8624	28.4497	27.9743	28.3494	28.2746
1980	11	26.75	27.2502	26.8	26.9	26.9	26.0496	26.6159	26.3249	27.3252	27.3125	27.2998	26.6494	27.0996	26.5998
1980	12	21.35	22.5503	21.8	21.6	21.6	22.3998	21.583	21.475	22.7753	23.0876	23.4	22.6246	23.0997	22.45
1981	1	19.3	20.9005	19.8	19.7348	19.8	21.3498	19.933	19.8251	21.2004	21.7752	22.35	21.4747	21.9498	21.25
1981	2	24.95	26.2004	25.4	25.2674	25.3	25.9497	25.3159	25.15	26.3753	26.7126	27.05	26.2246	26.6997	26.1749
1981	3	29.3	30.3503	29.6	29.6	29.6	29.6496	29.4989	29.2	30.4253	30.6376	30.8499	30.0245	30.4996	29.9999
1981	4	32.65	33.1002	32.7	32.8	32.7	31.0495	32.4489	31.9998	33.1752	32.9375	32.6997	31.9493	32.4494	31.8496
1981	5	33.3	32.95	32.8	33.4	33.1	30.2493	32.7819	32.1497	32.725	32.2623	31.7996	31.2492	31.5993	31.4245
1981	6	31.75	30.8	31.1	31.5326	31.3	27.9994	30.7489	30.1246	30.5249	29.9373	29.3496	28.9492	29.2993	29.1995
1981	7	28.65	27.65	28.2	28.1674	28.2	25.3495	27.5489	26.9247	27.1499	26.6498	26.1497	25.9743	26.2494	26.3746
1981	8	28.45	27.65	27.8	28.2	28.1	25.6495	27.6989	27.1498	26.9499	26.5498	26.1497	26.0494	26.2494	26.5997
1981	9	29.6	28.65	28.9	29.2	29.1	26.1994	28.533	28.0247	28.1	27.5998	27.0997	26.8242	27.0993	27.2496
1981	10	30.4	29.75	29.9	30.2674	30	27.3994	29.583	29.0497	29.525	29.0623	28.5997	28.1242	28.4993	28.3996
1981	11	24.75	25.4003	24.9	24.9	24.9	24.3496	24.633	24.4249	25.5002	25.575	25.6499	24.9245	25.3996	24.8248
1981	12	22.75	24.0004	23.2	23.0674	23.1	23.8998	23.033	22.875	24.3503	24.6751	25	24.1746	24.6997	23.95
1982	1	22.6	23.8504	22.9	22.8674	22.9	23.9998	22.9659	22.8	24.0253	24.4377	24.85	24.1496	24.5497	24.05
1982	2	24.25	25.5503	24.7	24.5674	24.6	25.0997	24.6159	24.4251	25.7003	26.0251	26.35	25.4995	25.9997	25.4249
1982	3	29.4	30.3003	29.6	29.6674	29.6	29.3996	29.5159	29.2249	30.3502	30.5001	30.6499	29.8745	30.3996	29.8498
1982	4	33.4	33.8002	33.4	33.5326	33.5	31.8495	33.1159	32.7248	33.6001	33.4249	33.2497	32.6493	33.0495	32.6246
1982	5	33.4	33.0501	32.9	33.5326	33.2	30.5493	32.8989	32.2997	32.825	32.3873	31.9496	31.5242	31.8493	31.6746
1982	6	32.35	31.35	31.6	32.2	31.9	28.4994	31.3989	30.7746	31.0499	30.4247	29.7996	29.4492	29.7493	29.7494
1982	7	30.15	29.05	29.6	29.6674	29.7	26.6994	29.0489	28.4747	28.5248	27.9622	27.3997	27.2743	27.5494	27.7746
1982	8	27.6	27.05	27.2	27.3674	27.3	25.1495	26.8989	26.3248	26.4249	26.0623	25.6997	25.5744	25.7995	26.0497
1982	9	29.7	28.85	29	29.4	29.2	26.4994	28.7659	28.2497	28.3	27.8748	27.4497	27.1492	27.4494	27.5496
1982	10	30	29.45	29.5	29.9326	29.6	27.0494	29.3	28.8997	29.1	28.6498	28.1997	27.7492	28.0993	28.1246
1982	11	24.1	24.9003	24.3	24.3	24.3	23.9496	24.033	23.8249	25.0502	25.2001	25.3499	24.5495	25.0496	24.3749
1982	12	22.45	23.7004	22.9	22.8	22.8	23.5998	22.783	22.675	24.0003	24.3501	24.7	23.8246	24.2997	23.65
1983	1	18.65	20.3005	19.2	18.9348	19.2	20.6498	19.1489	18.9001	20.6504	21.2002	21.75	20.8497	21.3498	20.5251
1983	2	25.35	26.7504	25.8	25.7	25.7	26.5497	25.7659	25.65	26.9503	27.3252	27.7	26.8246	27.2997	26.7749
1983	3	26.3	28.0005	27	26.6348	26.9	28.1497	26.7819	26.45	28.5003	29.0502	29.6	28.5495	29.1496	28.175
1983	4	32.75	33.6003	33	32.9326	33	32.1495	32.6648	32.1998	33.6752	33.7125	33.7498	32.9994	33.4995	32.7748
1983	5	34.45	34.2001	34	34.6326	34.3	31.5994	34.0319	33.4497	33.95	33.4748	32.9996	32.5492	32.8993	32.7495
1983	6	32.1	31.2	31.4	31.9652	31.7	28.4493	31.1989	30.6496	30.8749	30.2623	29.6496	29.3242	29.5993	29.6995
1983	7	30.45	29.35	29.9	29.9674	30	26.8994	29.2989	28.7247	28.7748	28.2372	27.6997	27.5493	27.7994	27.9996
1983	8	29.3	28.45	28.7	29.0348	29	26.3994	28.5319	27.8498	27.7749	27.3123	26.8497	26.8243	27.0494	27.3497
1983	9	29.7	28.8	29	29.3	29.2	26.3994	28.6659	28.1247	28.3	27.8248	27.3497	27.0492	27.3494	27.4496
1983	10	29.1	28.9501	28.8	29.1	28.9	26.9994	28.583	28.1747	28.7	28.3749	28.0497	27.5743	27.9494	27.8997
1983	11	25.9	26.4502	26	26	26	25.2996	25.733	25.5749	26.4752	26.5125	26.5499	25.8495	26.2996	25.8248
1983	12	23.2	24.3004	23.5	23.6	23.5	24.1497	23.55	23.475	24.4503	24.7251	25	24.2996	24.7497	24.3
1984	1	20.5	21.8504	20.9	20.8674	20.9	22.0498	20.983	20.8751	22.0253	22.4877	22.95	22.1746	22.5997	22.05
1984	2	24.4	25.9504	25	24.7674	24.8	25.7998	24.8989	24.6501	26.1753	26.5626	26.95	26.0996	26.5997	25.95
1984	3	30.2	30.9503	30.3	30.4	30.4	30.0496	30.233	30.0249	30.9002	31.025	31.1499	30.4744	30.9495	30.5248
1984	4	33.55	33.8002	33.5	33.6326	33.6	31.7994	33.1819	32.6747	33.7751	33.5624	33.3497	32.6993	33.1494	32.5997
1984	5	34.3	33.8001	33.8	34.4	34.1	30.9493	33.7319	33.0997	33.425	32.9123	32.3996	31.9241	32.2493	32.1745
1984	6	32.1	31.2	31.4	32.0326	31.7	28.4994	31.2659	30.7246	30.85	30.2498	29.6496	29.3742	29.6493	29.6995
1984	7	29.85	28.6999	29.3	29.3674	29.4	26.2994	28.7489	28.1247	28.1248	27.5622	26.9997	26.9243	27.1994	27.3996
1984	8	30.3	29.35	29.6	30.0674	30	27.2494	29.5659	29.0248	28.5999	28.0998	27.5997	27.6493	27.7994	28.2746
1984	9	30.05	28.95	29.3	29.7	29.6	26.3494	28.983	28.4497	28.3999	27.7998	27.1997	26.9992	27.2993	27.4995
1984	10	30.55	30.1001	30.2	30.5326	30.3	27.8494	29.883	29.4747	29.8	29.3498	28.8997	28.4992	28.8494	28.8746
1984	11	26.5	26.9502	26.6	26.6674	26.6	25.7496	26.383	26.1249	26.9752	26.9625	26.9499	26.3244	26.7495	26.2998
1984	12	21.25	22.6004	21.8	21.6	21.6	22.5998	21.583	21.425	22.9253	23.3127	23.7	22.8497	23.3498	22.575
1985	1	23.55	24.7004	23.9	23.9674	23.9	24.6998	24	23.95	24.8003	25.1501	25.5	24.7996	25.1997	24.775
1985	2	23.2	24.8004	23.8	23.6	23.7	24.7497	23.7489	23.6001	25.0003	25.4002	25.8	24.9746	25.4497	24.9
1985	3	30.65	31.5003	30.9	30.8674	30.9	30.6496	30.783	30.575	31.5753	31.6876	31.7999	31.0245	31.4996	31.0998
1985	4	30.65	31.4503	30.9	30.8326	30.9	29.9995	30.5319	30.0998	31.6502	31.675	31.6997	30.8744	31.3995	30.5997
1985	5	33.85	33.5501	33.4	33.9326	33.7	30.8993	33.3319	32.7247	33.325	32.8123	32.2996	31.8992	32.2493	32.0995
1985	6	32.15	31.2	31.5	31.9326	31.8	28.4994	31.1989	30.6246	30.9	30.2748	29.6496	29.3742	29.6493	29.6995
1985	7	28.95	28	28.5	28.4674	28.5	25.7495	27.8989	27.3247	27.4999	27.0248	26.5497	26.3743	26.6494	26.7746
1985	8	28.3	27.65	27.8	28.0674	28	25.7495	27.5989	27.0248	27.0499	26.6748	26.2997	26.1744	26.3995	26.6497
1985	9	29.1	28.3	28.5	28.8	28.7	25.8494	28.1659	27.6247	27.7749	27.2623	26.7497	26.4742	26.7494	26.9496
1985	10	29.5	29.2501	29.2	29.6	29.3	27.3495	29.083	28.6498	29.0251	28.7124	28.3997	27.9743	28.2994	28.2246
1985	11	26.35	26.9003	26.4	26.5	26.5	25.7496	26.233	26.0249	26.9001	26.875	26.8499	26.2494	26.6996	26.2748
1985	12	21.35	22.6504	21.8	21.7	21.7	22.6498	21.683	21.575	22.9503	23.3002	23.65	22.8497	23.3498	22.6
1986	1	21.35	22.8005	21.8	21.7348	21.8	23.0498	21.8659	21.6501	23.0253	23.5127	24.0001	23.1746	23.5997	23.025
1986	2	26.5	27.8004	26.9	26.9	26.8	27.5497	26.9659	26.85	27.8253	28.1376	28.45	27.7245	28.1496	27.7999
1986	3	30.8	31.8003	31.1	31.0674	31.1	30.9995	30.9659	30.65	31.9253	32.0125	32.0998	31.4494	31.9495	31.4999
1986	4	34.25	34.6002	34.3	34.3652	34.3	32.5994	33.9319	33.4998	34.6251	34.3874	34.1497	33.4743	33.9494	33.3997
1986	5	33.15	33.0501	32.8	33.3652	33.1	30.5994	32.8319	32.3247	32.85	32.4498	32.0496	31.5492	31.8993	31.7245
1986	6	32.55	31.65	31.9	32.4326	32.2	28.8994	31.6489	31.0496	31.3499	30.7498	30.1496	29.7992	30.0993	30.0995
1986	7	28.95	27.95	28.5	28.4674	28.5	25.6495	27.8489	27.1747	27.4499	26.9998	26.5497	26.2743	26.5494	26.6746
1986	8	28.1	27.45	27.6	27.8674	27.8	25.5995	27.4159	26.8748	26.8249	26.4623	26.0997	25.9494	26.1494	26.4497
1986	9	29	28.2	28.4	28.7	28.6	25.7994	28.0659	27.4747	27.7	27.1748	26.6497	26.4242	26.6993	26.8496
1986	10	30	29.55	29.6	29.9	29.7	27.2994	29.283	28.8497	29.275	28.8624	28.4497	27.9992	28.3494	28.3246
1986	11	26.55	27.1502	26.7	26.7	26.7	25.9996	26.383	26.1249	27.1752	27.2125	27.2499	26.5745	26.9996	26.4998
1986	12	20.75	22.1504	21.3	21.1	21.1	22.1998	21.133	21	22.4753	22.8627	23.25	22.4247	22.9498	22.15
1987	1	21.8	23.1504	22.2	22.2	22.2	23.4498	22.333	22.2751	23.3253	23.7877	24.25	23.4746	23.8997	23.425
1987	2	25.55	26.9504	26.1	25.9	25.9	26.7497	26.0159	25.9251	27.0253	27.3376	27.65	26.9996	27.4497	26.9749
1987	3	29.35	30.1003	29.5	29.6326	29.5	29.1996	29.433	29.2499	29.9252	30.0126	30.0999	29.4994	29.8495	29.6998
1987	4	30.75	31.8004	31.1	30.9	31.1	30.4995	30.7148	30.2499	32.0252	32.1375	32.2498	31.3744	31.8995	31.0248
1987	5	33.95	33.8501	33.6	34.1326	33.9	31.3493	33.5819	33.0247	33.65	33.2248	32.7996	32.3242	32.6493	32.4995
1987	6	32.05	31.25	31.4	31.9326	31.7	28.6994	31.2489	30.7246	31	30.4748	29.9496	29.5242	29.8493	29.8495
1987	7	32	30.6999	31.4	31.4674	31.5	28.1994	30.7989	30.1247	30.1498	29.5247	28.8997	28.8243	29.0994	29.3246
1987	8	29.05	28.3	28.5	28.8674	28.7	26.2994	28.3659	27.8248	27.6249	27.2123	26.7997	26.7494	26.9494	27.2997
1987	9	30.6	29.55	29.9	30.2	30.1	26.9494	29.5159	28.9247	29.0249	28.4623	27.8997	27.6242	27.8993	28.0995
1987	10	29.8	29.5001	29.4	29.7326	29.5	27.3494	29.133	28.7747	29.25	28.8499	28.4497	28.0743	28.4494	28.3496
1987	11	26.15	26.9003	26.4	26.3674	26.4	25.9496	26.133	25.9249	27.0252	27.1375	27.2499	26.5245	26.9996	26.3998
1987	12	22.95	24.2004	23.4	23.2674	23.3	23.9998	23.233	23.075	24.4503	24.7501	25.05	24.2496	24.7497	24.05
1988	1	21.75	23.3504	22.3	22.2023	22.3	23.6998	22.383	22.2251	23.5504	24.0752	24.6001	23.8247	24.2498	23.6
1988	2	24.9	26.4504	25.4	25.2674	25.3	26.2998	25.3989	25.2251	26.6503	27.0252	27.4	26.5496	27.0497	26.45
1988	3	29.95	30.9503	30.3	30.2	30.3	30.1996	30.1159	29.9	31.0253	31.2126	31.3999	30.6494	31.1495	30.6249
1988	4	33.35	33.9502	33.6	33.6326	33.6	32.2994	33.2989	32.8998	33.9501	33.8499	33.7497	33.0993	33.5495	33.0497
1988	5	33.75	33.6501	33.4	33.9326	33.7	31.0994	33.3819	32.8497	33.3	32.8748	32.4496	31.9992	32.2993	32.2245
1988	6	32.25	31.25	31.5	32.1	31.8	28.3493	31.3159	30.7246	30.8999	30.2248	29.5496	29.2992	29.5993	29.6245
1988	7	29.3	28.25	28.8	28.7674	28.8	25.9495	28.1489	27.5247	27.7499	27.2748	26.7997	26.5743	26.8495	26.9746
1988	8	27.1	26.55	26.7	26.8674	26.8	24.7495	26.3989	25.8248	25.95	25.6249	25.2997	25.1494	25.3995	25.5747
1988	9	29.1	28.2	28.5	28.7674	28.7	25.6494	28.1159	27.5247	27.7249	27.2123	26.6997	26.3742	26.6993	26.7496
1988	10	28.85	28.7001	28.6	28.8674	28.7	26.6994	28.333	27.8498	28.475	28.1624	27.8497	27.3743	27.7494	27.6246
1988	11	25.65	26.3003	25.8	25.8	25.8	25.2496	25.533	25.3249	26.4002	26.475	26.5499	25.8245	26.2996	25.7248
1988	12	21.35	22.7004	21.9	21.7	21.7	22.6998	21.683	21.575	23.0253	23.4127	23.8	22.9497	23.4498	22.675
1989	1	19.05	20.4504	19.5	19.4348	19.5	20.7498	19.583	19.4501	20.7004	21.1752	21.65	20.8746	21.2997	20.675
1989	2	21.5	23.1504	22.1	21.8674	22	23.1998	22.0489	21.8751	23.4753	23.9627	24.45	23.5246	24.0497	23.275
1989	3	27.55	28.9004	28	27.8674	28	28.4997	27.8819	27.575	29.1253	29.4376	29.75	28.9245	29.4496	28.7499
1989	4	31.65	32.5003	32	31.8326	31.9	30.9495	31.5648	31.0998	32.6502	32.65	32.6498	31.8243	32.3494	31.5497
1989	5	32.05	31.9501	31.7	32.2326	32	29.4994	31.6989	31.2247	31.75	31.2998	30.8496	30.4492	30.7993	30.5995
1989	6	31.95	31.1	31.3	31.8326	31.6	28.4493	31.0989	30.5246	30.8	30.2498	29.6997	29.2992	29.5993	29.6495
1989	7	30.05	28.8999	29.5	29.5348	29.6	26.4495	28.8819	28.1247	28.3998	27.8497	27.2997	27.1243	27.3994	27.4996
1989	8	27.55	27.0001	27.1	27.3674	27.3	25.1995	26.8989	26.3248	26.4	26.0749	25.7498	25.5994	25.8495	26.0497
1989	9	29.4	28.55	28.8	29.1	29	26.0994	28.433	27.9247	28	27.5248	27.0497	26.7492	27.0494	27.1496
1989	10	29	28.8001	28.8	28.9674	28.9	26.6994	28.4659	27.9747	28.65	28.3499	28.0497	27.4743	27.8494	27.6496
1989	11	25.85	26.5003	26	25.9	26	25.5496	25.633	25.3999	26.7502	26.85	26.9499	26.1995	26.6996	25.9498
1989	12	21.85	23.0004	22.2	22.2	22.2	22.7998	22.183	22.075	23.2253	23.4876	23.75	23.0246	23.4997	22.925
1990	1	23.7	24.9504	24	23.9674	24	25.0498	24.083	23.9751	25.1253	25.5377	25.95	25.1996	25.5997	25.1
1990	2	22.6	24.1504	23.2	23	23	24.1998	23.1159	23.0001	24.3753	24.8127	25.25	24.3746	24.8497	24.3
1990	3	26.5	27.5503	26.8	26.7674	26.8	27.1997	26.6659	26.4	27.6253	28.0126	28.4	27.4495	27.9996	27.35
1990	4	33.75	34.3502	33.9	33.9326	33.9	32.5495	33.5819	33.0998	34.4001	34.2999	34.1997	33.4743	33.9494	33.2747
1990	5	33.65	33.5501	33.3	33.8326	33.6	30.9994	33.2319	32.6247	33.35	32.9248	32.4996	31.9992	32.3493	32.1245
1990	6	32.85	32	32.2	32.7326	32.5	29.2994	31.9989	31.4246	31.7	31.1248	30.5496	30.1992	30.4993	30.4995
1990	7	29.25	28.25	28.8	28.7674	28.8	25.9495	28.1489	27.4747	27.7499	27.2498	26.7497	26.5743	26.8495	26.9746
1990	8	28.9	28.25	28.4	28.6674	28.6	26.3495	28.1989	27.6248	27.6249	27.2623	26.8997	26.7744	26.9995	27.2497
1990	9	30.2	29.4	29.6	29.9	29.8	26.9994	29.283	28.8247	28.9	28.4248	27.9497	27.6492	27.9494	28.0496
1990	10	29.9	29.6001	29.6	29.9326	29.7	27.5994	29.383	28.9997	29.375	29.0124	28.6497	28.2243	28.5494	28.5496
1990	11	27.5	28.1003	27.6	27.6	27.6	27.0496	27.333	27.1249	28.2002	28.275	28.3499	27.6245	28.0996	27.5248
1990	12	25.65	26.9004	26.1	26	26	26.6997	25.983	25.875	27.1503	27.4001	27.65	26.9746	27.3997	26.85
1991	1	22.1	23.3504	22.4	22.4674	22.4	23.5998	22.533	22.45	23.5253	23.9877	24.45	23.7746	24.1997	23.575
1991	2	27.95	29.2004	28.3	28.2	28.2	28.8496	28.2659	28.15	29.3753	29.5626	29.7499	29.1745	29.5996	29.1749
1991	3	29.7	30.7503	30	30	30	30.0496	29.8659	29.6	30.8253	31.0626	31.2999	30.5245	30.9996	30.4249
1991	4	33.75	34.2502	33.9	33.8326	33.9	32.4495	33.4489	32.9498	34.3501	34.2249	34.0997	33.3743	33.8494	33.1747
1991	5	32.6	32.4501	32.3	32.6	32.5	29.7994	32.0319	31.3497	32.3	31.8748	31.4496	30.8742	31.2493	30.9245
1991	6	33.25	32.3	32.6	33	32.9	29.3994	32.2319	31.4996	32	31.3748	30.7496	30.3992	30.6993	30.6245
1991	7	30.15	28.9999	29.6	29.5348	29.6	26.5495	28.8819	28.0997	28.5748	28.0372	27.4997	27.2743	27.5494	27.5996
1991	8	28.3	27.65	27.8	28.0674	28	25.6994	27.5819	26.9248	27.0249	26.6623	26.2997	26.1744	26.3995	26.6497
1991	9	30.75	29.9	30.1	30.5	30.3	27.5994	29.8659	29.3747	29.4	28.9248	28.4497	28.2243	28.4994	28.6496
1991	10	29.9	29.6001	29.6	29.9	29.7	27.3994	29.283	28.7997	29.325	28.9374	28.5497	28.0992	28.4494	28.3496
1991	11	26.1	26.7003	26.2	26.2	26.2	25.6496	25.933	25.6999	26.8002	26.875	26.9499	26.2245	26.6996	26.1248
1991	12	21.35	22.7004	21.8	21.8	21.8	22.5998	21.783	21.675	22.9253	23.2627	23.6	22.8246	23.2997	22.65
1992	1	20.65	22.0005	21	21.0674	21	22.2998	21.183	21.0751	22.2004	22.6752	23.15	22.3746	22.7997	22.25
1992	2	22.8	24.3504	23.3	23.2	23.2	24.2998	23.3159	23.25	24.5253	24.9377	25.35	24.4746	24.9497	24.425
1992	3	30.3	31.2503	30.6	30.4674	30.5	30.5496	30.3659	30.05	31.3253	31.5626	31.7999	30.9994	31.4996	30.8999
1992	4	33	33.5502	33.1	33.1	33.1	31.7495	32.7489	32.2498	33.5752	33.4875	33.3997	32.5993	33.0994	32.4497
1992	5	33.2	33.0001	32.8	33.3	33.1	30.4994	32.7148	31.9747	32.85	32.4498	32.0496	31.4992	31.8993	31.5746
1992	6	32.95	31.75	32.2	32.6326	32.5	28.6493	31.7989	31.1246	31.4499	30.7747	30.0996	29.7492	30.0493	29.9994
1992	7	29.55	28.45	29.1	28.9674	29.1	26.0994	28.3319	27.6497	27.9998	27.4748	26.9497	26.7743	27.0494	27.1496
1992	8	28.65	27.95	28.1	28.3348	28.3	25.9495	27.8489	27.1748	27.3249	26.9123	26.4997	26.4244	26.6995	26.8497
1992	9	29.6	28.8	29	29.3	29.2	26.3994	28.6659	28.1247	28.225	27.7873	27.3497	27.0492	27.3494	27.4496
1992	10	29.8	29.4001	29.4	29.7	29.5	27.2494	29.133	28.6997	29.175	28.7873	28.3997	27.9743	28.3494	28.2496
1992	11	25.55	26.2003	25.7	25.6674	25.7	25.0496	25.383	25.1249	26.3002	26.35	26.3998	25.6245	26.0996	25.5248
1992	12	21.95	23.2004	22.4	22.3	22.3	23.0998	22.283	22.175	23.4503	23.7751	24.1	23.3246	23.7997	23.15
1993	1	19.7	21.0504	20.1	20.0674	20.1	21.5499	20.183	20.0751	21.2504	21.8252	22.4001	21.5497	21.9998	21.3501
1993	2	24.2	25.6004	24.7	24.6	24.6	25.3497	24.683	24.6251	25.7503	26.0751	26.3999	25.6246	26.0997	25.5749
1993	3	29.9	30.8503	30.2	30.1	30.1	30.1496	29.9659	29.7	30.9502	31.1751	31.3999	30.5995	31.0996	30.5249
1993	4	32.55	33.0502	32.7	32.6326	32.7	31.2994	32.2989	31.8498	33.0752	32.9624	32.8497	32.1743	32.6495	32.0497
1993	5	33.95	33.8501	33.6	34.1326	33.9	31.3994	33.5819	32.9747	33.65	33.2498	32.8496	32.3492	32.6993	32.4995
1993	6	33.1	32.15	32.4	32.9326	32.7	29.3493	32.1819	31.5246	31.8499	31.1997	30.5495	30.2742	30.5493	30.5995
1993	7	31.05	29.95	30.6	30.4674	30.6	27.5495	29.8319	29.1247	29.4998	28.9497	28.3997	28.2243	28.4994	28.5996
1993	8	28.9	28	28.3	28.6348	28.6	25.9495	28.1489	27.4748	27.3749	26.9373	26.4997	26.3994	26.5995	26.8996
1993	9	30	29.2	29.4	29.7	29.6	26.7994	29.0659	28.5247	28.7	28.2248	27.7497	27.4492	27.7494	27.8496
1993	10	30.7	30.4001	30.4	30.7	30.5	28.1494	30.083	29.5997	30.075	29.6624	29.2497	28.8492	29.1993	29.1496
1993	11	28.55	29.1003	28.7	28.6	28.7	27.9996	28.3159	28.0249	29.2752	29.3125	29.3499	28.6245	29.0996	28.4748
1993	12	22.65	23.9004	23.1	23	23	23.8497	23	22.975	24.1503	24.4751	24.8	24.0246	24.4997	23.925
1994	1	22.2	23.5504	22.6	22.5674	22.6	23.6498	22.6659	22.525	23.7253	24.1377	24.55	23.8246	24.2497	23.675
1994	2	24.2	25.6004	24.7	24.5	24.6	25.4497	24.6159	24.5001	25.7753	26.1626	26.55	25.7246	26.1997	25.6749
1994	3	30.35	31.4503	30.7	30.7	30.7	30.8496	30.6159	30.4	31.5253	31.7376	31.9499	31.2245	31.6996	31.1999
1994	4	33.25	33.8502	33.4	33.4326	33.4	32.0495	33.0489	32.5998	33.8752	33.7875	33.6997	32.9743	33.4494	32.7497
1994	5	33.45	33.3501	33.1	33.6326	33.4	30.8994	33.0819	32.5247	33.15	32.7498	32.3496	31.8492	32.1993	31.9995
1994	6	32.45	31.35	31.7	32.2326	32	28.4493	31.3989	30.7996	31.0499	30.3998	29.7496	29.4242	29.7493	29.7494
1994	7	29.55	28.4999	29.1	29.0674	29.1	26.1495	28.4489	27.7747	27.9748	27.4623	26.9497	26.7743	27.0494	27.1746
1994	8	27.25	26.65	26.8	26.9674	27	24.8495	26.5489	25.9498	26.1	25.7499	25.3997	25.2744	25.4995	25.6747
1994	9	28.95	28.2	28.4	28.6	28.6	25.7994	27.9659	27.4247	27.7	27.2248	26.7497	26.4492	26.7494	26.8496
1994	10	30.6	30.3001	30.3	30.5	30.4	27.9994	29.9159	29.3997	30.075	29.6623	29.2496	28.7743	29.1494	28.9746
1994	11	24.95	25.7503	25.1	25.1	25.1	24.7997	24.833	24.6249	25.9002	26.0001	26.0999	25.3245	25.7996	25.2248
1994	12	20.95	22.4504	21.4	21.4	21.3	22.5498	21.383	21.35	22.7253	23.1377	23.55	22.6997	23.1997	22.5
1995	1	20.3	21.7504	20.8	20.6674	20.7	21.9998	20.783	20.6751	21.9253	22.4127	22.9001	22.0746	22.4997	21.875
1995	2	22.95	24.3004	23.4	23.3	23.3	24.1498	23.3659	23.25	24.4753	24.9377	25.4	24.3746	24.8997	24.2749
1995	3	30.35	31.0003	30.4	30.6674	30.5	30.1496	30.433	30.2499	30.9502	31.1001	31.2499	30.5744	31.0495	30.5998
1995	4	32.75	33.1002	32.7	32.8326	32.8	31.3495	32.4989	32.0998	33.0501	32.8999	32.7497	32.0993	32.5495	32.0997
1995	5	33.45	33.3501	33.1	33.6326	33.4	30.8994	33.0819	32.4497	33.15	32.7498	32.3496	31.8492	32.1993	31.9995
1995	6	32.9	31.6999	32.1	32.7326	32.4	28.6994	31.8489	31.2495	31.3499	30.6747	29.9996	29.6492	29.9493	29.9994
1995	7	30.75	29.75	30.3	30.2674	30.3	27.4495	29.6489	28.9747	29.2499	28.7248	28.1997	28.0743	28.3495	28.4746
1995	8	29	28.3	28.5	28.7348	28.7	26.3495	28.2489	27.6248	27.6749	27.2873	26.8997	26.7744	26.9995	27.2497
1995	9	30.4	29.35	29.7	30	29.9	26.7494	29.3159	28.7247	28.7999	28.2748	27.7497	27.4492	27.7494	27.8746
1995	10	30.6	29.95	30.1	30.5	30.3	27.5494	29.833	29.3497	29.75	29.3248	28.8997	28.3492	28.7494	28.6496
1995	11	25.35	26.0003	25.5	25.5	25.5	25.1496	25.233	25.0249	26.1002	26.225	26.3499	25.6495	26.1496	25.5249
1995	12	24.15	25.4004	24.6	24.4674	24.5	25.1497	24.433	24.225	25.6503	25.9251	26.2	25.4496	25.9497	25.25
1996	1	23.7	25.0504	24.1	24.0674	24.1	25.0998	24.183	24.0751	25.2003	25.5752	25.95	25.2496	25.6497	25.225
1996	2	26.45	27.8004	26.9	26.8	26.8	27.5497	26.8659	26.75	27.9753	28.2626	28.5499	27.8246	28.2997	27.7749
1996	3	30.8	31.5003	31	31.0674	31	30.5996	30.9159	30.6749	31.4752	31.5625	31.6499	30.9994	31.4495	31.0998
1996	4	32.45	33.0502	32.6	32.6326	32.6	31.2994	32.2819	31.8248	33.0752	32.9875	32.8997	32.1743	32.6495	32.0247
1996	5	34	33.7001	33.6	34.1326	33.9	30.8493	33.5319	32.9247	33.325	32.8123	32.2996	31.8992	32.2493	32.0995
1996	6	32.2	31.25	31.5	32	31.8	28.3994	31.2319	30.4996	31	30.3748	29.7496	29.3992	29.6993	29.6245
1996	7	31.35	30.25	30.9	30.7674	30.9	27.8495	30.1319	29.4497	29.7998	29.2497	28.6997	28.5493	28.8495	28.8996
1996	8	29	28.35	28.5	28.7348	28.7	26.3495	28.2489	27.6248	27.7249	27.3623	26.9997	26.8244	27.0995	27.2497
1996	9	29.9	28.85	29.2	29.5	29.4	26.1494	28.7659	28.1747	28.3499	27.7748	27.1997	26.8992	27.1993	27.2995
1996	10	30	29.65	29.7	29.9	29.8	27.4994	29.333	28.8997	29.475	29.0624	28.6497	28.1743	28.5494	28.4496
1996	11	24.15	24.8003	24.3	24.3	24.3	23.7496	24.033	23.8249	24.9002	24.975	25.0499	24.3245	24.7996	24.2248
1996	12	23.25	24.5004	23.7	23.6	23.6	24.3497	23.583	23.475	24.7503	25.0251	25.3	24.5996	25.0497	24.45
1997	1	23.3	24.6504	23.7	23.6674	23.7	24.6498	23.783	23.6751	24.8003	25.1502	25.5	24.8496	25.2497	24.8
1997	2	22.2	23.6005	22.6	22.5326	22.5	23.5998	22.6159	22.55	23.9003	24.3502	24.8	23.8496	24.3497	23.6
1997	3	29	30.0503	29.3	29.3	29.3	29.4496	29.2159	29	30.1253	30.3876	30.65	29.8245	30.2996	29.7999
1997	4	32.65	33.1502	32.7	32.7	32.7	31.3495	32.3319	31.8248	33.2501	33.1249	32.9997	32.2743	32.7495	32.0497
1997	5	32.85	32.7501	32.5	32.9326	32.8	30.2994	32.3819	31.7747	32.6	32.2248	31.8496	31.2992	31.6993	31.3246
1997	6	32.7	31.75	32	32.5	32.3	28.8493	31.7319	30.9996	31.4499	30.8247	30.1996	29.8492	30.1493	30.0995
1997	7	30.85	29.75	30.4	30.2674	30.3	27.3495	29.5989	28.9247	29.2748	28.7372	28.1997	28.0243	28.2994	28.3996
1997	8	29.6	28.85	29.1	29.2674	29.3	26.9495	28.7989	28.1748	28.2499	27.8748	27.4997	27.3744	27.5995	27.8246
1997	9	31.35	30.5	30.7	31	30.9	28.0994	30.3659	29.8247	30	29.5248	29.0497	28.7492	29.0494	29.1496
1997	10	31.6	31.3001	31.3	31.6	31.4	29.1994	31.033	30.5997	31.075	30.7124	30.3497	29.8743	30.2494	30.1496
1997	11	27.95	28.6003	28.2	28.1	28.1	27.5496	27.833	27.6249	28.7752	28.8375	28.8998	28.1245	28.5996	28.0248
1997	12	22.65	24.0004	23.2	23.1	23.1	23.8998	23.083	23	24.2253	24.5627	24.9	24.1246	24.5997	23.95
1998	1	21.9	23.2504	22.3	22.2674	22.3	23.4498	22.383	22.2751	23.4253	23.9127	24.4001	23.5746	23.9997	23.45
1998	2	26.15	27.4004	26.5	26.5	26.5	27.1497	26.5659	26.45	27.5753	27.9126	28.25	27.4246	27.8997	27.4249
1998	3	26.8	28.7005	27.6	27.2023	27.5	28.7497	27.3648	26.9751	28.9754	29.5127	30.05	29.0746	29.5997	28.775
1998	4	34.35	34.9002	34.5	34.5	34.5	33.0495	34.1489	33.6748	34.9251	34.7624	34.5997	33.8993	34.3994	33.7747
1998	5	35.35	35.1001	35	35.4326	35.3	32.5493	34.8819	34.3247	34.85	34.3998	33.9496	33.4992	33.8493	33.7745
1998	6	33.25	32.25	32.6	33.0326	32.8	29.3493	32.2489	31.6246	31.8749	31.2373	30.5996	30.2992	30.5993	30.6245
1998	7	30.95	29.8999	30.5	30.4348	30.5	27.4994	29.7819	29.0247	29.4499	28.8998	28.3497	28.1493	28.4494	28.5246
1998	8	29.1	28.25	28.5	28.7348	28.7	26.2495	28.2489	27.5748	27.6249	27.2123	26.7997	26.6744	26.8995	27.1497
1998	9	29.3	28.5	28.7	28.9	28.9	26.1994	28.2989	27.7247	28.1	27.6248	27.1497	26.8492	27.1494	27.1996
1998	10	30.85	30.35	30.5	30.9	30.6	28.0494	30.283	29.8747	30	29.5498	29.0997	28.6992	29.0494	29.0746
1998	11	27.85	28.4003	28	28	28	27.2496	27.683	27.4499	28.5002	28.525	28.5499	27.8495	28.2996	27.7998
1998	12	23.35	24.5004	23.8	23.5674	23.6	24.2998	23.533	23.325	24.7503	25.0751	25.4	24.5996	25.0997	24.35
1999	1	23	24.1504	23.3	23.3674	23.4	24.0998	23.433	23.35	24.2253	24.5876	24.95	24.2496	24.6497	24.2249
1999	2	26.75	27.9003	27.1	27	27	27.3497	27.0159	26.875	27.8752	28.0376	28.1999	27.5746	27.9997	27.6999
1999	3	31.25	31.9503	31.4	31.5	31.4	31.0496	31.3659	31.1749	31.9252	32.0125	32.0998	31.4244	31.8995	31.5748
1999	4	32.95	33.4502	33.1	33.1	33.1	31.5994	32.7489	32.2998	33.4001	33.2499	33.0997	32.4243	32.8994	32.3747
1999	5	32.75	32.5501	32.3	32.9326	32.7	30.1493	32.3819	31.8747	32.35	31.9498	31.5496	31.0742	31.3993	31.2746
1999	6	32.9	31.65	32	32.8326	32.5	28.8493	32.0159	31.4996	31.2749	30.5872	29.8996	29.6992	29.8993	30.1994
1999	7	29.85	28.7999	29.4	29.3674	29.4	26.4495	28.6989	28.0747	28.2748	27.7623	27.2497	27.0743	27.3495	27.4746
1999	8	28	27.25	27.4	27.6674	27.7	25.2994	27.1989	26.5998	26.6249	26.2373	25.8497	25.7494	25.9494	26.2497
1999	9	29.6	28.7	29	29.2	29.1	26.0494	28.5159	27.9247	28.1499	27.6248	27.0997	26.7992	27.0993	27.1995
1999	10	29.8	29.15	29.3	29.6674	29.5	26.6994	28.983	28.4497	28.925	28.4623	27.9997	27.5242	27.8993	27.7996
1999	11	27.45	27.8502	27.5	27.5	27.5	26.6996	27.183	26.9499	27.9001	27.9	27.8998	27.2244	27.6495	27.2248
1999	12	22.45	23.7004	22.9	22.7674	22.8	23.5998	22.7659	22.575	24.0003	24.3501	24.7	23.8746	24.3997	23.65
2000	1	23.7	24.7004	23.9	24.0674	24	24.5497	24.083	24.025	24.7503	25.1001	25.45	24.7246	25.0997	24.7249
2000	2	22.55	23.9004	23	22.8674	22.9	23.6497	22.9489	22.7251	24.1503	24.5001	24.85	23.9746	24.4997	23.8249
2000	3	28.1	29.2004	28.4	28.4	28.4	28.6496	28.2989	28	29.3253	29.6126	29.8999	29.0495	29.5496	28.8749
2000	4	33.4	33.8502	33.5	33.5326	33.5	31.9994	33.1489	32.6998	33.8752	33.7124	33.5497	32.8743	33.3494	32.7747
2000	5	33.4	33.2501	33	33.6326	33.3	30.8994	33.0819	32.5247	33.05	32.6498	32.2496	31.7992	32.0993	31.9995
2000	6	32.45	31.4	31.7	32.2326	32	28.5493	31.4489	30.8246	31.0499	30.4247	29.7996	29.4742	29.7493	29.7995
2000	7	29.65	28.55	29.2	29.0674	29.1	26.2495	28.4489	27.8247	28.0999	27.5748	27.0497	26.8743	27.1494	27.2746
2000	8	28.8	28.05	28.3	28.5348	28.5	26.0495	28.0319	27.3498	27.4249	27.0123	26.5997	26.4994	26.6995	26.9746
2000	9	29.6	28.6	28.9	29.2	29.1	25.9994	28.5159	27.9497	28.1	27.5748	27.0497	26.7242	27.0494	27.0995
2000	10	29.3	29.1001	29.1	29.3326	29.2	27.0994	28.8	28.4747	28.875	28.5124	28.1497	27.6743	28.0494	28.0246
2000	11	26.45	27.1003	26.6	26.6	26.6	26.0496	26.333	26.0749	27.2502	27.3	27.3499	26.6745	27.1996	26.5248
2000	12	21.65	23.0004	22.2	22	22.1	22.9998	22.033	21.9251	23.2753	23.6377	24	23.2246	23.6997	23
2001	1	21.2	22.5504	21.6	21.5674	21.6	22.7998	21.683	21.5751	22.7253	23.1877	23.65	22.8746	23.2997	22.75
2001	2	23.55	24.9004	24	23.9	23.9	24.6498	23.9159	23.75	25.0753	25.4877	25.9	24.9246	25.4497	24.7749
2001	3	29.05	30.0503	29.3	29.3326	29.3	29.3496	29.2159	29	30.1253	30.3126	30.4999	29.7245	30.1996	29.7249
2001	4	33.45	34.0002	33.6	33.6	33.6	32.2495	33.2319	32.7248	34.0752	33.9624	33.8497	33.0743	33.5495	32.9247
2001	5	33.85	33.6501	33.4	33.9326	33.7	31.1493	33.3648	32.7247	33.45	33.0498	32.6496	32.1492	32.4993	32.2495
2001	6	31.65	30.7	31	31.4326	31.2	27.9994	30.6989	30.1246	30.4249	29.8373	29.2496	28.8992	29.1993	29.1995
2001	7	29.8	28.75	29.3	29.2674	29.3	26.4495	28.6319	27.9247	28.2499	27.7498	27.2497	27.0743	27.3495	27.4496
2001	8	28.5	27.75	27.9	28.1674	28.1	25.6495	27.6489	26.9998	27.1249	26.6873	26.2497	26.1494	26.3495	26.5746
2001	9	29.35	28.6	28.8	28.9674	29	26.1994	28.4159	27.7997	28.1749	27.7123	27.2497	26.8492	27.1494	27.2496
2001	10	29.8	29.4001	29.4	29.7	29.5	27.2994	29.133	28.6997	29.175	28.8124	28.4497	27.9743	28.3494	28.2496
2001	11	26.25	26.8003	26.4	26.3674	26.4	25.7496	26.083	25.8249	26.9002	26.975	27.0499	26.3245	26.7996	26.2248
2001	12	23.75	25.0004	24.2	24.1	24.1	24.8998	24.083	23.975	25.2503	25.5751	25.9	25.1246	25.5997	24.95
2002	1	20.2	21.5504	20.6	20.5674	20.6	21.7998	20.733	20.6751	21.7253	22.2377	22.75	21.9247	22.3498	21.825
2002	2	24.45	25.9004	25	24.7674	24.8	25.6998	24.8159	24.6	26.1503	26.5752	27	26.0496	26.5497	25.8
2002	3	29.95	30.8503	30.2	30.2326	30.2	30.0496	30.083	29.9249	30.9502	31.1251	31.2999	30.4994	30.9996	30.4998
2002	4	34.1	34.4002	34.1	34.2652	34.1	32.3994	33.8159	33.4248	34.3501	34.1499	33.9497	33.2743	33.6994	33.2246
2002	5	33.95	33.9002	33.6	34.2326	33.9	31.4994	33.6819	33.1247	33.65	33.2498	32.8496	32.3742	32.6993	32.5995
2002	6	32.65	31.8	32	32.5326	32.3	28.9994	31.7819	31.1496	31.5	30.8748	30.2496	29.9492	30.2493	30.1995
2002	7	30.75	29.75	30.3	30.2674	30.3	27.3495	29.5989	28.9247	29.2499	28.7248	28.1997	28.0243	28.2994	28.3746
2002	8	28.7	28.05	28.2	28.4348	28.4	26.0495	27.9489	27.3248	27.4249	27.0623	26.6997	26.5744	26.7995	26.9497
2002	9	29.7	28.85	29.1	29.3	29.3	26.3994	28.6659	28.0747	28.4	27.8998	27.3997	27.0492	27.3494	27.4496
2002	10	29.65	29.3001	29.3	29.5674	29.4	27.0494	28.9659	28.3997	29.075	28.6624	28.2497	27.7992	28.1993	27.9996
2002	11	26.45	27.1003	26.6	26.6	26.6	25.9496	26.3159	26.0249	27.1752	27.2125	27.2499	26.5494	26.9996	26.4498
2002	12	22.95	24.2004	23.4	23.3	23.3	24.0998	23.283	23.175	24.4503	24.7751	25.1	24.3246	24.7997	24.15
2003	1	22.8	23.9504	23	23.1674	23.2	24.0998	23.283	23.1751	24.0753	24.4877	24.9	24.1996	24.5997	24.25
2003	2	26.7	28.0004	27.1	27.1	27	27.7997	27.1659	27.05	28.1753	28.4376	28.6999	27.9995	28.4496	28.05
2003	3	28.45	29.7004	28.9	28.7674	28.8	29.1997	28.7159	28.475	29.8503	30.1501	30.45	29.5995	30.0996	29.4499
2003	4	33.95	34.5002	34.1	34.0326	34.1	32.6495	33.6489	33.1498	34.5501	34.4249	34.2997	33.5743	34.0495	33.3747
2003	5	32.65	32.5501	32.3	32.8326	32.6	30.0994	32.2819	31.7247	32.35	31.9498	31.5496	31.0492	31.3993	31.1995
2003	6	31.65	30.8	31	31.5	31.3	27.9493	30.7489	30.0746	30.5249	29.8873	29.2496	28.9242	29.2493	29.1995
2003	7	29.85	28.7999	29.4	29.2674	29.4	26.4495	28.6489	28.0247	28.3248	27.8123	27.2997	27.0743	27.3495	27.4746
2003	8	28.6	27.95	28.1	28.3348	28.3	25.9495	27.8489	27.1748	27.3749	27.0123	26.6497	26.3994	26.6494	26.8497
2003	9	30.3	29.35	29.6	29.9	29.8	26.7494	29.2159	28.5997	28.8499	28.2748	27.6997	27.4742	27.7494	27.8995
2003	10	31.1	30.65	30.8	31	30.9	28.4494	30.433	29.9497	30.4	29.9498	29.4997	29.1242	29.4993	29.5246
2003	11	27.85	28.5003	28	28	28	27.3496	27.683	27.4249	28.5252	28.5375	28.5499	27.9244	28.3495	27.8248
2003	12	22.6	23.8504	23	23	22.9	23.7998	22.983	22.875	24.1253	24.4626	24.8	24.0246	24.4997	23.85
2004	1	22.75	23.9004	23.1	23.1	23.1	23.9497	23.15	23.1	24.0253	24.3877	24.75	24.0496	24.4497	24.05
2004	2	24.75	26.1004	25.2	25.0674	25.1	25.8497	25.1489	24.95	26.2753	26.6126	26.95	26.1246	26.5997	26.0749
2004	3	28.25	29.7004	28.8	28.5348	28.6	29.2997	28.5489	28.2	29.9253	30.2876	30.65	29.7245	30.2496	29.3999
2004	4	33.25	33.8002	33.4	33.3652	33.3	31.9994	32.9989	32.6248	33.8501	33.7249	33.5997	32.8743	33.3494	32.6997
2004	5	34.25	33.8001	33.8	34.2326	34.1	30.9993	33.5819	32.8997	33.6	33.0998	32.5996	32.0992	32.4493	32.2245
2004	6	32.55	31.55	31.9	32.3	32.1	28.6994	31.5319	30.8496	31.3249	30.6623	29.9996	29.6992	29.9993	29.9245
2004	7	30	28.8999	29.5	29.4348	29.5	26.4994	28.7819	28.0247	28.4999	27.9498	27.3997	27.1743	27.4494	27.5246
2004	8	29	28.25	28.5	28.6674	28.6	26.2495	28.1489	27.4998	27.6749	27.3373	26.9997	26.7744	26.9995	27.1497
2004	9	30.05	29.2	29.4	29.8326	29.6	26.7494	29.1659	28.6497	28.6249	28.1373	27.6497	27.3492	27.6494	27.8496
2004	10	30.9	30.6001	30.6	30.9	30.7	28.4494	30.3159	29.8247	30.375	29.9624	29.5497	29.1492	29.4993	29.4246
2004	11	27.35	28.0003	27.5	27.5	27.5	26.9496	27.233	26.9999	28.1002	28.175	28.2499	27.5245	27.9996	27.4248
2004	12	23.75	25.0004	24.2	24.1326	24.1	24.9998	24.133	24.075	25.2503	25.5751	25.9	25.1497	25.5997	25.05
2005	1	21.1	22.4504	21.5	21.4674	21.5	22.6998	21.583	21.4751	22.6253	23.0877	23.55	22.7997	23.1997	22.65
2005	2	29.15	30.3503	29.5	29.4	29.4	29.8997	29.4159	29.3	30.5253	30.7626	30.9999	30.2745	30.7496	30.2249
2005	3	31.35	32.4503	31.7	31.6	31.6	31.8496	31.5659	31.35	32.5253	32.7125	32.8998	32.2245	32.6996	32.1999
2005	4	33.45	34.0502	33.6	33.6	33.6	32.2495	33.2489	32.7998	34.0752	33.9875	33.8997	33.1493	33.6495	32.9497
2005	5	33.65	33.4501	33.2	33.7	33.5	30.8994	33.1319	32.4997	33.25	32.8498	32.4496	31.9492	32.2993	31.9995
2005	6	32.05	31.1	31.4	31.8326	31.7	28.2994	31.0819	30.4246	30.8499	30.2498	29.6496	29.2992	29.5993	29.5245
2005	7	30.35	29.25	29.9	29.8348	29.9	26.9495	29.1989	28.4997	28.7999	28.2748	27.7497	27.5743	27.8495	27.9746
2005	8	29.05	28.35	28.5	28.7674	28.7	26.3495	28.2819	27.6498	27.7499	27.3748	26.9997	26.8744	27.0995	27.2746
2005	9	29.85	29.1	29.2	29.6	29.4	26.6994	28.9659	28.4247	28.525	28.0873	27.6497	27.3492	27.6494	27.7496
2005	10	30	29.55	29.6	29.9	29.7	27.4494	29.283	28.8247	29.375	28.9873	28.5997	28.1242	28.4993	28.3996
2005	11	26.25	26.9003	26.4	26.4	26.4	25.8496	26.133	25.9249	27.0002	27.025	27.0499	26.3745	26.7996	26.3248
2005	12	24.2	25.4004	24.6	24.5	24.5	25.2998	24.483	24.3	25.7003	26.0251	26.35	25.5246	25.9997	25.35
2006	1	24.6	25.8503	25	24.9674	25	25.7497	25.083	24.9751	25.8753	26.1877	26.5	25.8246	26.2497	25.9499
2006	2	27.8	28.3003	27.7	28.0326	27.7	27.5496	27.8341	27.85	28.2502	28.3751	28.4999	27.8745	28.2996	28.0249
2006	3	29.7	30.7503	30	30	30	30.1496	29.9159	29.675	30.8253	31.0376	31.2499	30.5245	30.9996	30.4999
2006	4	31.65	32.2502	31.8	31.8326	31.8	30.5495	31.4989	31.0998	32.2752	32.1875	32.0997	31.3743	31.8495	31.2497
2006	5	33.95	33.7501	33.6	34.0326	33.9	31.1994	33.4319	32.7747	33.6	33.1748	32.7496	32.2492	32.5993	32.3245
2006	6	33.35	32.4	32.6	33.1326	32.9	29.5493	32.3489	31.7246	32.0749	31.4123	30.7496	30.4242	30.6993	30.7995
2006	7	31.65	30.55	31.2	31.1674	31.2	28.1495	30.5319	29.8497	30.0248	29.4622	28.8997	28.7993	29.0494	29.2496
2006	8	28.9	28.15	28.3	28.6348	28.6	26.1994	28.1489	27.5248	27.5249	27.1373	26.7497	26.6744	26.8995	27.1497
2006	9	29.7	28.8	29	29.4	29.3	26.2994	28.7159	28.1247	28.2249	27.7123	27.1997	26.9492	27.2494	27.3496
2006	10	30.85	30.25	30.4	30.7	30.5	27.8494	30.05	29.5747	29.925	29.4623	28.9997	28.5992	28.9493	28.8996
2006	11	25.1	25.7003	25.2	25.2	25.2	24.6496	24.9159	24.6499	25.8002	25.875	25.9499	25.2245	25.6996	25.0998
2006	12	21.15	22.4004	21.6	21.5	21.5	22.2998	21.4659	21.275	22.6503	23.0251	23.4	22.5497	23.0498	22.275
2007	1	20.6	22.0504	21	20.9674	21	22.3499	21.083	20.9751	22.2504	22.7752	23.3001	22.4747	22.9498	22.25
2007	2	25.8	27.1004	26.2	26.1	26.1	26.7997	26.1659	25.9751	27.3003	27.6251	27.95	27.0995	27.5997	27.0749
2007	3	29.2	30.2503	29.5	29.4674	29.5	29.5996	29.3989	29.1	30.3253	30.5626	30.7999	30.0245	30.4996	29.9499
2007	4	34.15	34.5002	34.3	34.2326	34.3	32.4994	33.8819	33.3998	34.5251	34.3374	34.1497	33.4243	33.8994	33.2997
2007	5	34.45	34.2501	34	34.5326	34.3	31.6994	33.9319	33.2997	34.05	33.6498	33.2496	32.7242	33.0993	32.7995
2007	6	32.8	31.65	32	32.5326	32.3	28.7493	31.6989	31.0746	31.3499	30.7247	30.0996	29.6992	29.9993	29.9995
2007	7	30.6	29.55	30.1	30.0674	30.1	27.2495	29.4489	28.8247	29.0499	28.5998	28.1497	27.9743	28.2494	28.2746
2007	8	28.05	27.45	27.6	27.8348	27.8	25.5495	27.3489	26.7248	26.8249	26.4874	26.1498	25.9744	26.1995	26.4497
2007	9	29.5	28.7	28.9	29.2	29.1	26.2994	28.5659	28.0247	28.175	27.7123	27.2497	26.9492	27.2494	27.3496
2007	10	30.1	29.7001	29.8	30.1	29.9	27.4994	29.483	29.0247	29.45	29.0499	28.6497	28.1992	28.5494	28.5246
2007	11	27.75	28.4003	27.9	27.8674	27.9	27.2496	27.583	27.2999	28.5002	28.55	28.5998	27.8495	28.3495	27.7248
2007	12	23.45	24.6004	23.9	23.8	23.8	24.3497	23.733	23.6	24.8002	25.0751	25.35	24.5996	25.0497	24.45
2008	1	19.8	21.1004	20.2	20.1348	20.2	21.3499	20.233	20.0251	21.3253	21.8627	22.4001	21.4497	21.9498	21.25
2008	2	22.3	23.8504	22.8	22.6	22.7	23.8998	22.7159	22.5751	24.1504	24.6252	25.1	24.1996	24.7497	23.9
2008	3	30	31.0503	30.3	30.2674	30.3	30.2996	30.1659	29.9	31.1253	31.2876	31.4499	30.7744	31.2495	30.7249
2008	4	31.95	32.4502	32	32.0326	32.1	30.5994	31.6819	31.2248	32.4501	32.3249	32.1997	31.4743	31.9494	31.3497
2008	5	33.35	33.1001	32.9	33.4326	33.2	30.4493	32.8319	32.2247	32.825	32.3623	31.8996	31.4492	31.7493	31.6495
2008	6	32.55	31.6	31.9	32.4326	32.2	28.7994	31.6489	31.0246	31.2749	30.6623	30.0496	29.7242	29.9993	30.0494
2008	7	30.25	29.15	29.8	29.7348	29.8	26.7994	29.0989	28.3997	28.6999	28.1748	27.6497	27.4743	27.7494	27.8496
2008	8	29.05	28.3	28.5	28.7674	28.7	26.2994	28.2489	27.6498	27.6249	27.2123	26.7997	26.7243	26.9494	27.2246
2008	9	30.3	29.4	29.7	30	29.9	26.8494	29.3159	28.7247	28.8749	28.3373	27.7997	27.5492	27.8494	27.9746
2008	10	30.1	29.8001	29.8	30.1	29.9	27.5994	29.533	29.0747	29.575	29.1624	28.7497	28.2992	28.6993	28.5746
2008	11	26.55	27.2003	26.7	26.7	26.7	26.0496	26.383	26.1499	27.3002	27.325	27.3499	26.6245	27.0996	26.5248
2008	12	24.45	25.6004	24.9	24.7	24.8	25.3497	24.683	24.55	25.8253	26.0876	26.35	25.5996	26.0497	25.45
2009	1	24.1	25.4504	24.5	24.4348	24.5	25.4998	24.533	24.3751	25.6253	26.0127	26.4	25.6996	26.0997	25.55
2009	2	26.9	28.0003	27.2	27.2652	27.2	27.2997	27.233	27.2	28.0003	28.2001	28.3999	27.6245	28.0496	27.7249
2009	3	29.25	30.3503	29.6	29.6	29.6	29.7997	29.5159	29.3	30.5503	30.7751	30.9999	30.1745	30.6996	30.0999
2009	4	33.6	34.2502	33.8	33.8326	33.8	32.5495	33.4989	33.0998	34.2752	34.1875	34.0997	33.3743	33.8494	33.2497
2009	5	32.95	32.8501	32.6	33.1326	32.9	30.3994	32.5819	31.9747	32.65	32.2498	31.8496	31.3492	31.6993	31.4995
2009	6	33.25	32.35	32.6	33.1	32.9	29.4493	32.3489	31.6996	32.0749	31.4123	30.7496	30.4492	30.7493	30.7245
2009	7	31.25	30.0999	30.7	30.7674	30.8	27.6994	30.0989	29.4247	29.5499	28.9998	28.4497	28.3243	28.5994	28.7746
2009	8	29.85	29	29.2	29.5674	29.5	26.9994	29.0489	28.4747	28.2999	27.8998	27.4997	27.4243	27.6494	27.9497
2009	9	30.9	30	30.3	30.6	30.5	27.4994	29.9159	29.3247	29.4749	28.9373	28.3997	28.1492	28.4494	28.5995
2009	10	30.6	30.3001	30.3	30.6	30.4	28.1494	30.033	29.5997	30.075	29.6873	29.2997	28.8492	29.1993	29.1496
2009	11	26.45	27.0003	26.6	26.5674	26.6	25.8496	26.283	26.0249	27.0752	27.0625	27.0499	26.3745	26.7996	26.3248
2009	12	23	24.1503	23.4	23.4326	23.4	23.9998	23.383	23.4	24.3503	24.6251	24.9	24.1996	24.6497	24.1
2010	1	23.2	24.3004	23.4	23.5674	23.5	24.3498	23.617	23.5751	24.3753	24.7877	25.2	24.4496	24.8497	24.45
2010	2	27.7	28.5502	27.9	28.0652	27.8	27.8997	27.95	27.975	28.4753	28.6376	28.7999	28.1745	28.5496	28.3249
2010	3	29.5	30.4003	29.7	29.8326	29.7	29.7496	29.7	29.6	30.5253	30.7376	30.9499	30.1494	30.6495	30.1249
2010	4	34.4	34.9502	34.5	34.5	34.5	33.1495	34.1489	33.6748	34.9752	34.8875	34.7997	34.0493	34.5495	33.8497
2010	5	35.05	34.6001	34.5	35.1326	34.8	31.9493	34.4989	33.9247	34.35	33.8748	33.3996	32.8992	33.2493	33.1245
2010	6	33.15	32.2	32.5	32.9	32.7	29.2994	32.1319	31.4496	31.9249	31.3123	30.6996	30.2992	30.5993	30.5494
2010	7	30.25	29.25	29.8	29.7674	29.8	26.8994	29.1489	28.4997	28.7499	28.2498	27.7497	27.5743	27.8495	27.9496
2010	8	28.6	27.95	28.1	28.3674	28.3	26.0495	27.8989	27.3248	27.2999	26.8998	26.4997	26.4744	26.6995	26.9497
2010	9	29.8	28.9	29.2	29.4	29.3	26.4994	28.7659	28.1997	28.4249	27.9373	27.4497	27.1492	27.4494	27.5496
2010	10	30.9	30.55	30.6	30.8	30.7	28.3494	30.2159	29.6997	30.375	29.9873	29.5997	29.0743	29.4494	29.2996
2010	11	28.25	28.9003	28.4	28.4	28.4	27.7496	28.083	27.8249	29.0002	29.075	29.1499	28.4245	28.8996	28.2498
2010	12	22.95	24.2004	23.4	23.3	23.3	24.0998	23.283	23.125	24.4503	24.7751	25.1	24.3246	24.7997	24.15
2011	1	21.7	23.0504	22.1	22.0674	22.1	23.2498	22.183	22.0751	23.2253	23.6877	24.15	23.3746	23.7997	23.25
2011	2	26.75	27.9004	27.1	27.1326	27.1	27.4996	27.183	27.2	28.0253	28.2626	28.4999	27.7745	28.1997	27.9999
2011	3	30.95	32.0503	31.3	31.2	31.3	31.2496	31.1159	30.9	32.1253	32.2625	32.3998	31.6994	32.1995	31.6999
2011	4	32.75	33.3002	32.9	32.8326	32.9	31.5495	32.4989	32.0498	33.3752	33.2624	33.1497	32.3743	32.8494	32.2497
2011	5	33.85	33.6501	33.5	33.9326	33.7	31.1994	33.3819	32.7997	33.45	33.0498	32.6496	32.1492	32.4993	32.2995
2011	6	33.25	32.25	32.6	33	32.8	29.2994	32.2319	31.4746	31.9749	31.3372	30.6996	30.3242	30.6493	30.5745
2011	7	31.25	30.25	30.8	30.7674	30.8	27.8495	30.0989	29.4747	29.7499	29.1998	28.6497	28.4743	28.7494	28.8746
2011	8	29.35	28.65	28.8	29.0674	29	26.6495	28.5819	27.9498	28.0499	27.6748	27.2997	27.1744	27.3995	27.5746
2011	9	30	29.2	29.4	29.7	29.6	26.7994	29.0659	28.5247	28.7	28.2248	27.7497	27.4492	27.7494	27.8496
2011	10	30.7	30.4001	30.4	30.7	30.5	28.1994	30.1159	29.6247	30.175	29.7624	29.3497	28.9492	29.2993	29.2246
2011	11	25.55	26.2503	25.7	25.7326	25.7	25.2496	25.483	25.3249	26.3002	26.425	26.5499	25.8245	26.2996	25.7248
2011	12	21.75	23.0004	22.2	22.0674	22.1	22.8998	22.033	21.875	23.2503	23.6251	24	23.1497	23.6498	22.875
2012	1	21.7	23.0504	22.1	22.0674	22.1	23.2998	22.183	22.0751	23.2253	23.7377	24.25	23.3997	23.8498	23.25
2012	2	27.25	28.5503	27.7	27.5674	27.6	28.1496	27.6159	27.45	28.7753	28.9626	29.1499	28.4995	28.9496	28.4749
2012	3	28.05	29.0503	28.4	28.3	28.3	28.4496	28.2159	28	29.1502	29.4001	29.65	28.8245	29.2996	28.7999
2012	4	33.95	34.5502	34.1	34.1	34.1	32.7495	33.7319	33.2248	34.6001	34.4999	34.3997	33.5993	34.0994	33.4497
2012	5	33.05	32.9501	32.7	33.2326	33	30.4994	32.6819	32.0747	32.775	32.3623	31.9496	31.4492	31.7993	31.5995
2012	6	31.95	30.95	31.2	31.7	31.5	28.1493	30.9319	30.2496	30.6499	30.0998	29.5496	29.0992	29.3993	29.3995
2012	7	29.15	28.15	28.7	28.7	28.7	25.8995	28.0989	27.5247	27.6999	27.2248	26.7497	26.5743	26.8495	26.8746
2012	8	27.75	27.15	27.2	27.5674	27.5	25.2495	27.0989	26.5248	26.5	26.1499	25.7997	25.6744	25.8995	26.1497
2012	9	29.2	28.4	28.6	28.9	28.8	26.0994	28.2659	27.7747	27.975	27.5123	27.0497	26.7492	27.0494	27.1496
2012	10	30.1	29.55	29.7	30	29.8	27.2494	29.383	28.9747	29.25	28.7999	28.3497	27.9242	28.2993	28.2746
2012	11	27.05	27.7003	27.2	27.2	27.2	26.7496	26.983	26.8249	27.8502	27.95	28.0499	27.2745	27.6996	27.2248
2012	12	22.75	24.0004	23.2	23.1	23.1	23.9497	23.1	23.05	24.2503	24.5751	24.9	24.1246	24.5997	24.025
2013	1	23.2	24.0503	23.4	23.5326	23.4	23.8497	23.5	23.475	24.0753	24.3876	24.7	24.0246	24.3997	24.0999
2013	2	25.15	26.6005	25.6	25.5	25.5	26.4497	25.6319	25.45	27.3003	27.7501	28.1999	26.7246	27.1997	26.6749
2013	3	32	33.0503	32.3	32.3	32.3	32.4496	32.2159	32	33.1253	33.3125	33.4998	32.8245	33.2996	32.7999
2013	4	32.75	33.1002	32.8	32.8326	32.8	31.1994	32.4489	32.0248	33.1001	32.9249	32.7497	32.0743	32.5495	31.9747
2013	5	33.95	33.7501	33.6	34.0326	33.8	31.2994	33.4819	32.9247	33.7	33.3248	32.9496	32.2992	32.6993	32.3995
2013	6	32.7	31.8	32	32.5326	32.3	29.0994	31.7819	31.1496	31.5249	30.9373	30.3496	29.9992	30.2993	30.2745
2013	7	30.55	29.4999	30.1	29.9674	30.1	27.0994	29.3489	28.6747	29.0499	28.4998	27.9497	27.7743	28.0494	28.1746
2013	8	27.3	26.65	26.8	27.0674	27	24.7495	26.5989	26.0248	26.0499	25.6748	25.2997	25.1744	25.3995	25.6497
2013	9	29.5	28.65	28.9	29.2	29.1	26.1994	28.533	28.0247	28.1249	27.6373	27.1497	26.8492	27.1494	27.2496
2013	10	29.8	29.35	29.4	29.8	29.6	27.1494	29.183	28.7497	29.1	28.6998	28.2997	27.8242	28.1993	28.1496
2013	11	27.25	27.9003	27.4	27.4	27.4	26.8496	27.133	26.9499	28.0002	28.075	28.1499	27.4245	27.8996	27.3248
2013	12	23.95	25.2004	24.4	24.3	24.3	25.0998	24.283	24.175	25.4503	25.7751	26.1	25.3246	25.7997	25.15
2014	1	23	24.4504	23.4	23.4674	23.5	24.6998	23.633	23.5751	24.6004	25.0252	25.45	24.7746	25.1997	24.725
2014	2	25.65	26.8004	26	25.9326	25.9	26.3997	25.9659	25.85	26.9253	27.2126	27.4999	26.6995	27.1496	26.6999
2014	3	30.3	31.3503	30.6	30.6	30.6	30.6496	30.4659	30.2	31.4253	31.6125	31.7998	31.0995	31.5996	30.9999
2014	4	33.55	34.1002	33.7	33.6652	33.7	32.3495	33.3319	32.9748	34.0752	33.9875	33.8997	33.1743	33.6495	33.1247
2014	5	33.35	33.1501	33	33.5326	33.3	30.5994	32.9319	32.3247	32.95	32.5248	32.0996	31.5992	31.9493	31.6995
2014	6	33.85	32.85	33.1	33.6	33.4	29.9493	32.8319	32.1496	32.5499	31.9247	31.2996	30.9492	31.2493	31.2245
2014	7	31.2	30.15	30.8	30.6674	30.8	27.7994	30.0489	29.3747	29.7248	29.2122	28.6997	28.4743	28.7494	28.8746
2014	8	28	27.25	27.5	27.6674	27.6	25.3495	27.1989	26.6248	26.6749	26.3373	25.9997	25.7744	25.9995	26.2497
2014	9	29.6	28.7	29	29.3	29.2	26.2494	28.6159	28.0497	28.2	27.6998	27.1997	26.9242	27.1993	27.3496
2014	10	30.3	29.95	30	30.2674	30.1	27.7994	29.683	29.1997	29.7	29.3749	29.0497	28.4993	28.8994	28.7496
2014	11	27.35	28.0003	27.5	27.5	27.5	26.9496	27.233	27.0249	28.1002	28.175	28.2499	27.5245	27.9996	27.4248
2014	12	23.45	24.7004	23.9	23.7348	23.8	24.5497	23.7159	23.5	24.9503	25.2751	25.6	24.8246	25.2997	24.6
2015	1	21.1	22.5504	21.6	21.5348	21.6	22.7998	21.733	21.6751	22.8503	23.3002	23.75	22.8746	23.2997	22.775
2015	2	26.75	27.65	27.2	26.9371	27.1	26.5997	26.7841	26.5	27.4752	27.9375	28.3998	26.6246	26.7997	26.9249
2015	3	30.2	31.2003	30.5	30.4674	30.5	30.5997	30.3659	30.05	31.3253	31.5626	31.7999	30.9745	31.4496	30.8999
2015	4	32.55	33.0002	32.6	32.5674	32.6	31.0495	32.1319	31.3998	33.0501	32.9249	32.7997	31.9993	32.4994	31.7247
2015	5	34.05	33.8501	33.7	34.2652	34	31.3994	33.6989	33.2247	33.625	33.1873	32.7496	32.2992	32.5993	32.5495
2015	6	33.55	32.45	32.8	33.3326	33.1	29.4493	32.5489	31.9746	32.0499	31.3747	30.6996	30.3992	30.6493	30.7995
2015	7	31.15	30.0999	30.7	30.6348	30.7	27.6495	29.9819	29.2247	29.6748	29.1123	28.5497	28.3743	28.6494	28.6996
2015	8	28.8	28.05	28.3	28.4674	28.4	26.0495	27.9819	27.3248	27.4749	27.1123	26.7497	26.5744	26.7995	26.9746
2015	9	29.2	28.4	28.6	28.9	28.8	25.9994	28.2659	27.7247	29.1	29.2248	29.3497	26.6492	26.9494	27.0496
2015	10	30.9	30.6001	30.6	30.8674	30.7	28.4494	30.3159	29.7997	30.375	29.9873	29.5997	29.1492	29.4993	29.4496
2015	11	26.55	27.1003	26.6	26.7	26.7	26.0496	26.4159	26.1748	27.2002	27.275	27.3499	26.6245	27.0996	26.5248
2015	12	20.65	21.8503	21.1	20.9674	21	21.7998	20.933	20.775	22.1503	22.5502	22.95	21.9747	22.4998	21.75

## Sheet: Rainfall
Monthy rainf (mm) in the YENG basin extracted from CRU gridded climate data
Year	Month	Y220	Y240	Y270	Y280	Y290	Y300	Y310	Y330	Y360	Y370	Y380	Y390	Y400	Y410		CRU Climate Research Unit
1951	1	0	0	0	0	0	0	0	0	0	0	0	0	0	0
1951	2	0	0	0	0	0	1.25061	0.041702	0	0	0	0.300254	0	0.650551	0.125106
1951	3	0	0	0	0	0	2.3498	0.333594	0	0.250232	0.250232	7.40399	2.25	8.45539	0.750551
1951	4	0	0.0500464	0	0	0	1.45061	0.158412	0	0.0250232	0.0250232	1.35038	0.6	1.55055	0.450212
1951	5	7.7	34.9104	12.7	25.7	16.6539	109.36	56.1493	43.1818	38.6313	38.6313	83.0666	70.65	86.8158	86.6346
1951	6	19.5	44.3564	25.1	43.5	34.0898	87.2066	67.429	64.1297	59.5044	59.5044	64.9474	63.15	62.5003	78.653
1951	7	46.5	93.8125	65.5	78.3	61.073	167.207	117.795	101.185	104.614	104.614	156.458	137.2	152.111	147.586
1951	8	94.7	157.821	118.2	136.7	118.802	210.304	171.607	151.305	166.137	166.137	228.964	207.5	227.563	197.378
1951	9	88.55	159.919	110.4	143	119.727	247.263	174.652	147.481	161.017	161.017	230.059	212.2	232.562	215.457
1951	10	24.15	34.8994	28.8	34.4	36.1011	61.0584	42.9698	46.1302	34.8771	34.8771	44.7506	39.35	45.1043	47.9022
1951	11	0	0	0	0	0	0	0	0	0	0	0	0	0	0
1951	12	0	0	0	0	0	0	0	0	0	0	0	0	0	0
1952	1	0	0	0	0	0	0	0	0	0	0	0	0	0	0
1952	2	0	0	0	0	0	1.85101	0.0500424	0	0	0	0.250212	0	0.500424	0.150127
1952	3	0	0	0	0	0	4.85198	0.592016	0.100093	0	0	0	0	0	1.67595
1952	4	0	1.45042	0.3	1.2	0.234833	17.2539	4.08463	0.875301	1.80065	1.80065	5.35123	4.7	6.15216	9.57795
1952	5	9.45	39.307	20.6	31.8	16.3483	110.21	54.259	38.8323	39.807	39.807	64.3552	65.55	70.2587	84.1379
1952	6	6.35	29.6121	11.2	16.5	10.8191	91.8593	52.9513	43.9584	38.9373	38.9373	88.7068	67.3	82.4601	75.9583
1952	7	65.2	105.96	77.1	95.8	83.946	148.853	128.45	133.683	106.012	106.012	152.508	140.85	150.307	145.654
1952	8	278.15	302.282	310.1	314.4	297.223	220.494	286.165	311.161	306.695	306.695	267.098	250.1	251	240.639
1952	9	102.55	142.102	115.1	161.6	144.253	178.407	171.305	221.293	111.532	111.532	173.121	148.6	169.417	181.09
1952	10	15.9	21.7985	20.4	25.2	27.3078	36.5026	32.4691	41.6557	23.2993	23.2993	17.7506	23.3	20.4493	32.4523
1952	11	0	0	0	0	0	0	0	0	0	0	0	0	0	0
1952	12	0	0	0	0	0	0	0	0	0	0	0	0	0	0
1953	1	0	0	0	0	0	0	0	0	0	0	0	0	0	0
1953	2	0	0	0	0	0	1.00081	0.216862	0.450417	0	0	0	0	0.0500424	0.20017
1953	3	0	0	0	0	0	19.2555	2.35141	0.125116	0.650603	0.650603	16.8075	7.15	22.3136	6.2785
1953	4	0	0.0500464	0	0	0	4.95142	0.783661	0	0.17507	0.17507	1.15047	1	2.1514	2.17591
1953	5	35	76.2519	53.9	77.8	59.9236	133.162	96.0154	108.239	59.9273	59.9273	88.6586	81.35	93.5138	119.88
1953	6	89.25	125.099	103	133.6	126.296	149.106	132.34	171.157	94.0323	94.0323	140.912	126.35	138.961	131.83
1953	7	106.2	203.319	140.3	194.5	145.256	253.194	220.87	200.042	206.293	206.293	234.004	255.05	247.752	256.276
1953	8	179.5	203.502	189.6	195.1	197.071	177.747	217.192	247.338	208.468	208.468	239.611	210.45	225.407	195.772
1953	9	23	77.7647	40.7	64.8	39.4033	142.456	106.185	97.9116	85.3878	85.3878	116.553	120.15	122.253	135.257
1953	10	0.55	1.80056	0.8	1	1.35617	15.9032	5.50983	3.9506	2.90097	2.90097	8.65157	5.95	8.70221	9.67791
1953	11	0	0	0	0	0	0	0	0	0	0	0	0	0	0
1953	12	0	0	0	0	0	0	0	0	0	0	0	0	0	0
1954	1	0	0	0	0	0	0	0	0	0	0	0	0	0	0
1954	2	0	0	0	0	0	0	0.442076	1.32623	0	0	0	0	0	0
1954	3	0	0	0	0	0	27.8587	3.31006	0.225209	0.175162	0.175162	8.45462	7.15	13.0568	9.52981
1954	4	0.8	7.65181	1.9	8.1	3.24158	39.1543	17.7447	15.0529	7.07711	7.07711	17.7032	21.75	21.703	31.1042
1954	5	8.85	47.5596	20.5	34.2	19.2101	101.958	63.5071	53.0329	50.2324	50.2324	74.0546	73.5	78.1054	87.256
1954	6	17.8	71.2634	32.8	66.6	35.6787	119.298	85.8252	73.7862	62.5622	62.5622	86.0065	105.15	92.6951	121.127
1954	7	121.25	175.498	155.7	159.9	141.335	161.702	179.422	188.815	182.527	182.527	184.29	173.9	173.897	166.925
1954	8	231.9	254.741	252.2	244.9	247.194	196.097	249.524	277.182	263.346	263.346	258.694	238.55	248.605	208.044
1954	9	13.35	44.2613	21.6	36.6	24.8876	128.862	72.2345	54.9804	58.2864	58.2864	98.659	82.85	96.112	103.437
1954	10	14.85	34.4507	24.2	30.8	22.7674	54.4054	37.9466	39.4343	29.0522	29.0522	39.0025	41.75	40.2989	45.3533
1954	11	0	0	0	0	0	0	0	0	0	0	0	0	0	0
1954	12	0	0	0	0	0	0	0	0	0	0	0	0	0	0
1955	1	0	0	0	0	0	0	0	0	0	0	0	0	0	0
1955	2	0	0	0	0	0	0	0	0	0	0	0	0	0	0
1955	3	0	0	0	0	0	12.304	1.33429	0	0.275255	0.275255	9.00382	4.75	13.8082	3.72761
1955	4	0.1	1.45051	0.3	0.9	0.267417	16.1543	3.8675	1.02526	1.85019	1.85019	5.95132	4.45	6.75242	8.72706
1955	5	6.25	29.3546	19.5	20.1	6.45508	56.0053	39.5214	30.3094	38.0228	38.0228	34.3036	31.8	34.8046	50.2321
1955	6	40.75	105.514	62.6	93	66.3876	197.358	130.245	109.384	107.265	107.265	153.657	153.25	154.956	174.087
1955	7	98.1	125.466	92.4	129.2	121.421	192.55	143.612	131.956	125.048	125.048	206.514	177.95	197.967	173.831
1955	8	151.65	252.3	208.3	242.3	183.37	239.348	238.972	227.538	242.856	242.856	210.481	252.25	219.529	246.523
1955	9	55.9	118.059	85.1	101.4	73.5662	199.516	125.487	100.658	113.562	113.562	170.059	162.15	179.763	162.241
1955	10	18.8	39.5511	27.8	39	30.9607	65.1551	45.7867	44.4584	35.7983	35.7983	34.9031	43.9	38.9988	57.1034
1955	11	0	0	0	0	0	0	0	0	0	0	0	0	0	0
1955	12	0	0	0	0	0	0	0	0	0	0	0	0	0	0
1956	1	0	0	0	0	0	0	0	0	0	0	0	0	0	0
1956	2	0	0	0	0	0	5.05319	0.191835	0.200186	0	0	1.6514	0	2.75233	0.375318
1956	3	0	0	0	0	0	24.3078	2.89329	0.200186	0.500464	0.500464	14.7567	7.2	20.162	7.97922
1956	4	0	1.15051	0.2	0.7	0.167417	12.2523	5.31001	5.52692	1.05051	1.05051	4.30093	4.4	6.50271	9.35259
1956	5	0.1	3.75172	0.3	0.4	0.167417	22.9543	8.00272	0.175023	10.7302	10.7302	34.6539	22.35	31.9069	13.103
1956	6	4.15	42.8665	17.1	21.6	10.9562	129.01	60.4424	25.3782	59.2615	59.2615	111.567	95.9	113.465	96.6875
1956	7	93.05	180.516	127.5	171.2	129.225	234.896	201.555	195.867	172.167	172.167	200.556	230.15	219.75	236.631
1956	8	191.7	220.201	212	188.2	200.227	178.702	219.097	227.778	245.718	245.718	258.753	223.2	249.514	183.795
1956	9	94.35	148.195	129.8	143.7	119.247	184.914	148.266	156.664	125.748	125.748	133.002	133.95	141.909	162.385
1956	10	15.85	35.0506	25.7	32.7	24.9146	46.9512	38.395	41.784	27.6981	27.6981	26.3553	32.7	28.5492	45.7028
1956	11	0	0	0	0	0	0	0	0	0	0	0	0	0	0
1956	12	0	0	0	0	0	0	0	0	0	0	0	0	0	0
1957	1	0	0	0	0	0	0	0	0	0	0	0	0	0	0
1957	2	0	0	0	0	0	0	0	0	0	0	0	0	0	0
1957	3	0	0	0	0	0	0.400162	0.391627	0.175162	0.200186	0.200186	3.35123	1.85	3.75182	0.799534
1957	4	0.1	1.30056	0.2	0.4	0.167417	8.60121	3.05886	1.25032	2.75019	2.75019	8.95174	6.2	11.7049	5.17608
1957	5	25.5	72.961	39.5	70.5	49.4966	124.356	98.6237	109.067	64.0058	64.0058	99.161	95.4	101.857	122.799
1957	6	52.15	102.453	75	97.4	78.4528	158.51	131.116	138.989	107.728	107.728	116.349	120.55	119.353	146.631
1957	7	116.1	169.201	145.3	160.9	143.454	185.402	173.504	179.209	159.477	159.477	158.299	169.8	169.455	181.825
1957	8	98.8	168.117	123.6	147.9	120.898	225.008	183.895	153.88	190.25	190.25	255.755	231.1	244.755	207.554
1957	9	66.6	140.905	110.5	122.4	90.9236	175.759	141.297	127.361	139.374	139.374	147.855	147.35	152.505	157.155
1957	10	11.4	29.1032	17.3	28.2	20.7213	90.7095	42.657	37.4571	20.1039	20.1039	32.208	42.7	40.5528	70.4099
1957	11	0	0	0	0	0	0	0	0	0	0	0	0	0	0
1957	12	0	0	0	0	0	0	0	0	0	0	0	0	0	0
1958	1	0	0	0	0	0	0	0	0	0	0	0	0	0	0
1958	2	0	0	0	0	0	0	0.0166821	0.0500464	0	0	0	0	0	0
1958	3	0	0	0	0	0	0.450364	0	0	0	0	0	0	0	0
1958	4	0	3.55181	0.2	0.7	0.167417	41.9089	14.3047	9.55334	6.05339	6.05339	34.3586	21	32.809	27.3074
1958	5	4.2	24.7551	12.2	13.9	6.09775	72.6629	34.4902	21.0045	32.507	32.507	62.1029	48.95	61.159	49.959
1958	6	29.45	71.5667	37.7	62.8	48.1078	175.36	112.846	103.413	83.1383	83.1383	150.365	129.6	148.815	151.987
1958	7	170.85	177.893	162.5	202.5	199.251	141.541	186.159	236.411	152.604	152.604	159.45	157.6	148.043	169.462
1958	8	164	248.319	189.5	237.5	195.348	295.047	261.653	256.566	229.591	229.591	268.36	287.65	278.748	298.802
1958	9	71.95	113.402	97.3	99.1	88.7404	156.715	114.806	106.157	113.127	113.127	156.715	123	150.719	125.135
1958	10	0.2	2.6013	0.6	1.3	0.69775	19.404	5.56794	3.02539	2.15074	2.15074	6.75199	6.2	7.55165	11.5277
1958	11	0	0	0	0	0	0	0	0	0	0	0	0	0	0
1958	12	0	0	0	0	0	0	0	0	0	0	0	0	0	0
1959	1	0	0	0	0	0	0	0	0	0	0	0	0	0	0
1959	2	0	0	0	0	0	0	0	0	0	0	0	0	0	0
1959	3	0	0	0	0	0	4.50154	0.667058	0.100093	0.250232	0.250232	5.20238	3.45	6.80348	1.65085
1959	4	2.4	11.9485	5.3	11.3	5.35058	34.1077	15.6115	14.1532	11.8785	11.8785	30.2521	24.35	31.8565	20.8028
1959	5	1.5	32.4619	6.1	19.2	6.14383	128.763	55.2125	29.8085	36.4122	36.4122	77.3599	78.1	86.0613	99.4168
1959	6	28.6	53.9525	38.5	55	40.4303	110.559	62.9247	55.9299	46.1353	46.1353	94.8675	77.1	93.6639	86.7089
1959	7	74.05	195.871	130.8	169.4	109.6	189.89	189.131	165.965	190.035	190.035	168.641	221.6	189.432	211.393
1959	8	252.75	289.382	299.3	279	260.999	250.853	297.565	310.415	316.784	316.784	273.986	268.15	261.241	265.497
1959	9	83.6	155.261	111.3	133.9	109.367	218.811	168.893	156.839	148.906	148.906	171.802	175.9	177.654	200.933
1959	10	0.35	0.2	0.4	0.5	0.632583	10.6028	2.98419	0.77507	2.32563	2.32563	5.19966	2	3.00076	5.85187
1959	11	0	0	0	0	0	0	0	0	0	0	0	0	0	0
1959	12	0	0	0	0	0	0	0	0	0	0	0	0	0	0
1960	1	0	0	0	0	0	0	0	0	0	0	0	0	0	0
1960	2	0	0	0	0	0	0	0	0	0	0	0	0	0	0
1960	3	0	0	0	0	0	1.0004	0.183452	0	0.225209	0.225209	4.75199	1.9	5.15276	0.325148
1960	4	1.4	4.84968	2.9	6.8	3.80675	27.1058	14.3017	16.3778	7.05056	7.05056	20.1046	10.95	20.3578	19.4768
1960	5	6.85	32.0075	13.5	26.7	12.9416	102.409	48.0665	34.0562	32.6049	32.6049	55.3578	58.45	62.9076	77.5384
1960	6	58.1	83.5539	59.7	89.6	74.2978	140.953	97.7786	102.66	67.0151	67.0151	108.961	105.25	112.058	123.66
1960	7	155.3	202.664	163.7	209	195.666	258.351	230.652	250.737	181.972	181.972	250.658	252.15	257.756	259.247
1960	8	163.45	194.096	180	195	179.639	254.255	217.711	224.461	187.987	187.987	246.211	228.6	246.715	240.687
1960	9	53.95	110.909	77.4	100.6	75.3056	201.563	129.488	117.112	104.958	104.958	155.616	139.7	156.516	166.393
1960	10	2.9	10.0526	5.3	6.5	5.2955	35.9051	14.7777	9.30111	12.2271	12.2271	20.8027	15.25	20.0545	22.8049
1960	11	0	0	0	0	0	0	0	0	0	0	0	0	0	0
1960	12	0	0	0	0	0	0	0	0	0	0	0	0	0	0
1961	1	0	0	0	0	0	0	0	0	0	0	0	0	0	0
1961	2	0	0	0	0	0	0	0	0	0	0	0	0	0	0
1961	3	0	0	0	0	0	0	0	0	0	0	0	0	0	0
1961	4	0	2.20019	0.6	0.8	0	12.7541	4.01754	1.20042	3.6506	3.6506	5.09915	5.15	5.40017	7.20161
1961	5	1.9	8.45237	3	4.1	3.59775	22.7025	10.3109	5.27586	11.7787	11.7787	35.4054	22.2	32.0069	13.878
1961	6	12.15	76.964	35.7	40	23.2191	136.011	92.803	66.9623	97.7349	97.7349	141.251	124.55	135.207	113.712
1961	7	152.2	219.405	185.7	199.7	180.041	247.301	227.738	219.965	216.274	216.274	253.755	250.3	255.453	246.975
1961	8	343.3	337.478	336.4	371.7	373.534	221.739	319.526	382.977	310.626	310.626	289.672	296.15	272.273	264.974
1961	9	10.5	97.0201	50.4	43.4	19.6539	187.463	111.306	59.6601	126.511	126.511	174.956	152.3	169.861	147.746
1961	10	0	0.250232	0	0	0	10.5529	2.10081	0.324699	0.95051	0.95051	3.95089	2	3.45123	5.02723
1961	11	0	0	0	0	0	0	0	0	0	0	0	0	0	0
1961	12	0	0	0	0	0	0	0	0	0	0	0	0	0	0
1962	1	0	0	0	0	0	0	0	0	0	0	0	0	0	0
1962	2	0	0	0	0	0	1.65093	0.125035	0	0	0	0	0	0	0.375106
1962	3	0	0	0	0	0	5.70097	0.925635	0.150139	0.600557	0.600557	5.6514	5.15	7.7028	2.02621
1962	4	0	1.30083	0.1	0.6	0.1	14.353	3.36777	0.525162	2.02595	2.02595	7.65157	5.45	8.00238	7.55221
1962	5	2.1	15.7557	4.6	11.9	5.23933	62.2576	29.722	20.4547	20.228	20.228	19.0032	25.35	23.9019	48.4832
1962	6	57.5	85.807	65.2	96.3	78.7977	194.209	121.701	131.692	66.1943	66.1943	143.068	129.3	152.525	167.216
1962	7	74.95	127.608	102	95.1	88.7853	143.904	134.394	126.731	139.048	139.048	148.851	139.5	143.851	137.402
1962	8	194.75	244.912	202	248.9	225.529	259.702	253.092	270.016	226.962	226.962	244.757	256.15	253.954	262.299
1962	9	43.25	94.6094	68.2	86	63.6933	185.265	111.602	98.2371	85.001	85.001	115.312	116.3	129.868	151.566
1962	10	7.8	31.8045	16.4	33.4	20.8539	54.1994	40.4881	43.611	17.6016	17.6016	13.601	37.3	21.693	60.2517
1962	11	0	0	0	0	0	0	0	0	0	0	0	0	0	0
1962	12	0	0	0	0	0	0	0	0	0	0	0	0	0	0
1963	1	0	0	0	0	0	0	0	0	0	0	0	0	0	0
1963	2	0	0	0	0	0	6.85344	0.350298	0.0500464	0	0	2.30195	0	3.80322	1.00085
1963	3	0	0	0	0	0	0.400324	0.175162	0	0.525487	0.525487	5.55327	1.7	3.90204	0
1963	4	1.55	17.1025	5.8	19.1	5.53708	74.2587	34.0484	28.6805	15.1035	15.1035	22.4522	35.35	30.9026	58.3612
1963	5	10	20.1037	14.2	18	15.5506	65.708	31.6635	27.5287	18.8545	18.8545	46.1076	34.7	46.1599	48.6071
1963	6	21.65	50.7093	28.8	46.9	36.2247	103.658	73.2072	69.9819	59.1332	59.1332	81.3099	72.45	79.0556	90.5064
1963	7	100.65	138.864	108.8	129.7	125.826	194.955	161.522	162.383	140.954	140.954	168.612	157.4	172.967	181.23
1963	8	123.5	209.962	170.6	188.1	148.162	318.511	215.26	170.36	193.526	193.526	204.258	221.6	219.307	281.894
1963	9	25.5	69.0126	33.9	50.2	39.9494	143.012	103.078	99.136	84.9632	84.9632	117.149	108.9	117.255	125.135
1963	10	20.25	40.7535	24.7	37.1	39.3977	98.7108	60.3964	65.6344	36.2472	36.2472	47.4595	52.25	55.1061	79.3076
1963	11	0	0	0	0	0	0	0	0	0	0	0	0	0	0
1963	12	0	0	0	0	0	0	0	0	0	0	0	0	0	0
1964	1	0	0	0	0	0	0	0	0	0	0	0	0	0	0
1964	2	0	0	0	0	0	0	0	0	0	0	0	0	0	0
1964	3	0	0	0	0	0	29.1101	3.86859	0.150139	0.950881	0.950881	15.0547	11.4	20.2594	10.5047
1964	4	0.05	9.85227	4.1	3.1	0.40225	58.6632	19.6299	9.12818	14.3506	14.3506	27.3528	23.4	30.9083	35.4111
1964	5	4.4	14.9554	5.9	10	9.34717	50.6057	31.4142	29.8301	21.3075	21.3075	66.6093	40.9	59.3142	43.1051
1964	6	45.75	68.1412	60.8	79.8	64.6697	102.707	70.9137	75.305	50.8039	50.8039	71.4531	71.8	74.7054	86.6321
1964	7	149.1	153.836	155.4	186.1	173.322	154.503	170.061	205.884	139.552	139.552	145.947	142.75	137.294	164.746
1964	8	262.75	232.882	264.9	266.7	293.235	130.348	253.405	349.808	231.383	231.383	240.66	186.15	201.845	179.024
1964	9	46	72.0586	51	63.2	50.4303	163.566	93.6292	78.0328	77.3126	77.3126	150.519	116.2	144.217	125.542
1964	10	4.1	7.95005	5.5	6.2	5.4	28.5553	9.77725	2.62553	10.0518	10.0518	11.9005	11.5	13.3519	16.6544
1964	11	0	0	0	0	0	0	0	0	0	0	0	0	0	0
1964	12	0	0	0	0	0	0	0	0	0	0	0	0	0	0
1965	1	0	0	0	0	0	0	0	0	0	0	0	0	0	0
1965	2	0	0	0	0	0	0	0.275249	0.600557	0	0	0	0	0	0.225191
1965	3	0	0	0	0	0	0	0.475293	0	1.17609	1.17609	2.34894	4.2	2.49907	0.249788
1965	4	0.05	3.10167	0.4	1.9	0.334833	38.1078	8.67799	1.57549	3.82665	3.82665	13.6527	12.9	17.6558	20.6319
1965	5	0.2	6.65404	1	2.7	0.80225	40.1066	11.5946	2.37567	6.85292	6.85292	22.5561	18.95	26.107	25.5552
1965	6	53.15	77.1984	59.1	85.3	71.9584	115.156	98.6648	110.109	79.7824	79.7824	109.305	95.9	104.206	106.103
1965	7	66.7	123.814	90.3	111.2	91.1888	205.507	148.65	131.333	133.33	133.33	165.959	161.45	170.611	181.287
1965	8	144.85	220.054	196.1	198.1	175.389	238.804	215.538	215.511	203.675	203.675	229.659	235.3	239.909	227.43
1965	9	98.7	124.38	117.8	140.9	117.846	118.156	112.864	122.907	105.258	105.258	121.2	114.7	122.103	110.426
1965	10	0.8	4.55209	1.1	1.2	1.13258	25.3545	8.3522	1.97456	9.07808	9.07808	25.5547	16.9	24.3051	14.0039
1965	11	0	0	0	0	0	0	0	0	0	0	0	0	0	0
1965	12	0	0	0	0	0	0	0	0	0	0	0	0	0	0
1966	1	0	0	0	0	0	0	0	0	0	0	0	0	0	0
1966	2	0	0	0	0	0	0	0	0	0	0	0	0	0	0
1966	3	0	0	0	0	0	0	0	0	0	0	0	0	0	0
1966	4	5.25	19.75	11.4	29.7	14.1967	55.2603	38.1617	49.108	18.1753	18.1753	31.0545	23.35	31.8087	47.2019
1966	5	13.2	41.5547	27.8	32	19.4135	72.6053	51.0318	44.8083	45.3059	45.3059	66.2549	57.7	61.5039	62.9811
1966	6	37.2	65.5055	36.6	55	47.1775	75.8551	69.57	70.1042	68.6304	68.6304	76.1953	72.8	71.6969	69.9753
1966	7	148.4	145.648	138.8	157.6	161.974	128.254	139.751	152.652	137.437	137.437	158.801	145.1	154.45	129.164
1966	8	130.85	191.763	150.6	185.5	155.691	238.654	196.366	172.783	185.788	185.788	228.007	223.25	223.351	230.527
1966	9	64.35	115.303	96.8	114.9	86.9	140.451	127.398	137.692	99.649	99.649	109.257	117.4	116.355	144.853
1966	10	9.5	17.4524	8.3	13	15.8808	38.7552	22.4697	19.8769	20.7539	20.7539	36.8018	30.2	36.5042	26.7785
1966	11	0	0	0	0	0	0	0	0	0	0	0	0	0	0
1966	12	0	0	0	0	0	0	0	0	0	0	0	0	0	0
1967	1	0	0	0	0	0	0	0	0	0	0	0	0	0	0
1967	2	0	0	0	0	0	0	0	0	0	0	0	0	0	0
1967	3	0	0	0	0	0	0	0	0	0	0	0	0	0	0
1967	4	0.45	13.6533	3.1	11.2	2.23933	50.5059	25.2634	18.1805	14.4775	14.4775	19.4024	23.9	24.3544	43.1323
1967	5	7.1	13.7506	10.5	15.3	11.7326	56.5087	23.4375	20.2024	12.1277	12.1277	33.1552	27.6	37.0086	37.9824
1967	6	11.25	55.4102	24.2	42.3	21.718	139.76	75.7522	60.6361	50.6056	50.6056	69.4048	78.5	77.0064	116.015
1967	7	49.35	126.965	83.9	92.9	69.2404	209.603	138.164	104.485	132.938	132.938	186.81	176.25	195.62	177.068
1967	8	277.5	336.495	315.3	366.4	334.263	242.482	334.661	391.414	306.55	306.55	266.633	315.15	269.467	306.02
1967	9	63.85	89.716	59	87	74.7529	174.962	114.919	103.135	86.5142	86.5142	134.909	131.2	142.259	155.107
1967	10	1.65	4.65097	1.9	3	3.31909	21.7544	6.95982	3.65014	5.55111	5.55111	16.903	10.6	17.5555	11.6782
1967	11	0	0	0	0	0	0	0	0	0	0	0	0	0	0
1967	12	0	0	0	0	0	0	0	0	0	0	0	0	0	0
1968	1	0	0	0	0	0	0	0	0	0	0	0	0	0	0
1968	2	0	0	0	0	0	0	0	0	0	0	0	0	0	0
1968	3	0	0	0	0	0	0	0	0	0	0	0	0	0	0
1968	4	3.25	20.1997	10.4	27.3	9.618	55.454	40.645	50.4852	14.0723	14.0723	21.0042	30.9	29.805	57.3775
1968	5	25.55	39.9052	30.1	57.4	45.6033	105.962	63.7979	78.3346	24.5049	24.5049	68.8127	56.1	71.8653	88.5544
1968	6	43.7	100.701	77.6	80.2	70.955	129.655	112.362	111.084	108.9	108.9	137.002	117.85	122.601	117.102
1968	7	65.35	138.908	100	121.7	93.8978	174.953	149.115	134.212	141.327	141.327	134.949	148.95	140.295	171.805
1968	8	109.45	164.511	118.1	143.1	124.444	241.058	182.157	152.834	176.497	176.497	217.702	207.55	215.305	217.14
1968	9	90.2	73.4043	97.9	139.7	126.009	170.112	120.007	152.557	57.0611	57.0611	112.464	103.7	119.466	150.403
1968	10	0.2	6.30223	0.1	0.2	0.3	14.6006	8.04362	0.350046	15.4784	15.4784	24.1013	16.8	20.7014	8.30242
1968	11	0	0	0	0	0	0	0	0	0	0	0	0	0	0
1968	12	0	0	0	0	0	0	0	0	0	0	0	0	0	0
1969	1	0	0	0	0	0	0	0	0	0	0	0	0	0	0
1969	2	0	0	0	0	0	2.95158	0.233404	0	0	0	0	0	0.750636	0.700212
1969	3	0	0	0	0	0	6.45247	0.783622	0.225209	0	0	0.850721	0.1	1.45123	2.12566
1969	4	0.1	6.70111	1.7	2.7	0.167417	33.9081	11.1524	2.25083	13.0261	13.0261	24.4022	18.55	25.3058	18.1802
1969	5	8	34.8449	29.7	22.1	13.2674	50.0542	32.5857	23.428	37.049	37.049	53.9021	44.7	50.6044	37.28
1969	6	39.65	84.3488	85.9	77.3	61.5955	145.158	96.2978	87.9843	74.4758	74.4758	105.962	101.05	111.262	126.433
1969	7	41.05	118.466	64.1	97.2	66.318	205.256	137.471	113.236	115.59	115.59	162.413	161.35	167.71	183.588
1969	8	108.9	135.806	133	136.3	127.538	263.964	176.559	162.104	143.352	143.352	203.223	169.7	199.577	224.219
1969	9	22.1	84.9664	43.1	63.8	40.7348	151.81	97.7008	78.1841	83.7836	83.7836	116.068	109.2	119.662	131.135
1969	10	10.1	16.501	12.7	16.6	16.4775	46.2075	25.8362	26.4037	17.6263	17.6263	33.8057	23.75	31.6577	33.4786
1969	11	0	0	0	0	0	0	0	0	0	0	0	0	0	0
1969	12	0	0	0	0	0	0	0	0	0	0	0	0	0	0
1970	1	0	0	0	0	0	0	0	0	0	0	0	0	0	0
1970	2	0	0	0	0	0	0	0	0	0	0	0	0	0	0
1970	3	0	0	0	0	0	0.500162	0.0583687	0	0	0	0	0.1	0.250212	0.175106
1970	4	0	1.75023	0.4	0.4	0	5.85077	2.80884	0.700232	4.25028	4.25028	8.10034	6.1	8.95225	3.476
1970	5	4.45	19.3526	7.4	14.5	6.87192	63.5093	27.0226	13.6525	25.0811	25.0811	45.102	36.55	42.7547	42.3341
1970	6	9.75	26.8557	14.7	23.8	17.1652	91.6594	35.2478	21.8021	21.0552	21.0552	55.2643	43.35	59.717	62.8861
1970	7	113.5	147.403	140.1	154.5	141.435	135.899	159.936	184.109	149.354	149.354	149.707	145.1	151.007	146.344
1970	8	142.5	235.524	169.7	210.4	175.267	293.205	245.904	227.063	223.672	223.672	301.207	292.75	302.359	286.978
1970	9	82.4	172.901	150.4	167.3	124.853	182.202	169.407	169.739	149.514	149.514	128.255	152.2	140.048	188.967
1970	10	0.1	4.50111	1.6	4.2	1.60225	16.1014	6.67634	3.30065	4.70153	4.70153	9.85174	10.55	10.7511	12.0268
1970	11	0	0	0	0	0	0	0	0	0	0	0	0	0	0
1970	12	0	0	0	0	0	0	0	0	0	0	0	0	0	0
1971	1	0	0	0	0	0	0	0	0	0	0	0	0	0	0
1971	2	0	0	0	0	0	0	0	0	0	0	0	0	0	0
1971	3	0	0	0	0	0	13.253	1.92594	0.100093	0.425394	0.425394	10.3048	6.45	15.9088	5.25233
1971	4	0	0.0500464	0	0	0	8.10259	1.21725	0	0.250139	0.250139	3.30178	1.2	4.85344	3.40161
1971	5	22.7	36.1493	29.7	51.3	39.3168	56.0532	53.0621	79.635	21.5524	21.5524	29.5056	35.8	37.4552	57.9989
1971	6	0.25	11.0063	1.9	5.5	2.20225	72.908	25.4068	13.0265	14.8322	14.8322	60.7163	33.2	52.4153	48.3618
1971	7	60.85	110.105	78.3	88.5	78.9943	157.86	123.08	108.182	122.476	122.476	138.504	125.4	131.602	138.583
1971	8	148.2	180.91	163.4	197.3	173.357	259.307	211.985	213.662	175.661	175.661	225.962	211.2	225.016	246.633
1971	9	86.95	118.097	103.1	128.1	104.291	148.455	120.492	126.385	100.936	100.936	155.561	135.95	153.063	134.155
1971	10	0	0.250139	0	0	0	13.1534	3.4595	2.02572	0.875301	0.875301	2.90076	1.7	3.10136	7.47748
1971	11	0	0	0	0	0	0	0	0	0	0	0	0	0	0
1971	12	0	0	0	0	0	0	0	0	0	0	0	0	0	0
1972	1	0	0	0	0	0	0	0	0	0	0	0	0	0	0
1972	2	0	0	0	0	0	0	0	0	0	0	0	0	0	0
1972	3	0	0	0	0	0	0	0.208288	0.175162	0	0	3.60153	0	3.50297	0.449703
1972	4	2.4	6.19731	4.8	10.7	5.88091	40.5614	15.0707	18.3272	4.50218	4.50218	23.556	14.2	24.9596	22.3827
1972	5	12.2	55.1111	22.4	47.4	26.6101	140.659	71.5431	57.96	39.3565	39.3565	76.8611	88.9	88.4083	117.313
1972	6	50.55	67.9065	55.5	82.3	72.7123	112.455	87.4817	93.9529	66.5928	66.5928	121.21	105.05	113.602	101.899
1972	7	27.1	67.5099	26.3	37.7	34.4517	157.161	87.3055	56.7565	85.5161	85.5161	138.455	115.6	137.467	119.644
1972	8	108.4	134.91	113.1	139.6	131.389	227.313	176.005	180.384	143.967	143.967	190.155	174.5	190.816	203.663
1972	9	25.8	72.9076	34.5	57.3	39.6022	97.5049	77.557	66.5344	71.6591	71.6591	79.7498	83.1	81.2995	94.4774
1972	10	1	18.9049	3.6	7.1	2.26967	42.9547	20.9369	5.22641	29.2536	29.2536	37.1982	36.45	38.9519	28.3306
1972	11	0	0	0	0	0	0	0	0	0	0	0	0	0	0
1972	12	0	0	0	0	0	0	0	0	0	0	0	0	0	0
1973	1	0	0	0	0	0	0	0	0	0	0	0	0	0	0
1973	2	0	0	0	0	0	0.750445	0.0500141	0	0	0	0	0	0	0.150042
1973	3	0	0	0	0	0	0	0	0	0	0	0	0	0	0
1973	4	0	0.750417	0	0.3	0	14.3534	2.71776	0.125023	0.875533	0.875533	6.60221	3.85	7.25318	7.15271
1973	5	2.35	14.0541	3.2	8.9	4.92808	47.0074	18.4869	10.0266	12.7043	12.7043	33.0538	28.9	34.5551	32.7297
1973	6	18.2	29.9523	25.8	30	25.0348	135.666	50.5019	35.0797	27.6037	27.6037	58.1098	49.6	64.8166	88.8224
1973	7	44.5	67.96	48.4	63	56.0101	163.613	90.0088	76.5054	65.9806	65.9806	111.612	100.15	120.171	127.54
1973	8	73.3	147.22	101.3	136	111.937	241.757	178.887	169.434	150.314	150.314	222.17	204.8	220.969	216.915
1973	9	22.95	79.1177	42.7	56.6	36.8494	158.313	89.5073	55.1307	88.4046	88.4046	116.707	113.5	123.658	124.987
1973	10	0	4.15274	0.3	0.9	0.367417	30.4057	7.84392	0.700186	7.22576	7.22576	16.6553	10.55	17.9067	15.6058
1973	11	0	0	0	0	0	0	0	0	0	0	0	0	0	0
1973	12	0	0	0	0	0	0	0	0	0	0	0	0	0	0
1974	1	0	0	0	0	0	0	0	0	0	0	0	0	0	0
1974	2	0	0	0	0	0	0	0	0	0	0	0	0	0	0
1974	3	0	0	0	0	0	0.550121	0.0833764	0	0.0250232	0.0250232	0.40017	0.25	0.650382	0.225106
1974	4	0.1	4.85135	1	2.9	0.50225	39.3559	11.1204	3.97628	6.52748	6.52748	25.2571	17.3	26.7095	22.8575
1974	5	17.05	44.1549	24.1	43.1	30.1135	89.403	57.1077	54.9836	36.7833	36.7833	69.9044	71.6	73.4546	79.5561
1974	6	5.95	29.5061	9.6	21	12.5023	62.501	36.7065	24.9281	33.7609	33.7609	86.4106	59.75	75.1113	51.4303
1974	7	77.95	150.702	131.7	125	105.001	175.598	183.076	190.217	177.759	177.759	226.009	196.4	211.455	181.253
1974	8	118.6	179.219	135.8	148.2	135.6	198.901	193.044	194.058	182.751	182.751	204.961	194.95	214.116	202.323
1974	9	36.5	87.4553	69.6	79.9	57.5202	158.409	108.774	104.112	79.051	79.051	94.707	102	101.854	143.16
1974	10	4.05	9.65144	7.9	6.5	7.12133	31.656	18.8429	18.7269	15.8235	15.8235	16.8509	14.95	17.502	21.9784
1974	11	0	0	0	0	0	0	0	0	0	0	0	0	0	0
1974	12	0	0	0	0	0	0	0	0	0	0	0	0	0	0
1975	1	0	0	0	0	0	0	0	0	0	0	0	0	0	0
1975	2	0	0	0	0	0	0	0	0	0	0	0	0	0	0
1975	3	0	0	0	0	0	14.8057	1.78428	0.125116	0	0	0	0	0.0500424	5.22774
1975	4	0	1.30074	0	0.3	0	20.5057	4.00144	0	1.87595	1.87595	9.60271	6.6	9.95293	10.1284
1975	5	4.8	28.5099	10.8	20	13.7382	85.0567	44.3821	39.0814	23.8823	23.8823	50.9115	50.65	57.8092	70.1827
1975	6	14.5	47.6597	27.7	36.1	26.3943	86.5069	58.9223	50.4544	51.7584	51.7584	64.5021	66.15	66.4515	74.5541
1975	7	83.2	184.919	98.9	143.6	120.322	206.501	192.285	177.26	194.971	194.971	221.495	222.7	218.293	204.625
1975	8	158.3	199.552	173.6	179.7	171.901	280.965	218.517	200.903	215.557	215.557	251.604	231.75	246.562	239.093
1975	9	40.45	133.069	70.8	102.3	70.9404	210.361	153.91	137.293	132.204	132.204	163.261	162.2	168.362	192.234
1975	10	3.3	6.50065	6.3	7	6.0955	14.4518	9.97582	10.5767	6.45051	6.45051	6.00153	6.7	5.59966	12.9002
1975	11	0	0	0	0	0	0	0	0	0	0	0	0	0	0
1975	12	0	0	0	0	0	0	0	0	0	0	0	0	0	0
1976	1	0	0	0	0	0	0	0	0	0	0	0	0	0	0
1976	2	0	0	0	0	0	7.50356	0.925416	0.500464	0	0	2.10178	0	3.80322	2.27578
1976	3	0	0	0	0	0	0	0	0	0	0	0	0	0	0
1976	4	0.05	5.95116	1	2.6	0.267417	20.4546	9.79362	5.27683	8.9513	8.9513	10.0484	11.4	10.7499	15.1527
1976	5	7.5	30.0088	12.2	21.3	13.0393	96.9091	45.1344	27.4295	38.8869	38.8869	87.8141	67.15	89.1688	69.0868
1976	6	10.8	79.909	44.3	51.1	28.8742	119.305	85.3807	61.3098	83.6265	83.6265	72.443	94.9	79.5923	111.206
1976	7	62.3	129.37	67.9	97.8	84.2314	143.65	129.221	110.68	136.535	136.535	180.708	165.3	174.002	140.448
1976	8	69.55	153.014	102.5	115.1	93.9281	207.904	155.533	121.431	154.759	154.759	183.604	185.25	190.407	190.408
1976	9	56.3	106.764	74.4	115.2	90.6505	167.659	137.858	156.119	90.5066	90.5066	120.46	126.25	127.905	166.949
1976	10	11.25	54.5568	28.8	41.9	21.3742	133.612	64.6662	41.5592	48.3256	48.3256	63.5107	76.25	76.2589	104.114
1976	11	0	0	0	0	0	0	0	0	0	0	0	0	0	0
1976	12	0	0	0	0	0	0	0	0	0	0	0	0	0	0
1977	1	0	0	0	0	0	0	0	0	0	0	0	0	0	0
1977	2	0	0	0	0	0	0	0	0	0	0	0	0	0	0
1977	3	0	0	0	0	0	0	0	0	0	0	0	0	0	0
1977	4	0	0	0	0	0	0	0	0	0	0	0.0500424	0	0.100085	0
1977	5	4.55	29.4561	10.9	18	9.16517	51.1567	31.0871	18.4036	34.8039	34.8039	44.7002	39.2	42.7025	40.0539
1977	6	15.45	84.2158	27.8	58.7	34.2135	129.454	78.1737	51.1312	71.8337	71.8337	79.2041	96.45	92.9551	111.556
1977	7	110.55	123.907	110.2	124.9	124.524	190.712	137.232	138.23	114.377	114.377	128.308	125.75	136.064	159.088
1977	8	176.95	264.863	226.2	229.8	200.972	274.002	249.011	225.357	256.9	256.9	262.206	269.1	270.304	264.776
1977	9	61.7	78.9502	74.5	104.3	84.7517	137.76	93.0314	98.1042	62.135	62.135	97.0061	92.5	96.2035	118.855
1977	10	4.55	3.50167	4.9	6.3	7.35842	38.4064	11.603	8.72572	3.52776	3.52776	18.8541	14.3	20.805	22.5556
1977	11	0	0	0	0	0	0	0	0	0	0	0	0	0	0
1977	12	0	0	0	0	0	0	0	0	0	0	0	0	0	0
1978	1	0	0	0	0	0	0	0	0	0	0	0	0	0	0
1978	2	0	0	0	0	0	0	0	0	0	0	0	0	0	0
1978	3	0	0	0	0	0	2.80081	0.291843	0	0	0	2.15182	0.3	3.75318	0.87553
1978	4	4.8	27.3502	13.4	34.1	12.6708	99.6649	42.4402	36.7825	21.251	21.251	36.1054	42.55	44.6076	69.2872
1978	5	4.9	59.3104	25.4	31.1	11.8652	114.061	63.2321	34.3329	63.0782	63.0782	72.6001	82.15	84.7059	92.2851
1978	6	23.35	67.0122	35	64.1	43.8629	108.249	84.8407	83.3337	66.1852	66.1852	96.4091	101.7	103.506	105.003
1978	7	230.95	253.695	250.2	288.1	264.191	297.556	261.581	272.985	226.283	226.283	238.7	255.75	253.102	285.475
1978	8	184.45	150.393	159.8	165.8	170.913	192.965	152.096	155.93	136.825	136.825	163.113	142.2	162.066	163.534
1978	9	73.5	91.0389	93.3	115.3	94.5842	106.158	93.5045	105.656	80.407	80.407	110.261	89.3	101.958	94.4508
1978	10	12.6	23.7026	18.6	24.5	19.7303	62.8065	37.681	38.109	21.6521	21.6521	25.8984	35	30.3982	53.282
1978	11	0	0	0	0	0	0	0	0	0	0	0	0	0	0
1978	12	0	0	0	0	0	0	0	0	0	0	0	0	0	0
1979	1	0	0	0	0	0	0	0	0	0	0	0	0	0	0
1979	2	0	0	0	0	0	0.550283	0.0500141	0	0	0	0	0	0	0.150042
1979	3	0	0	0	0	0	13.7049	1.40089	0	0.0750696	0.0750696	6.40424	1.6	8.55615	4.12761
1979	4	0	8.55172	1.5	1.7	0	32.0075	10.8106	0	16.2022	16.2022	30.8514	23.35	30.5564	16.2296
1979	5	7.75	46.4018	31.3	28	15.3674	102.212	56.4553	35.2065	56.5733	56.5733	69.0506	65.6	70.2053	77.586
1979	6	38.15	84.5572	54	84.9	60.0393	119	99.1668	107.938	70.0349	70.0349	104.155	111.7	105.447	119.527
1979	7	148.75	166.752	175.4	209.6	191.503	189.701	201.176	257.014	137.972	137.972	149.857	160.05	155.454	208.542
1979	8	89	158.061	127.5	125	98.7158	201.849	159.301	122.685	170.233	170.233	209.557	195.3	207.66	184.984
1979	9	23.25	75.0642	34.9	52.7	37.7303	129.606	89.4342	71.8572	84.1121	84.1121	112.603	112.6	123.862	112.333
1979	10	4.25	17.501	10.9	8.9	6.39325	27.0054	22.1849	14.9526	32.55	32.55	32.1468	27.85	30.3497	19.0522
1979	11	0	0	0	0	0	0	0	0	0	0	0	0	0	0
1979	12	0	0	0	0	0	0	0	0	0	0	0	0	0	0
1980	1	0	0	0	0	0	0	0	0	0	0	0	0	0	0
1980	2	0	0	0	0	0	0	0.125113	0.275255	0	0	0	0	0	0.100085
1980	3	0	0	0	0	0	11.8526	1.38433	0	0.300278	0.300278	6.75284	3.15	7.35369	3.85271
1980	4	0	0.650325	0	0	0	13.5037	2.68425	0	1.30046	1.30046	4.45115	3.1	4.60144	6.75229
1980	5	17	46.8093	22.2	41.9	31.7371	70.355	63.5801	74.9368	41.654	41.654	59.7527	55.2	57.9526	74.1494
1980	6	41.55	83.8033	60.5	75.8	57.7674	119.756	100.858	101.414	85.7315	85.7315	109.904	104.5	104.75	115.428
1980	7	150.7	145.999	150.5	177.2	166.382	205.909	160.637	166.731	133.769	133.769	226.666	189.1	214.168	181.411
1980	8	103.4	150.115	102	136.1	112.114	224.404	169.04	152.733	151.424	151.424	238.813	211.6	231.414	202.964
1980	9	15.05	83.1149	33.8	68.1	36.7461	163.809	88.6008	57.7071	69.3349	69.3349	92.0533	114.6	104.899	138.76
1980	10	13.8	9.29944	16.4	16.1	16.8191	26.8532	16.3433	15.0762	15.4515	15.4515	21.7519	16.5	20.1518	18.5023
1980	11	0	0	0	0	0	0	0	0	0	0	0	0	0	0
1980	12	0	0	0	0	0	0	0	0	0	0	0	0	0	0
1981	1	0	0	0	0	0	0	0	0	0	0	0	0	0	0
1981	2	0	0	0	0	0	0	0	0	0	0	0	0	0	0
1981	3	0	0	0	0	0	0	0.191622	0.125116	0.0750696	0.0750696	0	0	0	0.374682
1981	4	0.75	5.65023	2.3	7.3	2.14158	32.8062	12.4278	9.27748	4.65139	4.65139	14.454	13.9	16.0538	23.3547
1981	5	11.55	40.1112	16.1	33.9	21.0012	121.16	63.7269	49.4353	39.0831	39.0831	68.1568	72.4	72.255	102.662
1981	6	36.6	46.2038	33.9	57.3	47.9123	73.6546	72.387	99.7335	38.7272	38.7272	44.353	47.75	45.15	78.7003
1981	7	104.55	182.415	125.1	159.1	138.204	216.802	192.326	179.287	189.813	189.813	227.306	223.8	230.156	207.879
1981	8	76.8	117.663	90.4	84.5	83.7168	218.764	148.982	111.23	157.597	157.597	245.365	193.5	231.177	178.118
1981	9	13.55	33.9577	14.9	20.5	16.5393	103.411	54.6685	40.5058	49.0365	49.0365	109.715	74.6	103.872	74.4633
1981	10	5.55	5.0494	10.7	8.1	9.48425	22.1551	13.2922	17.0528	5.42266	5.42266	8.25191	5.3	8.25259	17.4011
1981	11	0	0	0	0	0	0	0	0	0	0	0	0	0	0
1981	12	0	0	0	0	0	0	0	0	0	0	0	0	0	0
1982	1	0	0	0	0	0	0	0	0	0	0	0	0	0	0
1982	2	0	0	0	0	0	6.35344	0.383461	0	0	0	0.450382	0	1.85157	1.15038
1982	3	0	0	0	0	0	5.55255	0.433632	0	0.0750696	0.0750696	1.6514	0.7	4.30365	1.22583
1982	4	0.1	5.6519	1	3.8	0.669666	33.6064	11.2358	4.10135	7.02632	7.02632	13.8527	14.25	15.3522	22.5798
1982	5	16.7	15.9909	24.8	30.7	25.8191	23.9549	23.7346	42.0543	7.32349	7.32349	10.3517	7.7	11.8037	21.8261
1982	6	13.2	30.8063	13.9	23.5	18.0303	78.9082	41.9476	33.1035	33.2059	33.2059	60.7055	51.3	60.7087	59.5333
1982	7	49.8	96.6622	67.7	93.8	71.8978	200.96	119.252	102.382	84.3851	84.3851	132.462	132.95	143.065	170.991
1982	8	183.95	147.748	160.7	169.7	186.584	202.662	175.174	201.303	148.584	148.584	177.352	157.4	174.309	175.635
1982	9	13.15	49.7654	15.8	31.5	16.6112	144.212	68.5693	45.8552	48.9361	48.9361	98.2636	90.25	99.2595	110.917
1982	10	0.1	7.55339	0.3	0.7	0.3	28.2051	14.5951	12.4538	11.2521	11.2521	22.1033	18.55	23.9042	20.0795
1982	11	0	0	0	0	0	0	0	0	0	0	0	0	0	0
1982	12	0	0	0	0	0	0	0	0	0	0	0	0	0	0
1983	1	0	0	0	0	0	0	0	0	0	0	0	0	0	0
1983	2	0	0	0	0	0	0	0	0	0	0	0	0	0	0
1983	3	0	0	0	0	0	0	0.0917517	0.275255	0	0	0	0	0	0
1983	4	0	0.100093	0	0	0	3.10202	0.241745	0	0.375023	0.375023	0.750382	0.05	0.400255	0.350212
1983	5	0.25	4.35144	2.1	0.5	0.465167	38.0585	9.41099	0.57493	7.32688	7.32688	19.4052	11.2	18.3056	20.3312
1983	6	27	45.2091	29.6	42.5	38.9033	84.8085	61.4559	61.5553	54.1837	54.1837	75.9077	61.25	72.4086	68.6288
1983	7	42.8	95.1607	59.4	62	53.8494	166.608	116.219	94.1859	117.153	117.153	119.949	112.3	125.208	137.318
1983	8	87.05	112.261	79.4	98.8	96.1011	163.206	127.394	117.006	122.966	122.966	169.11	140.65	164.615	142.209
1983	9	38	70.8982	61.3	56	46.0607	94.7557	72.437	67.331	67.0246	67.0246	85.6523	81.1	88.7554	82.9553
1983	10	0	0	0	0	0	1.55045	0.266795	0	0.0500464	0.0500464	0.850551	0.1	0.300085	0.750339
1983	11	0	0	0	0	0	0	0	0	0	0	0	0	0	0
1983	12	0	0	0	0	0	0	0	0	0	0	0	0	0	0
1984	1	0	0	0	0	0	0	0	0	0	0	0	0	0	0
1984	2	0	0	0	0	0	0	0	0	0	0	0	0	0	0
1984	3	0	0	0	0	0	9.85376	1.23398	0.0750696	0.350325	0.350325	4.85123	3	7.05403	3.27655
1984	4	0.65	14.0487	6.7	8.9	0.167417	46.2614	17.9943	8.57637	20.6752	20.6752	27.4954	29.7	30.4518	24.7314
1984	5	0.85	25.1609	3.6	10.4	2.90675	85.9576	34.1825	11.7032	28.2339	28.2339	72.2613	60.85	75.6137	62.6102
1984	6	6.85	30.5576	9	19.4	13.4607	65.6539	35.0718	23.603	30.3064	30.3064	53.7014	52.95	56.7044	51.306
1984	7	76.55	103.907	83.7	106.3	95.2213	164.352	115.576	115.307	84.0887	84.0887	142.912	138.7	149.211	147.333
1984	8	44	67.4043	55.7	60.8	48.1888	121.805	79.8157	75.1578	56.3308	56.3308	93.2121	91.05	98.1584	107.959
1984	9	28	47.7495	39	38.6	34.0461	79.5076	60.5988	65.9591	47.7787	47.7787	80.7057	61.95	74.4578	68.0585
1984	10	5.05	5.8468	9.1	5.1	6.0045	12.1024	6.60043	6.77614	5.64847	5.64847	11.0028	6	9.60212	7.37668
1984	11	0	0	0	0	0	0	0	0	0	0	0	0	0	0
1984	12	0	0	0	0	0	0	0	0	0	0	0	0	0	0
1985	1	0	0	0	0	0	0	0	0	0	0	0	0	0	0
1985	2	0	0	0	0	0	0	0	0	0	0	0	0	0	0
1985	3	0	0	0	0	0	37.3105	6.21085	1.27618	0.225209	0.225209	5.80305	8.45	9.15335	17.1312
1985	4	0	0.200186	0	0	0	3.75069	0.692065	0	0.400325	0.400325	1.80051	1.1	2.30102	1.67587
1985	5	3.05	22.1022	14.7	13.7	5.94833	67.5571	27.3454	13.8031	17.7751	17.7751	30.6072	35.6	39.3569	50.458
1985	6	38.95	51.6996	50.2	61.1	47.1607	95.3036	66.8553	74.5824	37.7293	37.7293	77.4636	65.5	73.4582	88.2542
1985	7	97.8	106.403	101.8	104.4	111.454	201.365	134.36	129.779	113.307	113.307	176.26	147.9	180.378	159.993
1985	8	110.2	131.052	120.3	116.7	115.269	180.012	146.706	148.356	130.279	130.279	163.306	146.85	160.311	161.484
1985	9	53.2	106.154	78.2	100.2	70.4742	128.701	108.789	98.1845	101.857	101.857	121.755	121.75	119.349	126.327
1985	10	1.4	2.74875	5.9	0	0	11.2522	3.19185	0.22507	3.77331	3.77331	5.20093	4.1	6.35174	5.57718
1985	11	0	0	0	0	0	0	0	0	0	0	0	0	0	0
1985	12	0	0	0	0	0	0	0	0	0	0	0	0	0	0
1986	1	0	0	0	0	0	0	0	0	0	0	0	0	0	0
1986	2	0	0	0	0	0	0	0.308613	0.675626	0	0	0	0	0	0.250212
1986	3	0	0	0	0	0	0.550445	0.0166821	0.0500464	0	0	1.45123	0	1.95165	0
1986	4	0	0.400371	0	0	0	10.7517	2.80958	0.525162	2.22623	2.22623	10.0528	5.45	10.104	5.67735
1986	5	0.1	7.85329	2.3	0.3	0.232583	45.5071	16.1715	7.05223	13.4784	13.4784	33.8068	21.3	32.8092	27.9838
1986	6	18.8	28.4579	11	21.9	23.1877	99.0627	46.682	43.0298	23.4552	23.4552	67.1093	54.4	70.163	73.5609
1986	7	95.4	154.5	123.3	136.1	114.144	172.953	165.403	162.967	160.859	160.859	197.459	171.7	184.706	172.384
1986	8	100.95	128.654	113.1	129.3	117.489	199.109	146.61	140.607	127.108	127.108	180.221	155.8	178.171	172.114
1986	9	56.2	133.609	102	112.7	75.4202	171.752	138.89	114.888	137.775	137.775	133.144	155	141.944	164.007
1986	10	0	4.95144	0	0	0	28.2063	7.17697	0.450186	6.52563	6.52563	18.4545	10.6	16.8038	14.5551
1986	11	0	0	0	0	0	0	0	0	0	0	0	0	0	0
1986	12	0	0	0	0	0	0	0	0	0	0	0	0	0	0
1987	1	0	0	0	0	0	0	0	0	0	0	0	0	0	0
1987	2	0	0	0	0	0	0	0	0	0	0	0	0	0	0
1987	3	0	0	0	0	0	0.450202	0.0500283	0	0	0	0	0	0	0.150085
1987	4	0	0	0	0	0	0	0	0	0	0	0	0	0	0
1987	5	2.35	24.606	10.1	13	5.40675	51.2028	28.2867	12.5275	32.3523	32.3523	41.1559	37.75	41.4551	39.9803
1987	6	30.45	56.7083	33.8	36.2	30.4629	95.9564	62.0308	44.9043	62.8073	62.8073	114.513	92.5	110.162	78.3809
1987	7	38.65	72.863	42.4	69.1	57.8078	121.704	89.1333	88.4063	67.1885	67.1885	99.8959	103.6	101.299	111.805
1987	8	91.55	154.166	107.4	127.3	107.381	213.858	162.585	130.482	169.463	169.463	205.406	192.4	204.209	187.812
1987	9	20.05	27.5551	22.1	28.4	25.7168	99.1133	43.8789	31.4495	31.6771	31.6771	72.4639	51.65	72.3152	68.5101
1987	10	7.5	14.2972	9.7	10.2	9.29325	16.4527	13.7097	14.2023	14.0757	14.0757	11.7457	14.2	10.7968	12.8511
1987	11	0	0	0	0	0	0	0	0	0	0	0	0	0	0
1987	12	0	0	0	0	0	0	0	0	0	0	0	0	0	0
1988	1	0	0	0	0	0	0	0	0	0	0	0	0	0	0
1988	2	0	0	0	0	0	0	0.225209	0.675626	0	0	0	0	0	0
1988	3	0	0	0	0	0	0.100081	0.00834106	0.0250232	0	0	0	0	0	0
1988	4	3.5	9.79768	6.9	18.2	8.327	17.2027	12.9345	21.1545	2.12433	2.12433	4.45174	6.05	5.70102	15.5247
1988	5	5.3	21.0526	8.2	9.4	4.99216	56.5599	22.179	3.80056	30.0775	30.0775	45.1009	36.05	43.3548	32.6589
1988	6	45.45	60.0473	66.6	77.5	64.2562	101.557	81.7776	92.9574	59.4971	59.4971	58.3102	56.6	60.8089	92.8784
1988	7	131.65	146.76	135	166.6	159.616	217.352	180.277	196.112	138.888	138.888	224.022	189.3	214.37	205.832
1988	8	224	261.451	241.1	263.2	251.553	248.856	289.639	329.595	267.955	267.955	251.284	258.55	245.788	271.366
1988	9	29.5	111.817	57.6	58.8	37.8719	219.469	122.541	60.8072	144.214	144.214	225.269	179.35	215.375	162.601
1988	10	0.1	2.60037	0.1	0.1	0.1	13.7037	4.34252	0.42507	4.97521	4.97521	6.09881	5.55	5.29924	7.62727
1988	11	0	0	0	0	0	0	0	0	0	0	0	0	0	0
1988	12	0	0	0	0	0	0	0	0	0	0	0	0	0	0
1989	1	0	0	0	0	0	0	0	0	0	0	0	0	0	0
1989	2	0	0	0	0	0	0	0	0	0	0	0	0	0	0
1989	3	0	0	0	0	0	0	0	0	0	0	0	0	0	0
1989	4	0.1	5.20195	0.6	3.3	0.669666	29.8545	10.5607	5.75116	5.87716	5.87716	17.5522	17.6	19.9539	20.0536
1989	5	24.25	29.5459	28	46.4	37.0899	70.4076	45.548	59.7094	15.5302	15.5302	51.2098	35.25	48.0618	61.4045
1989	6	47.4	88.7636	62.4	85.6	74.8528	117.455	113.737	121.139	99.3529	99.3529	107.751	106.65	107.053	120.72
1989	7	49.25	107.414	60	82	69.6775	166.661	131.437	124.211	119.514	119.514	148.198	142.45	146.502	150.585
1989	8	107.4	184.465	127.5	157.2	133.933	242.907	194.494	165.93	193.944	193.944	221.336	226.75	215.789	223.609
1989	9	24.35	86.9671	36.3	63.5	43.3629	127.356	100.902	86.287	94.0662	94.0662	128.148	131.05	129.55	122.351
1989	10	8.5	38.3087	15	23.1	14.1955	73.3043	45.4803	28.1813	44.7304	44.7304	56.0019	64.6	61.3495	63.5294
1989	11	0	0	0	0	0	0	0	0	0	0	0	0	0	0
1989	12	0	0	0	0	0	0	0	0	0	0	0	0	0	0
1990	1	0	0	0	0	0	0	0	0	0	0	0	0	0	0
1990	2	0	0	0	0	0	0	0	0	0	0	0	0	0	0
1990	3	0	0	0	0	0	6.90186	0.975453	0.0750696	0.200186	0.200186	4.80212	3.2	7.55411	2.6511
1990	4	0	0.850788	0	0	0	34.5572	5.81102	0	1.32614	1.32614	11.1048	7	15.9582	16.1069
1990	5	11.75	18.4523	14.1	27.5	24.046	64.2573	33.9528	40.6525	10.7779	10.7779	38.0099	30.95	41.41	50.4279
1990	6	9.8	45.0031	29.4	24.2	14.9742	97.3101	48.381	22.6031	50.9553	50.9553	81.4562	71.2	77.1547	71.5846
1990	7	118.65	163.162	125	157.4	140.846	233.759	179.537	177.636	150.764	150.764	194.907	194.85	201.959	210.21
1990	8	78.35	120.152	96.6	100.5	86.6798	178.664	122.823	97.8549	120.302	120.302	132.707	128.15	130.654	150.312
1990	9	32.1	43.7529	37	48.6	43.5955	75.9561	54.3862	51.6525	44.9803	44.9803	66.4508	55.55	56.7003	66.5257
1990	10	1.65	2.10074	0.9	1.6	1.92583	23.9049	13.2788	17.0052	3.55107	3.55107	12.2524	8.3	13.0539	19.2802
1990	11	0	0	0	0	0	0	0	0	0	0	0	0	0	0
1990	12	0	0	0	0	0	0	0	0	0	0	0	0	0	0
1991	1	0	0	0	0	0	0	0	0	0	0	0	0	0	0
1991	2	0	0	0	0	0	2.50129	0.208397	0	0	0	0	0	0.550467	0.625191
1991	3	0	0	0	0	0	0.300162	0.0250212	0	0	0	0	0	0	0.0750636
1991	4	0.95	9.15199	3.3	7.7	2.9045	31.5036	15.3362	10.0013	13.5786	13.5786	35.4556	26.2	36.7095	22.4286
1991	5	28.8	85.707	54.3	76.4	47.6731	141.112	97.4163	87.0135	78.2297	78.2297	95.655	102.65	102.354	127.006
1991	6	18.6	76.6161	43.4	52	28.3798	110.204	75.7139	55.5096	73.8236	73.8236	98.6036	87.55	93.5587	97.8084
1991	7	128.75	158.489	165.6	163	136.828	149.654	144.643	149.327	151.571	151.571	153.41	135.25	153.814	133.03
1991	8	151.45	241.163	197	203.2	159.549	269.85	235.811	189.71	263.89	263.89	325.004	287.6	311.113	253.832
1991	9	39.6	42.9416	51.3	51.7	41.8618	86.7632	46.927	42.2495	38.2007	38.2007	58.6555	45.35	57.7075	60.3308
1991	10	0.8	5.7013	2.9	2.6	0.993251	21.454	9.19357	5.80195	8.62498	8.62498	18.7045	13.55	18.8041	13.1538
1991	11	0	0	0	0	0	0	0	0	0	0	0	0	0	0
1991	12	0	0	0	0	0	0	0	0	0	0	0	0	0	0
1992	1	0	0	0	0	0	0	0	0	0	0	0	0	0	0
1992	2	0	0	0	0	0	0	0	0	0	0	0	0	0	0
1992	3	0	0	0	0	0	33.6079	5.21101	0.350325	1.55144	1.55144	25.1596	15.5	30.4651	13.7313
1992	4	0.1	2.40028	0.9	1.7	0.467417	12.4535	4.29273	1.95037	4.50107	4.50107	11.5013	7.15	11.4535	6.42676
1992	5	4.3	32.6098	8.1	23.6	13.1685	111.062	52.3835	41.7831	27.5318	27.5318	57.1587	63.6	62.5531	87.8357
1992	6	5.1	44.8636	16.4	22.6	9.82808	88.9038	49.5746	20.853	57.7146	57.7146	107.11	87.9	102.31	70.1564
1992	7	126.3	141.942	139.8	146.5	139.153	162.206	147.247	152.805	136.806	136.806	170.769	145.7	166.015	152.129
1992	8	125.8	206.359	157.9	192.6	151.553	244.747	209.775	184.236	195.536	195.536	214.551	236.9	224.495	249.553
1992	9	41.85	77.26	55.2	60.8	54.9978	149.323	99.5359	94.7374	82.688	82.688	121.656	114.3	129.461	121.182
1992	10	10.65	20.1497	14.9	17.6	16.4977	33.3074	18.71	20.7024	13.0508	13.0508	14.4002	19.3	16.2986	22.3768
1992	11	0	0	0	0	0	0	0	0	0	0	0	0	0	0
1992	12	0	0	0	0	0	0	0	0	0	0	0	0	0	0
1993	1	0	0	0	0	0	0	0	0	0	0	0	0	0	0
1993	2	0	0	0	0	0	0	0	0	0	0	0	0	0	0
1993	3	0	0	0	0	0	13.6043	1.71766	0.100093	0.500464	0.500464	9.20373	4.05	9.35471	4.55242
1993	4	0.05	3.80102	0.5	1.6	0.234833	34.9054	8.82778	1.07535	5.65186	5.65186	21.0541	14.85	22.357	19.7562
1993	5	10.15	42.9593	22.3	34.1	15.3495	111.407	52.1165	28.4565	42.4317	42.4317	87.2136	79.8	91.3616	85.4613
1993	6	26	34.1034	32.4	37	28.7495	82.9137	45.3968	33.9528	40.2326	40.2326	61.8522	51.65	61.3073	62.0051
1993	7	94.45	142.509	109.7	141.9	116.929	190.952	152.233	150.837	120.108	120.108	160.761	171.6	172.905	185.756
1993	8	136.65	154.649	142	157.7	160.707	196.009	180.963	202.433	154.602	154.602	172.202	163.9	171.906	185.854
1993	9	51.3	85.6486	79.2	80	57.0911	105.409	80.5111	65.9796	86.9247	86.9247	89.6043	69.1	82.4608	88.6291
1993	10	0.05	2.40111	0.3	0.3	0.0651668	23.0031	6.26058	0.875301	5.50181	5.50181	17.804	10.85	16.3039	12.4046
1993	11	0	0	0	0	0	0	0	0	0	0	0	0	0	0
1993	12	0	0	0	0	0	0	0	0	0	0	0	0	0	0
1994	1	0	0	0	0	0	0	0	0	0	0	0	0	0	0
1994	2	0	0	0	0	0	0	0	0	0	0	0	0	0	0
1994	3	0	0	0	0	0	0	0	0	0	0	0	0	0	0
1994	4	1.55	6.45088	5.4	6.6	1.92025	31.0577	8.93564	0.675209	11.0022	11.0022	23.8502	16	21.6051	15.1295
1994	5	11.15	6.10148	7.8	21.8	19.2697	42.4091	20.8515	29.0019	3.82637	3.82637	13.1046	15.65	21.6565	29.7261
1994	6	16.65	48.9616	26	36.3	24.1045	148.163	71.6841	42.954	63.9577	63.9577	91.96	81.75	97.5637	108.141
1994	7	179.55	134.691	155.3	161.6	213.61	148.549	172.153	226.825	135.867	135.867	203.459	161.5	190.918	153.767
1994	8	143.4	220.315	193.8	180.6	145.04	279.411	216.34	169.857	241.898	241.898	284.566	263.6	292.27	237.266
1994	9	117.75	159.351	144.8	168.4	145.173	208.262	173.854	175.535	153.351	153.351	191.66	170.4	190.866	192.675
1994	10	6.2	25.6054	13.7	15.5	13.5708	58.5032	32.6211	26.7285	30.3271	30.3271	40.453	34.25	37.5545	40.8078
1994	11	0	0	0	0	0	0	0	0	0	0	0	0	0	0
1994	12	0	0	0	0	0	0	0	0	0	0	0	0	0	0
1995	1	0	0	0	0	0	0	0	0	0	0	0	0	0	0
1995	2	0	0	0	0	0	0	0	0	0	0	0	0	0	0
1995	3	0	0	0	0	0	20.1081	2.49302	0.225209	0.275255	0.275255	5.05199	2.2	5.0525	6.97858
1995	4	3.35	8.44921	7	15.5	8.38766	28.5563	15.5925	21.4012	4.72614	4.72614	11.7011	11.9	14.704	20.6502
1995	5	1.4	10.953	2.8	6.2	2.5	56.159	19.2285	5.72706	18.0753	18.0753	44.1596	30	45.2628	33.883
1995	6	25.95	47.2056	32.1	41.1	37.118	127.511	63.9326	51.0037	45.6074	45.6074	104.967	85.6	105.816	95.1866
1995	7	118.1	171.457	132.9	180.3	149.937	204.049	179.114	187.411	139.956	139.956	156.751	176.65	160.544	209.975
1995	8	120.05	172.614	122.9	143.7	146.701	273.211	198.366	182.582	169.753	169.753	263.971	238.1	266.122	242.761
1995	9	63.35	142.862	105.7	128.3	81.3304	127.751	132.573	118.665	141.208	141.208	137.343	137.35	131.396	137.848
1995	10	0.6	14.5035	4.1	6.3	1.36967	65.1619	21.1298	3.07614	23.1789	23.1789	41.6552	33.25	41.8069	37.1344
1995	11	0	0	0	0	0	0	0	0	0	0	0	0	0	0
1995	12	0	0	0	0	0	0	0	0	0	0	0	0	0	0
1996	1	0	0	0	0	0	0	0	0	0	0	0	0	0	0
1996	2	0	0	0	0	0	0.100081	0.0917497	0.200186	0	0	0	0	0	0.0750636
1996	3	0	0	0	0	0	13.8558	1.56752	0.100093	0.0750696	0.0750696	1.70076	1.8	1.85098	4.5274
1996	4	0.1	5.20065	2.6	3.6	0.234833	32.5082	8.69365	1.05032	8.30065	8.30065	14.1505	11.35	14.6534	16.73
1996	5	5.35	42.4109	15.5	21.2	13.0539	101.011	53.9244	30.1053	54.8086	54.8086	98.7075	73.2	84.2584	76.8593
1996	6	46.8	63.6037	45.8	72	75.7774	149.111	99.2607	119.634	51.4142	51.4142	115.966	100.9	122.517	126.734
1996	7	78.95	117.057	98.2	125.6	105.617	146.298	128.096	140.659	94.8559	94.8559	105.654	120.5	114.448	148.774
1996	8	112.95	184.013	134.3	149	131.739	230.262	195.578	170.084	206.391	206.391	254.353	232.6	235.846	210.258
1996	9	65.8	111.66	84.5	117.3	93.709	205.614	136.318	134.213	88.562	88.562	148.367	141.75	157.919	186.179
1996	10	9.1	26.2525	16.6	20.9	14.4326	44.2532	28.7366	24.8548	24.0006	24.0006	22.0484	30.8	24.6964	37.3544
1996	11	0	0	0	0	0	0	0	0	0	0	0	0	0	0
1996	12	0	0	0	0	0	0	0	0	0	0	0	0	0	0
1997	1	0	0	0	0	0	0	0	0	0	0	0	0	0	0
1997	2	0	0	0	0	0	0	0	0	0	0	0	0	0	0
1997	3	0	0	0	0	0	0	0.100034	0	0.200186	0.200186	3.85165	1.5	3.80204	0.0999152
1997	4	0.6	8.9013	2.8	7.8	2.009	60.9608	18.0046	9.25241	8.75167	8.75167	25.253	24.35	28.5064	36.0098
1997	5	3.45	19.2047	7	17	9.72584	82.5082	35.1738	28.3811	15.0049	15.0049	39.0595	39	44.1092	62.1353
1997	6	37.15	58.9097	42.8	75.4	55.9068	174.911	86.2013	77.8052	40.9602	40.9602	90.3711	101.35	101.714	139.838
1997	7	102.4	130.258	105.1	126.1	133.89	154.603	153.28	173.507	129.883	129.883	169.352	158.35	166.453	156.448
1997	8	87.55	147.414	118.2	121	100.093	191.509	159.199	131.333	171.11	171.11	216.155	189	207.161	175.155
1997	9	35	55.5014	45.5	57.2	49.2236	111.763	75.5152	84.4348	47.4766	47.4766	76.2165	65.65	79.7137	94.6342
1997	10	15.85	27.4019	20.6	25.9	22.2067	56.6571	31.103	28.9544	19.5255	19.5255	25.5528	30.15	31.7031	44.8291
1997	11	0	0	0	0	0	0	0	0	0	0	0	0	0	0
1997	12	0	0	0	0	0	0	0	0	0	0	0	0	0	0
1998	1	0	0	0	0	0	0	0	0	0	0	0	0	0	0
1998	2	0	0	0	0	0	0	0.0083404	0	0	0	0	0	0	0.0250212
1998	3	0	0	0	0	0	1.75069	0.383601	0.500464	0	0	0	0	0	0.650339
1998	4	0.1	1.20019	0.4	1.1	0.4	13.7037	5.00128	3.75107	3.05005	3.05005	7.50085	6.05	7.90161	8.20271
1998	5	10.45	29.2028	19.8	29	17.3202	79.6114	40.62	32.8804	31.0205	31.0205	43.9596	39.7	49.6099	57.9592
1998	6	39.55	59.252	52.1	58	50.1337	77.5551	67.6136	74.1075	55.5055	55.5055	65.7972	67.15	63.3966	73.2279
1998	7	82.3	160.109	121.4	142.1	101.625	161.352	157.432	139.41	169.585	169.585	163.787	160.3	148.137	163.3
1998	8	131.3	197.918	152.3	187.4	156.826	229.942	203.72	193.335	190.745	190.745	266.01	261.3	259.3	227.078
1998	9	64.2	153.656	120.2	135.3	89.3955	201.011	152.924	124.658	158.379	158.379	143.397	156.65	151.65	175.735
1998	10	9.35	8.79898	12.1	8.3	10.0832	21.7568	10.8601	11.8518	8.42581	8.42581	15.7033	8.65	13.9035	12.3028
1998	11	0	0	0	0	0	0	0	0	0	0	0	0	0	0
1998	12	0	0	0	0	0	0	0	0	0	0	0	0	0	0
1999	1	0	0	0	0	0	0	0	0	0	0	0	0	0	0
1999	2	0	0	0	0	0	11.3555	0.983531	0	0	0	2.25191	0	4.55386	2.95059
1999	3	0	0	0	0	0	1.35061	0.166752	0.0250232	0	0	0.150042	0.15	0.200085	0.475233
1999	4	0	0.0500464	0	0	0	3.90121	0.575292	0.0500464	0.0500464	0.0500464	1.00051	0.5	1.20068	1.62578
1999	5	26.1	45.0535	31	48.9	43.1887	64.0892	59.3213	73.9843	22.3499	22.3499	16.2013	45.55	34.8525	81.6296
1999	6	6.5	18.904	10.2	15	9.93708	63.1082	26.8794	18.0534	18.1533	18.1533	42.1068	35.95	41.7069	44.4315
1999	7	197.4	272.313	211.4	273.3	245.063	263.332	272.832	302.917	213.56	213.56	196.549	257.9	226.094	302.018
1999	8	185.45	218.002	203.6	211.7	201.355	235.855	225.921	231.932	213.827	213.827	220.899	222.65	220.348	232.003
1999	9	85.7	163.864	116.7	163.5	121.755	267.459	194.114	194.693	136.236	136.236	187.714	200.05	208.565	251.413
1999	10	4.75	29.1542	16.7	21.2	9.93258	76.3619	36.214	21.2048	34.779	34.779	61.007	46.45	57.0569	52.6584
1999	11	0	0	0	0	0	0	0	0	0	0	0	0	0	0
1999	12	0	0	0	0	0	0	0	0	0	0	0	0	0	0
2000	1	0	0	0	0	0	0	0	0	0	0	0	0	0	0
2000	2	0	0	0	0	0	0	0	0	0	0	0	0	0	0
2000	3	0	0	0	0	0	0	0.0083404	0	0	0	0	0	0	0.0250212
2000	4	0	0.0500464	0	0	0	3.90121	0.575292	0.0500464	0.0500464	0.0500464	1.00051	0.5	1.20068	1.62578
2000	5	1.85	22.2548	8.6	11.3	3.22025	38.9027	22.3699	6.62679	30.0795	30.0795	41.1501	35.45	39.2523	30.4034
2000	6	27	61.0568	37.2	60.3	39.7573	101.055	66.7547	65.7589	39.2041	39.2041	54.4049	68.9	65.0533	95.301
2000	7	109.25	175.912	131.9	161.3	128.028	198.048	175.657	159.438	167.282	167.282	154.549	187.45	178.947	200.252
2000	8	100.15	184.568	134.6	165.3	125.601	240.459	191.219	160.436	195.412	195.412	232.604	223.05	232.156	217.808
2000	9	50.8	74.5528	62.1	76.4	70.801	120.406	97.7226	113.207	71.4806	71.4806	119.562	93.8	107.611	108.481
2000	10	9.65	41.6061	24	28.3	16.8742	111.368	53.2656	30.2566	54.079	54.079	79.9074	69.9	79.8585	75.4612
2000	11	0	0	0	0	0	0	0	0	0	0	0	0	0	0
2000	12	0	0	0	0	0	0	0	0	0	0	0	0	0	0
2001	1	0	0	0	0	0	0	0	0	0	0	0	0	0	0
2001	2	0	0	0	0	0	2.50121	0.416892	0.500464	0	0	0.500424	0	1.00085	0.750212
2001	3	0	0	0	0	0	0	0	0	0	0	0	0	0	0
2001	4	0.1	0.350046	0.1	0.3	0.9	1.70032	3.20914	8.12711	0.550093	0.550093	1.20017	0.95	1.2503	0.950212
2001	5	10.55	17.5513	13.2	17.8	14.8719	33.6529	25.2367	31.5557	12.7764	12.7764	11.4522	15.85	11.8524	31.3779
2001	6	52.7	78.3543	58.9	87.4	84.2438	113.499	103.621	130.211	55.0263	55.0263	47.1008	79.15	67.4003	125.627
2001	7	80	97.6526	81.9	101.6	103.23	124.252	119.964	146.059	88.2052	88.2052	101.303	106.25	106.052	125.628
2001	8	114.55	158.708	125.9	160	153.494	196.053	187.107	207.335	160.01	160.01	187.754	184.95	190.703	193.976
2001	9	99	196.814	149.7	171.4	117.427	266.56	201.729	157.591	207.186	207.186	240.854	236.1	245.307	240.411
2001	10	6.55	36.9049	22.2	21.4	7.9225	105.516	41.031	9.17711	53.2544	53.2544	85.1097	68.95	82.9097	60.6616
2001	11	0	0	0	0	0	0	0	0	0	0	0	0	0	0
2001	12	0	0	0	0	0	0	0	0	0	0	0	0	0	0
2002	1	0	0	0	0	0	0	0	0	0	0	0	0	0	0
2002	2	0	0	0	0	0	2.50121	0.416892	0.500464	0	0	0.500424	0	1.00085	0.750212
2002	3	0	0	0	0	0	0	0	0	0	0	0	0	0	0
2002	4	1.85	4.79963	3.9	6.6	2.94608	17.0528	7.33432	6.35107	3.12488	3.12488	4.55072	6.6	6.6514	12.527
2002	5	0.05	4.25153	0.9	2	0.232583	27.6057	7.25225	1.92586	5.37683	5.37683	19.6045	12.95	18.7547	14.4541
2002	6	5.8	13.9525	7.1	13	11.1517	37.3032	21.3695	22.2276	12.3527	12.3527	26.9038	23	26.6036	29.5282
2002	7	58.05	63.0011	54.9	69	75.4089	83.3515	81.629	108.857	51.3025	51.3025	58.9025	65.3	64.6525	84.7274
2002	8	83.1	124.756	100.8	118.2	105.127	151.454	138.415	136.883	131.932	131.932	152.201	145.25	150.752	146.429
2002	9	65.25	121.561	86.7	116.8	96.2067	202.361	148.344	148.413	112.859	112.859	155.21	153.25	160.91	183.76
2002	10	22.3	57.6055	39.8	44.4	33.9888	146.92	75.4681	55.7353	64.5534	64.5534	88.3579	87.15	94.2584	106.116
2002	11	0	0	0	0	0	0	0	0	0	0	0	0	0	0
2002	12	0	0	0	0	0	0	0	0	0	0	0	0	0	0
2003	1	0	0	0	0	0	0	0	0	0	0	0	0	0	0
2003	2	0	0	0	0	0	2.50121	0.416892	0.500464	0	0	0.500424	0	1.00085	0.750212
2003	3	0	0	0	0	0	0	0	0	0	0	0	0	0	0
2003	4	1.25	8.80093	3.5	10.3	4.309	52.109	20.429	17.4034	8.9766	8.9766	20.8535	21.35	25.4062	34.9071
2003	5	9.25	18.3513	11.5	19.3	17.4517	38.153	32.8048	46.2087	13.702	13.702	17.0516	23.35	21.05	38.5037
2003	6	83.85	100.252	85.7	118.1	115.775	147.301	137.892	186.993	66.0529	66.0529	49.1539	97.4	74.0913	160.629
2003	7	114.6	128.106	104.3	144.8	158.805	180.201	168.207	218.911	99.4311	99.4311	116.155	134.35	130.255	186.279
2003	8	136.2	194.709	158	185	163.616	243.358	213.401	210.162	201.433	201.433	222.652	218.5	223.654	228.608
2003	9	45.6	114.812	76.1	98.3	67.9158	197.464	128.203	99.6599	119.888	119.888	182.312	158.9	181.663	165.063
2003	10	15.75	28.4514	22.4	23	17.3877	55.5051	31.1197	19.5533	31.4014	31.4014	36.7008	39.1	39.8017	42.4045
2003	11	0	0	0	0	0	0	0	0	0	0	0	0	0	0
2003	12	0	0	0	0	0	0	0	0	0	0	0	0	0	0
2004	1	0	0	0	0	0	0	0	0	0	0	0	0	0	0
2004	2	0	0	0	0	0	2.50121	0.416892	0.500464	0	0	0.500424	0	1.00085	0.750212
2004	3	0	0	0	0	0	0	0	0	0	0	0	0	0	0
2004	4	0	0	0	0	0	0	0	0	0	0	0	0	0	0
2004	5	13.35	53.2586	28.3	38.6	21.3787	118.014	66.8681	49.0846	57.809	57.809	106.262	85.65	103.965	93.7109
2004	6	20.85	51.0558	32.3	44.1	32.8584	90.9055	62.8061	57.5065	52.5062	52.5062	79.4059	70.8	77.706	78.4055
2004	7	58.8	132.661	92.7	109.1	80.9449	177.657	141.326	114.784	150.736	150.736	195.007	170.95	187.509	158.457
2004	8	130.85	171.207	146.9	163.3	149.006	199.805	183.073	183.433	167.007	167.007	195.855	185.05	192.606	198.778
2004	9	21.9	51.1056	32.2	48.1	37.9359	92.1056	63.9219	61.3058	49.9548	49.9548	70.1047	67.7	72.3551	80.5052
2004	10	1	10.0516	5	5.3	1.83708	23.8531	11.1851	3.52604	15.1515	15.1515	23.302	18.7	22.102	14.8776
2004	11	0	0	0	0	0	0	0	0	0	0	0	0	0	0
2004	12	0	0	0	0	0	0	0	0	0	0	0	0	0	0
2005	1	0	0	0	0	0	0	0	0	0	0	0	0	0	0
2005	2	0	0	0	0	0	5.70275	0.741984	0.500464	0	0	1.15098	0	2.25191	1.72549
2005	3	0	0	0	0	0	0	0	0	0	0	0	0	0	0
2005	4	0	0	0	0	0.1	0	0.433457	1.30037	0	0	0	0	0	0
2005	5	11.85	27.9542	16.5	26.5	21.2258	90.062	44.1737	44.607	23.5539	23.5539	50.5096	45.4	53.9103	64.3602
2005	6	124.45	129.003	119.9	160.8	166.395	209.307	178.591	233.813	89.5309	89.5309	117.66	134.65	131.359	212.431
2005	7	64.25	132.961	95.2	111.6	86.4449	161.351	139.883	120.535	149.636	149.636	188.153	166.7	179.156	149.48
2005	8	178.3	209.604	185.5	215.7	210.701	207.548	222.502	244.529	198.656	198.656	217.151	212.5	212.751	224.32
2005	9	67.8	105.756	86.6	100.1	77.4686	156.358	115.374	107.46	97.1054	97.1054	127.859	124.05	131.508	141.557
2005	10	1.65	3.75042	2.4	3	2.73033	0	4.30025	6.1013	0	0	0	0	0	6.79945
2005	11	0	0	0	0	0	0	0	0	0	0	0	0	0	0
2005	12	0	0	0	0	0	0	0	0	0	0	0	0	0	0
2006	1	0	0	0	0	0	0	0	0	0	0	0	0	0	0
2006	2	0	0	0	0	0	2.50121	0.416892	0.500464	0	0	0.500424	0	1.00085	0.750212
2006	3	0	0	0	0	0	0.200081	0.0166808	0	0	0	0.100085	0.05	0.100085	0.0500424
2006	4	0	0.3	0.1	0.2	0	0.800081	0.400059	0.125023	0.52507	0.52507	1.00017	0.75	0.950127	0.550085
2006	5	3.9	11.5014	7.1	9	5.67192	22.8522	14.2019	11.7522	12.5266	12.5266	21.0021	17.1	20.1525	18.3269
2006	6	28.55	78.4592	49.3	63.4	41.2742	131.509	90.0587	70.7585	83.9849	83.9849	128.01	109.05	122.46	115.433
2006	7	46.95	121.51	83.8	94.7	62.6809	161.956	122.767	84.7576	145.761	145.761	186.404	161.3	177.357	137.783
2006	8	165.05	270.065	210.1	245.8	211.717	341.11	291.163	268.787	287.391	287.391	347.959	320.05	338.061	317.31
2006	9	79.55	118.207	95.9	119.6	99.8326	191.511	140.251	143.788	101.481	101.481	132.909	137.6	142.509	175.484
2006	10	5.55	19.0524	11.4	12.9	9.1955	49.3069	25.0371	17.8789	23.402	23.402	35.3036	31.55	35.8535	33.8304
2006	11	0	0	0	0	0	0	0	0	0	0	0	0	0	0
2006	12	0	0	0	0	0	0	0	0	0	0	0	0	0	0
2007	1	0	0	0	0	0	0	0	0	0	0	0	0	0	0
2007	2	0	0	0	0	0	2.50121	0.416892	0.500464	0	0	0.500424	0	1.00085	0.750212
2007	3	0	0	0	0	0	0	0	0	0	0	0	0	0	0
2007	4	1.25	4.55032	2.1	7.9	4.33933	28.1551	14.2356	17.4279	2.12535	2.12535	5.20144	7.85	8.05225	23.1537
2007	5	5.25	14.2018	8.8	12.1	8.1045	31.7032	19.1776	18.2784	13.1767	13.1767	22.9528	20.65	23.8033	26.0778
2007	6	37.65	90.2583	62.7	71.4	44.5562	131.105	92.7419	64.0833	102.31	102.31	142.457	122.95	133.306	111.832
2007	7	157.95	224.912	181.5	215.3	187.424	308.759	242.471	224.412	220.889	220.889	275.311	266.7	279.663	282.111
2007	8	142.6	183.657	155.6	176.3	161.798	230.606	196.466	190.908	185.034	185.034	220.406	210.85	219.007	213.456
2007	9	107.45	134.905	121.6	143	119.515	208.461	151.983	152.987	106.254	106.254	132.709	145.55	147.059	196.709
2007	10	0	0	0	0	0	0	0	0	0	0	0	0	0	0
2007	11	0	0	0	0	0	0	0	0	0	0	0	0	0	0
2007	12	0	0	0	0	0	0	0	0	0	0	0	0	0	0
2008	1	0	0	0	0	0	0	0	0	0	0	0	0	0	0
2008	2	0	0	0	0	0	2.50121	0.416892	0.500464	0	0	0.500424	0	1.00085	0.750212
2008	3	0	0	0	0	0	0	0	0	0	0	0	0	0	0
2008	4	0	0.350139	0.1	0.3	0.0674166	9.85287	2.0341	0.850417	0.200093	0.200093	1.40051	1.6	2.30093	5.05178
2008	5	4.3	27.9047	13.3	17.4	7.54158	43.5517	29.2456	15.4028	37.956	37.956	66.4054	48.65	59.0559	34.3779
2008	6	49.4	73.6544	60.3	71.1	56.7428	125.107	83.6983	76.5323	65.6804	65.6804	92.2574	90.9	95.5071	108.882
2008	7	156.7	221.461	180.3	210.4	182.037	298.309	238.48	225.615	218.463	218.463	271.51	261.6	274.863	271.361
2008	8	122.45	236.365	180.1	196.8	150.47	288.659	241.429	194.887	270.615	270.615	329.808	290	312.66	258.784
2008	9	68.45	92.6535	80.9	98.3	80.5967	130.254	100.363	104.358	71.0773	71.0773	84.7558	97.85	96.5052	125.653
2008	10	7.95	18.3511	14.4	13.9	9.67192	36.954	21.4855	13.2023	23.6007	23.6007	29.0517	26.5	28.6517	27.6536
2008	11	0	0	0	0	0	0	0	0	0	0	0	0	0	0
2008	12	0	0	0	0	0	0	0	0	0	0	0	0	0	0
2009	1	0	0	0	0	0	0	0	0	0	0	0	0	0	0
2009	2	0	0	0	0	0	2.50121	0.416892	0.500464	0	0	0.500424	0	1.00085	0.750212
2009	3	0	0	0	0	0	0	0	0	0	0	0	0	0	0
2009	4	0.5	3.30028	1.5	3.6	1.23708	0	5.09199	5.57623	0	0	0	0	0	9.69975
2009	5	11.6	39.207	19.2	34.7	25.7708	117.313	62.576	60.0097	35.5814	35.5814	68.8095	65	74.6117	92.137
2009	6	14.45	30.6024	23.1	25.9	19.6281	38.8021	37.5277	40.78	30.1522	30.1522	40.9023	34.35	37.8022	41.6509
2009	7	107.15	146.356	121.3	143.2	131.592	158.598	155.404	159.806	145.582	145.582	164.001	161.25	163.702	160.825
2009	8	115.2	176.958	144	157.1	130.79	207.604	181.166	155.208	196.685	196.685	233.004	209.6	221.505	191.606
2009	9	38.35	73.6557	53.6	68.5	52.1326	105.204	81.3717	75.4065	71.4551	71.4551	92.1044	88.7	93.4545	97.2536
2009	10	23.5	44.0504	37.8	35	26.9922	47.7002	43.5349	29.0285	57.3996	57.3996	55.0492	52.7	52.3986	44.1766
2009	11	0	0	0	0	0	0	0	0	0	0	0	0	0	0
2009	12	0	0	0	0	0	0	0	0	0	0	0	0	0	0
2010	1	0	0	0	0	0	0	0	0	0	0	0	0	0	0
2010	2	0	0	0	0	0	2.50121	0.416892	0.500464	0	0	0.500424	0	1.00085	0.750212
2010	3	0	0	0	0	0	1.50057	0.183433	0.0250232	0	0	0.250127	0.2	0.450297	0.525276
2010	4	0.05	0.450139	0.1	0.4	0.6	12.7538	4.23467	5.8766	0.275116	0.275116	1.80068	2.05	3.00127	6.55229
2010	5	0.2	2.20074	0.7	1.4	0.965167	20.9045	6.6019	5.35158	2.27563	2.27563	7.15174	6.25	8.50238	12.1785
2010	6	84.5	153.458	118.4	142.1	110.769	182.752	164.566	157.412	155.86	155.86	186.104	175.05	179.354	180.427
2010	7	130.55	197.56	156.4	187.1	164.467	221.75	208.324	203.108	201.412	201.412	243.205	227.05	237.406	220.451
2010	8	145.35	154.853	142	160.9	163.439	169.251	168.277	191.128	141.28	141.28	167.107	161.5	165.555	172.424
2010	9	74.25	149.412	104.5	138.1	108.36	184.402	163.458	158.962	149.262	149.262	193.458	180.25	190.107	182.151
2010	10	1.65	11.0021	5.3	6.2	3.5	54.6608	19.5463	11.8039	13.5516	13.5516	24.0035	22.3	26.4042	33.2834
2010	11	0	0	0	0	0	0	0	0	0	0	0	0	0	0
2010	12	0	0	0	0	0	0	0	0	0	0	0	0	0	0
2011	1	0	0	0	0	0	0	0	0	0	0	0	0	0	0
2011	2	0	0	0	0	0	2.50121	0.416892	0.500464	0	0	0.500424	0	1.00085	0.750212
2011	3	0	0	0	0	0	0	0	0	0	0	0	0	0	0
2011	4	0	0.300093	0	0.3	0.0674166	9.10267	1.89237	0.800371	0.200093	0.200093	1.30051	1.5	2.15089	4.67663
2011	5	1.95	10.402	4.9	7.3	4.03258	32.7049	15.6612	12.1277	11.127	11.127	22.353	18.2	22.5538	23.7289
2011	6	40.55	78.5555	58.5	70.3	54.6652	74.4964	83.5448	87.806	79.2817	79.2817	104.154	91.65	96.4522	83.5466
2011	7	79.5	81.201	78.4	84.2	81.1416	89.4505	85.7768	95.3787	70.3269	70.3269	79.9526	81.8	82.8528	91.6248
2011	8	129.9	176.456	149.5	166.1	153.557	177.198	182.495	183.93	185.283	185.283	210.752	194.85	201.102	178.274
2011	9	79.6	158.613	118.4	141.6	100.881	257.066	177.005	148.315	160.086	160.086	217.464	202.95	219.764	222.614
2011	10	9.25	12.9011	8.6	16.6	20.4528	47.3052	27.362	35.8552	6.37563	6.37563	8.50136	16.4	14.0016	39.8551
2011	11	0	0	0	0	0	0	0	0	0	0	0	0	0	0
2011	12	0	0	0	0	0	0	0	0	0	0	0	0	0	0
2012	1	0	0	0	0	0	0	0	0	0	0	0	0	0	0
2012	2	0	0	0	0	0	2.50121	0.416892	0.500464	0	0	0.500424	0	1.00085	0.750212
2012	3	0	0	0	0	0	0	0	0	0	0	0	0	0	0
2012	4	1.5	3.74968	3.1	5.2	2.31125	10.0512	5.14214	4.6507	2.42484	2.42484	2.95047	4.6	4.40085	8.35089
2012	5	18.55	47.7065	25.7	48.9	40.9179	96.9551	71.9901	84.9848	39.381	39.381	66.7075	66.05	71.3087	91.6045
2012	6	61.2	83.5054	66.4	92	85.1707	158.56	113.8	134.586	60.1549	60.1549	86.1093	95.65	97.5096	146.658
2012	7	138.3	173.956	151.4	169.1	154.593	195.15	181.997	183.608	170.408	170.408	200.355	193.3	199.556	191.976
2012	8	221.1	250.057	221.9	259.1	256.492	311.507	282.991	310.685	227.284	227.284	264.858	266.65	270.559	311.005
2012	9	95.9	145.258	116.9	146.9	120.1	216.21	162	160.236	126.807	126.807	165.762	167.05	175.012	198.957
2012	10	1	6.8013	3.3	4	1.83483	35.1569	11.4861	4.97683	8.50102	8.50102	15.1022	14.15	16.7527	20.9805
2012	11	0	0	0	0	0	0	0	0	0	0	0	0	0	0
2012	12	0	0	0	0	0	0	0	0	0	0	0	0	0	0
2013	1	0	0	0	0	0	0	0	0	0	0	0	0	0	0
2013	2	0	0	0	0	0	2.50121	0.416892	0.500464	0	0	0.500424	0	1.00085	0.750212
2013	3	0	0	0	0	0	25.4593	3.26838	0.350325	0.100093	0.100093	4.40238	3.75	8.305	9.35471
2013	4	0	0	0	0	0	0	0	0	0	0	0	0	0	0
2013	5	0.05	0.1	0	0.1	0.132583	0	0.283349	0.57507	0	0	3.85327	0	0	0.274979
2013	6	28.3	59.9062	40	54.1	42.7562	90.2042	73.3976	77.5838	55.081	55.081	82.6071	71.9	76.6549	87.5281
2013	7	95.3	129.555	104.8	129.4	129.244	128.547	142.185	158.653	130.156	130.156	142.399	137.2	138.05	137.748
2013	8	163.75	207.355	183.5	197.2	180.752	186.045	206.96	210.679	212.782	212.782	234.25	217.85	223	197.42
2013	9	66.15	96.2051	80.3	99.9	82.7	149.007	110.448	115.084	76.9785	76.9785	97.2075	107.3	108.407	139.28
2013	10	4.5	7.90093	5	8.4	9.873	24.4537	15.3852	20.278	4.40046	4.40046	7.30127	9.5	9.75149	21.4772
2013	11	0	0	0	0	0	0	0	0	0	0	0	0	0	0
2013	12	0	0	0	0	0	0	0	0	0	0	0	0	0	0
2014	1	0	0	0	0	0	0	0	0	0	0	0	0	0	0
2014	2	0	0	0	0	0	2.50121	0.416892	0.500464	0	0	0.500424	0	1.00085	0.750212
2014	3	0	0	0	0	0	5.65182	0.783749	0.0750696	0.125116	0.125116	2.45098	1.6	3.55191	2.15106
2014	4	0.25	2.10037	0.7	2.4	1.06742	22.1061	7.85193	8.17697	1.50037	1.50037	5.05131	4.9	6.80238	13.8785
2014	5	17.8	50.7071	27.7	47.2	35.4708	88.5016	66.8144	68.158	45.9318	45.9318	76.2578	71.75	77.5578	86.3534
2014	6	2.6	11.2527	5	8.8	5.82808	64.5107	23.997	18.6545	10.1772	10.1772	28.1074	23.55	28.9562	43.1592
2014	7	60.95	64.0036	53	74.9	83.8729	125.757	91.6388	117.306	42.3532	42.3532	61.0084	74.55	75.9083	115.257
2014	8	167.25	183.954	164.9	193.1	194.849	207	199.32	222.529	164.556	164.556	185.555	191.45	191.204	210.874
2014	9	91.35	122.753	113.1	116.9	86.4867	153.655	118.481	101.859	111.479	111.479	135.858	134.1	139.457	142.104
2014	10	14.5	28.4522	20.1	24.8	21.2	59.3058	35.5957	31.1801	27.5019	27.5019	36.6026	37.85	39.2528	48.1051
2014	11	0	0	0	0	0	0	0	0	0	0	0	0	0	0
2014	12	0	0	0	0	0	0	0	0	0	0	0	0	0	0
2015	1	0	0	0	0	0	0	0	0	0	0	0	0	0	0
2015	2	0	0	0	0	0	2.50121	0.416892	0.500464	0	0	0.500424	0	1.00085	0.750212
2015	3	0	0	0	0	0	0	0	0	0	0	0	0	0	0
2015	4	1.4	5.00009	2.5	8.7	4.64158	18.5517	12.0929	15.9271	2.40019	2.40019	3.85072	7.25	6.45132	17.9514
2015	5	0	1.4506	0.3	0.8	0.2	18.3036	4.48463	1.42563	1.47558	1.47558	10.4554	8.15	12.2034	10.5527
2015	6	11.1	37.6544	22.6	27.6	16.5416	56.3527	40.7874	28.7535	46.9805	46.9805	69.6038	55.5	62.9537	46.6282
2015	7	74.8	157.811	115.6	127.6	95.6843	163.799	157.724	124.958	193.438	193.438	236.852	199.45	216.254	154.777
2015	8	177.65	217.456	193.1	211.9	194.926	241.052	225.355	224.457	214.058	214.058	244.655	235.4	241.205	237.552
2015	9	47	101.809	72.1	93	70.1584	168.66	117.876	106.161	100.033	100.033	137.259	130.25	140.159	147.434
2015	10	26.1	38.2014	31.6	38.5	37.582	69.353	48.1621	51.8069	28.5755	28.5755	32.203	43.9	40.6021	64.104
2015	11	0	0	0	0	0	0	0	0	0	0	0	0	0	0
2015	12	0	0	0	0	0	0	0	0	0	0	0	0	0	0
