# Supplementary material for: Observed and simulated hydro-climatic data for the lake Chad basin, Africa
Source: Data Brief. 2019 May 23;25:104043. doi: 10.1016/j.dib.2019.104043 (PMC6595281; doi:10.1016/j.dib.2019.104043)
Supplement: Multimedia component 4 [file mmc4.zip › Daily_Generated_Climatic_data.xlsx]

## Sheet: Basic_information
Basic information of extracted CRU points in the Chari-Logone River Basin
SR	Extracted points	Elevation	Latitude (Decimal Degree)	Longitude (Decimal Degree)		CRU Climate Research Unit
1	C720	899	14.4362	23.3554		missing values are represent by -999
2	C740	1003	13.2376	23.6441
3	C750	774	12.9406	22.6449
4	C760	291	12.4247	14.8522
5	C770	313	10.96	14.7913
6	C780	330	10.9146	16.3778
7	C790	537	12.1879	21.6847
8	C820	429	10.9552	20.246
9	C840	577	11.8977	20.1778
10	C870	526	11.4083	19.2483
11	C900	497	11.1961	22.3879
12	C950	346	9.78123	17.2448
13	C970	494	10.1158	22.1913
14	C980	513	10.2775	23.3456
15	C1000	385	9.92401	18.8994
16	C1010	412	10.217	20.23
17	C1040	540	9.21156	22.2588
18	C1070	425	10.1794	21.1699
19	C1080	480	8.82525	21.5381
20	C1110	391	8.49619	18.2452
21	C1120	360	8.89257	18.6575
22	C1140	459	8.88758	20.5618
23	C1150	491	8.02179	15.769
24	C1160	461	7.77271	16.2883
25	C1170	368	8.56012	17.3596
26	C1180	392	8.30406	17.8612
27	C1220	408	8.38895	19.9314
28	C1230	398	8.04501	18.582
29	C1260	450	7.20272	19.0885
30	C1280	480	7.38425	16.9273
31	C1300	790	7.38614	14.6839
32	C1330	450	7.18447	17.4798
33	C1340	431	7.47691	20.1256
34	C1400	462	6.50873	18.1062
35	C1410	698	6.18302	16.4575
36	C1450	330	10.3474	15.6325
37	C1460	385	9.16258	15.86

## Sheet: Rainfall
Daily rainfall (mm) of Chari-Logone River basin
Year	Month	Day	C1000	C1010	C1040	C1070	C1080	C1110	C1120	C1140	C1150	C1160	C1170	C1180	C1220	C1230	C1260	C1280	C1300	C1330	C1340	C1400	C1410	C1450	C1460	C720	C740	C750	C760	C770	C780	C790	C820	C840	C870	C900	C950	C970	C980	Average
1951	1	1	0	0	0	0	0	0	0	0	0	0	0	0	0	0	0	0	0	0	0	0	0	0	0	0	0	0	0	0	0	0	0	0	0	0	0	0	0	0
1951	1	2	0	0	0	0	0	0	0	0	0	0	0	0	0	0	0	0	0	0	0	0	0	0	0	0	0	0	0	0	0	0	0	0	0	0	0	0	0	0
1951	1	3	0	0	0	0	0	0	0	0	0	0	0	0	0	0	0	0	0	0	0	0	0	0	0	0	0	0	0	0	0	0	0	0	0	0	0	0	0	0
1951	1	4	0	0	0	0	0	0	0	0	0	0	0	0	0	0	0	0	0	0	0	0	0	0	0	0	0	0	0	0	0	0	0	0	0	0	0	0	0	0
1951	1	5	0	0	0	0	0	0	0	0	0	0	0	0	0	0	0	0	0	0	0	0	0	0	0	0	0	0	0	0	0	0	0	0	0	0	0	0	0	0
1951	1	6	0	0	0	0	0	0	0	0	0	0	0	0	0	0	0	0	0	0	0	0	0	0	0	0	0	0	0	0	0	0	0	0	0	0	0	0	0	0
1951	1	7	0	0	0	0	0	0	0	0	0	0	0	0	0	0	0	0	0	0	0	0	0	0	0	0	0	0	0	0	0	0	0	0	0	0	0	0	0	0
1951	1	8	0	0	0	0	0	0	0	0	0	0	0	0	0	0	0	0	0	0	0	0	0	0	0	0	0	0	0	0	0	0	0	0	0	0	0	0	0	0
1951	1	9	0	0	0	0	0	0	0	0	0	0	0	0	0	0	0	0	0	0	0	0	0	0	0	0	0	0	0	0	0	0	0	0	0	0	0	0	0	0
1951	1	10	0	0	0	0	0	0	0	0	0	0	0	0	0	0	0	0	0	0	0	0	0	0	0	0	0	0	0	0	0	0	0	0	0	0	0	0	0	0
1951	1	11	0	0	0	0	0	0	0	0	0	0	0	0	0	0	0	0	0	0	0	0	0	0	0	0	0	0	0	0	0	0	0	0	0	0	0	0	0	0
1951	1	12	0	0	0	0	0	0	0	0	0	0	0	0	0	0	0	0	0	0	0	0	0	0	0	0	0	0	0	0	0	0	0	0	0	0	0	0	0	0
1951	1	13	0	0	0	0	0	0	0	0	0	0	0	0	0	0	0	0	0	0	0	0	0	0	0	0	0	0	0	0	0	0	0	0	0	0	0	0	0	0
1951	1	14	0	0	0	0	0	0	0	0	0	0	0	0	0	0	0	0	0	0	0	0	0	0	0	0	0	0	0	0	0	0	0	0	0	0	0	0	0	0
1951	1	15	0	0	0	0	0	0	0	0	0	0	0	0	0	0	0.6	0	0	0	1.2	2.2	2.2	0	0	0	0	0	0	0	0	0	0	0	0	0	0	0	0	0.167568
1951	1	16	0	0	0	0	0	0	0	0	0	0	0	0	0	0	0	0	0	0	0	0	0	0	0	0	0	0	0	0	0	0	0	0	0	0	0	0	0	0
1951	1	17	0	0	0	0	0	0	0	0	0	0	0	0	0	0	0	0	0	0	0	0	0	0	0	0	0	0	0	0	0	0	0	0	0	0	0	0	0	0
1951	1	18	0	0	0	0	0	0	0	0	0	0	0	0	0	0	0	0	0	0	0	0	0	0	0	0	0	0	0	0	0	0	0	0	0	0	0	0	0	0
1951	1	19	0	0	0	0	0	0	0	0	0	0	0	0	0	0	0	0	0	0	0	0	0	0	0	0	0	0	0	0	0	0	0	0	0	0	0	0	0	0
1951	1	20	0	0	0	0	0	0	0	0	0	0	0	0	0	0	0	0	0	0	0	0	0	0	0	0	0	0	0	0	0	0	0	0	0	0	0	0	0	0
1951	1	21	0	0	0	0	0	0	0	0	0	0	0	0	0	0	0	0	0	0	0	0	0	0	0	0	0	0	0	0	0	0	0	0	0	0	0	0	0	0
1951	1	22	0	0	0	0	0	0	0	0	0	0	0	0	0	0	0	0	0	0	0	0	0	0	0	0	0	0	0	0	0	0	0	0	0	0	0	0	0	0
1951	1	23	0	0	0	0	0	0	0	0	0	0	0	0	0	0	0	0	0	0	0	0	0	0	0	0	0	0	0	0	0	0	0	0	0	0	0	0	0	0
1951	1	24	0	0	0	0	0	0	0	0	0	0	0	0	0	0	0	0	0	0	0	0	0	0	0	0	0	0	0	0	0	0	0	0	0	0	0	0	0	0
1951	1	25	0	0	0	0	0	0	0	0	0	0	0	0	0	0	0	0	0	0	0	0	0	0	0	0	0	0	0	0	0	0	0	0	0	0	0	0	0	0
1951	1	26	0	0	0	0	0	0	0	0	0	0	0	0	0	0	0	0	0	0	0	0	0	0	0	0	0	0	0	0	0	0	0	0	0	0	0	0	0	0
1951	1	27	0	0	0.2	0	0.2	0	0	0.1	0	0.1	0	0	0.1	0	0	0.1	0.1	0.1	0	0	0	0	0	0.5	1.3	0.2	0	0	0	0	0	0	0.2	0.1	0	0	0	0.0891892
1951	1	28	0	0	0.1	0	0.1	0	0	0.1	0	0	0	0	0	0	0	0.1	0.1	0	0	0	0	0	0	0.4	1	0.2	0	0	0	0	0	0	0.1	0.1	0	0	0	0.0621622
1951	1	29	0	0	0	0	0	0	0	0	0	0	0	0	0	0	0	0	0	0	0	0	0	0	0	0	0	0	0	0	0	0	0	0	0	0	0	0	0	0
1951	1	30	0	0	0	0	0	0	0	0	0	0	0	0	0	0	0	0	0	0	0	0	0	0	0	0	0	0	0	0	0	0	0	0	0	0	0	0	0	0
1951	1	31	0	0	0	0	0	0	0	0	0	0	0	0	0	0	0	0	0	0	0	0	0	0	0	0	0	0	0	0	0	0	0	0	0	0	0	0	0	0
1951	2	1	0	0	0	0	0	0	0	0	0	0	0	0	0	0	0	0	0	0	0	0	0	0	0	0	0	0	0	0	0	0	0	0	0	0	0	0	0	0
1951	2	2	0	0	0	0	0	0	0	0	0	0	0	0	0	0	0	0	0	0	0	0	0	0	0	0	0	0	0	0	0	0	0	0	0	0	0	0	0	0
1951	2	3	0	0	0	0	0	0	0	0	0	0	0	0	0	0	0	0	0	0	0	0	0	0	0	0	0	0	0	0	0	0	0	0	0	0	0	0	0	0
1951	2	4	0	0	0	0	0	0	0	0	0	0	0	0	0	0	0	0	0	0	0	0	0	0	0	0	0	0	0	0	0	0	0	0	0	0	0	0	0	0
1951	2	5	0	0	0	0	0	0	0	0	0	0	0	0	0	0	6.9	0	0	0	16.1	5.4	5.4	0	0	0	0	0	0	0	0	0	0	0	0	0	0	0	0	0.913514
1951	2	6	0	0	1.2	0	1.9	0	0	2	0	0.4	0	0	1.1	0	0	0.5	1	0.5	0	0	0	0	0	0	0	0	0	0	0	0	0	0	0.2	0	0	0	0	0.237838
1951	2	7	0	0	0.4	0	0.6	0	0	0.7	0	0.1	0	0	0.4	0	0	0.2	0.3	0.2	0	0	0	0	0	1.5	2.9	1.2	0	0	0	0	0	0	0	1.1	0	0	0	0.259459
1951	2	8	0	0	0	0	0	0	0	0	0	0	0	0	0	0	0	0	0	0	0	0	0	0.2	0	0	0	0	0	0.4	0.1	0.6	0	0	0	0	0.1	0	1.3	0.072973
1951	2	9	0	0	0	0	0	0	0	0	0	0	0	0	0	0	0	0	0	0	0	0	0	0.2	0	0	0	0	0	0.3	0.1	0.4	0	0	0	0	0	0	1.1	0.0567568
1951	2	10	0	0	0	0	0	0	0	0	0	0	0	0	0	0	0	0	0	0	0	0	0	0	0	0	0	0	0	0	0	0	0	0	0	0	0	0	0	0
1951	2	11	0	0	0	0	0	0	0	0	0	0	0	0	0	0	0	0	0	0	0	0	0	0	0	0	0	0	0	0	0	0	0	0	0	0	0	0	0	0
1951	2	12	0	0	0	0	0	0	0	0	0.7	0	0	0.1	0	0	0	0	0	0	0	0	0	0	0	0	0	0	0	0	0	0	0	0	0	0	0	0	0	0.0216216
1951	2	13	0	0	0	0	0	0	0	0	0	0	0	0	0	0	0	0	0	0	0	0	0	0	0	0	0	0	0	0	0	0	0	0	0	0	0	0	0	0
1951	2	14	0	0	0	0	0	0	0	0	0	0	0	0	0	0	0	0	0	0	0	0	0	0	0	0	0	0	0	0	0	0	0	0	0	0	0	0	0	0
1951	2	15	0	0	0	0	0	0	0	0	0	0	0	0	0	0	0	0	0	0	0	0	0	0	0	0	0	0	0	0	0	0	0	0	0	0	0	0	0	0
1951	2	16	0	0	0	0	0	0	0	0	0	0	0	0	0	0	0	0	0	0	0	0	0	0	0	0	0	0	0	0	0	0	0	0	0	0	0	0	0	0
1951	2	17	0	0	2.1	0	3.4	0	0	3.6	0	0.8	0	0	2	0	0	0.9	1.7	0.9	0	0	0	0	0	0	0	0	0	0	0	0	0	0	0	0	0	0	0	0.416216
1951	2	18	0	0.7	0	1	0	0.2	0	0	0.6	0	0.5	0.1	0	0.6	0	0	0	0	0	0	0	0	0	0	0	0	0	0	0	0	0	0.5	0	0	0	0.7	0	0.132432
1951	2	19	0	0	0	0	0	0	0	0	0	0	0	0	0	0	0	0	0	0	0	0	0	0	0	0	0	0	0	0	0	0	0	0	0	0	0	0	0	0
1951	2	20	0	0	0.6	0	1	0	0	1.1	0	0	0	0	0.6	0	0	0.3	0.5	0.3	0	0	0	0	0	0	0	0	0	0	0	0	0	0	0	0	0	0	0	0.118919
1951	2	21	0	0	0	0	0	0	0	0	0	0	0	0	0	0	0	0	0	0	0	0	0	0	0	0	0	0	0	0	0	0	0	0	0	0	0	0	0	0
1951	2	22	0	0	0	0	0	0	0	0	0	0	0	0	0	0	0	0	0	0	0	0	0	0	0	0	0	0	0	0	0	0	0	0	0	0	0	0	0	0
1951	2	23	0	0	0	0	0	0	0	0	0	0	0	0	0	0	0	0	0	0	0	0	0	0	0	0	0	0	0	0	0	0	0	0	0	0	0	0	0	0
1951	2	24	0	0	0	0	0	0	0	0	0	0	0	0	0	0	0	0	0	0	0	0	0	0	0	0	0	0	0	0	0	0	0	0	0	0	0	0	0	0
1951	2	25	0	0	0	0	0	0	0	0	0	0	0	0	0	0	0	0	0	0	0	0	0	0	0	0	0	0	0	0	0	0	0	0	0	0	0	0	0	0
1951	2	26	0	0	0	0	0	0	0	0	0	0	0	0	0	0	0	0	0	0	0	0	0	0	0	0	0	0	0	0	0	0	0	0	0	0	0	0	0	0
1951	2	27	0	0	0	0	0	0	0	0	0	0	0	0	1	0	0	0.5	0.9	0.4	0	3.6	3.6	0	0	0	0	0	0	0	0	0	0	0	0	0	0	0	0	0.27027
1951	2	28	0	0	0	0	0	0	0	0	0	0	0	0	0	0	0	0	0	0	0	0	0	0	0	0	0	0	0	0	0	0	0	0	0	0	0	0	0	0
1951	3	1	0	0	1.8	0	2.2	0	0	2.2	0	1.3	0	0	8.9	0	0	7.7	16.2	6.8	0	0	0	0	0	0	0	0	0	1.6	0	0	0	0	14.9	0	2.4	0	2.6	1.85405
1951	3	2	0	0	0	0	0	0	0	0	0	0	0	0	0	0	2.4	0	0	0	3.2	0.8	0.8	0	0	0	0	0	0	0	0	0	0	0	0	0	0	0	0	0.194595
1951	3	3	0	0	0	0	0	0	0	0	0	0	0	0	0	0	0	0	0	0	0	0	0	0	0	0	0	0	0	0	0	0	0	0	0	0	0	0	0	0
1951	3	4	0	0	0	0	0	0	0	0	0	0	0	0	0	0	0	0	0	0	0	0	0	0	0	0	0	0	0	0.5	3.2	5.1	0	0	0	0	0.8	0	0.9	0.283784
1951	3	5	0	0	0	0	0	0	0	0	0	0	0	0	0	0	0	0	0	0	0	0	0	0	0	0	0	0	0	0	0	0	0	0	0	0	0	0	0	0
1951	3	6	0	0	0	0	0	0	0	0	0	0	0	0	0	0	0	0	0	0	0	0	0	0	0	0	0	0	0	0	0	0	0	0	0	0	0	0	0	0
1951	3	7	0	0	0	0	0	0	0	0	0	0	0	0	0	0	0	0	0	0	0	0	0	0	0	0	0	0	0	0	0	0	0	0	0	0	0	0	0	0
1951	3	8	0	0	0	0	0	0	0	0	0	0	0	0	0	0	0.8	0	0	0	1.1	4.5	4.5	0	0	0	0	0	0	0	0	0	0	0	0	0	0	0	0	0.294595
1951	3	9	2.5	0	7	0	8.6	0	7.8	8.5	0	2.3	0	0	0.5	0	0	0.5	1	0.4	0	0	0	0	5.4	0	0	0	0	0	0	0	5.8	0	0	0	0	0	0	1.35946
1951	3	10	0	0	0	0	0	0	0	0	0	0	0	0	0	0	4.3	0	0	0	5.8	1.3	1.3	0	0	0	0	0	0	0	0	0	0	0	0	0	0	0	0	0.343243
1951	3	11	0	14.5	0	21.4	0	20.5	0	0	38.9	0	12.1	18.3	0	31.1	1.3	0	0	0	1.7	2.2	2.2	0	0	0	0	0	0	0	0	0	0	9.2	0	0	0	17.2	0	5.15135
1951	3	12	0	0	0.4	0	0.5	0	0	0.5	0	9	0	0	12.6	0	2.2	10.9	23	9.6	2.9	8.9	8.9	0	0	0	0	0	0	0	0	0	0	0	0	0	0	0	0	2.41622
1951	3	13	0	0	10	0	12.3	0	0	12.1	0	0.5	0	0	12.5	0	8.6	10.9	22.9	9.6	11.5	0.5	0.5	7.5	0	0	0	0	0	2.8	0	0	0	0	0	0	4.2	0	4.7	3.54324
1951	3	14	0	0	9.9	0	12.2	0	0	12.1	0	12.7	0	0	4.8	0	0.5	4.2	8.8	3.7	0.7	12.6	12.6	0	0	0	0	0	0	0	0	0	0	0	0	0	0	0	0	2.56216
1951	3	15	1.9	0	3.8	0	4.7	0	6.1	4.6	0	12.7	0	0	2.1	0	0	1.8	3.8	1.6	0	0	0	0	4.2	0	0	0	0	0	0	0	4.5	0	0	0	0	0	0	1.4
1951	3	16	0	0	0	0	0	0	0	0	0	0	0	0	0	0	0	0	0	0	0	0	0	0	0	0.2	0.1	1.5	0	0	0	0	0	0	0	0	0	0	0	0.0486486
1951	3	17	0	0	0	0	0	0	0	0	0	0	0	0	0	0	12.2	0	0	0	16.3	12.6	12.6	0	0	0	0	0	0	0	0	0	0	0	0	0	0	0	0	1.45135
1951	3	18	0	0	0	0	0	0	0	0	0	0	0	0	0	0	0	0	0	0	0	4.8	4.8	0	0	0	0	0	0	0	0	0	0	0	0	0	0	0	0	0.259459
1951	3	19	0	0	0	0	0	0	0	0	0	0	0	0	0	0	0	0	0	0	0	0	0	0	0	0	0	0	0	0	0	0	0	0	0	0	0	0	0	0
1951	3	20	0	0	0	0	0	0	0	0	0	0	0	0	0	0	0	0	0	0	0	0	0	0	0	0	0	0	0	0	0	0	0	0	0	0	0	0	0	0
1951	3	21	0	0	0	0	0	0	0	0	0	0	0	0	0	0	0	0	0	0	0	0	0	0	0	0	0	0	0	0.8	0	0	0	0	0	0	1.2	0	1.4	0.0918919
1951	3	22	0	0	0	0	0	0	0	0	0	0	0	0	0	0	0	0	0	0	0	0	0	0	0	0	0	0	0	0	0	0	0	0	0	0	0	0	0	0
1951	3	23	0	0	0	0	0	0	0	0	0	0	0	0	0	0	0	0	0	0	0	0	0	0	0	0	0	0	0	0	0	0	0	0	0	0	0	0	0	0
1951	3	24	0	0	0	0	0	0	0	0	0	0	0	0	0	0	0	0	0	0	0	0	0	0	0	0	0	0	0	0	0	0	0	0	0	4.5	0	0	0	0.121622
1951	3	25	0	0	0	0	0	0	0	0	0	0	0	0	0	0	0	0	0	0	0	0	0	0	0	0	0	0	0	0	0	0	0	0	0	0	0	0	0	0
1951	3	26	0	0	0	0	0	0	0	0	0	0	0	0	0	0	0	0	0	0	0	0	0	0	0	0	0	0	0	0	0	0	0	0	0	0	0	0	0	0
1951	3	27	0	0	0	0	0	0	0	0	0	0	0	0	0	0	0	0	0	0	0	0	0	0	0	0	0	0	0	0	0	0	0	0	0	0	0	0	0	0
1951	3	28	0	0	0	0	0	0	0	0	0	0	0	0	0	0	0	0.1	0.2	0.1	0	0	0	0	0	0	0	0	0	0	0	0	0	0	0	0	0	0	0	0.0108108
1951	3	29	0	0	0	0	0	0	0	0	0	0	0	0	0	0	0	0	0	0	0	0	0	0	0	0	0	0	0	0	0	0	0	0	0	0	0	0	0	0
1951	3	30	0	0	0	0	0	0	0	0	0	0	0	0	0	0	12.2	0	0	0	16.3	2.1	2.1	0	0	0	0	0	0	0	0	0	0	0	0	0	0	0	0	0.883784
1951	3	31	0	0	0	0	0	0	0	0	0	0	0	0	0	0	4.7	0	0	0	6.2	0.1	0.1	0	0	0	0	0	0	0	0	0	0	0	0	0	0	0	0	0.3
1951	4	1	0	0	0	0	0	0	0	0	0	0	0	0	0	0	0	0	0	0	0	0	0	0	0	0	0	0	0	0	0	0	0	0	0	0	0	0	0	0
1951	4	2	0	0	0	0	0	1.2	0	0	0.2	0	1.3	0.5	0	1.2	0.9	0	0	0	1.2	1.6	1.6	0	0	0	0	0	0	0	0	0	0	0	0	0	0	0	0	0.262162
1951	4	3	0	0	0	0	0	0	0	0	0	0	0	0	0	0	0	0	0	0	0	0	0	0	0	0	0	0	0	0	0	0	0	0	0	0	0	0	0	0
1951	4	4	0	0	0	0	0	0	0	0	0	0	0	0	0	0	0	0	0	0	0.1	6.4	6.4	0	0	0	0	0	0	0	0	0	0	0	0	0	0	0	0	0.348649
1951	4	5	6.9	0	0	0	0	0.4	6.4	0	1.2	0	0.4	2.7	0	0.4	0	0	0	0	0	0	0	0	6.9	0	0	0	0	0	0.1	0	3.4	0	0	0	0	0	0	0.778378
1951	4	6	0	0	0	0	0	0	0	0	0	0	0	0	0	0	0	0	0	0	0	0	0	0	0	0	0	0	0	0	0.7	0	0	0	0	0	0	0	0	0.0189189
1951	4	7	0	0	0	0	0	0	0	0	0	0	0	0	0	0	0	0	0	0	0	0	0	0	0	0	0	0	0	0	0	0	0	0	0	0	0	0	0	0
1951	4	8	0	0	0	0	0	0	0	0	0	0	0	0	0	0	0	0	0	0	0	0	0	0	0	0	0	0	0	0	0	0	0	0	0	0	0	0	0	0
1951	4	9	0	0	1.2	0	2.1	0	0	2.2	0	4.8	0	0	0.1	0	1	1.6	1.2	1.9	1.3	3.6	3.6	0	0	0	0	0	0	0	0	0	0	0	0.1	0	0	0	0	0.667568
1951	4	10	0	0	0.1	0	0.1	0	0	0.1	0	2.1	0	0	1.2	0	4	6.3	4.9	7.5	5.3	11	11	0	0	0	0	0	0	0	0	0	0	0	0.1	0	0	0	0	1.45135
1951	4	11	0	0.5	0	0.3	0	2.2	0	0	0.3	0	2.3	0.8	0	2.2	0	0	0	0	0	0	0	0	0	0	0	0	0	0	0	0	0	0	0	0	0	0.2	0	0.237838
1951	4	12	0	0	0	0	0	0	0	0	0	0	0	0	0	0	0	0	0	0	0	0	0	0	0	0	0	0	0	0	0	0	0	0	0	0	0	0	0	0
1951	4	13	0	0.2	0	0.1	0	0.6	0	0	0.6	0.1	0.7	1.3	4.5	0.7	0	3.6	2.7	4.2	0	0	0	0	0	0	0	0	0	0	0.2	0	0	0	0	0	0	0.1	0	0.52973
1951	4	14	0	1	0	0.6	0	1.1	0	0	2.3	0	1.2	5.4	0	1.1	0	0	0	0	0	0	0	0	0	0	0	0	0	0	0	0	0	0	0	0	0	0.3	0	0.351351
1951	4	15	0	0.3	0	0.2	0	4.3	0	0	0.1	0	4.6	0.3	0	4.4	2.2	0	0	0	3	2.1	2.1	0	0	0	0	0	0	0	0	0	0	0	0	0	0	0.1	0	0.640541
1951	4	16	0	0.5	0	0.3	0	0.3	0	0	3.3	0	0.3	7.6	0	0.3	6.8	0	0	0	9	0.9	0.9	0	0	0	0	0	0	0	0	0	0	0	0	0	0	0.2	0	0.821622
1951	4	17	0	1.9	0	1.2	0	6.1	0	0	3.3	0	6.6	7.6	0	6.2	0	0	0	0	0	0	0	0	0	0	0	0	0	0	0	0	0	0	0	0	0	0.7	0	0.908108
1951	4	18	0	0	0	0	0	0	0	0	0	0	0	0	0	0	0	0	0	0	0	14.2	14.2	0	0	0	0	0	0	0	0	0	0	0	0	0	0	0	0	0.767568
1951	4	19	0	0	0	0	0	0	0	0	0	0	0	0	0	0	1.3	0	0	0	1.7	0.9	0.9	0	0	0	0	0	0	0	0	0	0	0	0	0	0	0	0	0.12973
1951	4	20	0	0.1	1.3	0.1	2.3	6.1	0	2.5	1.3	2.3	6.5	2.9	2.6	6.2	0.6	10.9	8.3	12.9	0.8	8.7	8.7	0	0	0	0	0	0	0	0	0	0	0	0.6	0	0	0	0	2.31622
1951	4	21	0	0	0	0	0	0	0	0	0.6	0	0	0	0	0	0	0	0	0	0	0	0	0.7	0	0	0	0	0	0.3	0	0	0	0	0	0	2	0	0.2	0.102703
1951	4	22	0	0	0	0	0	0	0	0	0	0	0	0	0	0	0	0	0	0	0	0	0	4	0	0	0	0	0	1.3	0	0	0	0	0	0	8	0	0.6	0.375676
1951	4	23	0	0	0	0	0	0	0	0	0	0	0	0	0	0	8.8	0	0	0	11.6	0.8	0.8	0	0	0	0	0	0	0	0	0	0	0	0	0	0	0	0	0.594595
1951	4	24	0	0	0	0	0	0	0	0	0	0	0	0	0	0	0	0	0	0	0	0	0	0	0	0	0	0	0	0	0	0	0	0	0	0	0	0	0	0
1951	4	25	0	0	0	0	0	0	0	0	0	0	0	0	0	0	0	0	1.6	0	0	0	0	0	0	0	0	0	0	0	0	0	0	0	0	0	0	0	0	0.0432432
1951	4	26	0	0	0	0	0	0	0	0	0	0	0	0	0	0	0	0	0.7	0	0	0	0	0	0	0	0	0	0	0	0	0	0	0	0	0	0	0	0	0.0189189
1951	4	27	0	0	5.2	0	9.1	0	2.1	9.6	0	9	0	0	7.8	0	0	2.1	10.7	2.4	0	0	0	0	2.3	0	0	0	0	0	0	0	0	0	0	0	0	0	0	1.62973
1951	4	28	0	0	0	0	0	0	0	0	0	0	0	0	0	0	0	0	0	0	0	0	0	0	0	0	0	0	0	0	0	0	0	0	0	0	0	0	0	0
1951	4	29	0	0	0	0	0	0	0	0	0	0	0	0	0	0	0	0	0	0	0	0	0	0	0	0	0	0	0	0	0	0	0	0	0	0	0	0	0	0
1951	4	30	0	0	0	0	0	0	0	0	0	0	0	0	0	0	0.5	0	0	0	0.7	0.5	0.5	0	0	0	0	0	0	0	0	0	0	0	0	0	0	0	0	0.0594595
1951	5	1	0	0	0	0	0	0	0	0	0	0	0	0	0	0	0	0	0	0	0	0	0	0	0	0	0	0	0	0	0	0	0	0	0	0	0	0	0	0
1951	5	2	0	0	0	0	0	0	0	0	0	0	0	0	0	0	68.4	0	4.4	0	75.2	7.1	7.1	9.7	0	0	0	0	0	1.4	0	0	0	0	0	0	2	0	1.9	4.78919
1951	5	3	0	27.2	0	25.4	0	9	0	0	0.2	0	8.7	4.1	0	9.4	0	0	44.2	0	0	0	0	0	0	0	0	0	11.9	0	0	0	0	0.7	0	0	0	22.2	0	4.40541
1951	5	4	0	27.2	16.4	25.4	14	3.9	0	14.5	4.8	13.2	3.8	0.2	12.7	4.1	0	4.8	4.1	4.8	0	0	0	0	0	0	0	0	0	0	0	0	0	16.4	1.2	0	0	22.2	0	5.23514
1951	5	5	0	0	0	0	0	0	0	0	18.6	0	0	0	0	0	0	0	0	0	0	0	0	0	0	8.6	13.2	13.2	0	0	0	5.7	0	0	0	0	0	0	0	1.6027
1951	5	6	2.2	10.4	0	9.7	0	0.2	10.4	0	10.5	0	0.2	4.6	0	0.2	0	0	0	0	0	0	0	0	8.7	0	0	0	0	0	0	31	2.3	16.4	0	0	0	8.5	0	3.11622
1951	5	7	0	0	0	0	0	0	0	0	0	0	0	0	0	0	0	0	0	0	0	0	0	0	0	0	0	0	0	0	0	0	0	0	0	0	0	0	0	0
1951	5	8	11.9	4.5	0	4.2	0	4.4	3.1	0	31.9	0	4.2	18	0	4.6	0	0	0	0	0	0	0	0	2.6	0	0	0	0	0	0	0	12.5	6.3	0	0	0	3.7	0	3.02432
1951	5	9	3.5	0	0	0	0	0	5.2	0	0	0	0	0	0	0	0	0	0	0	0	0	0	16.4	4.3	0	0	0	0	32.7	0	0	3.7	0	0	0	46	0	43.4	4.19459
1951	5	10	5.9	0	0	0	0	0	20.6	0	0	0	0	0	0	0	6.3	0	0	0	7	6.8	6.8	0	17.2	0	0	0	9.3	0	0	0	6.2	0	0	11.3	0	0	0	2.63243
1951	5	11	23.5	0	0	0	0	0	1.3	0	0	0	0	0	0	0	0	0	0	0	0	0	0	0	1	0	0	0	0	0	0	0	24.7	0	0	3.3	0	0	0	1.45405
1951	5	12	1.4	0	0	0	0	0	29.3	0	0	0	0	0	0	0	0	0	2.4	0	0	0	0	0	24.3	0	0	0	0	0	0	0	1.5	0	0	0	0	0	0	1.59189
1951	5	13	0	0.2	0	0.2	42.5	17.1	0	44.2	6	40.2	16.5	10.1	5.6	18	3.8	74.1	5.2	73.8	4.2	14.1	14.1	0	0	0	0	0	0	0	0	9.1	0	2.7	0	0	0	0.2	0	10.8622
1951	5	14	0	5.1	0	4.7	0	9.6	0	0	2.7	0	9.3	30.9	0	10.1	8.1	0	0	0	8.9	10	10	0	0	0	0	0	0	0	0	0	0	0.1	0	0	0	4.1	0	3.07027
1951	5	15	33.4	0	0	0	0	0	29.2	0	0	0	0	0	0	0	7.8	0	0	0	8.6	36.7	36.7	0	24.3	0	0	0	0	0	13.4	0	35	0	0	0	0	0	0	6.08378
1951	5	16	33.4	0	50	0	8	0	11.2	8.4	0	7.6	0	0	86.7	0	16.1	4.5	5	4.5	17.7	31.2	31.2	65	9.3	0	0	0	0	32.6	0	0	35	0	28.8	5.6	45.9	0	43.3	15.7027
1951	5	17	0	0	0	0	0	0	0	0	0	0	0	0	0	0	0	0	0	0	0	0	0	0	0	0	0	0	0	0	0	0	0	0	0	0	0	0	0	0
1951	5	18	0	0	0	0	0	0	0	0	0	0	0	0	0	0	0	0	0	0	0	0	0	0	0	0	0	0	0	0	0	0	0	0	0	0	0	0	0	0
1951	5	19	0	19.8	0	18.5	0	29.3	0	0	41.1	3.4	28.3	5.8	0	30.8	0	45.4	10.4	45.3	0	0	0	0	0	0	0	0	0	0	0	0	0	0	0	0	0	16.2	0	7.95405
1951	5	20	0	11.2	0	10.4	0	5.5	0	0	2.5	0	5.4	2.6	0	5.8	0	0	0	0	0	0	0	0	0	2.5	3.9	3.9	0	0	0	0	0	0	0	0	0	9.1	0	1.6973
1951	5	21	0	0	9.4	0	3.6	0	0	3.7	0	51.8	0	0	5.3	0	0	4.2	7.4	4.2	0	0	0	0	0	0	0	0	0	0	0	0	0	0	28.8	0	0	0	0	3.2
1951	5	22	0	0	0	0	0	2.5	4.9	0	25.2	0	2.4	39.8	0	2.6	0	0	0	0	0	0	0	0	4.1	0	0	0	0	0	0	0	0	0	0	0	0	0	0	2.2027
1951	5	23	0	33.9	0	31.7	0	37.8	0	0	2.3	0	36.5	2.4	0	39.8	0	0	0	0	0	0	0	0	0	0	0	0	0	0	0	0	0	3.1	0	22.3	0	27.7	0	6.41892
1951	5	24	0	6.4	4.2	6	54.8	2.3	0	57	1.4	3.2	2.2	24.4	53.2	2.4	0	2.5	27.1	2.5	0	0	0	0	0	0	0	0	0	0	0	0	0	11.9	11	1.4	0	5.2	0	7.54324
1951	5	25	0	0	64.5	0	3.3	0	0	3.5	0	31.8	0	0	4.9	0	0	5.4	23.1	5.4	0	0	0	0	0	0	0	0	0	0	0	0	0	0	0	0	0	0	0	3.83514
1951	5	26	0	0	0	0	0	0	0	0	0	0	0	0	0	0	0	0	0	0	0	0	0	0	0	0	0	0	6.2	0	0	0	0	0	0	0	0	0	0	0.167568
1951	5	27	0	2.8	0	2.7	0	23.2	0	0	3	0	22.4	2.3	0	24.4	0	0	0	0	0	0	0	0	0	0	6.6	6.6	0	0	0	0	0	6.7	0	0	0	2.3	0	2.78378
1951	5	28	12.8	0	0	0	33.6	0	0.2	35	0	2.9	0	0	2.9	0	11.4	5.2	30.2	5.2	12.5	40.9	40.9	4	0.2	0	0	0	0	12.5	0	0	13.4	0	0	31.6	17.6	0	16.6	8.90811
1951	5	29	5.6	0	0	0	0	0	5.4	0	0	0	0	0	0	0	42	0	0	0	46.1	11.8	11.8	0	4.5	4.3	26.1	26.2	0	0	0	0	5.9	0	0	0	0	0	0	5.12703
1951	5	30	0	0	0	0	0	0	0	0	0	0	0	0	0	0	0	0	0	0	0	0	0	0	0	0	0	0	0	0	0	0	0	0	0	0	0	0	0	0
1951	5	31	0.3	0	0	0	0	0	21.3	0	0	0	0	0	0	0	0	0	0	0	0	0	0	0	17.7	17.1	1.6	1.6	0	0	53	0	0.3	0	0	0	0	0	0	3.05135
1951	6	1	0	0	2.2	0	2.9	0	0	3	0	2.2	0	0	3.4	0	0	7.3	5.1	7.9	0	0	0	0	0	0	0	0	1.5	0	0	0	0	0	2.6	0	0	0	0	1.02973
1951	6	2	3.6	53.9	22.5	51	1.7	6.3	9.1	1.8	5.9	4.7	6.3	3.1	3.3	5.9	0	5.2	9.5	5.6	0	0	0	12.5	7.3	0	0	0	0	2	0	0	3.5	0	0.1	0	3	40.5	2.1	7.30811
1951	6	3	0	3.3	0	3.1	0	3.7	0	0	12.2	0	3.7	6.6	0	3.6	0	0	1.2	0	0	0	0	0	0	0	0	0	0	0	0	0	0	25.6	0	10.7	0	2.5	0	2.05946
1951	6	4	0	0	0	0	0	0	0	0	0	0	0	0	0	0	0	0	1.4	0	0	0	0	0	0	0	0	0	0	0	0	0	0	0	0	0	0	0	0	0.0378378
1951	6	5	0	33.1	2.1	31.3	3.7	8	0	3.9	8.7	4.5	8	6.3	6.8	7.6	0	18.9	4.1	20.6	0	0	0	12.5	0	0	0	0	0	0.1	0	0	0	4.8	2.9	4.1	0.1	24.8	0.1	5.86486
1951	6	6	0	0	1.2	0	3.5	0	0	3.7	0	9.3	0	0	4.8	0	0	16.1	20.8	17.6	0	0	0	4.8	0	0	0	0	0	2.3	0	0	0	0	11.4	0	3.3	0	2.3	2.73243
1951	6	7	13.9	0	2.7	0	7.3	0	27.6	7.7	0	6.6	0	0	17.6	0	0	21.1	1.2	23	0	0	0	0	22.3	0	0	0	0	0	0	0	13.9	0	6.4	0	0	0	0	4.62973
1951	6	8	7.8	0	2.6	0	5.2	0	5.2	5.5	0	24.3	0	0	15	0	0	6.1	0.3	6.6	0	0	0	0	4.2	0.4	10	12.8	0	0	0	0	7.8	0	19.5	0	0	0	0	3.6027
1951	6	9	0	0	0	0	0	0	0	0	0	0	0	0	0	0	0	0	0	0	0	0	0	2.1	0	8.2	10	12.8	7.9	8.9	0	0	0	0	0	0	12.9	0	9.1	1.94324
1951	6	10	0	0	0	0	0	0	0	0	0	0	0	0	0	0	21.6	0	0	0	31.3	28.4	28.4	0	0	0	0	0	0	0	0	0	0	0	0	0	0	0	0	2.96486
1951	6	11	0	0	0	0	0	0	0	0	0	0	0	0	0	0	28.4	0	0	0	41	3.7	3.7	0	0	0	0	0	0	0	1.1	6.4	0	0	0	0	0	0	0	2.27838
1951	6	12	0	0	0	0	0	0	0	0	0	0	0	0	0	0	0	0	0	0	0	0	0	0	0	0	0	0	2.3	0	26.4	25.6	0	0	0	0	0	0	0	1.46757
1951	6	13	23.9	3.1	0	2.9	0	7.7	2.3	0	31.8	0	7.7	13	0	7.3	0	0	0	0	0	0	0	0.1	1.9	8.1	3.8	4.9	4	5	26.4	0	23.8	2.1	0	0	7.3	2.3	5.1	5.25676
1951	6	14	4.5	0	5.3	0	19	0	35.6	20.1	0	20.7	0	0	19.7	0	8.2	11.3	3.4	12.4	11.8	4.1	4.1	2.3	28.8	0	0	0	0	15.3	0	1.6	4.5	0	0	0	22.1	0	15.6	7.30811
1951	6	15	0	0	3.8	0	16.2	0	0	17.1	0	27.1	0	0	5.7	0	0	1.5	14.5	1.6	0	0	0	0	0	0	0	0	15.7	0	0	0	0	0	3.7	0	0	0	0	2.88919
1951	6	16	2	1.8	0	1.7	0	16	2.2	0	27.1	0	16	9.2	0	15.2	0	0	0	0	0	0	0	0	1.8	0	0	0	0	0	0	0	2	33	0	1.8	0	1.4	0	3.54595
1951	6	17	30.8	3.9	0	3.7	0	11.3	21.8	0	35.5	0	11.3	33.9	0	10.7	0	0	0	0	0	0	0	9.1	17.6	0	0	0	0	2.9	0	0	30.7	2	0	0.1	4.2	2.9	2.9	6.35946
1951	6	18	1.9	3.8	0	3.6	0	41.5	2	0	10.2	0	41.6	28.9	0	39.4	0	0	0	0	0	0	0	5.1	1.6	0	0	0	0	1.3	0	0	1.9	20.2	0	2	1.9	2.8	1.3	5.7027
1951	6	19	0	7.8	0	7.4	0	35.3	0	0	19.1	0	35.4	37.8	0	33.5	0	0	0	0	0	0	0	15.6	0	3.1	1.7	2.1	1	19.7	0	0	0	1.9	0	7.8	28.5	5.9	20.1	7.66757
1951	6	20	0	0	0	0	0	0	0	0	0	0	0	0	0	0	0	0	0	0	0	0	0	2.9	0	1.4	0.1	0.1	0	1.2	0	0	0	0	0	4.4	1.7	0	1.2	0.351351
1951	6	21	18.9	0	0	0	0	0	1.2	0	0	0	0	0	0	0	15.2	0	0	0	22	12.2	12.2	0	1	0.1	1.9	2.4	0	0	0	0	18.8	0	0	0	0	0	0	2.86216
1951	6	22	0	0	13.8	0	21.2	0	0	22.4	0	7.8	0	0	10.6	0	0	1.6	2.7	1.8	0	0	0	0	0	0	0	0	0	0	0	0	0	0	1.6	13.4	0	0	0	2.61892
1951	6	23	0	0	0	0	0	0	0	0	0	0	0	0	0	0	2	4.9	16.1	0	0	61.9	61.9	0	0	1.5	7.3	9.3	0	0	10.1	0	0	0	0	2.5	0	0	0	4.7973
1951	6	24	0	0	11.8	0	6.1	0	0	6.4	0	14.5	0	0	1.4	0	0	24.8	1.3	5.3	0	0	0	0	0	0	0	0	0	0	4.4	0	0	0	25.1	0	0	0	0	2.73243
1951	6	25	0	0	0	0	0	0	0	0	0	0	0	0	0	0	0	0	0.8	0	0	0	0	0	0	0	0	0	0	0	0	0	0	0	0	0	0	0	0	0.0216216
1951	6	26	0	0	0	0	0	0	0	0	0	0	0	0	0	0	2.2	0	13.5	0	2.8	3.5	3.5	0	0	0	0	0	22.3	12.1	0	0	0	0	0	0	17.5	0	0	2.09189
1951	6	27	1.7	0	15.4	0	11.4	0	2.6	12	0	1.9	0	0	1.5	0	6.6	1.4	10.6	27	3.2	1	1	1.3	2.1	0	0	0	0	1.1	0	0	1.7	0	1.5	1.1	1.6	0	12.3	3.24324
1951	6	28	1	0	4.4	0	1.5	0	2.5	1.6	0	2.1	0	0	4.6	0	33.2	0.4	25.4	1.5	9.5	10.1	10.1	0	2	0	0	0	0	0	0	0	1	0	15.4	0	0	0	0	3.41351
1951	6	29	0	0	8.3	0	1.6	0	0	1.7	2.5	6.3	0	0	23	0	0	4	11	0.4	0	0	0	0	0	0	0	0	0	0	0	0	0	0	1.4	17.3	0	0	0	2.09459
1951	6	30	2.2	0	1.1	0	4.9	0	5.1	5.2	0	31.7	0	0	1.3	0	0	17.3	4.4	4.4	0	0	0	0	4.2	0	4.1	5.3	0	0	0.2	36.3	2.2	0	0.9	0	0	0	0	3.53514
1951	7	1	0	11.1	1.8	11.5	21.9	45.9	0	21.2	4.8	1.4	43	15.3	0.3	49.8	0	2.3	38.4	12.1	0	0	0	0	0	0	25.2	28.5	0	0	3.8	0	0	3.7	4.5	4.4	0	11.4	0	9.79189
1951	7	2	0	40.6	5.3	42.3	1.2	13.2	0	1.2	14.4	0.4	12.4	28.5	3.5	14.3	0	14.1	3.2	2.2	0	0	0	0	0	10.1	4.8	5.4	0	0	15	0	0	7.9	4.4	0	0	41.9	0	7.73784
1951	7	3	0	0	26.8	0	0.3	0	0	0.3	0	4	0	0	14.8	0	0	1.1	28.9	13.4	0	21.7	21.7	0	0	5.7	2.1	2.4	0	0	0	0	0	0	9	0	0	0	0	4.11351
1951	7	4	0	0	0	0	0	0	0	0	0	0	0	0	0	0	0	0	0	0	0	4	4	45.9	0	17.4	32.5	36.7	0	1.8	8.5	37.9	0	0	0	0	2.6	0	4.7	5.2973
1951	7	5	0	0	0	0	0	0	0	0	0	0	0	0	0	0	4.7	0	0	0	76.5	24.2	24.2	2.8	0	3.3	0	2.2	0	3.8	0	0	0	0	0	0	5.5	0	2.8	4.05405
1951	7	6	0	0	1.5	0	3.6	0	0	3.4	0	17.2	0	0	2.7	0	0	0.7	5	1.1	0	0	0	28.1	0	0	0	0	29.8	3.7	0	0	0	0	6.4	43.9	5.3	0	6	4.28108
1951	7	7	0	0	0	0	0	0	0	0	72.7	0	0	0	0	0	0	0	0	0	0	0	0	0	0	0	0	0	0	0	0	0	0	0	0	0	0	0	0	1.96486
1951	7	8	8.4	0	0.4	0	15.3	0	9.9	14.7	0	3.2	0	0	16.5	0	0	11.8	39	0.7	0	0	0	0	10.4	1.5	2	22.5	11.4	0	0	0	9	0	23.5	0	0	0	0	5.41081
1951	7	9	17.4	0	4.3	0	2.8	0	36.3	2.7	0	19.2	0	0	1.3	0	0	9.3	9.7	11.2	0	0	0	2.6	38.4	0	0	0	0	7.6	25.8	0	18.7	0	20	4.1	11	0	5.8	6.70811
1951	7	10	0	0	18.6	0	17	0	0	16.4	0	1.5	0	0	0.8	0	0	22.2	3.1	8.8	0	0	0	1.6	0	0	0	0	0	5.4	4.9	0	0	0	26.2	2.4	7.8	0	12	4.01892
1951	7	11	12.3	0	0	0	0	0	30.9	0	0	0	0	0	0	0	0	0	0	0	0	0	0	3.3	32.7	22.4	20	2.1	5	19.8	0	14.5	13.2	0	0	5.2	28.6	0	8.5	5.90541
1951	7	12	45.1	34.6	3.4	36	1.3	24.6	40.5	1.3	4.1	0.9	23.1	3.7	13.8	26.7	0	9.6	21.7	21.1	0	0	0	3.2	42.8	1.4	1.8	1.2	0	16.9	2.2	6.3	48.6	7.6	7.5	5	24.4	35.6	31.1	14.7865
1951	7	13	38.4	45.3	0	47.2	0	3.2	11.6	0	1.1	0	3	4.1	0	3.4	1.3	0	0	0	4.3	1.9	1.9	6.6	12.3	13.7	1.1	2.7	0	22.1	33.2	0.3	41.3	15.8	0	10.3	31.9	46.7	26.5	11.6541
1951	7	14	50.4	13	0	13.6	0	3.6	21.7	0	11.8	0	3.3	12.3	0	3.9	13.8	0	0	0	1.2	1.2	1.2	4.7	23	1.3	2.4	2.6	0	6.3	2	0	54.2	11.2	0	7.3	9.2	13.4	34.7	8.73784
1951	7	15	0	24.3	20.7	25.3	0.8	10.6	0	0.8	50.6	16	10	62.2	10.8	11.5	0	3.9	14.4	9.1	0	0	0	17.3	0	0.8	2.3	5.3	0.3	11.9	20.4	0	0	41	14.1	0	17.1	25.1	10	11.8
1951	7	16	0	0	0	0	0	0	0	0	0	0	0	0	0	0	0	0	0	0	0	0	0	0	0	1.6	4.7	3.8	0	0	1.9	7.1	0	0	0	0	0	0	0	0.516216
1951	7	17	0	0	0	0	0	0	0	0	0	0	0	0	0	0	59	0	0	0	12.4	20.2	20.2	0	0	1.6	3.3	13.8	0	0	0	0	0	0	0	0	0	0	0	3.52703
1951	7	18	0	3.1	1.6	3.3	14.2	53.7	0	13.7	9.3	12.6	50.3	3.5	26	58.3	0	30.8	28.2	3.7	0	0	0	14.7	0	0	0	0	0	1.5	0	0	0	34.9	1.8	0	2.2	3.2	18.6	10.5189
1951	7	19	0	0	1	0	11.2	0	0	10.8	0	30.2	0	0	11.2	0	0	2.5	5.6	29.2	0	0	0	0	0	0	0	0	5.6	0	0	0	0	0	2	0	0	0	0	2.95405
1951	7	20	14.5	0	17.3	0	26.7	0	2.8	25.8	0	13	0	0	4.5	0	10.9	23.1	0.2	2.4	53.3	15.9	15.9	19.3	3	0	0	0	0	1.7	1.1	0	15.6	0	6.1	26.9	2.5	0	2.4	8.24054
1951	7	21	0	0	13.6	0	11.5	0	0	11.1	0	5.3	0	0	36	0	0	4	46.4	22	0	0	0	5.5	0	0	0	0	0	5.1	2.4	0	0	0	30.7	22.9	7.4	0	2.7	6.12432
1951	7	22	0	0	32.6	0	4.7	0	0	4.5	0	41.8	0	0	3	0	65.7	31.2	2.7	3.8	9.8	38	38	10.3	0	3.2	12.2	11.8	0	25.9	2.3	0	0	0	1.7	30	37.4	0	8	11.3135
1951	7	23	0	0	0	0	0	0	0	0	0	0	0	0	0	0	0	0	0	0	0	0	0	0	0	0	0	0	0	0	4.8	27.6	0	0	0	0	0	0	0	0.875676
1951	7	24	27	0	14.1	0	37	0	3.1	35.8	0	3.4	0	0	27	0	0	7.8	18.1	29.7	0	0	0	1.3	3.3	2.3	10.4	15.4	0	1.4	3.4	15.6	29.1	0	0.5	8.6	2.1	0	40.6	9.10811
1951	7	25	0	3.5	5.7	3.7	3.1	3	0	2.9	56.3	31.4	2.8	1	4.6	3.3	5.2	2.4	20.6	7.4	59.3	16.4	16.4	0	0	8.4	13.7	4.4	0	0	12.5	0	0	45.7	5	0	0	3.6	0	9.25135
1951	7	26	3.5	0	45.2	0	27.8	0	9.4	26.9	4.5	5.4	0	0	36.5	0	3.2	17.4	5.5	2.3	4.7	6.6	6.6	0	9.9	0	0	0	0	0	0	47.3	3.8	0	21.4	16.1	0	0	0	8.21622
1951	7	27	3.9	10.5	3.7	10.9	4.8	0.8	47.4	4.6	2.8	42.4	0.8	10.1	9.1	0.9	0	11.5	3.8	16.5	0	0	0	1.5	50.2	0	0	0	0	0.4	0	0	4.2	13.1	3.9	2.1	0.6	10.8	2.3	7.39459
1951	7	28	0	0	34	0	37.6	0	0	36.3	0	10.6	0	0	2.9	0	0	22.6	10.3	10.9	0	0	0	0	0	7.2	3.9	8.3	21.7	0	10.6	0	0	0	23.8	0	0	0	0	6.50541
1951	7	29	0	0	0	0	0	0	0	0	0	0	0	0	0	0	54.9	0	0	0	2.9	52.7	52.7	0	0	0	0	0	0	0	14	0	0	0	0	0	0	0	0	4.78919
1951	7	30	0	53.1	0	55.3	0	8.7	0	0	47.1	0	8.2	43.3	0	9.5	0	0	0	0	0	0	0	4.5	0	9.4	7.3	1.1	0	4.2	4	8.9	0	24.5	0	2.3	6.1	54.7	0.6	9.53514
1951	7	31	0	3	0	3.1	0	37.4	0	0	37	0	35.1	8	0	40.6	0	0	0	0	0	0	0	22.6	0	2.7	0.9	1.2	12.2	18	0	4	0	3.2	0	6.9	26.1	3.1	6.6	7.34324
1951	8	1	8.2	0.7	0	0.7	0	4	2.1	0	34.8	0	3.6	17.1	0	4.6	0	0	0	0	0	0	0	2.7	2	0	0	0	0	3.8	0	48	9.1	3.6	0	19	4	0.6	24.4	5.21622
1951	8	2	0	0	0	0	0	0	0	0	0	0	0	0	0	0	10	0	0	0	12.7	3.1	3.1	0.8	0	0	0	0	0	22.8	0	0	0	0	0	1.1	24	0	4.5	2.21892
1951	8	3	0	0	10.8	0	21.9	0	0	22.7	0	5.5	0	0	47.7	0	24	10.4	6	52.9	10	28.1	28.1	8	0	0	0	0	0	1.8	14.8	2.9	0	0	3	0.3	1.9	0	27.2	8.86486
1951	8	4	0	0	0	0	0	0	0	0	0	0	0	0	0	0	10.4	0	72.1	0	23.9	4.8	4.8	0	0	0	0	0	0	0	1.9	0	0	0	0	3.1	0	0	0	3.27027
1951	8	5	0	0	0	0	0	0	0	0	0	0	0	0	0	0	4.2	0	0	0	10.3	37.9	37.9	34.2	0	0	0	0	0	1.1	0	0	0	0	0	13.2	1.2	0	2.2	3.84324
1951	8	6	41.3	7	85	7.1	6.9	24.4	0.6	7.1	15	38.8	21.5	1.4	31.6	28.1	33.3	0.4	1.5	10.6	4.2	9.4	9.4	6.3	0.6	39	4	13.7	25.8	19.1	0	29.4	46.3	10.8	1.8	0	20.1	6.4	1.3	16.4649
1951	8	7	2.3	29.9	0	30.4	0	1.9	6.2	0	6.1	0	1.7	0.8	0	2.2	2.7	0	0	0	33.1	3	3	38	5.9	5	11.9	69.4	0	15	2.1	2.7	2.6	54.6	0	0	15.8	27.5	22.7	10.7162
1951	8	8	0.6	5.5	0	5.6	0	1.2	26.6	0	48.3	0	1.1	14.3	0	1.4	25	0	0	0	2.7	21.1	21.1	3	25.2	0	60.1	3.9	4.9	35.9	0	1.6	0.7	3	0	2.4	37.8	5.1	17.9	10.1622
1951	8	9	6.7	0	0	0	0	0	4.9	0	0	0	0	0	0	0	4.3	0	0	0	24.9	14	14	1.9	4.6	5.6	3.4	1.1	2.2	15.5	6.4	3.5	7.5	0	0	0	16.3	0	42.7	4.85135
1951	8	10	28.7	0	0	0	0	0	29.6	0	0	0	0	0	0	0	0	0	0	0	0	0	0	0	28	0	0	0	33.2	0	32.4	0	32.2	0	0	0	0	0	0	4.97568
1951	8	11	0	0	0	0	0	0	0	0	0	0	0	0	0	0	0	0	0	0	0	0	0	0	0	0	0	0	2	0	1.8	3.4	0	0	0	14.7	0	0	0	0.591892
1951	8	12	5.3	0	0	0	0	0	2.3	0	0	0	0	0	0	0	0	0	0	0	0	0	0	0	2.2	0	0	0	20.4	0	0.5	6.9	5.9	0	0	1.2	0	0	0	1.20811
1951	8	13	0	0	0	0	0	0	0	0	0	0	0	0	0	0	0	0	0	0	0	0	0	0	0	0	0	0	0	0	5.3	4.9	0	0	0	0.7	0	0	0	0.294595
1951	8	14	0	33.3	21.2	33.8	49	20.4	0	50.8	4	25.7	18	11.3	61.9	23.5	33.7	85.5	42.8	0.4	4.3	27.4	27.4	0	0	0	0	0	0	0	0	18.1	0	0.9	31.4	12.3	0	30.6	0	18.0459
1951	8	15	0	2.6	0	2.7	0	16.1	0	0	36.3	0	14.2	27	0	18.5	8.4	0	7.4	0	33.5	5.5	5.5	31.8	0	0	0	0	1.9	6.3	0	15.4	0	8.9	0	9.7	6.6	2.4	18.4	7.54324
1951	8	16	0	1.6	0	1.7	0	38.4	0	0	6.2	0	33.9	11.6	0	44.2	2.6	0	0	0	8.4	0.2	0.2	0	0	0	0	0	1.1	0	0	0	0	38	0	23.2	0	1.5	0	5.75135
1951	8	17	0	27.8	0	28.3	0	16.6	0	0	49	0	14.6	4.7	0	19.1	0	0	0	0	0	0	0	0	0	0	0	0	2.4	0	22.6	0	0	7	0	10	0	25.6	0	6.15405
1951	8	18	0	0	0	0	0	0	0	0	0	0	0	0	0	0	18.8	0	0	0	2.6	45.1	45.1	25	0	16.8	0.9	11.3	2.3	49.8	4.2	0	0	0	0	0	52.3	0	7.4	7.61081
1951	8	19	32	0	6.7	0	32.4	0	1.4	33.6	0	50.4	0	0	12.4	0	0	5	5	87.2	0	0	0	0	1.4	0	0	0	4.8	0	25.1	20.1	35.9	0	24.7	4	0	0	0	10.327
1951	8	20	2.5	21.9	47.3	22.2	63.6	6.7	24.7	65.9	12.2	10.1	5.9	37.3	0.4	7.7	0	33.3	2.6	5.1	0	0	0	0	23.4	0	0	0	0	0	0	5.8	2.8	42.3	59.1	32.1	0	20.1	0	15
1951	8	21	1.6	0	0	0	0	0	19.5	0	0	0	0	0	0	0	0	0	0	0	0	0	0	0	18.4	0	0	0	0	0	0	10.8	1.8	0	0	0	0	0	0	1.40811
1951	8	22	0	0	0	0	0	0	0	0	0	0	0	0	0	0	0	0	0	0	0	0	0	0	0	0	0	0	3.4	0	0	1.4	0	0	0	2.7	0	0	0	0.202703
1951	8	23	0	52.4	0	53.2	0	53.2	0	0	3.8	0.3	46.9	3.1	0	61.3	12.4	38	49.9	33.9	18.7	2.6	2.6	0	0	0	0	0	0	0	0	1.6	0	3.4	0	0	0	48.2	0	13.1216
1951	8	24	26.7	0	0	0	0	0	46.6	0	0	83	0	0	0	0	24.4	10.1	3.3	38.7	12.4	17.6	17.6	0	44	85.1	9.8	48.4	0	0	0	4.7	30	0	0	24.2	0	0	0	14.2324
1951	8	25	21	22.6	0	22.9	0	4.4	20.1	0	27.3	4.8	3.9	28.1	0	5.1	4.9	7	4.6	10.3	24.3	20.1	20.1	0	19	4.8	41.9	8.9	0	0	2	0	23.6	2.1	0	4.1	0	20.8	0	10.2351
1951	8	26	50.3	0	31.3	0	12.7	0	8.1	13.2	0	32.3	0	0	101.9	0	0.2	19	5.4	7.2	4.9	5.3	5.3	59.8	7.7	0	0	0	0	4.1	1.2	23.6	56.5	0	25.5	0	4.3	0	59.2	14.5676
1951	8	27	0	0	61.5	0	0.4	0	0	0.4	0	36.8	0	0	5.9	0	40.2	6.6	25.5	19.4	0.2	3.7	3.7	0	0	0	0	0	0	0	21	1.3	0	0	10.3	0	0	0	0	6.4027
1951	8	28	0	9.1	12.3	9.3	104.8	40	0	108.6	18.1	9.8	35.3	4.8	39.7	46.1	2.3	79.8	9	6.7	39.9	10	10	0	0	0	0	0	12.5	0	16.5	0.4	0	35.4	81.8	32.6	0	8.4	0	21.1676
1951	8	29	0	72.6	0	73.7	0	6.9	0	0	35.4	0	6	37.9	0	7.9	15.6	0	0	0	2.3	3.5	3.5	0	0	0	0	0	10.6	0	39.5	3.8	0	27.8	0	0	0	66.7	0	11.1811
1951	8	30	0	0	0	0	0	0	0	0	0	0	0	0	0	0	17.9	0	57.3	0	15.5	42.2	42.2	0	0	1.3	7.7	53.8	14	0	0	0	0	0	0	8.1	0	0	0	7.02703
1951	8	31	21.7	0	0	0	0	0	64.5	0	0	0	0	0	0	0	4.7	0	0	0	17.7	0.9	0.9	25.8	61	13.8	46.6	4.3	4	37.4	17	0	24.4	0	0	2.6	39.3	0	4.9	10.5811
1951	9	1	5.7	2.3	0.4	2.3	5.6	39.2	3.9	5.5	7.3	11.4	41.7	12.3	42.6	43	3.9	3.4	4.3	107.8	6	25.4	25.4	7.6	3.8	0	0	0	0	8.7	4.1	0	4.7	23.8	7.3	0	8	2.8	43.6	13.8865
1951	9	2	45.7	0	98.9	0	37.4	0	35.1	37.1	0	30.9	0	0	11.3	0	10.6	98.4	15	2.2	4.2	4.4	4.4	0	34.4	0	0	0	19.8	0	0	0	37.1	0	66.2	0	0	0	0	16.0297
1951	9	3	0	0	5.7	0	42.8	0	0	42.3	0	10.7	0	0	7.9	0	3.7	17	39.2	64	11.3	3	3	0	0	0	0	0	0	0	0	0	0	0	0	0	0	0	0	6.77297
1951	9	4	0	0	38.5	0	11.3	0	0	11.2	0	130	0	0	21.3	0	0	11.5	13.7	11	0	0	0	0	0	0	0	0	0	0	0	0	0	0	11.3	0	0	0	0	7.02162
1951	9	5	0	21.2	0	21.3	0	9.8	0	0	0.2	0	10.4	3.8	0	10.7	0	0	32.2	0	0	0	0	0	0	0	0	0	0	0	32.4	0	0	10.3	0	0	0	25.4	0	4.8027
1951	9	6	0	3.6	0	3.7	0	3.1	0	0	60.1	0	3.3	27.4	0	3.4	44.6	0	5.5	0	3.9	1.5	1.5	0	0	0	0	0	0	0	2.7	0	0	4.1	0	34.6	0	4.4	0	5.60541
1951	9	7	0	28.6	0	28.7	0	21.8	0	0	3.5	0	23.3	18.1	0	23.9	0	0	48.2	0	0	0	0	60.5	0	0	0	0	2.6	68.2	0	0	0	0	0	22.9	63.1	34.3	7.5	12.3027
1951	9	8	0	7.1	0	7.2	0	14.5	0	0	23.4	0	15.4	35.6	0	15.8	0.9	0	0	0	47.5	29.6	29.6	5	5.9	0	0	0	2.9	17	24.4	37.8	0	0	0	0	15.7	8.6	58.9	10.8865
1951	9	9	0	2.2	0	2.3	0	28.4	0	0	26.7	0	30.2	7.1	0	31.1	26.5	0	4.4	0	1	2	2	45.5	46.4	0	0	0	0	5.3	4.2	0	0	32.9	0	44.9	4.9	2.7	14.7	9.87568
1951	9	10	0	15.9	0	16	0	5.7	6	0	7.1	0	6	0.2	0	6.2	4.6	0	0	0	28.2	2.7	2.7	0	11.6	0	0	0	0	0	32.9	0	0	2.7	0	0	0	19.1	0	4.52973
1951	9	11	3.8	10.5	0	10.6	0	0.2	47.4	0	4.9	0	0.2	58.6	0	0.2	0	0	0	0	0	0	0	0	3.6	0	0	0	0	0	0	7	3.1	24.8	0	0	0	12.7	0	5.07027
1951	9	12	0	20.7	0	20.8	0	46.7	0	0	13.3	0	49.7	3.4	0	51.2	3.1	0	0	0	4.9	3.2	3.2	0	0	0	0	0	0	0	0	0	0	4.2	0	0	0	24.8	0	6.73514
1951	9	13	0	0	0	0	0	0	0	0	0	0	0	0	0	0	0	0	0.5	0	0	0	0	7.8	0	0	0	0	8.5	38	8.2	0	0	0	0	0	35.2	0	4.6	2.77838
1951	9	14	34.4	0	0	0	0	0	11.8	0	0	0	0	0	0	0	0	0	0	0	0	0	0	61.4	25.9	0	0	0	43.2	25.2	0	0	27.9	0	0	0	23.3	0	32.8	7.72703
1951	9	15	0	0	0	0	0	0	0	0	0	0	0	0	0	0	1.6	0	0	0	3.3	15.1	15.1	15.3	0	0	0	0	0	49.4	0	0	0	0	0	0	45.7	0	0	3.93243
1951	9	16	0	0	43.9	0	7.9	0	0	7.8	0	2.7	0	0	7.4	0	0	6	11.3	7.5	0	0	0	4.8	0	0	0	0	0	9.9	2.6	42.1	0	0	89.3	0	9.1	0	21.7	7.40541
1951	9	17	5.9	0	0	0	0	0	3.7	0	4.6	0	0	0	0	0	0	0	33.6	0	0	0	0	0	17.1	0	0	0	2.4	0	18.3	3.3	4.8	0	0	0	0	0	0	2.53243
1951	9	18	0	4.1	0	4.2	0	2.7	0	0	56.1	0	2.9	22.8	0	3	30.9	0	0	0	1.7	5.3	5.3	0	0	27.8	2.7	1.7	0.7	0	0	2.1	0	33.4	0	9	0	5	0	5.98378
1951	9	19	46.4	0.1	11.6	0.1	21.4	18.2	26.4	21.2	1.2	77.2	19.3	26	89.5	19.9	2	114.6	6.9	3.9	32.9	34	34	0	33.6	5.1	1.7	29.7	0	0	12.1	0	37.7	8.3	0	0	0	0.2	0	19.8703
1951	9	20	0	0	8.1	0	7.4	0	0	7.4	0	13.3	0	0	1.9	0	2.8	7.6	33.8	74.6	2.2	3.4	3.4	0	0	31	28.4	23.3	0	0	0	0	0	0	22.3	0	0	0	0	7.32162
1951	9	21	0	0	0	0	0	0	0	0	33.3	0	0	0	0	0	3.3	0	0.4	0	3	11.8	11.8	0	0	0	0	0	7	0	0	0	0	0	0	0	0	0	0	1.90811
1951	9	22	11.6	0	0	0	0	0	17.5	0	0	0	0	0	0	0	15.8	0	0	0	3.6	30.7	30.7	0	6.7	0	0	0	0	0	23.8	0	9.4	0	0	0	0	0	0	4.04865
1951	9	23	3.6	0	0	0	0	0	34.3	0	0	0	0	0	0	0	0	0	0	0	0	0	0	0	0.2	0	0	0	0	0	4.8	0	3	0	0	0	0	0	0	1.24054
1951	9	24	0	0	22	0	89.9	0	0	89	0	9	0	0	53.1	0	5.5	10.5	21	4.9	16.8	10.7	10.7	0	0	0	0	0	0	0	0.2	0	0	0	0	0.3	0	0	0	9.28649
1951	9	25	0	0	0	0	0	0	0	0	5.7	0	0	0	0	0	35.5	0	0	0	5.9	25.2	25.2	0	0	0	0	0	0	0	0	0	0	0	0	73.9	0	0	0	4.63243
1951	9	26	25.8	34	0	34.2	0	20.7	6.9	0	3.9	0	22.1	6.9	0	22.7	3.5	0	0	0	37.8	4.3	4.3	0	55.3	2.5	22.3	55.8	0	0	0	35.2	21	2.6	0	0	0	40.9	0	12.5054
1951	9	27	0	2	0	2	0	5.5	0	0	2	0	5.8	4.8	0	6	12.3	0	0	0	3.8	37.8	37.8	0	0	1.5	53.5	24.1	0	0	39.2	0	0	0	0	0	0	2.4	0	6.5
1951	9	28	0	13.2	0	13.3	0	3.8	0	0	38.8	0	4.1	13	0	4.2	32.1	0	0	0	13.1	3.4	3.4	34.2	0	0	0	0	30.1	0.3	0	27.7	0	18.6	0	0	0.3	15.9	42.6	8.43514
1951	9	29	0	0	0	0	0	0	0	0	2.6	0	0	0	0	0	0	0	13.5	0	0	0	0	0	0	0	0	0	0	0	2.3	0	0	0	0	0	0	0	0	0.497297
1951	9	30	17.1	0	0	0	0	0	0.2	0	3.6	0	0	0	0	0	0	0	0	0	0	0	0	0	3.2	25.9	23.1	9.7	5.5	0	15.2	0	13.9	0	0	4.3	0	0	0	3.28919
1951	10	1	18.5	10	4.8	10	1.7	7.2	36.2	1.7	1.9	1.5	5.9	2.4	9.1	9.2	0	3.4	22.2	3.1	0	0	0	0	10.9	2.4	1.4	14.2	0	0	0	0	13.3	0	2	21.6	0	12.4	0	6.13514
1951	10	2	0	2.7	57.6	2.6	49	2.5	0	49	9	28.4	2.1	28.5	6.2	3.2	0	16	8.3	3.6	0	0	0	8.4	0	5.6	11.3	1.2	0	0	0	0	0	0	14.3	0	54.9	3.3	8.4	10.1649
1951	10	3	0	0	1.2	0	8.4	30.4	0	8.5	3.2	1.9	25	0.6	3.2	38.8	0	5.6	30.5	17.1	0	0	0	0	0	2.4	0.9	10.7	0	0	0	0	0	0	9.5	0	0	0	0	5.34865
1951	10	4	0	1.9	0	1.8	0	0.6	2.1	0	20.2	0	0.5	17	0	0.8	33.8	0	0	0	70.1	1	1	0	12.5	0	0	0	0	0	0	0	0	0	0	0	0	2.3	0	4.47568
1951	10	5	0	5	0	5	0	18.1	14.1	0	2	0	14.8	2.9	0	23	0	0	0	0	0	0	0	0	3.3	0	0	0	0	0	0	0	0	0	0	0	0	6.2	0	2.55135
1951	10	6	0	1.7	0	1.7	0	3.1	16.1	0	7	2.6	2.6	2	61.7	4	0	35.9	11.6	6	0	0	0	0	2.3	0	0	0	0	0	23.7	0	0	0	0	0	0	2.1	0	4.97568
1951	10	7	0	21.1	0	20.9	0	2.1	4.3	0	18.3	0	1.7	1	0	2.7	79.4	0	0	0	24.5	22.1	22.1	0	6.2	0	0	0	0	0	0	0	0	0	0	0	0	26	0	6.82162
1951	10	8	0	0	0	0	0	0	0	0	0	0	0	0	0	0	0	0	0	0	0	0	0	0	0	0	0	0	10.8	0	0	0	0	0	0	0	0	0	0	0.291892
1951	10	9	0	0	0	0	0	0	0	0	0	0	0	0	0	0	0	0	0	0	0	0	0	0	0	0	0	0	0	0	0	0	0	0	0	0	0	0	0	0
1951	10	10	0	0.4	0	0.4	0	1.1	0	0	6.4	0	0.9	19.7	0	1.4	0	0	0	0	0	0	0	0	0	0	0	0	0	0	0	0	0	0	0	0	0	0.5	0	0.832432
1951	10	11	0	0	0	0	0	0	0	0	0	0	0	0	0	0	0	0	0	0	0	0	0	0	0	0	0	0	0.9	0	0	0	0	0	0	0	0	0	0	0.0243243
1951	10	12	0	12.5	0	12.4	0	21	0	0	15	0	17.3	1.3	0	26.8	0	0	0	0	0	0	0	0	0	0	8.5	1.8	0.5	0	0	0	0	7	0	0	0	15.4	0	3.77027
1951	10	13	0	2.2	34.2	2.1	5.7	1.4	0	5.7	2.6	3.1	1.1	1.8	4.1	1.8	0	3.6	1.9	38.4	0	0	0	16.4	0	0	1.5	14.4	9.1	36.2	0	0	0	13.6	0	0	3.2	2.7	0.3	5.5973
1951	10	14	3.7	1.5	5.9	1.5	3	1.9	3	3	22.5	14.5	1.6	2.1	5.7	2.5	0	12.5	0.3	3.8	0	0	0	3.3	2.2	0	0	0	7.1	2.1	0	0	2.7	2.7	0	0	21.3	1.8	69.1	5.44054
1951	10	15	0	0	0	0	0	0	0	0	0	0	0	0	0	0	13.5	0	0	0	57.5	66.1	66.1	0.1	0	0	0	0	0	14.1	0	0	0	0	0	0	24.4	0	4	6.64324
1951	10	16	0	0	0	0	0	2.3	0	0	2	5.1	1.9	10.1	0	2.9	0	32.5	6.2	13.3	0	0	0	0	0	0	0	0	0	0	6.3	0	0	0	0	0	0	0	0	2.23243
1951	10	17	0	0	0	0	0	0	0	0	0	0	0	0	0	0	0	0	0	0	0	0	0	0	0	0	0	0	0	0	4.4	0	0	0	0	0	0	0	0	0.118919
1951	10	18	0	0	0	0	0	0	0	0	0	0	0	0	0	0	0	0	0	0	0	0	0	0	0	0	0	0	0	0	11.8	0	0	0	0	0	0	0	0	0.318919
1951	10	19	0	0	0	0	0	10.8	0	0	0.2	0	8.8	3.5	0	13.7	0	0	0	0	0	0	0	0	0	0	11.4	3.6	0	0	4.1	0	0	0	0	24.7	0	0	0	2.18378
1951	10	20	0	0	4	0	57	0	0	57.1	0	32.6	0	0	6.7	0	0	11.4	8.7	34.7	0	13.6	13.6	0	0	0	0	0	0	0	0	0	0	0	0	6.5	0	0	0	6.64595
1951	10	21	0.1	0	2.1	0	3.8	0	8	3.8	0	3.2	0	0	31.6	0	0	26.6	30.9	12.1	0	66.3	66.3	0	26.3	0	0	0	0	0	0	0	0.1	0	0	4.6	0	0	0	7.72432
1951	10	22	0	0	39.8	0	5.2	0	0	5.2	0	11.3	0	0	11.1	0	0	4.5	65	28.5	0	0	0	0	0	0	0	0	0	0	0	0	0	0	0	0	0	0	0	4.61081
1951	10	23	30.5	0	0	0	0	0	2.8	0	0	0	0	0	0	0	0	0	0	0	0	0	0	0	0.5	0	0	0	0	0	0	0	21.9	0	0	0	0	0	0	1.50541
1951	10	24	0	0	0	0	0	0	0	0	0	29.5	0	0	0	0	0	39.9	20	4.9	0	0	0	0	0	0	0	0	0	0	0	0	0	0	0	0	0	0	0	2.54865
1951	10	25	0	0	0	0	0	3.8	0	0	5.3	0	3.1	22.7	0	4.8	0	0	0	0	0	0	0	0	0	0	0	0	0	0	0	0	0	0	0	0	6.5	0	0	1.24865
1951	10	26	1.8	0.8	0	0.8	0	24.2	33.8	0	15.7	0	19.8	2.3	0	30.8	0	0	0	0	0	0	0	27	15.6	0	0	0	0	0	0	0	1.3	0	0	0	4.5	0.9	26.9	5.57297
1951	10	27	11.8	0	0	0	0	0	0.7	0	0	0	0	0	0	0	118.9	0	0	0	9.8	0.7	0.7	0	2.7	0	0	0	0	0	0	51.6	8.5	0	0	0	0	0	0	5.55135
1951	10	28	0	14.6	0	14.5	0	2.4	20.1	0	3.2	0	2	7.9	0	3.1	10.8	0	0	0	86.2	41.3	41.3	0	0	0	0	0	0	0	0	0	0	0	0	12.4	0	18	0	7.50811
1951	10	29	13.5	1	2.6	1	6.2	8.4	3.5	6.2	15.7	10.3	6.9	20.5	70.9	10.7	1.3	3.6	0.3	42.7	7.8	26.5	26.5	0	1.8	1	2.8	1.1	0	0	0	0	9.7	0	18.5	0	0	1.2	0	8.70811
1951	10	30	3.6	1.3	3.7	1.3	29.1	21.9	2.4	29.2	0.2	24.2	18	7.2	7.1	27.9	0	0.4	1.4	3.9	0	0	0	0	0.9	0	0	0	0	0	0	0	2.6	0.1	3.7	0	0	1.6	0	5.18108
1951	10	31	2.5	1.6	0	1.6	0	7.6	1.2	0	9.8	0	6.3	16.8	0	9.7	0	0	0	0	0	0	0	0	18.2	0	0	0	0	0	0	0	1.8	22.5	0	0	0	1.9	0	2.74324
1951	11	1	0	0	0	0	0	0	0	0	0	0	0	0	0	0	0	0	0	0	0	0	0	0	0	0	0	0	0	0	0	0	0	0	0	0	0	0	0	0
1951	11	2	0	0	0	0	0	0	0	0	0	1.1	0	0	0	0	0.1	0.8	5.7	0	0	0	0	0	1.1	0	0	0	0	0	0	0	0	0	0	0	0	0	0	0.237838
1951	11	3	0	0	0	0	0	0	0	0	0	0	0	0	0	0	0.4	2.4	0	0.5	0.6	0	0	0	0	0	0	0	0	0	0	0	0	0	0	0	0	0	0	0.105405
1951	11	4	0	0	0	0	0	0	0	0	0	0	0	0	0	0	0.1	0	0	0	1.8	0	0	0	0	0	0	0	0	0	0	0	0	0	0	0	0	0	0	0.0513514
1951	11	5	0	0	0	0	0	0	0	0	0	0	0	0	0	0	0	0	0	0	0	5.6	5.6	0	0	0	0	0	0	0	0	0	0	0	0	0	0	0	0	0.302703
1951	11	6	0	0	0	0	0	0	0	0	0	0	0	0	0	0	0	0	0	0	0	0	0	0	0	0	0	0	0	0	0	0	0	0	0	0	0	0	0	0
1951	11	7	0	0	0	0	0	0.5	0	0	11.5	0	3.1	1.4	0	0	0	0	0	0	0	0	0	0	0	0	0	0	0	0	0	0	0	0	0	0	0	0	0	0.445946
1951	11	8	0	0	0	0	0	0	0	0	0	0	0	0	0	0	0	0	0	0	0	0	0	0	0	0	0	0	0	0	0	0	0	0	0	0	0	0	0	0
1951	11	9	0	0	0	0	0.1	0	0	0.1	0	9.9	0	0	0	0	0	0.5	6.6	1.4	0	0	0	0	0	0	0	0	0	0	0	0	0	0	0	0	0	0	0	0.502703
1951	11	10	0	0	0	0	0	0	0	0	0	0	0	0	0	0	0	0	0	0	0	0	0	0	0	0	0	0	0	0	0	0	0	0	0	0	0	0	0	0
1951	11	11	0	0	0	0	0	0	0	0	0	0	0	0	0	0	0	0	0	0	0	0	0	0	0	0	0	0	0	0	0	0	0	0	0	0	0	0	0	0
1951	11	12	0	0	0	0	0	0	0	0	0	0	0	0	0	0	0	0	0	0	0	0	0	0	0	0	0	0	0	0	0	0	0	0	0	0	0	0	0	0
1951	11	13	0	0	0	0	0	0	0	0	0	0	0	0	0	0	0	0	0	0	0	0	0	0	0	0	0	0	0	0	0	0	0	0	0	0	0	0	0	0
1951	11	14	0	0	0	0	0	0	0	0	0	0	0	0	0	0	0	0	0	0	0	0	0	0	0	0	0	0	0	0	0	0	0	0	0	0	0	0	0	0
1951	11	15	0	0	0	0	0	0	0	0	0	0	0	0	0	0	0	0	0	0	0	0	0	0	0	0	0	0	0	0	0	0	0	0	0	0	0	0	0	0
1951	11	16	0	0	0	0	0	0	0	0	0	0	0	0	0	0	0	0	0	0	0	0	0	0	0	0	0	0	0	0	0	0	0	0	0	0	0	0	0	0
1951	11	17	0	0	0	0	0	0	0	0	0	0	0	0	0	0	0	2.4	0	0.3	0	0	0	0	0	0	0	0	0	0	0	0	0	0	0	0	0	0	0	0.072973
1951	11	18	0	0	0	0	0	0	0	0	0	0	0	0	0	0	0	0	0	0	0	0	0	0	0	0	0	0	0	0	0	0	0	0	0	0	0	0	0	0
1951	11	19	0	0	0	0	0	0	0	0	0	0	0	0	0	0	0	0	0	0	0	0	0	0	0	0	0	0	0	0	0	0	0	0	0	0	0	0	0	0
1951	11	20	0	0	0	0	0	0	0	0	0	0	0	0	0	0	0	0	0	0	0	0	0	0	0	0	0	0	0	0	0	0	0	0	0	0	0	0	0	0
1951	11	21	0	0	0	0	0	0	0	0	0	0	0	0	0	0	0	0	0	0	0	2.1	2.1	0	0	0	0	0	0	0	0	0	0	0	0	0	0	0	0	0.113514
1951	11	22	0	0	0	0	0	0	0	0	0	0	0	0	0	0	0	0	0	0	0	0	0	0	0	0	0	0	0	0	0	0	0	0	0	0	0	0	0	0
1951	11	23	0	0	0	0	0	0	0	0	0	0	0	0	0	0	0	0	0	0	0	0	0	0	0	0	0	0	0	0	0	0	0	0	0	0	0	0	0	0
1951	11	24	0	0	0	0	0	0	0	0	0	0	0	0	0	0	0	0	0	0	0	0	0	0	0	0	0	0	0	0	0	0	0	0	0	0	0	0	0	0
1951	11	25	0	0	0	0	0	0	0	0	0	0	0	0	0	0	0	0	0	0	0	0	0	0	0	0	0	0	0	0	0	0	0	0	0	0	0	0	0	0
1951	11	26	0	0	0	0	0	0	0	0	0	0	0	0	0	0	0	0	0	0	0	0	0	0	0	0	0	0	0	0	0	0	0	0	0	0	0	0	0	0
1951	11	27	0	0	0	0	0	0	0	0	0	0	0	0	0	0	0	0	0	0	0	0	0	0	0	0	0	0	0	0	0	0	0	0	0	0	0	0	0	0
1951	11	28	0	0	0	0	0	0	0	0	0	0	0	0	0	0	0	0	0	0	0	0	0	0	0	0	0	0	0	0	0	0	0	0	0	0	0	0	0	0
1951	11	29	0	0	0	0	0	0	0	0	0	0	0	0	0	0	0	0	0	0	0	0	0	0	0	0	0	0	0	0	0	0	0	0	0	0	0	0	0	0
1951	11	30	0	0	0	0	0	0	0	0	0	0	0	0	0	0	0.4	0	0	0	0.4	0	0	0	0	0	0	0	0	0	0	0	0	0	0	0	0	0	0	0.0216216
1951	12	1	0	0	0	0	0	0	0	0	0	0	0	0	0	0	0	0	0	0	0	0	0	0	0	0	0	0	0	0	0	0	0	0	0	0	0	0	0	0
1951	12	2	0	0	0	0	0	0	0	0	0	0	0	0	0	0	0	0	0	0	0	0	0	0	0	0	0	0	0	0	0	0	0	0	0	0	0	0	0	0
1951	12	3	0	0	0	0	0	0	0	0	0	0	0	0	0	0	0	0	0	0	0	0	0	0	0	0	0	0	0	0	0	0	0	0	0	0	0	0	0	0
1951	12	4	0	0	0	0	0	0	0	0	0	0	0	0	0	0	0	0	0	0	0	0	0	0	0	0	0	0	0	0	0	0	0	0	0	0	0	0	0	0
1951	12	5	0	0	0	0	0	0	0	0	0	0	0	0	0	0	0	0	0	0	0	0	0	0	0	0	0	0	0	0	0	0	0	0	0	0	0	0	0	0
1951	12	6	0	0	0	0	0	0	0	0	0	0	0	0	0	0	0	0	0	0	0	0	0	0	0	0	0	0	0	0	0	0	0	0	0	0	0	0	0	0
1951	12	7	0	0	0	0	0	0	0	0	0	0	0	0	0	0	0	0	0	0	0	0	0	0	0	0	0	0	0	0	0	0	0	0	0	0	0	0	0	0
1951	12	8	0	0	0	0	0	0	0	0	0	0	0	0	0	0	0	0	0	0	0	0	0	0	0	0	0	0	0	0	0	0	0	0	0	0	0	0	0	0
1951	12	9	0	0	0	0	0	0	0	0	0	0	0	0	0	0	0	0	0	0	0	0	0	0	0	0	0	0	0	0	0	0	0	0	0	0	0	0	0	0
1951	12	10	0	0	0	0	0	0	0	0	0	0	0	0	0	0	0	0	0	0	0	0	0	0	0	0	0	0	0	0	0	0	0	0	0	0	0	0	0	0
1951	12	11	0	0	0	0	0	0	0	0	0	0	0	0	0	0	0	0	0	0	0	0	0	0	0	0	0	0	0	0	0	0	0	0	0	0	0	0	0	0
1951	12	12	0	0	0	0	0	0	0	0	0	0	0	0	0	0	0	0	0	0	0	0	0	0	0	1	2.3	0.7	0	0	0	0	0	0	0	0.5	0	0	0	0.121622
1951	12	13	0	0	0	0	0	0	0	0	0	0	0	0	0	0	0	0	0	0	0	0	0	0	0	0	0	0	0	0	0	0	0	0	0	0	0	0	0	0
1951	12	14	0	0	0	0	0	0	0	0	0	0	0	0	0	0	0	0	0	0	0	0	0	0	0	0	0	0	0	0	0	0	0	0	0	0	0	0	0	0
1951	12	15	0	0	0	0	0	0	0	0	0	0	0	0	0	0	0	0	0	0	0	0	0	0	0	0	0	0	0	0	0	0	0	0	0	0	0	0	0	0
1951	12	16	0	0	0	0	0	0	0	0	0	0	0	0	0	0	0	0	0	0	0	0	0	0	0	0	0	0	0	0	0	0	0	0	0	0	0	0	0	0
1951	12	17	0	0	0	0	0	0	0	0	0	0	0	0	0	0	0	0	0	0	0	0	0	0	0	0	0	0	0	0	0	0	0	0	0	0	0	0	0	0
1951	12	18	0	0	0	0	0	0	0	0	0	0	0	0	0	0	0	0	0	0	0	0	0	0	0	0	0	0	0	0	0	0	0	0	0	0	0	0	0	0
1951	12	19	0	0	0	0	0	0	0	0	0	0	0	0	0	0	0	0	0	0	0	0	0	0	0	0	0	0	0	0	0	0	0	0	0	0	0	0	0	0
1951	12	20	0	0	0	0	0	0	0	0	0	0	0	0	0	0	0	0	0	0	0	0	0	0	0	0	0	0	0	0	0	0	0	0	0	0	0	0	0	0
1951	12	21	0	0	0	0	0	0	0	0	0	0	0	0	0	0	0	0	0	0	0	0	0	0	0	0	0	0	0	0	0	0	0	0	0	0	0	0	0	0
1951	12	22	0	0	0	0	0	0	0	0	0	0	0	0	0	0	0	0	0	0	0	0	0	0	0	0	0	0	0	0	0	0	0	0	0	0	0	0	0	0
1951	12	23	0	0	0	0	0	0	0	0	0	0	0	0	0	0	0	0	0	0	0	0	0	0	0	0	0	0	0	0	0	0	0	0	0	0	0	0	0	0
1951	12	24	0	0	0	0	0	0	0	0	0	0	0	0	0	0	0	0	0	0	0	0	0	0	0	0	0	0	0	0	0	0	0	0	0	0	0	0	0	0
1951	12	25	0	0	0	0	0	0	0	0	0	0	0	0	0	0	0	0	0	0	0	0	0	0	0	0	0	0	0	0	0	0	0	0	0	0	0	0	0	0
1951	12	26	0	0	0	0	0	0	0	0	0	0	0	0	0	0	0	0	0	0	0	0	0	0	0	0	0	0	0	0	0	0	0	0	0	0	0	0	0	0
1951	12	27	0	0	0	0	0	0	0	0	0	0	0	0	0	0	0	0	0	0	0	0	0	0	0	0	0	0	0	0	0	0	0	0	0	0	0	0	0	0
1951	12	28	0	0	0	0	0	0	0	0	0	0	0	0	0	0	0	0	0	0	0	0	0	0	0	0	0	0	0	0	0	0	0	0	0	0	0	0	0.3	0.00810811
1951	12	29	0	0	0	0	0	0	0	0	0	0	0	0	0	0	0	0	0	0	0	0	0	0	0	0	0	0	0	0	0	0	0	0	0	0	0	0	0	0
1951	12	30	0	0	0	0	0	0	0	0	0	0	0	0	0	0	0	0	0	0	0	0	0	0	0	0	0	0	0	0	0	0	0	0	0	0	0	0	0	0
1951	12	31	0	0	0	0	0	0	0	0	0	0	0	0	0	0	0	0	0	0	0	0	0	0	0	0	0	0	0	0	0	0	0	0	0	0	0	0	0	0
1952	1	1	0	0	0	0	0	0	0	0	0	0	0	0	0	0	0.5	0	0	0	1.3	0	0	0	0	0	0	0	0	0	0	0	0	0	0	0	0	0	0	0.0486486
1952	1	2	0	0	0	0	0	0	0	0	0	0	0	0	0	0	0	0	0	0	0	0	0	0	0	0	0	0	0	0	0	0	0	0	0	0	0	0	0	0
1952	1	3	0	0	0	0	0	0	0	0	0	0	0	0	0	0	0	0	0	0	0	0	0	0	0	0	0	0	0	0	0	0	0	0	0	0	0	0	0	0
1952	1	4	0	0	0	0	0	0	0	0	0	0	0	0	0	0	0	0	0	0	0	0	0	0	0	0	0	0	0	0	0	0	0	0	0	0	0	0	0	0
1952	1	5	0	0	0	0	0	0	0	0	0	0	0	0	0	0	0	0	0	0	0	0	0	0	0	0	0	0	0	0	0	0	0	0	0	0	0	0	0	0
1952	1	6	0	0	0	0	0	0	0	0	0	0	0	0	0	0	0	0	0	0	0	0	0	0	0	0	0	0	0	0	0	0	0	0	0	0	0	0	0	0
1952	1	7	0	0	0	0	0	0	0	0	0	0	0	0	0	0	0	0	0	0	0	0	0	0	0	0	0	0	0	0	0	0	0	0	0	0	0	0	0	0
1952	1	8	0	0	0	0	0	0	0	0	0	0	0	0	0	0	0	0	0	0	0	0	0	0	0	0	0	0	0	0	0	0	0	0	0	0	0	0	0	0
1952	1	9	0	0	0	0	0	0	0	0	0	0	0	0	0	0	0	0	0	0	0	0	0	0	0	0	0	0	0	0	0	0	0	0	0	0	0	0	0	0
1952	1	10	0	0	0	0	0	0	0	0	0	0	0	0	0	0	0	0	0	0	0	0	0	0	0	0	0	0	0	0	0	0	0	0	0	0	0	0	0	0
1952	1	11	0	0	0	0	0	0	0	0	0	0	0	0	0	0	0	0	0	0	0	0	0	0	0	0	0	0	0	0	0	0	0	0	0	0	0	0	0	0
1952	1	12	0	0	0	0	0	0	0	0	0	0	0	0	0	0	0	0	0	0	0	0	0	0	0	0	0	0	0	0	0	0	0	0	0	0	0	0	0	0
1952	1	13	0	0	0	0	0	0	0	0	0	0	0	0	0	0	0	0	0	0	0	0	0	0	0	0	0	0	0	0	0	0	0	0	0	0	0	0	0	0
1952	1	14	0	0	0	0	0	0	0	0	0	0	0	0	0	0	0	0	0	0	0	0	0	0	0	0	0	0	0	0	0	0	0	0	0	0	0	0	0	0
1952	1	15	0	0	0	0	0	0	0	0	0	0	0	0	0	0	0	0	0	0	0	0	0	0	0	0	0	0	0	0	0	0	0	0	0	0	0	0	0	0
1952	1	16	0	0	0	0	0	0	0	0	0	0	0	0	0	0	0	0	0	0	0	0	0	0	0	0	0	0	0	0	0	0	0	0	0	0	0	0	0	0
1952	1	17	0	0	0	0	0	0	0	0	0	0	0	0	0	0	0	0.6	2.6	0.2	0	2	2	0	0	0	0	0	0	0	0	0	0	0	0	0	0	0	0	0.2
1952	1	18	0	0	0	0	0	0	0	0	0	0	0	0	0	0	0	0	0	0	0	0	0	0	0	0	0	0	0	0	0	0	0	0	0	0	0	0	0	0
1952	1	19	0	0	0	0	0	0	0	0	0	0	0	0	0	0	0	0	0	0	0	0	0	0	0	0	0	0	0	0	0	0	0	0	0	0	0	0	0	0
1952	1	20	0	0	0	0	0	0	0	0	0	0	0	0	0	0	0	0	0	0	0	0	0	0	0	0	0	0	0	0	0	0	0	0	0	0	0	0	0	0
1952	1	21	0	0	0.4	0	0	0	0	0	0	0	0	0	0	0	0	0	0	0	0	0	0	0	0	0	0	0	0	0	0	0	0	0	0.3	0	0	0	0	0.0189189
1952	1	22	0	0	0	0	0.4	0	0	0.2	0	0.2	0	0	0.1	0	0	0	0	0	0	0	0	0	0	0	0	0	0	0	0	0	0	0	0	0	0	0	0	0.0243243
1952	1	23	0	0	0	0	0	0	0	0	0	0	0	0	0	0	0	0	0	0	0	0	0	0	0	0	0	0	0	0	0	0	0	0	0	0	0	0	0	0
1952	1	24	0	0	0	0	0	0	0	0	0	0	0	0	0	0	0	0	0	0	0	0	0	0	0	0	0	0	0	0	0	0	0	0	0	0	0	0	0	0
1952	1	25	0	0	0	0	0	0	0	0	0	0	0	0	0	0	0	0	0	0	0	0	0	0	0	0.9	2.3	0.4	0	0	0	0	0	0	0	0.2	0	0	0	0.102703
1952	1	26	0	0	0	0	0	0	0	0	0	0	0	0	0	0	0	0	0	0	0	0	0	0	0	0	0	0	0	0	0	0	0	0	0	0	0	0	0	0
1952	1	27	0	0	0	0	0	0	0	0	0	0	0	0	0	0	0	0	0	0	0	0	0	0	0	0	0	0	0	0	0	0	0	0	0	0	0	0	0	0
1952	1	28	0	0	0	0	0	0	0	0	0	0	0	0	0	0	0	0	0	0	0	0	0	0	0	0	0	0	0	0	0	0	0	0	0	0	0	0	0	0
1952	1	29	0	0	0	0	0	0	0	0	0	0	0	0	0	0	0	0	0	0	0	0	0	0	0	0	0	0	0	0	0	0	0	0	0	0	0	0	0	0
1952	1	30	0	0	0	0	0	0	0	0	0	0	0	0	0	0	0	0	0	0	0	0	0	0	0	0	0	0	0	0	0	0	0	0	0	0	0	0	0	0
1952	1	31	0	0	0	0	0	0	0	0	0	0	0	0	0	0	0	0	0	0	0	0	0	0	0	0	0	0	0	0	0	0	0	0	0	0	0	0	0	0
1952	2	1	0	0	0	0	0	0	0	0	0	0	0	0	0	0	0	0	0	0	0	0	0	0.3	0	0	0	0	0	0.6	0	0	0	0	0	0	0.2	0	0	0.0297297
1952	2	2	0	0	0	0	0	0	0	0	0	0	0	0	0	0	0	0	0	0	0	0	0	0	0	0	0	0	0	0	0	0	0	0	0	0	0	0	0	0
1952	2	3	0	0	0	0	0	0	0	0	0	0	0	0	0	0	0	0	0	0	0	0	0	0	0	0	0	0	0	0	0	0	0	0	0	0	0	0	0	0
1952	2	4	0	0	0	0	0	0	0	0	0	0	0	0	0	0	0	0	0	0	0	0	0	0	0	0	0	0	0	0	0	0	0	0	0	0	0	0	0	0
1952	2	5	0	0	0	0	0	0	0	0	0	0	0	0	0	0	0	0	0	0	0	0	0	0	0	1.5	2.9	1.5	0	0	0	0	0	0	0	2.3	0	0	0	0.221622
1952	2	6	0	0	11.6	0	0	0	0	0	0.6	0	0	3.6	0	0	0	0	0	0	0	0	0	0	0	0	0	0	0	0	0	0	0	0	1.2	0	0	0	0	0.459459
1952	2	7	0	1.8	0	2.3	16.2	0	0	15.8	0.2	1.8	0	0.3	13.3	4.3	0	0	0	0	0	0	0	0	0	0	0	0	0	0	0	0	0	1.5	0	0	0	1.8	0	1.6027
1952	2	8	0	0	0	0	0	0	0	0	0	0	0	0	0	0	10.2	0	0	0	0.4	0	0	0	0	0	0	0	0	0	0	0	0	0	0	0	0	0	0	0.286486
1952	2	9	0	0	0	0	0	0	0	0	0	0	0	0	0	0	0	0	0	0	0	0	0	0	0	0	0	0	0	0	0	0	0	0	0	0	0	0	0	0
1952	2	10	0	0	0	0	0	2.5	0	0	0.8	0	0	0	0	0	0	0	0	0	21.1	0	0	0	0	0	0	0	0	0	0.2	0	0	0	0	0	0	0	0	0.664865
1952	2	11	0	0	0	0	0	0	0	0	0	0	0	0	0	0	0	0	0	0	0	0	0	0	0	0	0	0	0	0	0	0	0	0	0	0	0	0	0	0
1952	2	12	0	0	0	0	0	0	0	0	0	0	0	0	0	0	0	0	0	0	0	0	0	0	0	0	0	0	0	0	0	0	0	0	0	0	0	0	0	0
1952	2	13	0	0	0	0	0	0	0	0	0	0	0	0	0	0	0	0	0	0	0	0	0	0	0	0	0	0	0	0	0	0	0	0	0	0	0	0	0	0
1952	2	14	0	0	0	0	0	0	0	0	0	0	0	0	0	0	0	0	0	0	0	0	0	0	0	0	0	0	0	0	0	0	0	0	0	0	0	0	0	0
1952	2	15	0	0	0	0	0	0	0	0	0	0	0	0	0	0	0	0	0	0	0	0	0	0	0	0	0	0	0	0	0	0	0	0	0	0	0	0	0	0
1952	2	16	0	0	0	0	0	0	0	0	0	0	0	0	0	0	0	0	0	0	0	0	0	0	0	0	0	0	0	0	0	0	0	0	0	0	0	0	0	0
1952	2	17	0	0	0	0	0	0	0	0	0	0	0	0	0	0	0	0	0	0	0	8.7	8.7	0	0	0	0	0	0	0	0	0	0	0	0	0	0	0	0	0.47027
1952	2	18	0	0	0	0	0	0	0	0	0	0	0	0	0	0	6.5	0	0	0	13.6	0	0	0	0	0	0	0	0	0	0	1.7	0	0	0	0	0	0	0	0.589189
1952	2	19	0	0	0	0	0	0	0	0	0	0	0	0	0	0	0	0	0	0	0	0	0	0	0	0	0	0	0	0	0	0	0	0	0	0	0	0	0	0
1952	2	20	0	0	0	0	0	0	0	0	0	0	0	0	0	0	0	0	0	0	0	0	0	0	0	0	0	0	0	0	0	0	0	0	0	0	0	0	0	0
1952	2	21	0	0	0	0	0	0	0	0	0	0	0	0	0	0	0	0	0	0	0	0	0	0	0	0	0	0	0	0	0	0	0	0	0	0	0	0	7	0.189189
1952	2	22	0	0	0	0	0	0	0	0	0	0	0	0	0	0	0	0	0	0	0	0	0	0	0	0	0	0	0	0	0	0	0	0	0	0	0	0	0	0
1952	2	23	0.5	0	0	0	0	0	0.8	0	0	0	0	0	0	0	0	0	0	0	0	0	0	0	0	0	0	0	0	0	0	0	0	0	0	0	0	0	0	0.0351351
1952	2	24	0	0	0	0	0	0	0	0	0	0	0	0	0	0	0	0	0	0	0	0	0	0	0	0	0	0	0	0	0	0	0	0	0	0	0	0	0	0
1952	2	25	0	0	0	0	0	0	0	0	0	0	0	0	0	0	0	0	0	0	0	0	0	0	0	0	0	0	0	0	0	0	0	0	0	0	0	0	0	0
1952	2	26	0	0	0	0	0	0	0	0	0	0	1.7	0	0	0	0	3.5	4.1	3.7	0	1.4	1.4	0	0	0	0	0	0	0	0	0	0	0	0	0	0	0	0	0.427027
1952	2	27	0	0	0	0	0	0	0	0	0	0	0	0	0	0	0	0	0	0	0	0	0	0	0	0	0	0	0	0	0	0	0	0	0	0	0	0	0	0
1952	2	28	0	0	0	0	0	0	0	0	0	0	0	0	0	0	0	0	0	0	0	0	0	0	0	0	0	0	0	0	0	0	0	0	0	0	0	0	0	0
1952	2	29	0	0	0	0	0	0	0	0	0	0	0	0	0	0	0	0	0	0	0	0	0	0	0	0	0	0	0	0	0	0	0	0	0.1	0	0	0	0	0.0027027
1952	3	1	0	0	0	0	0	0	0	0	0	2.4	0	0	0	0	0	0	0	0	0	0	0	0	0	0	0	0	0	0	0	0	0.8	0	0	0	0	0	0	0.0864865
1952	3	2	0	0	0	0	0	0	0	0	0	0	0	0	0	0	0	0	0	0	0	0	0	0	0	0	0	0.2	0	0	0	0	0	0	0	1.7	0	0	0	0.0513514
1952	3	3	0.1	0.2	0	0.5	0	0	1.4	0	0	0	0	0	0	0	0	0	0	0	0	0	0	0	0	0	0	0	0	0	0	0	0	0	0	0	0	1	0	0.0864865
1952	3	4	0	1.2	0	3.3	0	0	0	0	0	0	0	0	0	0	0	0	0	0	0	0	0	0	0	0	0	0	0	0	0	0	0	0	0	0.3	0	6.3	0	0.3
1952	3	5	0	0	0	0	0	0	0	0	0	0	0	0	0	0	0	0	0	0	0	0	0	0	0	0	0	0	0	0	0	0	0	0	0	0	0	0	0	0
1952	3	6	0	0	3.5	0	0	0	0	0	0	0	4.8	0	0	0.7	0	0	0	0	0	0	0	0	0	0	0	0	0	0	0	0	0	0	0	0	0	0	0	0.243243
1952	3	7	0	0.1	0	0.3	19.1	0	0	14.7	0	0	0	0	14.8	5.9	0	1.6	1.9	2	0	0.1	0.1	0	0	0	0	0	0	0	0	0.2	0	0.3	0	0	0	0.6	0	1.66757
1952	3	8	0	0	0	0	0	0	0	0	0	0	0	0	0	0.5	0	3.6	2.3	1.3	0	1.4	1.4	0	0	0	0	0	0	0	0	0	0	0	0	0	0	0	0	0.283784
1952	3	9	0	0	0	0	0	0	0	0	0	0	0	0	0	0	0	1.3	2.2	3	0	2	2	0	0	0	0	0	0	0	0	0	0	0	0	0	0	0	0	0.283784
1952	3	10	0	0	0	0	0	0	0	0	0	0	0	0	0	0	0	4.9	3.9	1.1	0	7	7	0	0	0	0	0	0	0	0	0	0	0	0	0	0	0	9.8	0.910811
1952	3	11	0	0	0	0	0	0	0	0	0	0	0	0	0	0	0	0	0	0	0	0	0	0	0	0	0	0	0	0	0	0	0	0	0	0	0	0	0	0
1952	3	12	0	0	0	0	0	0	0	0	0	0	0	0	0	0	0	0	0	0	0	0	0	0	0	0	0	0	0	0	0	0	0	0	0	0	0.1	0	0	0.0027027
1952	3	13	0	0	0	0	0	0	0	0	0	7.1	0	0	0	0	0	0	0	0	0	0	0	0	0	0	0	0	0	0	0	0	0	0	0	0	0	0	0	0.191892
1952	3	14	0	0.4	0	0	0	0	0	0	0	0	0	0	0	0	0	0	0	0	0	0	0	0	0	0	0	0	0	0	0	0	0	0	0	0	0	0	0	0.0108108
1952	3	15	0	0	0	0	0	0	0	0	0	0	0	0	0	0	0	0	0	0	0	0	0	0	0	0	0	0	0	0	0	0	0	0	0	0	0	0	0	0
1952	3	16	0.7	0	0	0	0	4.1	2	0	7.8	0	0	0.8	0	0	0	0	0	0	0	0	0	0	0	0	0	0	0	0	0	0	0	0	0	0	0	0	0	0.416216
1952	3	17	0	0	0	0	0	0	0	0	0	0	0	0	0	0	0	0	0	0	0	0	0	0	0	0	0	0	0	0	0	0	0	0	0	0	0	0	0	0
1952	3	18	0	0	0	0	0	0.4	0	0	0	0	0	2.5	0	0	0	0	0	0	0	0	0	0	0	0	0	0	0	0	0	0	0	0	0	0	0	0	0	0.0783784
1952	3	19	0	0	0	0	0	0	0	0	0	0	0.4	0	0	0	0	0	0	0	0	0	0	0	0	0	0	0	0	0	0	0	0	0	0	0	0	0	0	0.0108108
1952	3	20	0	0	0	0	0	0	0	0	0	0	0	0	0	0	5.9	0	0	0	13.8	0	0	0	0	0	0	0	0	0	0	0	0	0	1.3	0	0	0	0	0.567568
1952	3	21	0	0	0	0	0	0	0	0	0	1.5	0	0	0	0	0	0	0	0	0	0	0	0	0	0	0	0	0	0	0	0	0	0	0	0	0	0	0	0.0405405
1952	3	22	0	0	0	0	0	0	0	0	0	0	0	0	0	0	2.2	0	0	0	5.2	0	0	0	0	0	0	0	0	0	0	0	0	0	0	0	0	0	0	0.2
1952	3	23	0	0	0	0	0	0	0	0	0	0	0	0	0	0	8.1	0	0	0	18.9	0	0	0	0	0	0	0	0	0	0	0	0	0	0	0	0	0	0	0.72973
1952	3	24	0	0	0	0	0	0	0	0	0	0	0	0	0	0	0	0	0	0	0	0	0	0	0	0	0	0	0	0	0	0	0	0	0	0	0	0	0	0
1952	3	25	0	0	0	0	0	0	0	0	0	0	0	0	0	0	0	0	0	0	0	0	0	0	0	0	0	0	0	0	0	0	0	0	0	0	1.8	0	0	0.0486486
1952	3	26	0	0	0	0	0	0	0	0	1.3	0	0	0.5	0	0	0	0	0	0	0	0	0	0	0	0	0	0	0	0	0	0	0	0	0	0	0	0	0	0.0486486
1952	3	27	0	0	0	0	0	0	0	0	0	0	0	0	0	0	0	0	0	0	0	0	0	0	0	0	0	0	0	0	0	0	0	0	0	0	0	0	0	0
1952	3	28	0	0	0	0	0	0	0	0	0	0	0	0	0	0	0	1.9	9.1	4.1	0	14.8	14.8	0	1	0	0	0	0	0	0	0	0	0	0	0	0	0	0	1.23514
1952	3	29	0	0	22.5	0	0	0	0	0	0	0	0	0	0	0	3.1	0	0	0	7.2	4.6	4.6	0	1.1	0	0	0	0	0	0	0	0	0	0	0	0	0	0	1.16486
1952	3	30	0	0	0	0	6.7	0	0	5.1	0	0	0	0	1.8	0	0	0	0	0	0	0	0	0	0	0	0	0	0	0	0	0	0	0	0	0	0	0	0	0.367568
1952	3	31	0	0	0	0	0	0	0	0	0	0	0	0	0	0	0	0	0	0	0	0	0	0	0	0	0	0	0	0	0	0	0	0	0	0	0	0	0	0
1952	4	1	0	0	0	0	0	0	0	0	0	0	0	0	0	0	0	0	0	0	0	0	0	0	6.4	0	0	0	0	0	0	0	0	0	0	0	0	0	0	0.172973
1952	4	2	0	0	0	0	0	0	0	0	0	0	0	0	0	0	0	0	0	0	0	0	0	0	2.2	0.4	1.4	0	0	0	0	0	0	0	0	0	0	0	0	0.108108
1952	4	3	22.6	0	0	0	0	0	25.9	0	0	0	0	0	0	0.1	0	0	0	0	0	0	0	0	0	0	0	0	0	0	0	0	0	0	0	0	0	0	0	1.31351
1952	4	4	0	0	0	0	0	0	0	0	0.1	0	0	0	0	2.6	0	0	0	0	0	0	0	0	0	2.8	0.3	0	0	0	0	0	0	0	12.5	0	0	0	0	0.494595
1952	4	5	0	0	0	0	0	0	0	0	0	12.6	0	0	0	0	0	0	0	0	0	0	0	0	0	0	0	0	0	0	0	0	0	0	0	0	0	0	0	0.340541
1952	4	6	0	0	0	0	0	0	0	0	0	0	39.9	0	6	0	0	0	0	0	0	0	0	0	0	0	0	0	0	0	0	0	0	0	0	0	0	0	0	1.24054
1952	4	7	0	0	0	0	0	0	0	0	0	0	0	0	17.9	7.9	0	0	29.1	0	0	0	0	0	0	0	0	0	0	0	0	12.8	0	0	0	0	0	0	0	1.82973
1952	4	8	0	0	0	0	0	0	0	0	0	0	0	0	0	1.6	0.9	0	18.1	0	1.1	0	0	0	14.3	0	0	0	0	0	0	0	0	0	0	0	0	0	0	0.972973
1952	4	9	0	0	0	0	0	0	0	0	0	0	0	0	0	0	0.1	0	0	0	0.2	0	0	0	0	0	0	0	0	0	0	0	0	0	0	0	0	0	0	0.00810811
1952	4	10	0	0	6	0	0	0	0	0	0	0	0	0	0	0	2.8	0	0	0	3.7	0	0	0	0	0	0	0	0	0	0	0	0	0	0	0	0	0	11.1	0.637838
1952	4	11	0	8.5	0	3.7	31.2	0	0	32.5	0	0	0	0	3.7	0	3.9	0	0	0	5.1	0	0	0	0	0	0	0	0	0	0	0	0	0	0	0	0	4	0	2.5027
1952	4	12	0	0	0	0	0	0	0	0	2.9	0.1	0	16.9	0	0	0	0	0	0	0	0	0	4.7	0	0	0	0	0	0.6	0	0	0	0	0	6.6	18.9	0	0	1.37027
1952	4	13	0	3	0	9.7	0	0	0	0	0	0	0	0	0	0	0	0	0	0	0	0	0	0	0	0	0	0	0	0	0	0	0	0	3.3	0	0	0	0	0.432432
1952	4	14	0	0	0	0	0	0	0	0	0	7.8	0	0	0	7.9	0	0	0	0	0	0	0	0	0	0	0	0	0	0	0	0	0	0	0	0	0	0	0	0.424324
1952	4	15	0	0	0	0	0	0	0	0	0	0	0	0	0	0.1	0	0	0	0	0	0	0	0	0	0	0	0	0	0	0	0	0	0	2.3	0	0	0	0	0.0648649
1952	4	16	0	0	0	0	0	0	0	0	0	5	0	0	0	4.9	0	0	0	0	0	0	0	0	1.4	0	0	0	0	0	0	0	0	0	0	0	0	0	0	0.305405
1952	4	17	0	0	0	0	0	0	0	0	0	0	0	0	0	0	0	53.5	11.6	46.5	0	13.7	13.7	0	0	0	0	0	0	0	0	0	0	0	0	0	0	0	0	3.75676
1952	4	18	0	0	20.7	0	0	0	0	0	0	0	0	0	0	3.2	0	0	0	0	0	0	0	0	0	0	0	0	0	0	0	0	0	0	0	0	0	0	0	0.645946
1952	4	19	0	0	0	0	5.3	0	0	5.5	0	0	0	0	17.9	0	0	0	0	0	0	0	0	0	0	0	0	0	0	0	0	0	0	0	0	0	0	0	0	0.775676
1952	4	20	0	0	0	0	0	0	0	0	0	0	0	0	0	0	0	0	20.6	0	0	0	0	0	0	0	0	0	0	0	0	0	0	0	0	0	0	0	0	0.556757
1952	4	21	0	7	0	3.4	0	0	0	0	4	0	0	0	0	0	0	0	0.3	0	0	0	0	0	0	0	0	0	0	0	0	0	0	19.6	0	0	0	10.5	0	1.21081
1952	4	22	0	0	0	0	0	0	0	0	0	0	0	0	0	7.2	0	0	0	0	0	0	0	0	0	0	0	0	0	0.4	0	0	0	0	0	0	0	0	0	0.205405
1952	4	23	0	0	0	0	0	0	0	0	0	0	0	0	0	0	0	0	0	0	0	0	0	0	0	0	0	0	0	1.2	0	0	0	0	6.2	0	0	0	0	0.2
1952	4	24	0	0	0	0	0	0	0	0	0	11.4	0	0	0	0	0	0	0	0	0	0	0	0	0	0	0	0	1	0.4	0	0	0	0	2.2	0	0	0	0	0.405405
1952	4	25	0	0	0	0	0	0	0	0	0	4.3	0	0	0	0	0	0	0	0	0	0	0	5.3	0	0	2.3	0	0	5	0	0	0	0	0	0	0	0	0	0.456757
1952	4	26	0	0	0	0	0	6.7	0	0	14.3	0	0	0.2	0	0	0	0	0	0	0	0	0	0	0	0	0	6.2	0	0	6.2	0	0	0	0	3.4	0	0	0	1
1952	4	27	0	0	0	0	0	0	0	0	0	0	0	0	0	0	0	0	0	0	0	0	0	0	0	0	0	0	0	0	0	0	1.5	0	0	0	0	0	0	0.0405405
1952	4	28	0	0	0	0	0	19.9	0	0	30	0	0	10.5	0	0	0	8.6	23.8	7.7	0	59.5	59.5	0	0	0	0	0	0	0	0	0	18.3	0	0	0	0	0	0	6.42703
1952	4	29	0	0	0	0	0	4.1	0	0	9.3	15.7	0	6.8	0	0	13.9	0	0	0	18.2	0	0	0	0	0	0	0	0	0	0	0	0	0	0	0	0	0	0	1.83784
1952	4	30	0	0	0	0	0	0	0	0	0	0	0	0	0	0	29.1	0	0	0	38.3	0	0	0	0	0	0	0	0	0	0	0	0	0	0	0	0	0	0	1.82162
1952	5	1	0	0	0	0	0	0	0	0	0	0	0	0	0	0	0	0	0	0	0	0	0	0	8.5	0	0	0	0	0	0	1.3	0.9	0	0	0	0	0	2	0.343243
1952	5	2	0	0	0	0	0	9.9	0	0	0.1	0	0	6.6	0	0	0	0	1.8	0	0	19.7	19.7	0	0	0	0	0	0	0	0	11.7	26.4	0	0	0	58.5	0	0	4.17297
1952	5	3	0	0	18.6	0	0	0	0	0	0	0	0	0	0	0	0	0	1.4	0	0	23.1	23.1	0	0	0	0	0	0	0	0	2	0	0	0	0	0	0	0	1.84324
1952	5	4	16.4	0	0	0	26.9	0.1	5.6	27	0.6	0	0	2.5	0.2	2.7	0	0	0	0	0	0	0	0	0	0	0	4.2	0	0	0	0	0	0	12.3	25.9	0	0	23.6	4
1952	5	5	0	0	6.5	0	0	6.1	0	0	17.9	2.9	0	9.1	0	0	0	0	3.3	0	0	0	0	0	0	0	0	0	0	0	0	15.7	0	0	0.3	0	0	0	0.5	1.68378
1952	5	6	0	0	15.3	0	2.4	0	0	2.4	0	0.5	0	0	9	0	0	0	43.9	0	0	0	0	0	22.2	5.8	1.9	0	0	0	0	3.9	0	0	7.3	0	0	0	14	3.47568
1952	5	7	0	0	0	0	0.3	0	0	0.3	0	0.1	8.5	0	5.8	10.1	0	0	1.2	0	0	0	0	0	7.7	0	0	0	0	0	0	0	0	0	0	1.7	0	0	0	0.964865
1952	5	8	0	4.6	0	32.4	0	0	0	0	0	0	0	0	0	0	0	0	0	0	0	0	0	0	18.2	0	0	28.1	3.6	0	0	0	4.6	3.6	1.3	2.4	0	11.7	2.4	3.05135
1952	5	9	0	0	0	0	0	4	0	0	21.1	1.6	0	3.5	0	0	12.2	0	0	0	15.1	0	0	0	0	0	0	0	1.4	0	0	0	3.1	0	0	0	0	0	1.6	1.71892
1952	5	10	0	0	2.6	0	0	8.9	0	0	12.4	0	0	0.6	0	0	0.2	0	0	0	0.2	0	0	0	0	0	0	0	11.5	0	0	0	1.6	0	0	2.8	0	0	0	1.1027
1952	5	11	0	0	0	0	6.3	3.3	0	6.3	4.1	2.2	0	0.1	13.1	0	0	0	0	0	0	0	0	0	0	0	0	0	0	0	0	0	0	0	0	0	0	0	0	0.956757
1952	5	12	0	0	22.9	0	0	0	0	0	0	0	0	0	0	3.8	0	2.2	17.4	0.1	0	13.6	13.6	0	0	0	0	0	0	0	0	0	30.8	0	0	0	0	0	0	2.82162
1952	5	13	0	0	0	0	18.8	0	0	18.9	0	0	0	0	4.9	0.6	0	3.1	22.4	2.9	0	4.5	4.5	49	0	1.8	13.1	0	0	2.4	29.5	0	0	0	0	0	10.1	0	0	5.04054
1952	5	14	0	0	2.1	0	0	0	0	0	0	0	0	0	0	0.1	0	0	0	0	0	0	0	34.2	0	0	0	0	0	69.6	5.1	0	0	0	0	0	0	0	0	3.0027
1952	5	15	0	0	0	0	3.9	12.3	0	3.9	2.4	7.8	0	1.8	18	0	0	0	0	0	0	0	0	0	0	0	0	0	0	0	0	0	0	0	0	0	0	0	0	1.35405
1952	5	16	0	0	0	0	0	4.7	0	0	3	16.5	0	2.6	0	0	0	0	0	0	0	0	0	0	3.1	0	0	0	0	0	0	0	2	0	0	0	0	0	0	0.862162
1952	5	17	0	40.8	0	5.5	0	0.8	0	0	2.9	5.1	0	9.2	0	0	0	0	0	0	0	0	0	0	0	0	0	0	0	0	0	0	0	0	0	0	0	27.5	0	2.48108
1952	5	18	0	0	0	0	0	0.1	0	0	5.1	0.1	0	19.3	0	0	0	11.2	2.2	4	0	2.7	2.7	0	27.2	0	0	0	0	0	0	0	0	0	0	0	0	0	0	2.01622
1952	5	19	0	0	0	0	0	0	0	0	0	0.4	0	0	0	0	0.8	23.5	10.4	14.2	1.1	3.3	3.3	0	0	0	0	0	0	0	3.5	0	0	0	0	0	0	0	0	1.63514
1952	5	20	0	0	0	0	0	0	0	0	0	11	0	0	0	0	0	0	0	0	0	0	0	0	0	0	0	0	0	0	0	0	0	0	0	0	0	0	0	0.297297
1952	5	21	0	0	0	0	0	0	0	0	0	0	0	0	0	0	0	0	0	0	0	0	0	0	2.5	0	0	0	0	0	0	0	0	0	0	0	0	0	0.9	0.0918919
1952	5	22	0	3.7	0.2	48.5	0	0	0	0	0	0	0	0	0	2.1	26.3	7.2	5.7	29.9	32.6	3.2	3.2	0	0	0	0	0	0	0	0	0	0	2.5	0	0	0	4.7	0	4.58919
1952	5	23	0	0	5.4	0	18.8	0	0	18.9	0	0	0	0	6.8	2.9	30.9	0.1	4.7	9.2	38.3	5.6	5.6	0	0	0	0	0	0	0	0	0	0	0	0.9	13.2	0	0	0	4.35946
1952	5	24	2.8	0.4	16	4.4	0.2	0	2	0.2	12	12.9	0	0	1.1	10.2	0	0.5	10.3	0.1	0	13.1	13.1	0	0	0	0	0	0	0	0	0	0	6.8	0	4.6	0	41.2	0	4.10541
1952	5	25	1.9	9.6	3.3	0.5	11.7	0	12.6	11.8	0	0	0	0	0.2	0	0	0	0	0	0	0	0	0	0.3	0	0	0	0	0	0	0	0	2.4	0	0	0	3.7	0	1.56757
1952	5	26	0	0	16	0	7.5	0	0	7.6	0	0	0	0	3.7	0	0	15.6	7.8	0.6	0	12.3	12.3	0	0	0	0	0	0.9	0	1.8	0	0	0	0	0	0	0	0	2.32703
1952	5	27	0	0	0.2	0	17.1	0	0	17.2	0	7.6	25.3	0	5.1	21.4	0	18.3	3.4	19.9	0	7.6	7.6	0	0	13	14.9	0	8.6	0	34.3	0	0	0	0.4	0	0	0	0	5.9973
1952	5	28	1	0	0	0	6.4	0	1.3	6.4	0	2.5	5.2	0	18.2	0	0	0	0	0	0	0	0	0	0	0	0	0	0	0	0	0	2.8	0	8.5	0	0	0	0	1.41351
1952	5	29	19.1	0	0	0	0	0	4.4	0	0	1.5	0	0	0	0	0	0	0	0	0	0	0	0	0	0	0	0	0	0	0	0	0	0	0.6	0	0	0	16.4	1.13514
1952	5	30	1.3	0	0	0	0	0	11.4	0	0	1.8	0	0	0	0	18.2	0	0	0	22.6	0	0	0	0	0	0	0	0	0	0	0	0	0	0.8	0	0	0	1.1	1.54595
1952	5	31	0	28.5	0	11.3	0	0	0	0	0	1.8	25.4	0	0	6.6	0	0	0	0	0	0	0	0	0	0	0	0	0	0	2.3	0	3.3	28.6	0.9	0	0	0.4	1.5	2.98919
1952	6	1	2.4	0	0	0	0	0	8.5	0	0	13	0.2	0	0	0.2	0	0	0	0	0	0	0	0	0	0	0	0	0	0	0	0	0	0	0	0	0	0	0	0.656757
1952	6	2	2.9	0	5.1	0	0	0	20	0	0	30.4	9	0	0	0	0	0	0	0	0	0	0	13.5	5.3	0	0	17.1	0	8.7	0	0	0	0	0	16	3.5	0	0	3.55405
1952	6	3	0	0	3.3	0	13	0	0	13.4	0	0	0	0	27.8	0.7	10.2	26	9	35.8	0	8.7	8.7	0	0	0	0	4.5	27.3	0	0	0	0	0	0	1.6	1.8	0	1.3	5.21892
1952	6	4	0	7.6	7.5	28.8	4.9	0	0	5.1	0	0	5.8	0	8.6	20.9	6	8.7	6	21.1	0	15.4	15.4	0	0	2.9	2.2	3.2	0	0	0	0	0	0.8	0	5.6	0	8.3	6.1	5.15946
1952	6	5	0	37.2	0	5.9	0.8	6	0	0.8	41.2	0	13.1	16.3	0.1	24.6	0	0	0	0	0	0	0	4.7	15.8	0	0	0	0	5.9	0	0	12.6	22.4	0	0	0	24.8	0	6.27568
1952	6	6	0	0.4	2.8	28.9	0	8.3	0	0	25.6	0	0	0.3	0	0	0	0	0	0	0	0	0	56.7	3.3	0	0	0	0	3	1.7	0	4.4	0	17.9	0	34.3	5.1	0	5.20811
1952	6	7	0	0	0	0	0.1	0	0	0.1	0	28.5	0	0	0.6	0	0	0	0	0	0	0	0	0	0	5.6	1.5	0	0	0	0	0	28.2	0	0	14.5	2.3	0	0	2.2
1952	6	8	0	0	10.2	0	0	0	0	0	0	0	0	0	0	14.5	0	5.1	5.1	7	0	0.2	0.2	0	15.9	1.1	4.1	0	0	0	2	0	0	0	6.3	0	3.1	0	2.1	2.07838
1952	6	9	13.6	0	0	0	2.6	0	3.4	2.7	0	17.7	0	0	18.5	0	0	6.3	7.6	4.1	0	17.8	17.8	0	0	0	0	0	0	0	0	0	0	0	40.3	0	0	0	0	4.11892
1952	6	10	4.8	23.1	0	0.3	0	0	30	0	0	11.4	0	0	0	0	0	6.1	0.3	5.1	0	2.3	2.3	0	0	0	1.4	0	0	0	0	0	0	3.9	0	0	3.7	24.9	0	3.23243
1952	6	11	0	14.9	0	18	0	0	0	0	0	0	0	0	0	4.8	0	0	0	0	0	0	0	0	0.2	0	0	0	0	0	0	0	0	2.6	0	0	17.5	0.3	0	1.57568
1952	6	12	0	33.7	3.9	11.6	0	0	0	0	0	0	4.9	0	0	2.8	0	0	0	0	0	0	0	0	9.9	0	0	0	0	0	0	1.1	0	1.4	0	0	0	15.5	0	2.29189
1952	6	13	0	12.6	0.6	26.2	3.7	0	0	3.8	0	20.1	17.9	0	21.7	0	7.4	0	0	0	12.9	0	0	1.2	6.4	0	0	0	0	58.5	0	8	0	26.1	0	0	0	10	0	6.40811
1952	6	14	30.5	0	0.1	0	13.1	0	2.7	13.6	0	0	0	0	12.8	3.5	7.2	0	46.6	0	7.6	0	0	0	0	0	0	0	0	0	0	0	0	0	0	0	0	0	0	3.72162
1952	6	15	0	0	2.1	0	27.6	29.6	0.3	28.6	16.5	0.3	0	1.1	4.3	0	0	0	13.3	0	0	0	0	0	0	0	0	0	0	0	0	5.3	2.8	0	0	0	0	0	13.7	3.93243
1952	6	16	0	0	2.9	0	8.5	62.3	7	8.8	29.1	23.3	0	35.3	2.5	0	0	10.7	2.2	5	0	1.8	1.8	0	14.4	0	0	0	0	0	0	10.3	9.8	0	0	0	0	0	1.4	6.40811
1952	6	17	0	0	10.4	0	0.1	0	0	0.1	0	0	6.8	0	3.1	3.4	0	25.1	0.1	8.7	0	4.2	4.2	0	0	0	0	0	0	0	0	0	25.5	0	0	0	0	0	0	2.47838
1952	6	18	0	0	0	0	0.6	0	0	0.6	0	0	1.1	0	3	6	0	23.5	8.1	20.3	0	56.8	56.8	0	5.4	0	0	8.6	0	0	0	0	0	0	0	5.1	6.2	0	4.7	5.58919
1952	6	19	0	0	0	0	0	0	0	0	0	0	0.2	0	0	13.9	12.5	0	0	0	9.4	0	0	0	19.8	0	0	0	0	0	9.3	0	0	0	0	11.9	39.4	0	12.4	3.48108
1952	6	20	0	0	0	0	0	0	0	0	0	0	0	0	0	0	29.4	0	0	0	9.1	0	0	0	7.5	0	0	0	0	0	3.3	0	8.9	0	0	0	0	0	4.3	1.68919
1952	6	21	0	0	21.8	0	0	0	0	0	0.4	0	0	0	0	0	0	14.6	6.6	19	0	1.5	1.5	0	0	0	0	0	0	0	20.9	0	0	0	0	0	0	0	10.1	2.60541
1952	6	22	3	0	0	0	18.4	0	21	19	33.7	3	0	0	5.3	13	0	9.4	18.3	11.8	0	22.5	22.5	0	1.2	0	0	0	0	0	2.1	0	0	0	0	0	0	0	1.7	5.56486
1952	6	23	10.6	0	0	0	0	0	4.3	0	0	2.3	0	0	0	0	27.5	0	0	0	15.9	0	0	0	0	9.2	17.2	0	0	0	7.2	0	0	0	0	0	3.9	0	0	2.65135
1952	6	24	27.6	0	6.7	0	0	0	21	0	0	0	0	0	0	8.1	17.1	16.6	1.1	0	37.2	29	29	0	0.2	0.5	0.4	0	0	0	0	2.1	20.9	0	4	0	0	0	0	5.98649
1952	6	25	0	0	0.1	0	21.6	19.2	0	22.4	4.4	5.5	3.7	41.4	12.3	5.2	11	0	0	0	34.9	0	0	0	4	0	0	0	0	0	18.9	0.1	0	0	0	2	0	0	0	5.58649
1952	6	26	0	0	0.5	0	12.7	0	0	13.2	0	0	5.1	0	11.5	9.2	0	0.2	45.6	7.6	0	2.8	2.8	0	0	0	0	0	0	0	6.6	0	0	0	0	0	0	0	0	3.18378
1952	6	27	9.7	0	14.5	0	4.2	0	0.2	4.4	0	0	18.2	0	7.2	0	19.4	0	0	0	21.7	0	0	33.7	0	0	0	0	0	3.9	0	17	0	0	0	0	0	0	15.2	4.57568
1952	6	28	22.7	0	17	0	2.5	0.3	13.1	2.6	3.3	0	0	24.4	4.6	0.1	0.3	0	0	0	13.9	0	0	5.8	0	0	0	0	0	5.4	0	1	0	0	0	0	0	0	1.4	3.2
1952	6	29	0	0	10	0	3.1	1.3	0	3.2	8	0	0	8.1	8.2	0	0	0	0	0	0	0	0	0	5.6	0	0	0	0	0	0	0	0	0	0	0	0	0	0	1.28378
1952	6	30	0	0	3.3	0	3	0	0	3.1	0	0	38.2	0	0.1	10.7	0	0	7.4	0	0	0	0	0	20	0	0	0	0	0	15.5	0	0	0	0	0	0	0	0.2	2.74324
1952	7	1	0	30.9	0	9.2	17.9	0	0	15.6	0	0	12.6	0	18.9	2.1	0	0	0	0	0	0	0	0	47.5	0	0	0	0	0	0	0	0	2.2	0	0	9.2	25	8.9	5.40541
1952	7	2	3.1	11.8	0	33.7	0	0	5.2	0	0	0	0	0	0	0	0	0	0	0	0	0	0	0	0	0	0	0	43.2	0	3.5	16.4	3.2	3.1	0	0	24	9.4	26.7	4.95405
1952	7	3	0	0	0	0	0	0	0	0	0	0	0.2	0	0	0	0	21.8	19.1	15.7	0	22.7	22.7	4.2	0	9.4	43.2	0	10.8	2.6	0	0	0	0	10.3	0	8.4	0	5.5	5.31351
1952	7	4	0	0	0	0	0	0	0	0	0	97.8	0	0	0	0	0	2.8	2.5	0.2	0	12.3	12.3	2.2	14.7	10.8	7.4	0	0	12.4	30.5	0	0	0	0	0	0	0	0	5.56486
1952	7	5	0	0	10.6	0	0	0	0	0	0	0	0.9	0	0	1.6	20.3	0	0	0	17.8	0	0	0	0.2	2.8	5.1	0	3.4	0	0	18.7	28	0	0	0	0	0	26.8	3.68108
1952	7	6	27.4	0	0	0	41.8	28.4	11.8	36.5	99.4	0	0	6	2.4	3.9	2.6	2.2	0.2	18.2	0.2	10.2	10.2	0	1	0	0	2.8	0	0	0	5	2.5	0	0	35.7	19.7	0	0	9.94865
1952	7	7	0	0	13.2	0	0	0	0	0	0	0	0	0	0	52.6	0	5.1	1.1	2.4	0	22.4	22.4	41.8	31.6	0	0	33.6	0	4.4	0	3.5	0	0	0	3.2	3.4	0	0	6.50541
1952	7	8	0	0	12.7	0	39.1	0	0	34.2	0	0	0	0	1.9	0	0	69.4	1	1.8	0	17	17	2.8	37.2	2	2.6	0.7	0	27.9	0	9.4	0.3	0	0	0.4	0	0	0.3	7.50541
1952	7	9	2.5	0	0	0	24.3	0	4.4	21.3	0	0	27.1	0	4.5	0	0	1.8	4.3	4.3	0	7.3	7.3	3.8	0	0	0	20	0	2.8	2.8	3.3	0	3.6	26.7	8.4	29.5	0	16.7	6.12703
1952	7	10	0.3	0	0	0	0	33.4	16.2	0	2.6	2.6	0	7.4	0	1.4	2	27.5	6.7	57.9	20.6	7.1	7.1	0	0	0	0	0	0	0	0	39.3	0	0	9.3	0	0	0	10.7	6.81351
1952	7	11	0	1.9	22.3	12.9	0	19.7	0	0	39.3	38.7	0	7.2	0	20.8	4.8	0	28.7	0	2.7	0	0	4.5	21.9	0	0	0	0	9.7	0	0.8	6.6	17.2	0	0	2.7	34.3	24.3	8.67568
1952	7	12	6.4	0.3	0	2.1	15.6	0	6.2	13.7	0	0	31.8	0	60.1	26.9	64.6	0	0	0	2	0	0	21.4	0	5.4	50.3	0	0	25.3	0.3	0	19.5	6	0	0	0	13.1	9.1	10.273
1952	7	13	19.1	0	52.2	0	0	6.6	1	0	50.7	0	18.8	12.6	0	2.6	0	0	47.1	0	0	0	0	0	7.3	0	0	3.4	0	0	7.1	23.4	4	0	0	24.9	0	0	33.2	8.48649
1952	7	14	3.9	0	48.9	0	27.7	3.9	0.2	24.2	4.9	0	0	29.5	1.6	12.5	0	0	5.4	0	0	0	0	0	4.3	0	0	2.3	0	0	21.3	4	19.6	0	0	5.1	0	0	12.7	6.27027
1952	7	15	19.2	6.3	0	0.3	0.4	4.8	3.3	0.3	23.6	0	6.2	27.6	23.8	0	0	35.4	2	1.5	0	4.7	4.7	0	0	0	0	1.2	0	0	4.4	0	0.2	38.7	21.9	25	0.3	2.2	0	6.97297
1952	7	16	0.2	0	0	0	0	0	4.6	0	0	49.9	3.7	0	0	0	0	3.4	6.9	22.9	0	4.1	4.1	0	0	0	0	23.3	0	0	21.4	0	12.2	0	3.7	0.3	0	0	2.1	4.4
1952	7	17	0	8.8	0	6.9	0	0	0	0	0	4.8	4.6	0	0	6.8	0	0	0	0	0	0	0	0	0	0	0	1.5	24.1	0	0.2	0	0	3.9	0	15.6	0	0.3	0.3	2.1027
1952	7	18	0	31.3	0	9.6	0	0	0	0	0	0	4.4	0	0	0	1.7	16.5	18.4	29.6	4.9	6	6	0	5.3	0	0	0	0	0	0	0	7.9	13.4	0	0	6.9	7	0	4.56486
1952	7	19	0	0	0	0	0	0	0	0	0	0	7.7	0	0	0	25.6	9	17	2.8	65.5	0.2	0.2	7.5	5.1	1.9	3.3	0	0	8.8	0	0	17.8	0	0	0	20.6	0	0	5.21622
1952	7	20	0	0	30.4	0	0	4.6	0	0	12.8	0	0	17.2	0	5.6	33	7.4	4.3	13.8	1.7	36.9	36.9	48	9	22.6	4.6	0	0	20.7	0	0	6.6	0	0	0	0	0	0	8.54324
1952	7	21	12	65.9	19.5	34.2	32	8.1	16.4	28	10.6	0	0	11	30.7	0	0	16.3	8	7.5	0	10.5	10.5	0	21.1	0.5	0	0	15.9	0	0	2.7	0	35	0	0	4.2	9.8	0	11.0919
1952	7	22	7.7	20.3	34.6	71.9	4.2	0	34.5	3.6	0	0	0	0	2.9	0	0	0	0	0	0	0	0	0	19.7	13.4	0	2.1	0	0	0	0	24.4	12.2	32.9	10	20.7	34.8	0	9.45676
1952	7	23	0	0	0.5	0	3.2	0	0	2.8	0	23.2	0	0	14.3	0	3.2	12.3	17.4	6.2	25.9	1.7	1.7	0	0	0	0	2.5	0	0	13.3	0	0	0	3	22.7	0.2	0	0	4.16486
1952	7	24	17.4	0.3	0	22.2	7.6	0	10.6	6.6	0	12.6	18.1	0	7.8	12.4	15.4	0	0	0	33.4	0	0	4.8	0	0	0	11.9	0	3.5	8.6	0	9.3	28.7	0.4	8.5	12.9	73.2	6.8	9
1952	7	25	6.5	1.4	0	0.4	0	0	0.2	0	0	10.5	16.9	0	0	9.3	0	0	0	0	0	0	0	16.7	0	0	0	4.2	0	31.1	19.4	1.4	1.5	4.9	7.7	31.1	8.3	22.6	0	5.24595
1952	7	26	23.9	0	0	0	0	18.9	0.7	0	23.3	23	0	19.5	0	4	8.3	5.3	7	13.6	3.2	0.1	0.1	43.5	12.3	2.3	5.4	26.7	0	2.8	0	27.2	0	0	22.9	11.9	0	0	0	8.26757
1952	7	27	9.1	0	0	0	0	17.7	23	0	17.7	17.4	10.5	0.3	0	3.9	0	5.2	27.6	10.3	0	6.4	6.4	0	7.9	0	0	0	0	0	7.3	0	0	0	0	0	0	0	0	4.61351
1952	7	28	0	0	0	0	0	0	0	0	0	0	6.8	0	0	2.6	6.9	3.4	4.5	4.4	15.6	5.2	5.2	0	0	0	0	0	0	0	0	0	0	0	0	0	0	0	9.5	1.73243
1952	7	29	1.5	0	0	0	0	0	27	0	0	0	11.9	0	0	0	0	3	41.2	4.3	0	14.5	14.5	0	0	0	0	2.7	0	0	26.6	1.8	0.2	0	4.7	2	0	0	33.7	5.12432
1952	7	30	0	0	0	0	0	11	0	0	7.6	7.5	0.2	22.6	0	0	0	4.4	2.5	2.9	0	0.9	0.9	0	0	0	0	9.3	0	0	10.1	0	5	0	0	0.3	18.7	0	0	2.80811
1952	7	31	0	0	0	0	0	7.1	0	0	7.4	0	0	2.9	0	0	0	0.2	8.4	2.5	0	36.1	36.1	0	0	0	0	0	0	0	0	2.5	7	0	23	0	7	0	0	3.78919
1952	8	1	0.3	30.9	24.3	1	0	27.2	35.9	0	8.9	12.4	32.3	3.3	0	7.7	26.1	70.2	3.8	10.8	15	7.2	7.2	12	0	0	0	0	47.4	0.5	0	0	0	39.2	0	0	0	0.2	60.8	13.0973
1952	8	2	5.6	0	0	0	71.3	0	12	68.7	0	0	0	0	20.1	11.4	0	0	0	0	0	0	0	28.2	28	0	0	31.7	9.5	10.7	1.5	0	0	0	0	4.3	38	0	0	9.21622
1952	8	3	7.8	0	0	0	0	0.4	7.1	0	7.7	0	0	8	0	0	0	20.1	11.6	0.4	0	37	37	4.8	0.4	0	0	11.1	0.3	32	0.2	3.8	18.2	0	0.3	5.9	14.5	0	18.8	6.68649
1952	8	4	27.9	0	0	0	0	31.5	8.7	0	11.5	8.2	4.2	107.3	0	0	19.7	3.3	2.2	66.1	12.5	4.9	4.9	0	0	0	0	26	0	0	5	18.1	38.3	0	18.7	21.1	2.4	0	0.3	11.9676
1952	8	5	58.6	36.3	0	30.6	0	0	8.4	0	0	7.1	3.2	0	0	0	8.5	0	0	0	27.4	0	0	0	32.4	0	0	4.4	0	0	7	0	11.8	3.5	12	44.4	0.4	1.1	1.3	8.06486
1952	8	6	18.1	21.4	0	35.9	0	0	14.8	0	0	10.5	7.6	0	0	0	0	0	0	0	0	0	0	42.3	4.2	2.4	15.4	0	78.1	6.6	24.8	0	0.2	0.4	0	0	0	33.6	40.5	9.64324
1952	8	7	0.3	0	3.2	0	0	0	34.6	0	0	0	102.9	0	0	0	8.3	0	0	0	20.7	0	0	3.8	0	1.3	5.4	0	0	32.1	52.2	0	0.8	0	27.2	0	7.8	0	47.6	9.41081
1952	8	8	0	7.1	2.4	21.2	1.9	0	0	1.8	0	0.4	2.7	0	44	0.4	5.5	0	14.3	0	8.9	0	0	0	0	24.2	34.7	0	0	0	16.1	0	0	9.2	10.2	0	0	39.4	0	6.60541
1952	8	9	1.3	4.2	0	7.1	28.2	0	32.4	27.2	0	64	40.7	0	33.3	69.7	4.7	0	16.3	0	8.7	0	0	0.5	3.2	1.6	3.5	0	0	0.3	0	6.3	0	27.4	0	0	0	23.2	0	10.9135
1952	8	10	39	5.2	0	4.2	0	0	20.2	0	0	0	52.6	0	0	0	7	0	0.7	0	5.7	0	0	0	7.7	0	0	0	0	0	0	0	25.5	5.6	0	0	10.8	7.7	0	5.18649
1952	8	11	0	0	0	0	0	4.1	0	0	0.4	18.3	0	2.8	0	19.9	0.3	0.2	22.4	18.9	5	0.3	0.3	9.9	103.2	0	0	0	0	20	0.3	0	0	0	37.3	0	38.5	0	0	8.16486
1952	8	12	0	0	0	0	0	3.1	0	0	70	3	5.1	42.5	0	3.2	0	0	0	0	0	0	0	0	2.7	0	0	0	0	0	0	40.6	30	0	14.2	0	81	0	28	8.74054
1952	8	13	0	0	5.7	0	0	0	0	0	0	0.2	24.5	0	0	0	0	0	0	0	0	0	0	0	0	2.2	12	0	4.5	0	0	4	17.7	0	0	0	25	0	0	2.58919
1952	8	14	0	0	77.5	0	36.4	0	0	35.1	0	0	0	0	14.4	0	42.9	0	0	0	0	0	0	0	0	2.6	31.4	0	30.4	0	1.1	0	0	0	0	0	0.4	0	0	7.35676
1952	8	15	0	5	0	5.1	3.5	0	0	3.4	0	0	0	0	14	0.2	12.3	12.3	14	3.1	0	2.1	2.1	29.5	40.9	12.4	11	38.9	0	12.8	34.7	0	0	27.4	2.3	13.7	1.7	4.6	9.3	8.54865
1952	8	16	0	8.8	0	5	0	7.4	0	0	20	11.2	0	54.8	0	12.2	2	10	130.7	0.2	7.4	2	2	0	52.7	4.3	25.8	3.5	34.7	0	40.8	0	0	0.3	0.4	0.2	54	5.6	5.5	13.5541
1952	8	17	45.8	0	0	0	0	100.2	12.9	0	3.2	9.1	0	5.3	0	9.9	0.1	0	0	0	0.3	0	0	0	0	27.8	4.4	0.4	0	0	24	0	5.9	0	7.6	1	0	0	0	6.97027
1952	8	18	0	0	0	0	0	2.7	0	0	0.2	25.2	0	25.5	0	27.4	0	0	0	0	0	0	0	6.1	5.1	0	0	9.1	0	29.1	8	0	3.5	0	10.6	29.6	63.4	0	0	6.63514
1952	8	19	0	0	0	0	0	0	0	0	0	1.5	0	0	0	0	7.5	27.6	6.8	11.6	45	8.4	8.4	29.6	24.5	0	0	0	0	10.9	4.7	14.1	4.3	0	0	0	37.4	0	0	6.54865
1952	8	20	0	0	2.1	0	0	0	0	0	0	0	13.3	0	0	0	6.1	0	0	0	12.9	0	0	0	0	0	0	0	9.2	0	5.8	36.7	4.1	0	0	0	0	0	0	2.43784
1952	8	21	27	20.6	30.7	8.7	16.9	0	22.9	16.3	0	62.7	0	0	9.2	1.6	16.9	1.6	11.3	9.4	2.1	13	13	0.3	0	0	0	27.2	6.4	39.9	0	0	7.3	17.1	0	34.7	0	5.4	0	11.4108
1952	8	22	9	19.3	39.6	20.4	9.2	39.7	0.3	8.9	12.2	10.2	0	13.9	8	68.2	1	68.8	0	26	0.1	55.7	55.7	18.4	0	2.8	38.6	0	17.3	15.2	5.6	0	0	11	37.8	0	0	9.6	6.8	17.0081
1952	8	23	0	0	3.8	0	7.6	51.2	0	7.4	9.9	52.6	0	11.5	11.8	0	0	11.2	17.2	1.5	0	91.5	91.5	11.9	0	9.6	3.5	0	0	2.5	9.9	0	0	0	0	0	0	0	6.6	11.1541
1952	8	24	0	0	18.4	0	16.7	4.9	0	16.1	27.5	0	11	25.2	0.5	11.1	42	57.7	12.7	64.7	7.9	10.5	10.5	26.8	0	25.2	0.4	0	6	0.4	0	0	17	0	0	0	0	0	0	11.1676
1952	8	25	5.3	12	0	19.1	12.7	23.8	26.5	12.2	1.6	0	24.2	19.1	72.2	57.2	0	7.7	1.8	10.5	0	3.9	3.9	10	0	8.8	9	0	0	8.1	23.2	0	15.9	24.9	79.5	20.5	0	22.4	0	14.4865
1952	8	26	0	7.7	0	11.9	0	12.9	0	0	68.5	7	0	8.2	0	0	0	0	0.9	0	0	0	0	0	13.3	20.7	26.9	5.6	0	0	0	0	9.9	9.3	0	6.8	12.4	20.9	0	6.56486
1952	8	27	6.6	13.6	10	7.6	0	0	3.4	0	0	0	0	0	0	0	6.8	0	0	0	6.4	0	0	0	0	0	0	27.2	0	0	21.7	0	0	34.1	24.5	4	0	13	0	4.83514
1952	8	28	0	0	0	0	5.5	0	2.6	5.3	0	0.4	18.3	0	20.6	0	35.2	0	0	0	17.7	0	0	0	0	0	0	0.3	0	0	13.5	12.8	0	0	0.4	5	0	0	0	3.71892
1952	8	29	0	0.2	8.3	13.5	0	10.7	6.3	0	11.2	2.9	0	8	0	0	4.7	0	0	0	1	0	0	0	0	3.5	5.6	17	72.9	0	0	30.1	0	13	0	4.8	0	8.4	0	6.0027
1952	8	30	6.3	15.8	0	0.2	5.3	23.5	84.4	5.1	57.4	0	7.9	5.3	3.3	0	0.3	0.5	27.2	54.3	44	13.4	13.4	36.8	11.1	30.9	27	10.9	1.5	11.4	0	5.1	0	2.1	0	8.4	7.3	14.8	0	14.4568
1952	8	31	11.1	0	0	0	0	0	2.2	0	0	2.8	7.7	0	0	0	2	0	0	0	7.2	0	0	14	24.3	0	0	24.7	0	40.4	8.7	45.1	0	0	0	19.7	9.1	0	11.5	6.22973
1952	9	1	0	0	44.7	0	0	25.8	0	0	2	0	12.8	6	0	4.3	2	0	27.5	0	40.9	0	0	0	0	0	0	0	27.2	0	0	0	0	0	0	0	0	0	45.1	6.44054
1952	9	2	0	0	33.9	0	9.1	0	0	9	0.1	0	11	0	0.3	0	8.3	1.5	1.5	4.2	5.5	27.9	27.9	1.5	37.4	2.9	0.4	0	4.7	34.3	0	0	0	0	0	0	0	0	42.2	7.12432
1952	9	3	0	0	14.6	0	7.9	11.2	0	7.8	0.8	3.6	16.4	8.9	14.8	0	0	1.5	35.6	0.3	0	25.8	25.8	0.2	16.1	0.4	23	0	3.2	10.6	0	0	0	0	1.5	0	12.8	0	26.3	7.27297
1952	9	4	0	0	0	0	11.7	0	0	11.6	0.8	5.6	0	0	12	0	12.9	0	0	0	0.3	0	0	5	15.7	0	0	0	0	0.2	0	0	14.3	0	0	0	0	0	0	2.43514
1952	9	5	0	0	0	0	0	0	50.4	0	0	23.9	0	0	0	0.3	55.2	0	0	0	2.3	0	0	7	0	7.6	14.8	0	0	0.7	0	8.9	25.3	0	48.1	0	22.5	0	0	7.21622
1952	9	6	0	3.1	0	22.6	0	0	0	0	0	39.2	0	0	0	1.8	0	0	0	0	0	0	0	0	0	0	0	0	0	0	0	1.1	0	0.2	56.5	0	0	0.3	0	3.37297
1952	9	7	0	2.4	0	2.9	0	10.9	0	0	3.4	4.5	0	0.3	0	0	0	0	0	0	0	0	0	24.8	0	0	0	0	0	22.8	0	0	0	5.1	0	0	0	24.4	0	2.74324
1952	9	8	49.9	0	0	0	0	0	65.1	0	0	1.7	0.6	0	0	1.7	0	0	0	0	0	0	0	0	0	0	0	0	0	0	0	0	0	0	0	0	52.7	0	16.9	5.0973
1952	9	9	46.7	0	14.2	0	0	0	6.3	0	0	5.7	0	0	0	7.3	0	6.1	34.2	1.7	0	6.5	6.5	0	10.4	0	0	0	1.7	0	70.5	0	0	0	0	0	49.3	0	29.8	8.02432
1952	9	10	0	0	9.4	0	0.5	7.2	0	0.4	5.4	15.3	0	54.5	33.3	11.3	0	9.5	28.1	1.7	0	12.1	12.1	52.1	8.9	0	0	0	31.7	26.8	0.9	0	0.3	0	0	0	0	0	0	8.68919
1952	9	11	0	5.6	0	2.2	71.4	6.2	0	70.8	22.9	14.2	100	15.6	2	0	0	0	0	0	0	0	0	16.1	0	0	0	0	2.1	15.8	0	22.9	29.3	7.1	0	0	0	3.2	0	11.0108
1952	9	12	0	76	0	5.3	0	0	0	0	0	3.6	28.6	0	0	0	90.6	0	1.7	0	2.2	0	0	0.3	0	0	0	0	0	5.3	81.6	0	0	25.2	0	0	0	2.4	0	8.72432
1952	9	13	0	2	8.1	72.1	0	9.2	0	0	37.5	0	0	2.5	0	0	0	0	0.8	0	0	0	0	1.1	0	0	0	0	2.9	3.1	0	0	0	53	33.3	0	0	5.8	0	6.25405
1952	9	14	0	0	12.1	0	20.4	0.4	0	20.3	4.3	6.6	0	0.2	82.9	0	0	0	3.6	0	0	0	0	34.7	0	0	0	0	3.4	3.8	0	0	3.8	0	11.1	0	30.7	0	0.4	6.45135
1952	9	15	29.1	0	0.5	0	3.3	56.1	30.3	3.3	1.6	14.5	0	9.5	13.5	48.3	0	0	0.4	0	0	0	0	40.7	13.3	22.7	33.5	0	0	3.7	0	0	0	0	0	0	0	0	0	8.76486
1952	9	16	18.7	0	73.5	0	0.2	16	16.5	0.2	5.5	0	0	7.7	69.6	79.3	10.4	0	10.4	0	9.3	0	0	24	0.5	4.7	12.5	25.1	0	6.5	0	0	0	0	6.5	91.5	0	0	0	13.2054
1952	9	17	0	0	0	0	12.5	2.6	0	12.4	14.6	5.8	0	21.4	9.3	0	3.9	0	0	0	14.4	0	0	0	0	22.8	46	0	16.2	0	0	0	2.9	0	0	0	19.7	0	0	5.52703
1952	9	18	0	0	0	0	0	0	0	0	13.5	0	4.6	0	0	0	0	40.4	0.7	7.1	0	26.5	26.5	8	0	0	0	0	0	15.2	0	68.4	6.9	0	0	0	34.9	0	0	6.82973
1952	9	19	0	30.1	0	1.9	0	0	0	0	0	0	0.3	0	0	0	0	66.3	28.9	11	0	10.6	10.6	4.7	81.1	0	0	0	0	14.2	0	14.1	0	16.3	0	0	0	77.9	0	9.94595
1952	9	20	0	38.8	21	28.5	0	0	0	0	3.4	0	0	0	0	0	13.2	7.6	26	47.1	61.6	41.9	41.9	0	23.2	0	0	0	0	0	0	0	0	0.3	8.1	0	0	2.1	0	9.85676
1952	9	21	0	3.7	0	36.8	10.1	0	0	10	6.4	23	0	0	0.6	9.1	0	2.8	3.9	77.4	0	6.9	6.9	0	3.8	0	0	0	0	0	10.6	0	0	1.1	7.8	0	0	30.8	34.5	7.73514
1952	9	22	0	0	0	0	0	0.2	0	0	13.9	3.8	0	1.3	0	3.4	35.4	0	0	0	101.1	0	0	0	0	0	0	92.1	0	0	0	0	0	0	0	56.9	0	0	4.5	8.44865
1952	9	23	0	0	3.4	0	0	9.8	0	0	5.6	34.2	0	53.3	0	0	0	9.7	27.7	8.9	0	62.5	62.5	0	0.2	0	0	0	0	0	0	68.6	0	0	0	0	0	0	0	9.36216
1952	9	24	33	18.1	0	3.5	28.1	0	13.7	27.9	0	2.1	0	0	3.9	0	0	0	0.6	0	0	0	0	0	14.2	0	0	0	0	0	0	0	0	35.3	13.7	0	0.5	39.8	0	6.33514
1952	9	25	0.4	9.8	0.2	17.1	0	7.9	29.9	0	22	7	0	8.7	0	11.6	32.7	25.9	1.1	3.3	11.6	3.8	3.8	0	0	0	0	0	0	0	0	0	93.2	41.5	0	0	40.4	3.8	0	10.1541
1952	9	26	38.2	0	12.8	0	1.7	22.1	22.6	1.6	3.6	1.2	0	44.7	3.8	31	8.3	23.9	2.2	11.3	4.3	12.7	12.7	5.8	0	0	0	0	0	8.9	0	0	0	0	32.1	0	0	0	3.4	8.34865
1952	9	27	5	8.1	0	9.3	69.9	1.3	9.8	69.4	32.8	3.5	17.5	6	15.8	28.6	0	6.1	2.1	30.2	0	2.1	2.1	0	0	0	0	0	0	0	8.1	0	0	0	0	0	0	18.5	0	9.35676
1952	9	28	0	0	0	0	0	54.9	0	0	2	0	14.2	0.4	0	0	0	11.2	33.3	27.9	0	6.4	6.4	0	0	0	0	0	0	0	19.3	0	0	0	0	0	0	0	0	4.75676
1952	9	29	0	17.8	0	7.7	0	0	0	0	0	0	39.3	0	0	7.3	0	24.5	5.9	7.1	0	1.2	1.2	0	0	0	0	35.1	5.7	0	0	0.7	2.5	24.4	0	36.6	0	10.1	0	6.13784
1952	9	30	0	0	0	0	0	8.9	0	0	6.7	0	2.3	2.5	0	13.4	0	9.9	20.6	13.1	0	7.8	7.8	5.6	0	0	0	0	0	5.7	0	0	36.9	0	0	0	0	0	0	3.81622
1952	10	1	0	0	0	0	0	0	0	0	0	0	0	0	0	0	0	37	0.2	23.8	0	13.3	13.3	4.7	0	0	0	0	0	10.8	0	5.4	0	0	0	0	0	0	0	2.93243
1952	10	2	1.4	0	5.7	0	0	0	12.8	0	0	0	0	0	0	0	0	6.1	17.8	9.6	0	0.6	0.6	0	0	0	0	0	0	0	0	0	0	0	0	3.9	0	0	0	1.58108
1952	10	3	3.3	0	0	0	4.2	16.4	8.4	4.4	1.6	0	0	0.8	9	0	0	0	0	0	0	0	0	0	0	0	0	0.3	0	0	0	0	0	0	0	0.1	1.5	0	0	1.35135
1952	10	4	0	0	15.8	0	0	2.2	0	0	4.8	0	0	3.3	0	0	15.2	0	0	0	10.1	0	0	11	0	0	0	0.1	0	0.1	0	0	0	0	0	4.5	1.2	0	2.4	1.91081
1952	10	5	0	0	0.9	0	21.6	0.1	0	22.7	0.9	0	44.8	5.1	38.3	0	33.3	0	0	0	27.1	0	0	0	0	0	0	1.1	0	0	0	0	0	0	0	0.6	2.8	0	0	5.38649
1952	10	6	0	12.9	0	12.5	2.9	0.9	0	3	5.8	0.9	7.3	21.8	62.9	0	0	0	0	0	0	0	0	10.3	5.9	0	0	0	0	12.5	0	0	0	5.1	18.4	0	37.2	5.1	0	6.09189
1952	10	7	0	5.6	0	9.5	0	0.9	0	0	6.6	6	0	35.8	0	27.3	0	0	0	0	0	0	0	0	0	0	0	0	20.7	0	0	0	0	3	0	0	0	11.3	0	3.42432
1952	10	8	44.5	0	0	0	0	3.7	7.3	0	0.3	6.9	0	4.1	0	11	0	0	0	0	0	0	0	0	0	0	0	0	0	0	0	0	0	0	0	0	0	0	0	2.1027
1952	10	9	0	5.4	0	4.1	0	5.8	0	0	9.2	0	0	1.5	0	0	0	55.1	77.2	37.6	0	18.4	18.4	0	0	0	0	0	0	0	0	0	0	3.7	0	0	0	8.5	0	6.61892
1952	10	10	0	3.6	0	4	0	0	0	0	0	0	0	0	0	0	0	3.4	0.3	6.2	0	11.5	11.5	0	0	0	0	1.6	0	0	0	0	0	0	11.5	0.4	0	3.7	0	1.55946
1952	10	11	0	0	0	0	0	24.7	0	0	5.7	0.3	37.6	5.2	0	0	13.4	0	0	0	25.1	0	0	0	0	0	0	5.5	0	0	0	0	0	0	0	1.1	1	0	0	3.23243
1952	10	12	0	0	39.4	0	0	40.5	0	0	53.4	0	0	14	0	43.2	52.7	0	0	0	6.4	0	0	0	0	0	0	11.6	0	0	0	0	0	0	0	14.5	14.7	0	0	7.84865
1952	10	13	0	0	6.4	0	0.2	0	0	0.2	0	9.5	0	0	7.2	7.1	0	0	0	0	0	0	0	0	0	0	0	0	0	0	0	0	0	0	0	0	0	0	0	0.827027
1952	10	14	0	0	0	0	1.2	0	0	1.3	0	0	0	0	2.7	64.5	0	11.2	8.1	56.1	0	107.2	107.2	0	16.3	0	0	0	0	0	0	0	0	0	0	0	0	0	0	10.1568
1952	10	15	1.2	0	33	0	0	0	10.8	0	0	0	0	0	0	0	0	0	0	0	0	0	0	0	1	0	0	0	0	0	0	0	0	0	0	0	0	0	0	1.24324
1952	10	16	17.6	0	0	0	1.2	0	0.4	1.2	0	5.9	0	0	9.2	0	0	0	0.6	0	0	5.6	5.6	0	40.7	0	0	0	0	0	0	3.4	26.4	0	0	0	0	0	0	3.18378
1952	10	17	0	0	0	0	0	0	0	0	0	0	0	0	0	0	0	0	0	0	0	0	0	0	0	0	0	3.6	2.1	0	0	0	0	0	0	0.4	19	0	0	0.678378
1952	10	18	0	3.1	0	2.6	0	0	0	0	0	0	5	0	0	0	0	0	0	0	0	0	0	6.4	0	0	0	0	0	0	0	0	0	0	0	0	0	3.6	0	0.559459
1952	10	19	0	4.6	4.4	2.3	0	4.7	0	0	2.8	0	0.3	12.9	0	0	0	1.9	2.9	3.4	0	9.3	9.3	0	0	0	0	0	0	0	0	0	2.5	0	7.4	0	0	2.4	31.9	2.78378
1952	10	20	22.7	0	0.3	0	4.9	0	66	5.1	0	55.1	0	0	24.5	3.9	8.6	5.6	5.3	11.4	11.8	0	0	0	0	0	0	0.1	0	0	0	0	12.3	0	13	5.7	0	0	0	6.92703
1952	10	21	0	0.2	0	3.4	7.6	0	0	8	0	2.9	0	0	22.7	13.1	78.5	0	0	0	25.7	0	0	0	0	0	0	0	0	0	0	0	6.7	0	0	7.4	0	2	0	4.81622
1952	10	22	0	28	0	0.1	0	0	0	0	0	0	0	0	0	2.2	4.8	1.1	7.9	1.9	10.3	14.1	14.1	0	0	0	0	0	0	0	14.1	0	0	0	0	0	0	3	0	2.74595
1952	10	23	0	0	1.8	0	0	1.7	0	0	4.6	0	2.1	3.3	0	0	16	0	0	0	40.7	0	0	0	0	5.7	16.5	0	0	0	0.4	7.8	5.5	0	0	0	0	0	0	2.86757
1952	10	24	0	0	0	0	32.5	5.9	0	34.2	0	0	0	6.1	5.8	0	0	0	0	0	0	0	0	0	0	0	0	0	0	0	5.6	0	12.1	0	0	0	1.8	0	0	2.81081
1952	10	25	0	0	1.8	0	0	0	0	0	0	0	0	0	0	6.6	0	0	0	0	0	0	0	4.1	0	0	0	0	0	1.6	0	2.9	0	0	0	0	8.8	0	0	0.697297
1952	10	26	0	8	0	20.6	53.3	0	18.9	56.1	0	4.8	0	0	10.6	1.3	0	0	0	0	0	0	0	0	0	0	0	0	0	0	0	0	0	0	0	0	0	0.1	0.8	4.71622
1952	10	27	0	0	0	0	0	15.8	0	0	7	0	0	13.2	0	0	0	0	0	0	0	0	0	0	0	0	0	0	0	0	0	10.7	0	0	0	0	0	0	0	1.26216
1952	10	28	2.2	0	0	0	0	0	3.1	0	0	7.2	0	0	0	0	2.6	0	2.8	0	6.7	10.4	10.4	0	0	0	0	0	0	0	0	0	0	0	0	0	0	0	12.6	1.56757
1952	10	29	0	1.3	0	5.9	0	14.6	0	0	5.2	0	2	5.3	0	0	8	0	11	0	60.6	1.5	1.5	0	0	0	0	0	0	0	0	0	0	3.6	0	0	4.8	18.5	0	3.88649
1952	10	30	0	0.1	0	1	0	0	0	0	0	0	0	0	0	8	0	0	12.1	0	0	0.8	0.8	0	0	0	2.7	0	0	0	0	0	0	6.3	0	0	0	5.3	16.3	1.44324
1952	10	31	0	4.9	0	0.1	0	0	0	0	0	0	8.5	0	0	0	0	6.9	6.5	5.7	0	22.3	22.3	0	6.6	0	0	0	0	0	7.2	0	0	14.7	0.2	0	0	0.9	0	2.88649
1952	11	1	0	0	0	0	0	0	0	0	0	4	0	0	0	0	0	0.7	4.4	0.1	0	3.1	3.1	0	0.1	0	0	0	0	0	0	0	0	0	0	0	0	0	0	0.418919
1952	11	2	0	0	0	0	0	0	0	0	0	0	0	0	0	0	0	0	6.1	0.5	0	0.2	0.2	0	0	0	0	0	0	0	0	0	0	0	0	0	0	0	0	0.189189
1952	11	3	0	0	0	0	0	0	0	0	0	0	0	0	0	0	0.4	1	0	0.5	2.5	4	4	0	0	0	0	0	0	0	0	0	0	0	0	0	0	0	0	0.335135
1952	11	4	0	0	0.3	0	0	0	0	0	0	0	0	0	0	0	0	0.6	0	0	0	3.8	3.8	0	0	0	0	0	0	0	0	0	0	0	0	0	0	0	0	0.22973
1952	11	5	0	0	0	0	0.6	0	0	0.4	0	0	0	0	0.4	0	0	5.7	0	0.7	0	3.1	3.1	0	0	0	0	0	0	0	0	0	0	0	0	0	0	0	0	0.378378
1952	11	6	0	0	0	0	0	0	0	0	0	0	0	0	0	0.1	0	0.3	0.4	0.5	0	0.2	0.2	0	0	0	0	0	0	0	0	0	0	0	0	0	0	0.1	0	0.0486486
1952	11	7	0	0	0	0	0	0	0	0	0	0	0	0	0	0	0	0	0	0	0	0	0	0	0	0	0	0	0	0	0	0	0	0	0	0	0	0	0	0
1952	11	8	0	0	0	0	0	0	0	0	0	0	0	0	0	0	0	0	0	0	0	0	0	0	0	0	0	0	0	0	0	0	0	0	0	0	0	0	0.2	0.00540541
1952	11	9	0	0	0	0	0	0	0	0	0	0	0	0	0	0	0	0	0	0	0	0	0	0.1	0	0	0	0	0	0	0	0	0	0	0	0	0	0	0	0.0027027
1952	11	10	0	0	0	0	0	0	0	0	0	0	0	0	0	0	0	0	0	0	0	0	0	0	0	0	0	0	0	0	0	0	0	0	0	0	0	0	0	0
1952	11	11	0	0	0	0	0	0	0	0	0	0	0	0	0	0	0	0	0	0	0	0	0	0	0	0	0	0	0	0	0	0	0	0	0	0	0	0	0	0
1952	11	12	0	0	0	0	0	0	0	0	0	0	0	0	0	0	0	0	0	0	0	0	0	0	0	0	0	0	0	0	0	0	0	0	0	0	0	0	0	0
1952	11	13	0	0	0	0.1	0	0	0	0	0	0	0	0	0	0	0	0.5	0	4.3	0	0.1	0.1	0	0	0	0	0	0	0	0	0	0	0	0	0	0	0	0	0.137838
1952	11	14	0	0	0	0	0	0	0	0	0	0	0	0	0	0	0	0	0	0	0	0	0	0	0	0	0	0	0	0	0	0	0	0	0	0	0	0	0	0
1952	11	15	0	0	0	0	0	0	0	0	0	0	0	0	0	0	2.6	0	1.2	0.2	8.3	0.4	0.4	0	0	0	0	0	0	0	0	0	0	0	0	0	0	0	0	0.354054
1952	11	16	0	0	0	0	0	0	0	0	0	0	0	0	0	0	0	0	0	0	0	0	0	0	0	0	0	0	0	0	0	0	0	0	0	0	0	0	0	0
1952	11	17	0	0	0.5	0	0	0.1	0	0	2.8	0	0	0.2	0	0	0	0.7	6.8	0.4	0	0	0	0	0	0	0	0	0	0	0	0	0	0	0	0	0	0	0	0.310811
1952	11	18	0	0	2.2	0	0.2	0	0	0.1	0	0	0	0	0.2	0	0	0	0	0	0	0	0	0	0	0	0	0	0	0	0	0	0	0	0	0	0	0	0.1	0.0756757
1952	11	19	0	0	0	0	0.8	0	0	0.5	0	0	0	0	0.6	0	0	0	0	0	0	0	0	0	0	0	0	0	0	0	0	0	0	0	0	0	0	0	0.1	0.0540541
1952	11	20	0	0	0	0	0	0	0	0	0	0	0	0	0	0	0	0	0	0	0	0	0	0	0	0	0	0	0	0	0	0	0	0	0	0	0	0	0.2	0.00540541
1952	11	21	0	0	0	0	0	0	0	0	0	0	0	0	0	0	0	0	0	0	0	0	0	0	0	0	0	0	0	0	0	0	0	0	0	0	0	0	0	0
1952	11	22	0	0	0	0	0	0	0	0	0	0	0	0	0	0	0	0	0	0	0	0	0	0	0	0	0	0	0	0	0	0	0	0	0	0	0	0	0.2	0.00540541
1952	11	23	0	0	0	0	0	0	0	0	0	0	0	0	0	0	3	0	0	0	1.4	0	0	0	0	0	0	0	0	0	0	0	0	0	0	0	0	0	0	0.118919
1952	11	24	0	0	0	0	0	0	0	0	0	0	0	0	0	0	0	0	0	0	0	0	0	0	0	0	0	0	0	0	0	0	0	0	0	0	0	0	0	0
1952	11	25	0	0	0	0	0	0	0	0	0	0	0	0	0	0	0	0.6	0.8	0	0	1.2	1.2	0	0	0	0	0	0	0	0	0	0	0	0	0	0	0	0	0.102703
1952	11	26	0	0	0	0	0	0	0	0	0	0	0.1	0	0	0	0	0.1	1.7	0.6	0	0.1	0.1	0	0	0	0	0	0	0	0	0	0	0	0	0	0	0	0	0.072973
1952	11	27	0	0	0	0	0	0	0	0	0	0	0	0	0	0	0	0	0	0	0	0	0	0	0	0	0	0	0	0	0	0	0	0	0	0	0	0	0	0
1952	11	28	0	0	0	0	0	0	0	0	0	0	0	0	0	0	0	0	0	0	0	0	0	0	0	0	0	0	0	0	0	0	0	0	0	0	0	0	0	0
1952	11	29	0	0	0	0	0	0	0	0	0	0.6	0	0	0	0.2	0	0	0	0	0	0	0	0	0	0	0	0	0	0	0	0	0	0	0	0	0	0	0	0.0216216
1952	11	30	0	0	0	0	2.1	0	0	1.3	0	0	0	0	0.1	0	0	0	4.3	0.4	0	3.2	3.2	0	0	0	0	0	0	0	0	0	0	0	0	0	0	0	0	0.394595
1952	12	1	0	0	0	0	0	0	0	0	0	0	0	0	0	0	0	0.1	0.4	0	0	0	0	0	0	0	0	0	0	0	0	0	0	0	0	0	0	0	0	0.0135135
1952	12	2	0	0	0	0	0	0	0	0	0	0	0	0	0	0	0	0	0	0	0	0	0	0	0	0	0	0	0	0	0	0	0	0	0	0	0	0	0	0
1952	12	3	0	0	0	0	0	0	0	0	0	0.1	0	0	0	0	0	0	0	0	0	0	0	0	0	0.6	0.1	0	0	0	0	0	0	0	0	0.1	0	0	0	0.0243243
1952	12	4	0	0	0	0	0	0	0	0	0	0	0	0	0	0	0	0	0	0	0	0	0	0	0	0.4	2.2	0.7	0	0	0	0	0	0	0	0.4	0	0	0	0.1
1952	12	5	0	0	0	0	0	0	0	0	0	0	0	0	0	0	0	0	0	0	0	0	0	0	0	0	0	0	0	0	0	0	0	0	0	0	0	0	0	0
1952	12	6	0	0	0	0	0	0	0	0	0	0	0	0	0	0	0	0	0	0	0	0.2	0.2	0	0	0	0	0	0	0	0	0	0	0	0	0	0	0	0	0.0108108
1952	12	7	0	0	0	0	0	0	0	0	0	0	0	0	0	0	0	0	0	0	0	0	0	0	0	0	0	0	0	0	0	0	0	0	0	0	0	0	0	0
1952	12	8	0	0	0	0	0	0	0	0	0	0	0	0	0	0	0	0	0	0	0	0.2	0.2	0	0	0	0	0	0	0	0	0	0	0	0	0	0	0	0	0.0108108
1952	12	9	0	0	0	0	0	0	0	0	0	0	0	0	0	0	0	0	0	0	0	0	0	0	0	0	0	0	0	0	0	0	0	0	0	0	0	0	0	0
1952	12	10	0	0	0	0	0	0	0	0	0	0	0	0	0	0	0	0	0	0	0	0	0	0	0	0	0	0	0	0	0	0	0	0	0	0	0	0	0	0
1952	12	11	0	0	0	0	0	0	0	0	0	0	0	0	0	0	0	0	0	0	0	0	0	0	0	0	0	0	0	0	0	0	0	0	0	0	0	0	0	0
1952	12	12	0	0	0	0	0	0	0	0	0	0	0	0	0	0	0	0	0	0	0	0	0	0	0	0	0	0	0	0	0	0	0	0	0	0	0	0	0	0
1952	12	13	0	0	0	0	0	0	0	0	0	0	0	0	0	0	0	0	0	0	0	0	0	0	0	0	0	0	0	0	0	0	0	0	0	0	0	0	0	0
1952	12	14	0	0	0	0	0	0	0	0	0	0	0	0	0	0	0	0	0	0	0	0	0	0	0	0	0	0	0	0	0	0	0	0	0	0	0	0	2.4	0.0648649
1952	12	15	0	0	0	0	0	0	0	0	0	0	0	0	0	0	0	0	0	0	0	0	0	0	0	0	0	0	0	0	0	0	0	0	0	0	0	0	0	0
1952	12	16	0	0	0	0	0	0	0	0	0	0	0	0	0	0	0	0	0	0	0	0	0	0	0	0	0	0	0	0	0	0	0	0	0	0	0	0	0	0
1952	12	17	0	0	0	0	0	0	0	0	0	0	0	0	0	0	0	0	0	0	0.2	0	0	0	0	0	0	0	0	0	0	0	0	0	0	0	0	0	0	0.00540541
1952	12	18	0	0	0	0	0	0	0	0	0	0	0	0	0	0	0	0	0	0	0	0	0	0	0	0	0	0	0	0	0	0	0	0	0	0	0	0	0	0
1952	12	19	0	0	0	0	0	0	0	0	0	0	0	0	0	0	0	0	0	0	0	0	0	0	0	0	0	0	0	0	0	0	0	0	0	0	0	0	0	0
1952	12	20	0	0	0	0	0	0	0	0	0	0	0	0	0	0	0	0	0	0	0	0	0	0	0	0	0	0	0	0	0	0	0	0	0	0	0	0	0	0
1952	12	21	0	0	0	0	0	0	0	0	0	0	0	0	0	0	0	0	0	0	0	0	0	0	0	0	0	0	0	0	0	0	0	0	0	0	0	0	0	0
1952	12	22	0	0	0	0	0	0	0	0	0	0	0	0	0	0	0	0	0	0	0	0	0	0	0	0	0	0	0	0	0	0	0	0	0	0	0	0	0	0
1952	12	23	0	0	0	0	0	0	0	0	0	0	0	0	0	0	0	0	0	0	0	0	0	0	0	0	0	0	0	0	0	0	0	0	0	0	0	0	0	0
1952	12	24	0	0	0	0	0	0	0	0	0	0	0	0	0	0	0	0	0	0	0	0	0	0	0	0	0	0	0	0	0	0	0	0	0	0	0	0	0	0
1952	12	25	0	0	0	0	0	0	0	0	0	0	0	0	0	0	0	0	0	0	0	0	0	0	0	0	0	0	0	0	0	0	0	0	0	0	0	0	0	0
1952	12	26	0	0	0	0	0	0	0	0	0	0	0	0	0	0	0	0	0	0	0	0	0	0	0	0	0	0	0	0	0	0	0	0	0	0	0	0	0	0
1952	12	27	0	0	0	0	0	0	0	0	0	0	0	0	0	0	0	0	0	0	0.3	0	0	0	0	0	0	0	0	0	0	0	0	0	0	0	0	0	0	0.00810811
1952	12	28	0	0	0	0	0	0	0	0	0	0	0	0	0.1	0	0.2	0	0	0	0.3	0	0	0	0	0	0	0	0	0	0	0	0	0	0	0	0	0	0	0.0162162
1952	12	29	0	0	0	0	0	0	0	0	0	0	0	0	0	0	0	0	0	0	0	0	0	0	0	0	0	0	0	0	0	0	0	0	0	0	0	0	0	0
1952	12	30	0	0	0	0	0	0	0	0	0	0	0	0	0	0	0	0	0	0	0	0	0	0	0	0	0	0	0	0	0	0	0	0	0	0	0	0	0	0
1952	12	31	0	0	0.6	0	0	0	0	0	0	0	0	0	0	0	0	0	0	0	0	0	0	0	0	0	0	0	0	0	0	0	0	0	0	0	0	0	0	0.0162162
1953	1	1	0	0	0	0	0	0	0	0	0	0	0	0	0	0	0	0	0	0	0	0	0	0	0	0	0	0	0	0	0	0	0	0	0	0	0	0.4	0	0.0108108
1953	1	2	0	0	0	0	0	0	0	0	0	0	0	0	0	0	0	0	0	0	0	0	0	0	0	0	0	0	0	0	0	0	0	0	0	0	0	0	0	0
1953	1	3	0	0	0	0	0	0	0	0	0	0	0	0	0	0	0	0	0	0	0	0	0	0	0	0	0	0	0	0	0	0	0	0	0	0	0	0	0	0
1953	1	4	0	0	0	0	0	0	0	0	0	0	0	0	0	0	0	0	0	0	0	0	0	0	0	0	0	0	0	0	0	0	0	0	0	0	0	0	0	0
1953	1	5	0	0	0	0	0	0	0	0	0	0	0	0	0	0	0	0	0	0	0	0	0	0	0	0	0	0	0	0	0	0	0	0	0	0	0	0	0	0
1953	1	6	0	0	0	0	0	0	0	0	0	0	0	0	0	0	0	0	0	0	0	0	0	0	0	0	0	0	0	0	0	0	0	0	0	0	0	0	0	0
1953	1	7	0	0	0	0	0	0	0	0	0	0	0	0	0	0	0	0	0	0	0	0	0	0	0	0	0	0	0	0	0	0	0	0	0	0	0	0	0	0
1953	1	8	0	0	0	0	0	0	0	0	0	0	0	0	0	0	0	0	0	0	0.4	0	0	0	0	0	0	0	0	0	0	0	0	0	0	0	0	0	0	0.0108108
1953	1	9	0	0	0	0	0	0	0	0	0	0	0	0	0	0	0	0	0	0	0.3	0	0	0	0	0	0	0	0	0	0	0	0	0	0	0	0	0	0	0.00810811
1953	1	10	0	0	0	0	0	0	0	0	0	0	0	0	0.3	0	0	0	0	0	0	0	0	0	0	0	0	0	0	0	0	0	0	0	0	0	0	0	1.2	0.0405405
1953	1	11	0	0	0	0	0	0	0	0	0	0	0	0	0	0	0.2	0	0	0	2.5	0	0	0	0	0	0	0	0	0	0	0	0	0	0	0	0	0	0	0.072973
1953	1	12	0	0	0	0	0	0	0	0	0	0	0	0	0	0	0	0	0	0	0	0	0	0	0	0	0	0	0	0	0	0	0	0	0	0	0	0	0	0
1953	1	13	0	0	0	0	0	0	0	0	0	0	0	0	0	0	0	0	0	0	0	0	0	0	0	0	0	0	0	0	0	0	0	0	0	0	0	0	0	0
1953	1	14	0	0	0	0	0	0	0	0	0	0	0	0	0	0	0	0	0	0	0	0	0	0	0	0	0	0	0	0	0	0	0	0	0	0	0	0	0	0
1953	1	15	0	0	0	0	0	0	0	0	0	0	0	0	0	0	0	0	0	0	0	0	0	0	0	0	0	0	0	0	0	0	0	0	0	0	0	0	0	0
1953	1	16	0	0	0	0	0	0	0	0	0	0	0	0	0	0	0	0	0	0	0	0	0	0	0	0	0	0	0	0	0	0	0	0	0	0	0	0	0	0
1953	1	17	0	0	0	0	0	0	0	0	0	0	0	0	0	0	0	0	0	0	0	0	0	0	0	0	0	0	0	0	0	0	0	0	0	0	0	0	0	0
1953	1	18	0	0	0	0	0	0	0	0	0	0	0	0	0	0	0	0	0	0	0	0	0	0	0	0.7	0.5	0.3	0	0	0	0	0	0	0	0.1	0	0	0	0.0432432
1953	1	19	0	0	0	0	0	0	0	0	0	0	0	0	0	0	0	0	0	0	0	0	0	0	0	0.2	1.8	0.1	0	0	0	0	0	0	0	0.1	0	0	0	0.0594595
1953	1	20	0	0	0	0	0	0	0	0	0	0	0	0	0	0	0	0	0	0	0	0	0	0	0	0	0	0	0	0	0	0	0	0	0	0	0	0	0	0
1953	1	21	0	0	0	0	0	0	0	0	0	0	0	0	0	0	0	0	0	0	0	0	0	0	0	0	0	0	0	0	0	0	0	0	0	0	0	0	0	0
1953	1	22	0	0	0	0	0	0	0	0	0	0	0	0	0	0	0	0	0	0	0	0	0	0	0	0	0	0	0	0	0	0	0	0	0	0	0	0	0	0
1953	1	23	0	0	0	0	0	0	0	0	0	0	0	0	0	0	0	0	0	0	0	0	0	0	0	0	0	0	0	0	0	0	0	0	0	0	0	0	0	0
1953	1	24	0	0	0	0	0	0	0	0	0	0	0	0	0	0	0	0	0	0	0	0	0	0	0	0	0	0	0	0	0	0	0	0	0	0	0	0	0	0
1953	1	25	0	0	0	0	0	0	0	0	0	0	0	0	0	0	0	0	0	0	0	0	0	0	0	0	0	0	0	0	0	0	0	0	0	0	0	0	0	0
1953	1	26	0	0	0	0	0	0	0	0	0	0	0	0	0	0	0	0	0	0	0	1.2	1.2	0	0	0	0	0	0	0	0	0	0	0	0	0	0	0	0	0.0648649
1953	1	27	0	0	3.3	0	0	0	0	0	0	0	0	0	0	0	0	0	0	0	0	0	0	0	0	0	0	0	0	0	0	0	0	0	0	0	0	0	0	0.0891892
1953	1	28	0	0	0	0	2.4	0	0	1.1	0	0	0	0	0	0	0	0	0	0	0	0	0	0	0	0	0	0	0	0	0	0	0	0	0.3	0	0	0	0	0.102703
1953	1	29	0	0	0	0	0	0	0	0	0	0	0	0	0	0	0	0	0	0	0	0	0	0	0	0	0	0	0	0	0	0	0	0	0	0	0	0	0	0
1953	1	30	0	0	0	0	0	0	0	0	0	0	0	0	0	0	0.4	0	0	0	0.1	0	0	0	0	0	0	0	0	0	0	0	0	0	0	0	0	0	0	0.0135135
1953	1	31	0	0	0	0	0	0	0	0	0	0	0	0	0	0	0	0	0	0	0.2	0	0	0	0	0	0	0	0	0	0	0	0	0	0	0	0	0	0	0.00540541
1953	2	1	0	0	0	0	0	0	0	0	0	0	0	0	0	0	3.8	0	0	0	0	0	0	0	0	0	0	0	0	0	0	0	0	0	0	0	0	0	0	0.102703
1953	2	2	0	0	0	0	0	0	0	0	0	0	0	0	0	0	2.8	0	0	0	7.2	0	0	0	0	0	0	0	0	0	0	0	0	0	0	0	0	0	0	0.27027
1953	2	3	0	0	0	0	0	0	0	0	0	0	0	0	0	0	0.4	0	0	0	5.3	0	0	0	0	0	0	0	0	0	0	0	0	0	0	0	0	0	0	0.154054
1953	2	4	0	0	0	0	0	0	0	0	0	0	0	0	0	0	0	0	0	0	0	16.5	16.5	0	0	0	0	0	0	0	0	0.5	0	0	0	0	0	0	0	0.905405
1953	2	5	0	0	0	0	0	0	0	0	0	0	0	0	0	0	0	0	0	0	0	0	0	0	0	0	0	0	0	0	0	0.1	0	0	0	0	0	0	0	0.0027027
1953	2	6	0	0	0	0	0	0	0	0	0	0	0	0	0	0	0	0	0	0.1	0	0	0	0	0	0	0	0	0	0	0	0	0	0	0	0	0	0	0	0.0027027
1953	2	7	0	0	0	0	0	0	0	0	0	0	0	0	0	0	0	0	0	0	0	0	0	0	0	0	0	0	0	0	0	0	0	0	0	0	0	0	0	0
1953	2	8	0	0	0	0	0	0	0	0	0	0	0	0	0	0	0	0	0	1.1	0	0	0	0	0	1.5	2.9	0.9	0	0	0	0	0	0	0	0.2	0	0	0	0.178378
1953	2	9	0	0	0	0	0	0	0	0	0	0	0	0	0	0	0	0	0	0	0	0	0	0	0	0	0	0	0	0	0	0	0	0	0	0	0	0	0	0
1953	2	10	0	0	0	0	0	0.2	0	0	1.2	0	0	0.4	0	0	0	0	0	2	0	0	0	0	0	0	0	0	0	0	0	0	0	0	0	0	0	0	0	0.102703
1953	2	11	0	0	0	0	0	0	0	0	0	0	0	0	0	0	0	0	0	0	0	0	0	0	0	0	0	0	0	0	0	0	0	0	0	0	0	0	0	0
1953	2	12	0	0	0	0	0	0	0	0	0	0	0	0	0	0	0	0	0	0	0	0	0	0	0	0	0	0	0	0	0	0	0	0	0	0	0	0	0	0
1953	2	13	0	0	0.2	0	0	0	0	0	0	0	0	0	0	0	0	0	0	0	0	0	0	0	0	0	0	0	0	0	0	0	0	0	0	0	0	0	0	0.00540541
1953	2	14	0	0	0.6	0	0.3	0	0	0.2	0	0	0	0	0	0	0	0	0	0	0	0	0	0	0	0	0	0	0	0	0	0	0	0	0	0	0	0	0	0.0297297
1953	2	15	0	0	1.6	0	0.6	0	0	0.4	0	0	0	0	0	0	0	0	0	0	0	0	0	0	0	0	0	0	0	0	0	0	0	0	0	0	0	0	0	0.0702703
1953	2	16	0	0	1.5	0	1.2	0	0	0.8	0	0	0	0	0	0.5	0	0	0	0	0	0	0	0	0	0	0	0	0	0	0	0	0	0	0	0	0	0	0	0.108108
1953	2	17	0	0	0.4	0	0.5	0	0	0.3	0	0	0	0	0	0	0	0	0	0	0	0	0	0	0	0	0	0	0	0	0	0	0	0	0	0	0	0	0	0.0324324
1953	2	18	0	0	0	0	2	0	0	1.3	0	0	0	0	0	0	0	0	0	0	0	0	0	0	0	0	0	0	0	0	0	0	0	0	0	0	0	0	0	0.0891892
1953	2	19	0	0	0	0	0	0	0	0	0	0	0	0	0	0	0	2.7	2.5	0	0	0	0	0	0	0	0	0	0	0	0	0	0	0	0	0	0	0	0	0.140541
1953	2	20	0	0	0	0	0	0	0	0	0	0	0	0	0	0	0	0.2	8.7	0	0	0	0	0	0	0	0	0	0	0	0	0	0	0	0	0	0	0	0	0.240541
1953	2	21	0	0	0	0	0	0	0	0	0	0	0	0	0	0	0	0	0	0	0	0	0	0	0	0	0	0	0	0	0	0	0	0	0	0	0	0	0	0
1953	2	22	0	0	0	0	0	0	0	0	0	0.5	0	0	0	0	0	0	0	0	0	0	0	0	0	0	0	0	0	0	0	0	0	0	0	0	0	0	0	0.0135135
1953	2	23	0	0	0	0	0	0	0	0	0	0	0	0	0	0	0	0	0	0	0	0	0	0	0	0	0	0	0	0	0	0	0	0	0	0	0	0	0	0
1953	2	24	0	0	0	0	0	0	0	0	0	0	0	0	0	0	0	0	0	0	0	0	0	0	0	0	0	0	0	0	0	0	0	0	0	0	0	0	0	0
1953	2	25	0	0	0	0	0	0	0	0	0	0	0	0	0	0	0	0	0	0	0	0	0	0	0	0	0	0	0	0	0	0	0	0	0	0	0	0	2.2	0.0594595
1953	2	26	0	0	0	0.1	0	0	0	0	0	0	0	0	0	0	0	0	0	0	0	0	0	0	0	0	0	0	0	0	0	0	0	0	0	0	0	0.4	0	0.0135135
1953	2	27	0	0	0	0	0	0	0	0	0	0	0	0	0	0	0.2	0	0	0	0.8	0	0	0	0	0	0	0	0	0	0	0	0	0	0	0	0	0	0	0.027027
1953	2	28	0	0	0	0	0	0	0	0	0	0	0	0	1.6	0	0	0	0	0	0	0	0	0	0	0	0	0	0	0	0	0	0	0	0	0	0	0	0	0.0432432
1953	3	1	0	0	0	0	0	0	0	0	0	0	0	0	0	0	0	0	0	0.5	0	0	0	0	0	0	0	0	0	0	0	0	0	0	0	0	0	0	0	0.0135135
1953	3	2	0	0	0	0	0	5.5	0	0	8	0	0	10.3	0	0	0	0	0	11.5	0	0	0	0	0	0	0	0	0	0	0	0	0	0	0	0	0	1.7	0	1
1953	3	3	0	0	0	0	0	0	0	0	0	0	0	0	0	0	0	0	0	11.1	0	0	0	0	0	0	0	0	0	0	0	0	0	0	0	0	0	0	0	0.3
1953	3	4	0	0	0	0	0	0	0	0	0	0	0	0	0	0	0	0	0	9.1	0	0	0	0	0	0	0	0	0	0	0	0	0	0	0	0	0	0	0	0.245946
1953	3	5	0	0	0	0	0	0	0	0	0	0	0	0	0	0	0	0	0	0.6	0	0	0	0	0	0	0	0	0	0	0	0	0	0	0	0	0	0	0	0.0162162
1953	3	6	0	0	0	0	0	0	0	0	0	0	0	0	0	0	0	12	2.6	0	0	0	0	0	0	0	0	0	0	0	0	0	0	0	0	0	0.7	0	0	0.413514
1953	3	7	0	0	0	0	0	0	0	0	0	0	0	0	0	0	0	0	0	0	0	6.4	6.4	0	0	0	0	0	0	0	0	0	0	0	0	0	0	0	0	0.345946
1953	3	8	0	0	0	0	0	0	0	0	0	7.4	0	0	3.7	0	62.8	0	0	0	63.8	0.1	0.1	0	0	0	0	0	0	0	0	0	0	0	0	0	0	0	0	3.72703
1953	3	9	0	0	0	0	0	0	0	0	0	0	0	0	0	0	0	0	0	0	0	9.1	9.1	0	5.9	0	0	0	0	0	0	0	0	0	0	0	0	0	0	0.651351
1953	3	10	0	0	2.9	0	0	0	0	0	0	0	1.1	0	0	0	0	0	0	0	0	0	0	0	0	0	0	0	0	0	0	0	0	0	0	0	0	0	2.3	0.17027
1953	3	11	0	0	0	0	2	0	0	2.3	0	0	2.4	0	0	36.3	0	11.5	6.2	0	0	0	0	0	0	0	0	0	0	0	0.9	0.1	0	0	0	0	0	0	0	1.66757
1953	3	12	2	0	0	0	0	0	0.1	0	0	0	1	0	0	0	0	0	0	0	0	0	0	0	0	0	0	0	0	0	0	0	0	0.6	0	0	0	0	0	0.1
1953	3	13	0	0	0	0.1	0	0	0	0	0	0.4	3.8	0	0	0	0	0	0	0	0	0	0	0	0	0	0	0	0	0	0	0	0	0	0	0	0	0	0	0.116216
1953	3	14	0	7.1	0	0	0	0	0	0	0	0	0.6	0	11.2	0	0	0	0	0	0	0	0	0	0	0	0	0	0	0	0	0	0	0	0	0	0	0	0	0.510811
1953	3	15	0	0	0	0	0	0	0	0	0	0	0	0	2.2	0	0	0	0	0	0	39.4	39.4	0	0	0	0	0	0	0	0	0	0	0	0	0	0	0	0	2.18919
1953	3	16	0	0	0	0	0	0	0	0	0	0	0	0	13.7	0	0	0	0	0	0	0.2	0.2	0	0	0	0	0	0	0	0	0	0	0	0	0	0	0	0	0.381081
1953	3	17	0	0	0	0	0	2.2	0	0	14.8	0	0	0.6	0	0	0	0	0	0	0	0	0	0	0	0	0	0	0	15.9	0	0	0	0	0	0	0	0	0	0.905405
1953	3	18	0	0	0	0	0	0	0	0	0	0	0	0	0	0	0	0	0	0	0	0	0	0	0	0	0	0	0	0	0	0	0	0	2.3	0	0	0	0	0.0621622
1953	3	19	0	0	0	0	0	0	0	0	0	0	0	0	0	0	0	9.5	12.6	0	0	4.1	4.1	0	0	0	0	0	0	0	4.5	0	0	0	0	0	0	0	0	0.940541
1953	3	20	0	0	0	0	0	0	0	0	0	0	0	0	0	0	0	0	0	0	0	0.3	0.3	0	0	0	0	0	0	0	0	0	0	0	0	0	0	0	0	0.0162162
1953	3	21	1.1	0	0	0	0	0	4	0	0	9.5	0	0	0	0	0	0.6	11.6	0	0	1.5	1.5	9.3	0	0	0	0	0	0	0	0	0	0	0	0	1.4	0	0	1.09459
1953	3	22	0	0	0	3.5	0	0	0	0	0	0	0	0	0	0	0	0.3	27.2	0	0	2.7	2.7	0	0	0	0	0	0	0	0	0	0	0	0	0	0	0	0	0.983784
1953	3	23	0.9	0	6.3	0	0	0	3.3	0	0	9.2	0	0	0	1.9	0	1.2	4	0	0	0	0	0	0	0	0	0	0	0	0	0	0	0	0	0	0	0	0	0.724324
1953	3	24	0	0	0	0.6	18.5	0	0	21.1	0	7.5	0	0	0	0	0	0	0	0	0	0	0	0	0	0	0	0	0	0	0	0	0	0	0	0	0	0	0	1.28919
1953	3	25	0	0	0	0	0	0	0	0	0	0.5	0	0	0	0	0	0	0	0	0	0	0	0	0	0	0	0	0	0	0	0	0	0	0	0	0	0	0	0.0135135
1953	3	26	0	0	0	0	0	8.6	0	0	0.8	0	0	2.1	0	0	0	0	0	0	0	0	0	0	0	0	0	0	0	0	0	0	0	0	0	0	0	0	0	0.310811
1953	3	27	0	0	0	0	0	0	0	0	0	0	0	0	0	0	0	0	0	0	0	0	0	0	0	0	0	0	0	0	0	0	0	0	0	0	0	0	0	0
1953	3	28	0	0	0	0	0	1.4	0	0	19.2	0	0	0.3	15.6	0	0	0	0	0	0	0	0	0	0	0	0	0	0	0	0	0	0	0	0	0	0	0	0	0.986486
1953	3	29	0	0	0	0	0	0	0	0	0	0	0	0	0.7	0	0	0	0	0.2	0	0	0	0	0	0	0	0	0	0	0	0	0	0	0	0	0	0	0	0.0243243
1953	3	30	0	0	0	0	0	0	0	0	0	0	0	0	0	0	0	0.1	2.2	0	0	0	0	0	0	0	0	0	0	0	0	0	3.5	0	0	0	1.1	0	0	0.186486
1953	3	31	2	0	2.5	0	0	0	9.1	0	0	0	0	0	0	3.1	0	3.5	13.9	0	0	4	4	0	0	0	0	0	0	0	0	0	1.5	0	0	0	0	0	0	1.17838
1953	4	1	5.9	0	4.6	5	1.8	0	0.3	2.6	0	0.1	0	0	0	0	0	0.2	0.1	0	0	1.3	1.3	0	0	0	0	0	0	0	0	0	0	0	0	0	1.7	0	0	0.672973
1953	4	2	0	0	0	0.7	6	0	0	8.5	0	0.7	0	0	0	0	0	0	0	0	0	0	0	0	0	0	0.5	0.2	0	0	0	0	0	0	0	0.5	0	0	0	0.462162
1953	4	3	0	0	0	0	0	0	0	0	0	0.1	0	0	0	0	0	0	0	0	0	0	0	0.9	0	0	0	0.2	0	0	0	0	0	0	0	0.2	0	0	0	0.0378378
1953	4	4	0	0	0.8	0	0	0	0	0	0	0	0	0	0	0	0	9.2	3	0	0	0	0	0	0	0	0	0	0	0	0	0	0	1.4	0	0.2	0	0	0	0.394595
1953	4	5	2.6	0	0	0	1	13.6	11	1.4	3.6	0	0	2.7	0	0	0	0	0	0	0	0	0	0	0	0	0	0	0	0	0	0	0	0	0	0	0	3.9	0	1.07568
1953	4	6	0	0	0	0	0	0.8	0	0	2.9	2	0	0.5	0	0	0	0	0	0	0	0	0	0	0	0	0	0	0	0.1	0	0	0	0	0	0	0	0.5	0	0.183784
1953	4	7	0	0	0	0	0	0	0	0	0	0	16	0	0	0	0	0	0	8.2	0	5.1	5.1	0	6.4	0	0	0	0	0	0	1	0	0	0	0	0	0	0	1.12973
1953	4	8	0	0	0	0	0	0	0	0	0	0	0	0	0	0	8.5	0	0	0	5.2	0	0	0	0	0	0	0	0	0	0	0	0	0	0.1	0	0	0	2.5	0.440541
1953	4	9	0	0	0	0	0	0	0	0	0	0	0	0	0	0	0.5	0	0	0	9.6	5.6	5.6	0	0	0	0	0	0	0	0	0	0	0	0	0	1.6	0	0	0.618919
1953	4	10	0	0	0	0	0	2.8	0	0	0.2	0	0	3.3	4.1	0	11	8.3	2.3	0	0.5	3	3	0	0	0	0	0	0	0	0	0	0	0	0	0	1.1	0	0	1.07027
1953	4	11	2.5	0	0	0	0	0	1.8	0	0	0	0	0	0	0	0	0	0	0	0	0	0	0.1	0	0	0	0	0	0	0	0	0	0	0	0	0	0	0	0.118919
1953	4	12	1.6	14.7	6.8	0.3	0	0	9.2	0	0	0.1	0	0	2.6	0	0	0	0	0	0	0	0	0.1	0	0	0	0	0	0	0	0	0	0	0	0	0	0	0	0.956757
1953	4	13	1.4	0	0	0.3	3	0	1.2	4.3	0	0	0	0	23.9	0	0	0	0	1	0	0	0	0	0	0	0	0	0	0	0	0	0	0	0	0	0	0	0	0.948649
1953	4	14	0	0	0	1.1	0	0	0	0	0	0	0	0	0	0	0	0	0	23.5	0	0	0	0	0	0	0	0	0	0	0	0	0	0	0	0	0.9	0	0	0.689189
1953	4	15	2.1	0	0	0	0	0	0.1	0	0	0	0	0	0	0	0	0	0	0	0	0	0	0.2	0	0	0	0	0	0	0	0	0	0	0	0	0	0	0	0.0648649
1953	4	16	0	0	0	1.8	0	0.5	0	0	0.1	0	1	3.8	0	0	10.6	0	0	0	12.5	0	0	0	0	0	0	0	0	0	0	0	0	0.9	0	0	0	0	0	0.843243
1953	4	17	0	0	0	0	0	1.4	0	0	0.4	0	0	0.2	0	0	8.7	0	0	0	12	7.6	7.6	0	0	0	0	0	0	0	0	0	0	0	0	0	0	0	0	1.02432
1953	4	18	0	0	0	0	0	0.3	0	0	0	0	0	5.2	0	0	0	0	0	0	0	10.5	10.5	0	0	0	0	0	0	0	0	0	0	0	0	0.1	0	0	0	0.718919
1953	4	19	0	0	0	0	0	0	0	0	0	0	0	0	0	0	0	0	0	0	0	0	0	0	0	0	0	0	0	0	0	0	0	0	0	0	0	0	0	0
1953	4	20	0	0	0	0	0	1.7	0	0	1.1	0	0	3.3	0	0	0.5	0	0	0	9.9	0.7	0.7	0	0	0	0	0	0	0	0	0	0	0	0	0	1.4	0	0	0.521622
1953	4	21	0	0	0.4	0	0	0	0	0	0	0	0	0	0	0	0.2	0	0	0	0.6	0	0	0	0	0	0	0	0	1.6	0	0	0	0	0.3	0	0.1	0	0	0.0864865
1953	4	22	0	0	1.4	0	0.6	0	0	0.8	0	0	0	0	0	14	1.1	1.3	3.7	0	0.3	0	0	0	0	0	0	0	0	0	0	0	13.1	0	0	0	8.5	0	0	1.21081
1953	4	23	0	0	0	0	3.7	0	0	5.2	0	0	0	0	0	0	0.1	8.8	3.5	0	1.3	0	0	2.9	0	0	0	0	0	0	0	0	0	0	0	0	0	0	0	0.689189
1953	4	24	0	0	0	0	0	0	0	0	0	5.7	0	0	1.2	10.4	0	0.2	1.6	0	0	2.1	2.1	0	0	0	0	0	0	0	0	0	0	1.6	0	0	2.4	0	0	0.737838
1953	4	25	0	0	0	0	0	0	0	0	0	5.1	0	0	2.1	0	0	0.3	1.1	0	0	11.7	11.7	0	0	0	0	0	0	0	0	0	0	0	0	0	0	0	0	0.864865
1953	4	26	0	0	0	0	0	0	0	0	0	0.8	0	0	0	1.5	0	0	8.7	0	0	0	0	0	0	0	0	0	0	0	0	0	0	0	0	0	0	0	0	0.297297
1953	4	27	0	0	0	0	4.2	0	0	0	0.1	5.5	0	0	0	0	0	0	0.2	0	0	0	0	0	0	0	0	0	0.1	0	0	0	0	0	0	0	0	0	0	0.272973
1953	4	28	0	0	0	0	0.2	0	0	0	3	0	0	0	0	0	0	0.7	5	0	0	1.5	1.5	0	0	0	0	0	0	0	0	0	0	0	0	0	0	0	0	0.321622
1953	4	29	0	0	0	0	0	0	0	0	2.7	0	0	0	0	0	0	0.7	1	0	0	0	0	0	0	0	0	0	0	0	1.1	0	0	0	3.6	0	0	0	0	0.245946
1953	4	30	0	0	0	0	0	0	0	0	0.4	0	0	0	0	0	0	0	0	0	0	2.9	2.9	0	6.2	0	0	0	0	0.6	1	0	0	0	0.1	0	0	0	0	0.381081
1953	5	1	0	0	0	19.9	9.3	0	0	7.8	18.7	0	0	0	0	0	0	25.5	7.8	0	0	0	0	0	0	0	0	0	0	0	0	0	0	0	0	0	1.8	0	0	2.45405
1953	5	2	0	0	0	0	5.8	0	0	0.3	0	0	0	0	0	0	14.2	0	0	0	0.7	0	0	1.5	0	28.7	0	0	0	33.4	0	0	0	0	0	0	0.1	0	0	2.28919
1953	5	3	0	0	0	0	0	0	0	0	0	0.5	0	0	0	0	1	0	0	0.9	17.1	0	0	21.9	0	4.7	0	0	0	0	0	0	0	0	21.9	0	6.7	0	0	2.01892
1953	5	4	0.3	0	2.5	0	0	0	1.2	0	0	0	0	0	7.8	0.4	0	4.5	6.2	0	0	0	0	0	0	0.8	0	0	0	0	0	0	0	0	0	0	5.4	1.5	0	0.827027
1953	5	5	55.3	0.9	0	32.6	54.5	11.1	1.2	10.7	0.4	0	0	86.9	0	10.3	0	15.8	4.8	38.9	0	0	0	0	0	0	0	0	0	0	0	0	0	0	0	0	0	0	0.3	8.74865
1953	5	6	15.8	0	0	3.8	0	0	5	0	0	0.8	0	0	5.7	19	0	0	0	0	0	0	0	0	0	0	0	0	0	0	0	0	0	0	0	0	0	0	44.9	2.56757
1953	5	7	2.6	0	0	1.4	0	0	7.8	0	0	1.6	0	0	0.8	1.1	0	0	26.1	0	0	0	0	28.3	5.5	0	0	0	0	0	0	0	0	0	0	0	0	0	12.8	2.37838
1953	5	8	0.2	0	0	4.8	0	0	33.2	0	0.7	0	0	4.5	0.4	24.7	0	0	3.8	35.1	0	0	0	2.7	8.6	0	0	0	0	0	33.4	0	6.1	0	0	0	0	0	2.1	4.33243
1953	5	9	0	0	7.7	12.7	2.8	0.5	0	0	1.5	0	0	7.5	12.3	23.7	39.5	0	18.2	5.3	1.2	28.6	28.6	0	0	0	0	0	0	0	0	0	0	0.2	0	0	15	0	0	5.54865
1953	5	10	0	0	1.5	0	4.7	15.3	0	6.7	1.4	0	0	0	22.8	0	0	0	0.7	37.3	0	28.1	28.1	0	0	0	1.4	14	0	3.2	25.3	0	0	0	0	7.8	0	0	0.1	5.36216
1953	5	11	0	0	0	0	0	9.6	0	62.4	22.5	0	0	11.4	1.3	0	35.6	0	14.4	0	47.7	7	7	13.2	0	0	0	0	0	15.5	10.9	0	0	0	28.3	0	0	0	0	7.75135
1953	5	12	0	37.4	0	0	0	89.3	0	0	4	0	0	8.4	29.5	0	5.4	0	64.8	0	43	0	0	7.1	36.8	0	0	0	0	0	0	0	0	0	0	0	0	0	0	8.8027
1953	5	13	0	6.1	0	0	0	4.6	0	0	13.9	0	0	1.2	28.3	0	0	0	0	0	0	0	0	0	0	0	0	0	0	0	0	0	5.2	0	0	0	0.9	0	7.9	1.84054
1953	5	14	9.7	0	9.4	0	0	0	54.6	0	0.2	0	31.1	0	0	0	0	0	0	0	0	24.8	24.8	0	0	0	0	0	0	0	0	0	0	0	0	0	37.4	0	0	5.18919
1953	5	15	0	0	10.7	11.8	7.2	0	0	3.2	0	0	0	0	0	19.5	0	0	0	0	0	0	0	5.9	0	0	0	0	0	8.4	10.6	0	0	0	0	11.7	6.1	0	0	2.57027
1953	5	16	0	0	0.5	0	5.3	0	6.3	5.4	0	0	0	0	0	1.2	0	0	0	0.8	0	4.2	4.2	0	0	0	0	0	0	0	0	0	7.8	15.5	0	0.4	31.4	1.4	0	2.28108
1953	5	17	0	31.4	0	0	0.8	0	0	0	0	0	5.1	0	0	0.5	0	0	0	1.5	0	0	0	0	0	0	0	0	0	0	0	11.8	0	0	0	0	4.2	0	0	1.49459
1953	5	18	0	0	14.7	0	0	0	0	0	0	0	15.5	0	23.3	0	0	0.2	20.9	0	0	0	0	0	60.5	15.4	0	0	0	0	0	24.9	0.3	2	0	0	0	0	0	4.8027
1953	5	19	0	0	0	0	0.4	7.7	0	8.2	19.7	0	3	0.6	0	2.5	37.9	22.4	4.6	0	6.5	10	10	0	0	0	0	0	0	0	0	7.7	0	0	0	0	0	0	0	3.81622
1953	5	20	0	0	0	0	0	0	0	0	0	1.5	0	0	1.5	0	0.8	97.1	6.5	3	45.7	0	0	13	7	0	0	0	0	0	0	0	0	1.5	2.7	0	0	0	0	4.87297
1953	5	21	0	0	0	0	0	0	0	0	85.6	24.6	0	18.1	0	0.3	0	0.4	8.2	2.8	0	0	0	9.8	0	0	43.7	24.5	0	7	0	0	47.6	0	13.2	71.1	0	0	6.4	9.81892
1953	5	22	0	0	0	0	0	11.7	0	0	0.3	4.3	0	33.4	0	0	1.5	10.1	4.2	45	1	0	0	0	0	0	51.4	57.4	0	15.4	0	0	0	0	0	20.3	0	0	0	6.91892
1953	5	23	0	4.2	0	0	0	0	0	0	0	15.2	0	0	0	0	0	0.8	15.5	7.9	0	20.3	20.3	0	0	0	0	0	0	11.6	0	0	0	0	0	3.3	0.3	0	0	2.68649
1953	5	24	0	0	9.2	0	0	0	0	0	0	0.2	0	0	0	0	0	3.7	5.3	0	0	18.6	18.6	0	0	0	0	0	0	0	0	0	0	0	0	0	0	0	0	1.5027
1953	5	25	0	0.3	85.9	0	11.3	0	0	6	8.9	21.6	19	0	0	7.2	0	0	0	0	0	0	0	4.2	0	0	0	0	0	5	0	0	0	0	7.2	0	0	0	0	4.77297
1953	5	26	0	0	0	0	20.9	0	0	0.9	0	93.5	21.7	0	0	0.5	3	0	0	0	1.8	0	0	4.1	0	0	0	0	0	0	0	0.1	0	0	5.9	0	0	6	0	4.28108
1953	5	27	0	0	4.5	0	0	0	0	0	0	0	0	0	0	20	2.8	0	0	27.8	3.7	0	0	2.7	0	0	0	0	0	0	0	0	0	0	0	0	0	9.3	17.7	2.39189
1953	5	28	0	0	0	0	1.2	0	0	0.5	0	0	0	0	0	18	0	6.6	0.6	0	0	0	0	0	0	0	0	0	47.8	0	0	0	0	3.7	0	0	0	0	1	2.14595
1953	5	29	0	0	0	0	0	0	0	0	0	0	1	0	0	2.7	0	9.9	5.8	0	0	43.7	43.7	0	0	0	0	0	0	0	7	0.5	0	49.4	13	0	0	0	44	5.96486
1953	5	30	0	0	0	0	0	0	0	0	0	0.4	29.8	0	0	19.2	45.6	0	0	0.4	3.4	6.5	6.5	0	0	0	0	0	0	0	0	16.6	13.6	0	9.8	0	0	39.8	7.2	5.37297
1953	5	31	0	0	0	0	0	0	0	0	0	9.8	18.6	0	0	0	0	0	0	0	0	3.6	3.6	0	2.6	0	0	0	0	0	6	19.4	2.2	0	0	0	0	65.3	0	3.54324
1953	6	1	9.1	0	0	0	0	0	6.5	0	0	0	79.4	0	0	0	4.1	2.8	0.8	15.6	20.6	0	0	0	5.8	0	10.9	11.1	0	5.6	0	19.4	0	0	0	0.1	0	0	0	5.18378
1953	6	2	0	0	0	8.9	0	0	0	0	0	0	0	0	0	0	0	0	0	67.5	0	0	0	0	15.6	0	0	0	0	3.7	0	0	0	1.7	9.8	0	0	0	0	2.8973
1953	6	3	0	0	0	0	0	9.6	0	0	2.1	0.8	0	2.4	0	0.5	0	0	0	0	0	0	0	0	14.4	0	0	0	0	3.2	0	0	0	0	0	0	0	0	0	0.891892
1953	6	4	0	0	0	0	0	1.4	0	0	9.7	0	0	56.2	0	0	0	0	0	0	0	35.9	35.9	9.6	3.6	0	0	0	0	4.7	0	0	0	0	0	0	0	0	75.4	6.28108
1953	6	5	0	1.1	0	0	0	0	0	0	0	0	4.1	0	1.2	0	0	0	0	0	0	0	0	14.3	0	0	0	0	0	0.2	0	6.4	0	0	0	0	0	8.9	10.1	1.25135
1953	6	6	0	1.1	0	0	0	0.7	0	0	17.4	0	0	53.9	5.9	0.8	0	0	0	0	0	0	0	0	6.7	0	0	0	0	0	10.1	0	0.2	0	0	0	0	0	0	2.61622
1953	6	7	0	4.4	0	0	0	0	0	0	0	0	0	0	0	1.7	0	11.2	47.9	0	0	0	0	0.6	14.7	0	0	0	0	0	0.4	0	9.8	0	9.6	0	2	0	0	2.76486
1953	6	8	0	6.8	0	0	0	0	0	0	0	0	6.9	0	0	1.6	0	12.3	0.7	0.3	0	0	0	0	0	0	0	0	0	0	0	0	0	24.7	6.3	0	1.9	3.3	0	1.75135
1953	6	9	0	29.2	7.2	0	0	0	0	0	0	3.9	0	0	0	25.3	0	0	2	0	0	0	0	0	0	2.2	0	0	0	28.7	61.7	0	0	31.8	0	0	0	0	0	5.18919
1953	6	10	25.3	0	0	0	32	0	22.1	14.5	0	7	0	0	0	4.5	14.4	0	0	7.1	3.6	0	0	0	0	0	3.6	6.9	0	0	0	3.8	0	3.1	0	7	8	0	0.6	4.41892
1953	6	11	0	48	0	16.4	0	0	0	0	0	0	10.4	0	0.7	15.6	0.2	6.6	1.2	0.6	12.7	0	0	0	5.9	0	2.1	4.5	0	0	0	4.7	0	0	0	5.7	0	0	4.2	3.77027
1953	6	12	0	5.5	0	0	0	0	0	0	0	0	0	0	16.9	0.2	20.4	0	0	0	0.2	1.6	1.6	0	0	0	0	0	0	8.2	0	0	0	14.8	5.4	0	0	11.3	0	2.32703
1953	6	13	0	0	0	0	0	0	0	0	0	10.5	0	0	0	0	0	0	0	0	0	0	0	0	23.4	0	2.6	7.9	0	1.3	0	0	0	0	8.1	15.8	0	0	0	1.88108
1953	6	14	0	0	10.9	0	30.7	0	0	26.9	0	0	0	0	0	0	0	16.6	18	0	0	0	0	0	0	8	2.6	0.1	0	0.1	0	0	0	8	0.3	0.9	0	0	0	3.32703
1953	6	15	0	0	8.1	0	25.3	20.6	0	1.5	26	0	0	44.4	0	0	88.3	0	0	0	18	0	0	0	3.8	16.8	0	0	0	5	0	0	7.9	0	0	39.4	0	0	0	8.24595
1953	6	16	1.5	2.1	1.2	0	1.6	0	59	34.8	0	3.7	0	0	1.1	0	0	23	1.7	2.6	0	0	0	0	0	0	0	0	0	4.1	17.6	0	22.1	0	49.4	0	0	0	0	6.09459
1953	6	17	62.9	0	0	35.8	0.7	0	54.6	33.4	0	0	7.7	0	47.1	22.1	0.3	0	0	0	78.2	0	0	0	0	0	4.5	9.1	0	11.3	2.9	4.5	1.3	0	0	6.4	0	0	0	10.3459
1953	6	18	0	7	0	14.4	0	0	0	0	0	14.6	0	0	0	0	0	1.5	10	4.6	0	0	0	0	0	0	10.5	1.2	22.7	0	0.2	0	54.9	6.7	0	33	0	30.1	0	5.71351
1953	6	19	0	0	0.6	0	0	0	0	0	0	0	1.1	0	42.4	96	0	4.7	0.6	6.9	0	0	0	0	0	0	0	0	0	0	10.8	8	0	14.6	0	0	12.5	0	0	5.35676
1953	6	20	0	18.7	17.3	0	3.3	0	0	27.5	0	16	0.6	0	6.4	0.4	9.2	25.8	9.8	0	0.3	0	0	0	34.8	5.2	0	0	0	0	0	18.6	0	11.1	0	0	0	27.8	0	6.29189
1953	6	21	0	0	0	0	0.4	38.1	0	1.7	9.2	8.6	0	2.8	0	0	0	3.2	3.4	2.4	0	0	0	0	0	0.1	0	0	3.9	0	0	0	0	4.8	0	0	0	7.1	0	2.31622
1953	6	22	10.2	0	31.9	0	0	2.1	13.8	0	36.2	21.6	0	1.2	0	0	0	6.5	23	0	0	0	0	0	0	0.4	9.8	0.9	34.1	0	0	0	0	4.7	14.1	4.4	0	0	0	5.80811
1953	6	23	52.7	0	1.8	56.7	9.3	0	25.6	0.7	0	30	0	0	0	10	0	0	0	0	0	0	0	0	2.1	0	6.1	2.2	3.1	0.7	0	0	8.9	0	2.3	0.3	0	0	4.1	5.85405
1953	6	24	0	0	41.4	9.3	0.6	0	0	3.5	0	2	0	0	0	0	0.7	16.5	2.6	0	8.2	0	0	87.4	7.1	0	0	0	0	0	0	0	46	0	0	0	0	13.1	0	6.44324
1953	6	25	0	0	39.7	0	25.9	0	0	0.4	0	0	0	0	45.1	0	3.4	0	0	9.6	0.6	0	0	25	1.2	0	0	0	0.4	28.1	0	0	0	0	0.1	0	53.4	28.5	17.1	7.52703
1953	6	26	0	0	0	0	23.4	0	0	10.1	0	6.1	0	0	1	0	0	16.2	8.4	10.6	0	46.5	46.5	4.1	3.5	0	3.9	29	8	4.6	0	0	0	0	0	1.8	87.6	0	26.6	9.13243
1953	6	27	0	0	0	0	0	49.3	0	0	39.7	0	16.5	5.7	1.8	0	0	4.1	28.6	0	0	0	0	0.3	0.7	0	0	0	0	0	0	17.4	0	3.1	0	1.8	0	0	0	4.56757
1953	6	28	0	17.3	0	0	0	47.4	0	0	21.3	33.5	30.5	0.7	0	0	0	0	0	0	0	0	0	0	4.3	0	0	0	0	0	8.7	10.9	0	0	0	0	0	0	0	4.71892
1953	6	29	0	4.4	0	0	0	0	0	0	0	4.2	0	0	3.6	0	0	0	0	5.7	0	0	0	0	0	0	0	0	0	23.6	24.2	0	6.2	0	0	0	0	0	0	1.94324
1953	6	30	0	8.1	0	0	0	0	0	0	0	0	1.7	0	3.3	0	6	0	0	14.3	3	35.3	35.3	15.3	0	0	0	0	0	0	1.4	7	0	0	0	0	0	11.5	0	3.84324
1953	7	1	2.6	16.7	0	0	0	0	19.3	0	0	0	0	0	0	0	17.9	0	0	26.3	11.4	16.2	16.2	12.4	0	24.2	0	0	0	6.2	0	0	0	5	8.8	0	5.9	0	0	5.11081
1953	7	2	0.2	6.7	0	65.3	0	0	7.7	0	0	0	0	0	0	1.5	6.3	18	20.7	0	17.1	15.4	15.4	0	0	28.4	0	0	0	0.4	0	0	0	7.4	7.2	0	2.2	0	0	5.94324
1953	7	3	1.1	26.5	0	4	0	0	0	0	0	0	0	0	0	6.9	0	3	0.4	0	0	6.8	6.8	34.5	0	0	0	0	27.6	0	0	0	0	0.3	0	0	0	0	0	3.18649
1953	7	4	0	0	0	13.3	0	33	0	0	16.8	9.4	36.8	9	0	12.4	0	0	0	0	0	0	0	2	6.8	0	0	2.7	5.7	0	0	17.4	0	45.1	0	5.1	0	0	29.7	6.62703
1953	7	5	0	0	0	0	0	2	0	0	23.3	23.9	35.3	0.6	22	18.5	24.8	0	0	0	6	0	0	86	0.3	0	20.1	40.7	0	0	28.2	0.2	0	12.9	0	8	0	0	0	9.53514
1953	7	6	1	0	0	0	0	0.9	30.5	0	1.5	0	0	25.2	0	0	27.3	0	5.5	0	23.8	0	0	14	9.4	0	0.3	52.6	0	0	4.6	0	0.2	2.1	0	34.2	0	0	0	6.3
1953	7	7	0	0	0	2.2	0	4.2	0	0	4.8	0	29	22.7	0	0	0	0	0	1.7	0	4.9	4.9	0	0	0	0	0	0	0	23.7	20.1	1.3	0	0	0	0	0	48.8	4.54865
1953	7	8	4.4	0	0	0	0	0	5	0	26.1	0	1.8	0	3.9	0	14.7	0	0	5.4	26.1	0	0	0	5.9	0	23.2	5.1	27.6	2.6	3.2	2.6	0	0.1	19.9	56.1	7.5	0	5.6	6.67027
1953	7	9	0	4.3	0	6.6	0	0	0	0	0	0	0.8	0	13.6	0	36.9	7.3	1.6	0	14	0	0	0	0	0	0	0	0.3	2.5	0	2	0	7.9	0	0	20	41.9	0	4.31622
1953	7	10	0	39.5	0	0	0	0	0	0	0	0	3.7	0	0.2	0	0	14.8	5	29.4	0	0	0	0	55	16.8	0	0	17.2	10.6	0	4.8	0	0	0	0	18.5	0	0	5.82432
1953	7	11	6.8	2.4	0	0	0	0.5	45.4	0	3.3	23.5	0	3.4	19.2	0	0	13.5	32.3	3.7	0	38.2	38.2	0	2.9	5.6	0	0	0	16.5	0	0	1.2	6.4	0	0	4.7	6.9	0	7.42162
1953	7	12	29	0	0	1.3	0	0	2.8	0	0	5.9	0	0	83.5	0	0	31.8	9.6	7.4	0	1	1	0	0	3.3	0	0	0	0	0.2	0	0	0	1.2	0	8.7	62.4	2.1	6.78919
1953	7	13	47.7	8.1	64.1	8.1	0	12.1	9.3	0	6.6	20.7	0	24.1	0.3	0	0	4.7	1	18.8	0	21.9	21.9	0	0	4.1	0	0	0	0	1.3	0	5.2	17.7	49.5	0	0	3.8	0	9.48649
1953	7	14	0	0	0	9.3	8.7	0	0	1.5	0	3.5	0	0	8.7	6.5	51.1	0	40.6	0	35.3	0	0	0	4.8	3.9	3	24.5	0	0	1.3	0	0	1.1	8.1	6.5	0	0	0	5.9027
1953	7	15	0	1.3	0	0	0	0	0	0	0	8.4	0	0	0	0	0	0	0	18.5	0	0	0	0	0	6.9	2.3	13.3	0	0	5.4	0	0	0	41.5	2.4	18.9	12.7	7.1	3.74865
1953	7	16	0	4	0	0	0	0.8	0	0	16.7	0	0.4	0.5	0	0	0	2.6	2.6	0	0	4.6	4.6	0	7.2	0	5.5	11	11.1	0	0	64.1	8.1	0	0	8.2	0	0	19	4.62162
1953	7	17	0	0	0	0	0	33.8	0	0	16.4	0	10.7	1	0	0	0	0	0	4.6	0	0	0	0	5.3	16.1	74	24.2	25.1	0	0	1.7	34.5	44.1	0	21.9	7.6	0	17.6	9.15135
1953	7	18	0	0	4	0	0	30.5	0	0	4.1	17	0	1.9	0.7	0	0	0	0	0	0	4.7	4.7	0	0.8	15.1	0	0	9.4	0	0	0	0	0	5.6	0	0	0	4.5	2.78378
1953	7	19	5.5	0.8	1.7	0	60.9	0	1.5	62.3	0	0	0.7	0	3.2	0	0	16.3	11.3	0	0	3.8	3.8	0	0.4	0	0	0	0	0	8.3	25.4	56.6	7.2	0.3	0	0	2.1	8.3	7.57838
1953	7	20	2	4.9	8.2	0.4	1.4	0	4.6	56.1	14.5	0	29.8	0	0	25.8	0	0.7	21.7	16.4	0	0	0	0	11.4	0	2	18.3	0	70.3	0	32.7	0	37	0	20.3	30	6.3	18	11.6973
1953	7	21	0	5.6	0	12.8	2.4	0	0	8.5	2.4	15.6	26.8	0	5.7	28.3	0	21.1	11.2	0	0	2.9	2.9	0	0	0	0	7.9	34.3	0	0	3.1	0	0	2.3	5.1	4.9	1.2	7.3	5.73784
1953	7	22	0	0.3	0	0	0	0	0	0	0	36.6	4.1	0	0	0	0	16	1.6	0	0	0	0	0	0	9.4	0	0	13.1	0	35.6	15.2	0	0	2.2	0	44.7	7.8	28.6	5.81622
1953	7	23	7	7.7	1	0	0	0	0.9	0	0	5.4	0	0	0	0	0	0	8	0	0	15.9	15.9	0	21.1	6	29.3	7.7	0	0	58.5	0	0	0	9.4	9.5	0	8.9	4.7	5.86216
1953	7	24	18.6	4.8	23.6	8	4.9	4.6	5.7	59.7	5.8	3	28.6	1.8	0	0	0	26.1	13.3	2.8	0	2.3	2.3	72.1	0	10.7	37.8	5.1	0	0	6.7	8.3	0	0	14.7	20.8	0	0.4	42.6	11.7595
1953	7	25	17.2	45.1	0	74.5	4.5	32.4	6.5	1.3	11.9	0	0	29.1	8.6	0	0	0	39.5	6.6	0	11.1	11.1	0	0	0	3.6	4.4	0	0	2.5	0	6.5	0	0	8.4	0	12.2	2.6	9.17838
1953	7	26	4.4	0	1.6	3.9	0	0	0.3	0	0	18.7	0.6	0	3	15.2	0	24.8	3	13.4	0	0.4	0.4	0	1.2	0.1	0	0	2.2	115.4	0	6.9	2.4	4.9	0	0	0	0	8.7	6.25676
1953	7	27	0	0	0	6.4	73.3	0	0	2.4	0	0	0	0	0	38.2	0	0	0	12.3	0	0	0	0	27.4	12.4	0	0	0	13.3	8.5	0	8.3	0.3	0	0	0	0	0	5.48108
1953	7	28	0	2.3	0	0	0	0.7	0	0	10.9	0.8	0	5.1	0	0	3.3	0	0	0	48.8	8.8	8.8	0	26.3	0	0	0	0	0	22.8	0	22.1	2.1	0	0	2.7	7.6	0	4.67838
1953	7	29	0	0	65.8	0	0	1.3	0	0	25.6	0	1.1	18	0	0	10.4	11	14.1	0	3.2	39.4	39.4	9.6	21.6	0	0	0	0	0	21.1	15.1	20.5	2	0	0	9.1	71.3	0	10.8
1953	7	30	8.1	0	59.2	0	12.9	2.6	8.9	4.8	3.8	0	0	0.2	0	0	0	0	0	28.8	0	12.7	12.7	0.6	1.3	0	0	0	0	0	0	0	5.2	0	0	0	0	3.7	0	4.47297
1953	7	31	0	3.9	9	0	45.3	2.4	0	4.4	2.1	24.2	0	25.5	0	0	0	0	0	4.3	0	2.8	2.8	4	0.6	0	17.6	6.5	0	0	0	0	9.6	0	0	32.9	0	0	1.4	5.38649
1953	8	1	0	0	17	0	0.2	0	0	16.7	0	0	0	0	18.9	0	24.5	0	0	2.5	4.4	4	4	1	6.4	0	0	0	0	2.7	5.4	0	25.4	8.8	0	9.1	2.2	6.6	0	4.31892
1953	8	2	23.5	12.5	0.4	0	16.1	28.3	8.6	2.9	11.9	0	2.1	107.9	0	32.6	3.1	0	13.1	15.7	24.1	5.1	5.1	4	0	0	24	0.5	0.2	9.2	10.1	25.3	10.2	0	38.3	82.7	6.6	0	12.3	14.4973
1953	8	3	0	9.2	0.7	9.8	69.7	5	0	10.3	0.5	0	1.9	0.4	0	2.1	6.2	7.9	0.3	0.7	3	2.6	2.6	6.3	0.8	0	0	0	3.6	0	22	10.9	40.2	0	62.8	0	1.3	0	0	7.58919
1953	8	4	9.5	1.3	1.4	0	0.3	17.5	79.9	0.1	15.4	0	31.5	11.3	0	6.7	15.7	61.3	4.7	20.4	6.1	9.6	9.6	26.9	18.4	3	0	0	0	0	0	10.7	0	0	7.2	0	8.1	10	0	10.4486
1953	8	5	37.3	0.7	0	7.3	7.3	0	4.2	14.6	0	20.8	5.6	0	0	36.5	0	0	0	15.5	0	0	0	0	0	2.3	0	0	5.1	0	8.8	7	6.6	0	2.7	0	0	0	0	4.92703
1953	8	6	0	19.7	1.3	1	0	0	0	0	0	33.9	0	0	0	4.6	0	0	0	0	0	3.3	3.3	44.2	1.2	0	0	72.4	18.1	0	34.8	0	59.9	0	0	5.1	9.2	7.4	2.4	8.6973
1953	8	7	6.1	0	20.5	0	0.6	0.2	6.9	63.5	11.7	0	0	0.9	0	0	0	1.7	55.2	25.3	0	0	0	0	0	5.5	0	0	38	0	0	0	3.7	13.7	0	0	0	1.1	15	7.28649
1953	8	8	0	36.5	3.6	0.5	2.7	0	0	0.3	0	0	19.5	0	0	0	15.5	0	0	24.1	15.4	0	0	0	51.3	0	19.9	20.7	11.7	24.6	5.7	6.1	12.2	0	0	16.9	0.4	0.6	17.1	8.25135
1953	8	9	0	2	12.7	0	4.8	24.8	0	6.6	19.1	32.3	0.3	4.1	0	9.2	0	0	0	10.7	0	0	0	5.1	46.2	0	43.7	3.4	0.2	22.7	0	9	0	0	0	2.8	0	0	0.8	7.04054
1953	8	10	55.6	0	0.2	0	7.1	107.5	0	0.5	18.2	0	27.6	7.4	0	0	0	0	0	7.7	0	0	0	1.9	0	0	33	0.2	0	5.8	0	0.3	2	0	0	8.4	0	15.8	23.6	8.72432
1953	8	11	3.4	47.3	18	15.6	2.5	0	10.5	2.4	0	0	119.7	0	0	23.4	0	0	0	59.6	0	0.4	0.4	6.5	0	0	14.3	12.6	0	10.7	51.9	55	0	0	9.2	1.6	12.7	29.2	14.7	14.0973
1953	8	12	11.3	0	78	28.8	9.9	0.4	7.7	4.3	8.1	0	0.5	11.1	0	0	3.9	35.2	20.5	1.6	15.2	3.6	3.6	17.2	7	0	13.9	10.3	0	23.3	3.2	15.7	6.1	0	0	10.3	0	1.6	137.6	13.2405
1953	8	13	1.9	45.4	0.3	1.6	10.9	0	1.1	6.5	0	0	12.5	0	20.8	0	13.6	0	0	34.2	3.8	0.8	0.8	16	0	74.2	0	0	0	0	10.6	2.6	0	58.5	0	0	7.9	37.9	7.2	9.97568
1953	8	14	5.6	37.3	8.1	37.3	5.9	0	0.6	2.3	0	14.3	1	0	11.2	23	2.3	0	0	0	13.4	49.4	49.4	4	49.2	2	9.2	28.5	0.8	0	1.7	0.2	1.2	96	0	11.8	73.8	36.4	0	15.5649
1953	8	15	1.1	0	0.6	35.8	14.8	11.2	16.6	9.1	5.8	0	0	3.9	28.1	5.8	0	7.4	1.4	0	0	0.8	0.8	7.5	1.1	29.4	7.9	1.7	25.3	9.4	5.3	0	0	0	0	0.5	0	29.9	0	7.05946
1953	8	16	6.9	0	3	29.5	20.4	0.9	30.7	9.9	45	0	4.6	15.4	0	20.3	0	7.6	15	7.2	0	0	0	0	0	37.9	0	0	0	0	1	9.6	0	0	24.5	0	3.8	1.9	0	7.97568
1953	8	17	7.9	2.3	5.3	1.8	1.3	4.1	1.7	5.3	1.2	10.3	8.2	16.9	0	0	5.5	0	0	7.4	2.3	2.1	2.1	16.3	0	0	0	0	29.7	36.9	0	7.8	0	0	22.7	0	0	0.8	11.9	5.72432
1953	8	18	0.4	0	8	0.8	4.2	7.4	39.8	13.4	25.8	79.9	12.3	9.1	0	3.4	11.2	0	0	0	5.4	1.3	1.3	6.6	0	0	0	0	17.5	0	0	21.6	0	0	5.8	0	0	3.9	0	7.54324
1953	8	19	10.9	1	2.8	3.8	22.9	11	38.2	18.6	5.4	0	4.3	22.8	0	8.2	10.2	6	85.5	0	11	18.5	18.5	25.9	0	3.6	0	0	5.8	0	0	1.3	7.5	11	0	0	6.4	0.5	18.1	10.2622
1953	8	20	0	4.8	0	0.4	2.9	3.9	0	1.2	5.6	0	17.1	31.6	0	0	24	4.6	41.3	0	10.1	1.7	1.7	4.2	0	0	0	0	3.4	6	6.5	53.8	0	4.1	0	16.2	0	11	0	6.92162
1953	8	21	6.8	0	0	0	0	15.3	31.4	0	4.4	2.2	18.7	2.1	38.9	16.6	0	25.5	0.5	0	0	10.3	10.3	38.6	1.9	0	0	0	0	55	0	8.8	0	0	10.6	10.1	9.7	0.7	0	8.60541
1953	8	22	63.4	0	11.1	10.9	0	16.8	2	0	3.4	45.9	10.1	6.5	2.5	15.2	3.6	0	0	0	23.6	0.6	0.6	2.4	4	17.6	11.8	70.9	4.3	3.4	0	45.2	8.5	0	23.3	94.4	7.1	0	0	13.7595
1953	8	23	0	0	12.2	0.7	5.7	9	0	3.8	18.7	9.6	0	35.4	7.9	35.8	0	0	0	0	0	10.1	10.1	7.9	3.6	9.6	0.5	11.5	0	0	7.4	0	0.4	0	0	4.9	1	30.7	0	6.39189
1953	8	24	3.3	0	6.6	0	14.6	22.7	0.8	20.8	2.7	0	0	4.4	43.5	0	2	3.7	3.1	0	3.5	3.5	3.5	1.3	59.2	7.9	71.7	59.4	0	11.2	0.3	0	11.7	0	9.3	8.2	0.5	27.7	13.3	11.3622
1953	8	25	0	0	16.5	30.2	14.4	0	0	2.6	0	0	25.3	0	0	0	12.3	17.8	13.5	0	1.9	0	0	3.9	0	0	0	0	4.1	1.8	10.2	6	7.3	0	0	0	15.3	0	1.9	5
1953	8	26	0	0.6	22.8	0	3.6	31.5	0	5.2	13.1	9.9	35.1	8.9	5.4	5.3	0.6	0.7	8.3	5.9	12.1	23.7	23.7	0.8	0	0	20.5	7.9	7.2	0	6.3	0.4	68.4	14	0	0	28.3	0	0	10.0054
1953	8	27	0	13.8	0	0	12.7	2.1	0	13.3	0.5	7.9	0	22.6	10.9	2.9	15.9	0	0	4.5	0.5	2.7	2.7	4.8	10.4	0	0	0	16.9	0	59.3	0	3.6	37.5	36.8	0	1.6	4.2	0	7.78649
1953	8	28	5.5	0.9	1.5	0	0	0	4	0	10.3	6.1	0	0	27.8	18.3	12.1	0	0	24.8	15.7	8.6	8.6	5.5	0	0	3.3	0.5	15.8	5.6	0	0	0	34.6	6	12.4	36.7	29.4	0	7.94595
1953	8	29	0	38.3	4.7	27.2	2.1	6.4	0.5	13.1	46.4	0	0	22.3	27.4	0.8	19.7	14.1	4.2	0	11.9	0	0	0.2	0	0	0.2	3.3	9.8	1.1	0	0	0	8.8	54.9	9.1	0	0	1	8.85135
1953	8	30	8.3	0	0	4.1	5.1	0	11.6	3.3	0	0	0	0	6.8	0	18.8	63.2	2.2	0	19.4	29.5	29.5	7.6	0	17.4	12.5	3.2	6.3	0	3.1	0	5.9	16.2	3.4	1.3	35.3	0	28.6	9.25946
1953	8	31	6.1	0	25.6	29	0	0	0.8	0	0	33.2	0	0	0	23.7	8.3	20.4	0	3.6	18.5	12.7	12.7	0	0	0	0	0	11.2	0	5.1	0	0	0	11.2	0	29	0	0	6.78649
1953	9	1	1.3	0	0	0.7	0	0	19.1	0	0	2.7	0	0	0	0	6	3.7	7.8	12.8	7.8	0.5	0.5	0	0	3.7	0	0	0	5.2	0	0	0	0	0	0	0	1.4	18.6	2.48108
1953	9	2	0.7	0	9.2	1.2	0	30.9	17.2	0	15.6	12.8	0	4.7	41.9	14	46.6	5.3	1	0.5	5.6	6.9	6.9	10	15.1	0	3.1	2.3	0.2	6	0	0	0	19.5	2	0.5	2	0	1	7.64054
1953	9	3	19.9	0	18.5	2.4	32.2	3.9	2.6	44.9	3.4	0.5	0	16.6	7.1	0	1.3	6.8	5.8	10.1	43.5	2	2	0	0	0	8.6	3.6	13.4	0.3	0	0	8.3	0	0	14.1	0	0	0	7.34595
1953	9	4	0	0	0	2.2	29.5	0	0	7.6	4.9	10.1	0	0	0	0	26.7	0	0.5	0	1.2	6.3	6.3	0	0	0	0	0	0	8.2	0	0	6.1	7.8	6.2	0	0	0	0	3.34054
1953	9	5	0	0	0	0	0	7.8	0	0	6.1	45.3	2	2.8	16.9	22.9	0	0	4.1	0	0	0	0	0	0	0	0.5	15.5	0	0	0	0	0	0	0	26.1	0	0	0	4.05405
1953	9	6	0	0	0	0	0	19.8	0	0	3.1	0	6.4	6.7	34.3	0	0	3.4	3.2	0	0	0	0	0	0	0	0	0	0	0	0	0	0.9	0	1.2	0	0.8	0	0	2.15676
1953	9	7	0	107.6	0	0	0	19.5	0	0	11.5	0	0	13.6	31.4	21.7	5.6	0	0	45.4	24.9	40.5	40.5	0	0	1.6	0	25.4	0	0	0	0	0	30.8	7.6	1.5	4.1	2.5	24.1	12.427
1953	9	8	0	0	0	0	0	4.9	0	0	3.9	14.6	0	12.4	0	9.6	0	12.7	6.2	0	0	12	12	93.8	0.2	1.6	0	0	0	5.1	0	0	0.5	5.1	8.6	0	0	5.1	23.2	6.25676
1953	9	9	0	0	0	0	0	0	18.3	0	0	0	34.8	0	0	0	0	4.3	0.8	0	0	1.3	1.3	4.9	21.4	1	0	0	0	0	8.1	1.4	0	46	0.4	0	0.5	4.7	19.1	4.54865
1953	9	10	0	0	47.2	35.3	0	0	0.4	0	0	3.2	4.4	0	0	0	0	0.5	22.4	0	0	0	0	0	0	0.9	0	0	1.7	0	6	1.3	0	0	0	0	11.7	75.8	0	5.6973
1953	9	11	0	0	46.5	6.2	69.3	0	0	18.1	0	4.5	8.7	0	0	0	0	4.8	0.2	14.7	0	0	0	0	0	1.3	21.4	2.9	0	47.9	0.9	5.5	0	0	0	33.9	0.8	0	1.2	7.80541
1953	9	12	36.7	0	0	0	10.3	0	0.7	36.7	0	5.7	22.3	0	0	0	0	1.1	6.1	3.2	0	50.9	50.9	0	0	0	0	0	0	0	0	0	13.2	0	0	0	32.5	0	0.5	7.31892
1953	9	13	2.1	16.3	0	21.8	0	0	1.5	0	0	2.9	0	0	0	6.9	5.8	0	1.4	4.6	5.2	0	0	8.1	0	0.1	3.5	1.1	0	2.5	0	0	24.4	0	0	32.5	0	0	0	3.8027
1953	9	14	47.6	114.5	0	0.3	0	17.2	1.4	0	0.5	10.8	0	29.2	0	53.9	4.6	0	3.2	0	5.4	0	0	0	92.7	0	0	0	0	4.1	0	0	1.4	0	0	0	0	0	0	10.4541
1953	9	15	0	0	0	30.9	0	2.9	22	0	4.3	0	0	4.3	0	0	3.5	0	16.7	0	4.3	3.2	3.2	0	0.4	0	0	0	1.3	0	0.4	0	31.6	2.8	0	0	0	13.4	0	3.92432
1953	9	16	0	0	0	0	0	0	0	0	0	0	22	0	0	1.5	0	65.2	17	5.8	0	14.1	14.1	0	0	0	0	0	0	0	0	8.6	30.3	9.4	11.9	0	0	46.8	0	6.66757
1953	9	17	45.7	0	11.6	0	0	6.9	3.9	0	1	0	0	2.4	0	30.9	0	1	4.6	2.9	0	0	0	0	0	0	0	0	0	0	0	0	24.9	0	7.4	0	0	0	2.5	3.93784
1953	9	18	0	0	0	134	5.7	14.1	0	33.6	59.2	3.7	0	14.9	0	6.5	19.4	2.7	0.3	10.8	3.3	0	0	0	0	0	0	0	3.2	0	0	0	0	0	0	0	29.3	0	0	9.20811
1953	9	19	37.6	2.6	41	0	0	12.9	13.6	0	0.9	0.4	0	0.7	0	6.7	2.8	1.7	2.5	3.7	18.1	27.2	27.2	0	0	0	0	0	0	0	0	0	0	1.5	0	0	4.4	0	0	5.55405
1953	9	20	0	4.5	0	0.5	35.4	30.3	0	79	2.5	4.1	5.5	19.4	73.8	5.3	13.5	24.5	4	0	2.6	0	0	0	0	0	0	0	42.7	6.3	0	0	0	4.7	69.4	0	0	0	0.3	11.5757
1953	9	21	0	0	6.9	0	0	0	0	0	1.5	1	19.4	0	0	4.1	0.5	0	0	0.4	12.6	0	0	12.3	9.7	0	0	0	0	0	12.8	36.7	1.6	0.9	0	0	31.1	0.7	7	4.3027
1953	9	22	2.3	0	0	0	1.6	4.5	0.2	11.7	22.2	55.5	3.3	14.7	0	22.4	10.7	0	0	0	0.5	14	14	9.1	0.8	8	18	3.7	0	4.6	23.7	60.3	0	5.7	0	26.8	0.7	66.4	0.5	10.9703
1953	9	23	0	0	0	14	0	0	0	0	0	0	0	0	10.9	0	48	2.3	8.5	4.1	10	2	2	0	3.5	2.3	2.4	9.9	1.1	0.7	0	0	0	0	0	1.7	1.2	0	19.6	3.8973
1953	9	24	0	0	16.5	0	0	2.5	0	0	2.1	0	0	24	6.1	3.3	15.5	13.5	58	1	44.8	0	0	0	6.3	0	0.1	9.2	0	0	0	0	0.7	0	0	0.7	2.5	0	17.6	6.06486
1953	9	25	0	0	0	0	45.9	0	0	6.5	12.3	0.9	7.8	0	0	15.6	3.4	0	0	55.6	14.5	0	0	0	9.5	0.4	0	0	0	0	1.3	0	3.2	0	0	0	0	0	2.7	4.85405
1953	9	26	1	0	33.6	0	0	0	19.3	0	0	2.3	15.9	0	37.7	0	0	0.8	0.4	0.9	0	0	0	0	0	0	0	0	0	0	0	0	0.4	6.5	3.6	0	2.3	0	18.8	3.87838
1953	9	27	4.8	0	0	1.1	34.9	15.5	83.6	40.4	0.7	0	14.5	22.8	1.7	0.6	4.8	13.3	4.2	2.3	3.1	0	0	0	0	0	0	0	0	0.3	30.7	0	9.2	0	6	0	0	0	0	7.95946
1953	9	28	0	0	0	5.1	0	0	0	0	12.1	1.4	34.1	0	0	0	6.1	4.7	1.6	1.4	4.5	10	10	1.3	3.3	0	0	0	0	10	29.5	6.9	0.6	0	0	0	37.5	0	0	4.86757
1953	9	29	0	0	0	0	0	0	0	0	4.2	20.8	0	0	0	0	3.1	31.3	4.7	20.8	5.7	0	0	0	0	0	1	2.3	0	0	0	0	25.6	0.3	0	3.4	0	0	0	3.32973
1953	9	30	0	0	0	0	0	0	0	0	0	1.9	5.1	0	0	0	0	0	2.8	2	0	16.7	16.7	0.7	13.2	0	0	0	0	18.4	0	0	23	0	0	0	0	0	0.4	2.72703
1953	10	1	0	0	11.7	0	0	1.6	0	0	26.5	6.3	0	10.9	0	10.2	9.6	2.1	5.7	0	3.4	31.5	31.5	0	0	0	0	8.7	0	0	0	0	0	2.6	0	29.5	0	0	0	5.18378
1953	10	2	0	0	27.4	0	22.6	45	0	0.6	3	0	0.7	7.8	0	46	3.3	6.8	23.8	0	12.8	0	0	2.3	0	0	0	0	0	0	0	0	0	1.6	0	0	0	0	0	5.50541
1953	10	3	0	0	4.1	0	21.4	0	0	16	0	0.4	4.6	0	13.3	0	0.4	23.2	21.5	0	4.4	2.4	2.4	0	4	0	0	0	0	0	0	0	0	0	0	0	0	0	0	3.19189
1953	10	4	0	0	2.3	0	9.5	0	0	12.2	0	6.2	0.2	0	0	0	3.6	0	0	0	0.5	11.2	11.2	0	2.2	0	0	0	0	0	0	0	0	0	0	0	0	61.2	0	3.25135
1953	10	5	0	0	14	0	6.9	0	0	19.9	0	2.2	6	0	10.1	14.9	0.8	0	0.9	0	4.8	5	5	4.3	5.4	0	0	0	0	0	0	0	7.4	0	0	0	11	0	0	3.20541
1953	10	6	0	0	0.6	0	53.1	0	0	18.9	0	0	0	0	0	0	49.5	0	0.5	0	1.1	0.1	0.1	0	0	0	0	0	0	0	9.2	0	0	0	0	0	38.6	0.2	0	4.64595
1953	10	7	0	0	0	0	1.4	0	0	8.4	0	0	4.5	0	0	3.2	0	0	0	8	0	1.8	1.8	0	0	0	0	0	0	0.2	0.6	0	0	0	0	0	0	6.4	12.6	1.32162
1953	10	8	45.6	0.9	0	0	0	0	67.9	0	0	0	7.4	0	0	0	0	0	0	0	0	21.1	21.1	0	0	0	0.1	0	0	3.6	0	0.4	0	15.1	0	0	0	0	25.6	5.64324
1953	10	9	0	0.8	18.2	110.4	0	0	0	0	0	0	7	0	0	0	0.8	0	0	0	65.6	7.9	7.9	0	0	0	0.2	0	1.7	0	0	1.5	0	0	0	0	0	0	0	6
1953	10	10	0	13.2	13.8	0	30.5	0	0	6	0	0	0	0	0	0	2.1	0	0	0	1	0	0	0	0	0	0	0	0	0	0	0	0	0	0	0	0	0	0	1.8
1953	10	11	0	0	22.5	0	6.4	0	0	46.8	0	0	0	0	16.5	0	1.3	0	0	0	2.7	0	0	0	7.5	0	0	0	0	3.5	0	0	0	0	0	0	0	0	0	2.8973
1953	10	12	0	0	0	0	6.6	0	0	1.3	0	0	0	0	0	0	0	10	0.2	0	0	0	0	0.2	0.5	0	0	0	0	0	0	0	0	0	0	0	0	0	0	0.508108
1953	10	13	0	0	0	0	0	34.2	0	0	9.6	0	0	60.7	0	0	0	0	0	0.4	0	0.5	0.5	5.5	0	0.1	0	0	0	2.8	0	0	0	0	0	0	0	0	0	3.08919
1953	10	14	0	0	0	0	0	0	0	0	0	14.5	0	0	0	0	18.6	0	0	7.9	0	0	0	5.3	0	0	0.4	0	0	0	0.2	0	0	0	0	0	0	0	0	1.26757
1953	10	15	0	0	21.4	0	0	0	0	0	0	0	0	0	15.7	0	0	0	0	2.7	0	0	0	4.4	1.5	0	0	0	0	0	0	0	0	0	0	0	0	0	0	1.23514
1953	10	16	0	2.3	0	0	5.2	0	0	26.9	0	0	3.1	0	0	0	0	0.2	30.3	0	0	5.8	5.8	0.3	8.4	0	0	0	0	0	0	4	0	0	0	0	0	0	0	2.49459
1953	10	17	0	8.1	0	0	0	0	0	0	0	0	0	0	0	4.6	1.7	2.7	2.9	0	1.7	32.8	32.8	0.1	1.1	0	0	0	0	0	0	0	0	0	0	0	0.5	0	0	2.40541
1953	10	18	0	0	0	0	0	0	0	0	0	1.7	0	0	6.9	5.8	10.3	0.8	1.2	0	24.6	0	0	0	2.1	0	0	0	0	0	0	0	0	0.8	0	0	0	0.5	0	1.47838
1953	10	19	0	0	0	0	0	0	0	0	0	5.3	0	0	5	0	0	2.4	8.9	18.5	0	15.8	15.8	0	0	0	0	0	0	0	0	0	0	0	0	0	0	2.3	0	2
1953	10	20	0	0.1	9.5	0	0	0	0	0	0	18.1	0	0	38.9	0	0	0	0	2.1	0	0.2	0.2	0	0	0	0	0	0	0	0	0	0	0	20.5	0	0	0	0	2.42162
1953	10	21	0	11.5	0	0	4	0	0	5.6	32.9	7.8	0	0	1.1	3	0.6	0	0	6.7	2.3	1.2	1.2	0.6	0	0	0	0	0	0	0	0	0	0	0	0	0	0	0	2.12162
1953	10	22	0	50.1	0	0	0	0	0	0	0	0	2.2	0	22.3	0	0	15.6	0.8	22.9	0	5.2	5.2	0	5.4	0	0	0	0	0	0	3.7	0	0	0	0	0	0	0	3.60541
1953	10	23	0	0.2	0	0	0	0	0	0	0	0	17.4	0	0	11	0	4.6	9.4	9.9	0	0	0	0	0	0	0	0	0	0.2	1.2	0	52	0	15.1	0	0	4.2	0	3.38378
1953	10	24	0	0	0	0	0	0	0	0	0	0.2	0.5	0	0	0	10.1	0	0	0.2	13.6	0	0	0	0	0	1.6	0	0	0	0.1	0	0	0	0	0	0	0	0	0.710811
1953	10	25	0	0	0	0	0	0	0	0	0	2.1	0	0	0	0	3.5	0.5	6.4	2.6	0.8	3.2	3.2	0	5.3	0	2.7	0	0	0	0	0	0	1.3	0	0	0	0	0	0.854054
1953	10	26	0	0	0	0	0	0	0	0	0	0	0	0	0	0	0	19.6	3.1	0	0	0	0	0.1	0	0	0	0	0	0	0	0	0	0	0	0	0	0	0	0.616216
1953	10	27	0	5.2	0	0	0	0	0	0	0	0.6	0	0	0	0	0	1.2	8.8	0.8	0	1.6	1.6	0	1.3	0	0	0	0	0.1	0	0	0	0	0	0	0	0	0	0.572973
1953	10	28	0	0	0	0	0	0	0	0	0	1.9	10	0	0	0	0	5.4	0.5	2.4	0	0.8	0.8	0	4.7	0	0.3	0	0	0	0	0	0	0	0	0	0	6.3	23.6	1.53243
1953	10	29	0	0	0	0	0	0	0	0	0	12.2	2.1	0	0	0	0	0	0	15.4	0	0	0	0	0	0.1	0.1	0	0	0	0	0	0	2	0	0	0	0	0	0.862162
1953	10	30	0	0	0	0	0	0	0	0	0	3.6	2.1	0	0	3.7	23.8	0	0	0	13.4	0	0	0	0	0	0	0	0	0	0	0	0	0	2.2	0	0	2.2	0	1.37838
1953	10	31	0	0	0	0	0	0	0	0	0	0	1.7	0	0	0.4	0	0	0	4.6	0	0	0	0	0	0	0	0	0	0	0	0	0	1.5	1.1	0	0	8.7	0	0.486486
1953	11	1	0	0	0	0	0	0	0	0	0	0	0	0	0	0	0	0	0	0.2	0	0	0	0	0	0	0	0	0	0	0	0	0	0	0.3	0	0	0.2	0	0.0189189
1953	11	2	0	0	0	0	0	0	0	0	0	0	0	0	4.9	0	0	0	0	7.6	0	0	0	0	0	0	0	0	0	0	0	0	0	0	0.6	0	0	0	0	0.354054
1953	11	3	0	0	0	0	0	0	0	0	0	0	0	0	0	0	0	0	0	0.5	0	0	0	0	0	0	0	0	0	0	0	0	0	0	0	0	0	0.1	0	0.0162162
1953	11	4	0	0	0	0	0	0	0	0	0	0	0	0	0	0	0	0	0	2.1	1.1	0	0	0	1.3	0	0	0	0	0	0	0	0.1	0	0.8	0	0	0	0	0.145946
1953	11	5	0.3	0	0	0	0	0	0.5	0	0	0	0	0	0	0	0.4	0	0	0	7.6	0	0	0	0	0	0	0	0	0	0	0	0	0	0	0	0	0	0	0.237838
1953	11	6	0	0	0	0.2	0	0	0	0	0	0	0	0	0	0	0	0	0	0	0	0	0	0	0	0	0	0	0	0	0	0	0	0	0	0	0	0	0	0.00540541
1953	11	7	0	0	0	0	0	0	0	0	0	0	0	0	0	0	0	0	0	0	0	0	0	0	0	0	0	0	0	0	0	0	0	0	0	0	0	0	0	0
1953	11	8	0	0	0	0	0	0	0	0	0	0	0	0	0	0	0	0	0	0	0	0	0	0	0	0	0	0	0	0	0	0	0	0	0	0	0	0	3.5	0.0945946
1953	11	9	0	0	0	0	0	0	0	0	0	0	0	0	0	0	0	0	0	0	0	0	0	0	0	0	0	0	0	0	0	0	0	0	0	0	0	0	0	0
1953	11	10	0	0	0	0	0	0.5	0	0	17.5	0	0	0.4	0	0	0	0	0	0	0	0	0	0	0	0	0	0	0	0	0	0	0	0	0	0	0	0	0	0.497297
1953	11	11	0	0	0	0	0	0	0	0	0	0	0	0	0	1	0	0	0	0	0	0	0	0	0	0	0	0	0	0	0	0	0	0	0	0	0	0	0	0.027027
1953	11	12	0	0	0	0	0	0	0	0	0	0	0	0	0	0	0	0	0	0	0	0	0	0	0	0	0	0	0	0	0	0	0	0	0	0	0	0	0	0
1953	11	13	0	0	0.7	0	0	0	0	0	0	0	0	0	0	0	0	0	0	0	0	0	0	0	0	0	0	0	0	0	0	0	0	0	0	0	0	0	0	0.0189189
1953	11	14	0	0	5.4	0	3.8	0	0	2.4	0	0	0	0	0	0	0	0	0	0	0	0	0	0	0	0	0	0	0	0	0	0	0	0	0	0	0.7	0	0	0.332432
1953	11	15	0	0	0	0	0.6	0	0	1.9	0	0	0	0	0	0	0	12.3	0	0	0	10.2	10.2	0	0	0	0	0	0	0	0	0	0	0	0	0	0	0	0	0.951351
1953	11	16	0	0	0	0	0	0	0	0	0	0	0	0	0	0	0	0	0	0	0	0	0	0	0	0	0	0	0	0	0	0	0	0	0	0	0	0	0	0
1953	11	17	0	0	0	0	0	0	0	0	0	0	0	0	0	0	1.3	0	0	0	0.9	1.3	1.3	0	0	0	0	0	0	0	0	0	0	0	0	0	0	0	0	0.12973
1953	11	18	0	0.2	0	0	0	0	0	0	0	0	0	0	0	0	4.4	0	0	0	2.8	0	0	0	0	0	0	0	0	0	0	0	0	0	0	0	0	0	0	0.2
1953	11	19	0	0	0.1	0	0	0	0	0	0	0	0	0	0	0	0	0	0	0	0	0	0	0	0	0	0	0	0	0	0	0	0	0	0	0	0	0	0	0.0027027
1953	11	20	0	0	0	0	2.6	0	0	1.5	0	0	0	0	0	0	0	0	0	0	0	0	0	0	0	0	0	0	0	0	0	0	0	0	0	0	0	0	0	0.110811
1953	11	21	0	0	0	0	0	0	0	0	0	0	0	0	0	0	0	0	0	0	0	0	0	0	0	0	0	0	0	0	0	0	0	0	0	0	0	0	0	0
1953	11	22	0	0	0	0	0	0	0	0	0	0	0	0	0	0	0	0	0	0	0	0	0	0	0	0	0	0	0	0	0	0	0	0.1	0	0	0	0	0	0.0027027
1953	11	23	0	0	0	0	0	0	0	0	0	0	0	0	0	0	0	0	0	0	0	0	0	0	0	0	0	0	0	0	0	0	0	0	0	0	0	0	0	0
1953	11	24	0	0	0	0	0	0	0	0	0	0	0	0	0	0	0	0	0	0	0	7.6	7.6	0	0	0	0	0	0	0	0	0	0	0	0	0.1	0	0	0	0.413514
1953	11	25	0	0	0	0	0	0	0	0	0	0	0	0	0	0	0	6.3	41.3	0	0	0	0	0	0	0	0	0	0	0	0	0	0	0	0	0	0	0	0	1.28649
1953	11	26	0	0	0	0	0	0	0	0	0	0	0.1	0	0	0	1.9	0	0	0	9.5	0.7	0.7	0	0	0	0	0	0	0	0	0	0	0	0	0	0	0	0	0.348649
1953	11	27	0	0	0	0	0	0	0	0	0	15	0.7	0	0	0	0	0	0	0	0	0	0	0	0	0	0	0	0	0	0	0	0	0	0	0	0	0	0	0.424324
1953	11	28	0	0	0	0	0	0	0	0	0	0	0	0	0	0	0	0	0	0	0	0	0	0.3	0	0	0	0	0	0	0.1	0	0	0	0	0	0	0	0	0.0108108
1953	11	29	0	0	0	0	0	0	0	0	0	0	0	0	0	0	0	0	0	0	4.1	0	0	0	0	0	0	0	0	0	0	0	0	0	0	0	0	0	0	0.110811
1953	11	30	0	0	0	0	0	0	0	0	0	0	0	0	0	0	0	0	0	0	0	0	0	0	0	0	0	0	0	0	0	0	0	0	0	0	0	0	0	0
1953	12	1	0	0	0	0	0	0	0	0	0	0	0	0	0	0	0	0	0	0	0	0	0	0	0	0	0	0	0	0	0	0	0	0	0	0.5	0	0	0	0.0135135
1953	12	2	0	0	0	0	0	0	0	0	0	0	0	0	0	0	0	0	0	0	0	0	0	0	0	0	0	0	0	0	0	0	0	0	0	0	0	0	0	0
1953	12	3	0	0	0	0	0	0	0	0	0	0	0	0	0	0	0	0	0	0	0	0	0	0	0	0	0	0	0	0	0	0	0	0	0	0	0	0	0	0
1953	12	4	0	0	0	0	0	0	0	0	0	0	0	0	0	0	0	0	0	0.1	0	0	0	0	0	0	0	0	0	0	0	0	0	0	0	0	0	0	0	0.0027027
1953	12	5	0	0	0	0	0	0	0	0	0	0	0	0	0	0	0	0	0	0	0	0	0	0	0	0	0	0	0	0	0	0	0	0	0	0	0	0	0	0
1953	12	6	0	0	0	0	0	0	0	0	0	0	0	0	0	0	0	0	0	0	0	0	0	0	0	0	0	0	0	0	0	0	0	0	0	0	0	0	0.3	0.00810811
1953	12	7	0	0	0	0	0	0	0	0	0	0	0	0	0	0	0	0	0	0	0	0	0	0	0	0	0	0	0	0	0	0	0	0	0	0	0	0	0	0
1953	12	8	0	0	0	0	0	0	0	0	0	0	0	0	0	0	0	0	0	0	0	0	0	0	0	0	0	0	0	0	0	0	0	0	0	0	0	0	0	0
1953	12	9	0	0	0	0	0	0	0	0	0	0	0	0	0	0	0	0	0	0	0	0	0	0	0	0	0	0	0	0	0	0	0	0	0	0	0	0	0	0
1953	12	10	0	0	0	0	0	0	0	0	0	0	0	0	0	0	0	0	0	0	0	0	0	0	0	0	0	0	0	0	0	0	0	0	0	0	0	0	0	0
1953	12	11	0	0	0	0	0	0	0	0	0	0	0	0	0	0	0	0	0	0	0	0	0	0	0	0	0	0	0	0	0	0	0	0	0	0	0	0	0	0
1953	12	12	0	0	0	0	0	0	0	0	0	0	0	0	0	0	0	0	0	0	0	0	0	0	0	0	0	0	0	0	0	0	0	0	0	0	0	0	0	0
1953	12	13	0	0	0	0	0	0	0	0	0	0	0	0	0	0	0	0	0	0	0	0	0	0	0	0	0	0	0	0	0	0	0	0	0	0	0	0	0	0
1953	12	14	0	0	0	0	0	0	0	0	0	0	0	0	0	0	0	0	0	0	0	0	0	0	0	0	0	0	0	0	0	0	0	0	0	0	0	0	0	0
1953	12	15	0	0	0	0	0	0	0	0	0	0	0	0	0	0	0	0	0	0	0	0	0	0	0	0	0	0	0	0	0	0	0	0	0	0	0	0	0	0
1953	12	16	0	0	0	0	0	0	0	0	0	0	0	0	0	0	0	0	0	0	0	0.8	0.8	0	0	0	0	0	0	0	0	0	0	0	0	0	0	0	0	0.0432432
1953	12	17	0	0	0	0	0	0	0	0	0	0	0	0	0	0	0	0.4	0.5	0	0	0	0	0	0	0	0	0	0	0	0	0	0	0	0	0	0	0	0	0.0243243
1953	12	18	0	0	0	0	0	0	0	0	0	0	0	0	0	0	0	0	0	0	0	0	0	0	0	0	0	0	0	0	0	0	0	0	0	0	0	0	0	0
1953	12	19	0	0	0	0	0	0	0	0	0	0.3	0	0	0	0	0	0	0	0	0	0	0	0	0	0	0	0	0	0	0	0	0	0	0	0	0	0	0	0.00810811
1953	12	20	0	0	0	0	0	0	0	0	0	0	0	0	0	0	0	0	0	0	0	0	0	0	0	0	0	0	0	0	0	0	0	0	0	0	0	0	0	0
1953	12	21	0	0	0	0	0	0	0	0	0	0	0	0	0	0	0	0	0	0	0	0	0	0	0	0	0	0	0	0	0	0	0	0	0	0	0	0	0	0
1953	12	22	0	0	0	0	0	0	0	0	0	0	0	0	0	0	0	0	0	0	0	0	0	0	0	0	0	0	0	0	0	0	0	0	0	0	0	0	0	0
1953	12	23	0	0	0	0	0	0	0	0	0	0	0	0	0	0	0	0	0	0	0	0	0	0	0	0	0	0	0	0	0	0	0	0	0	0	0	0	0	0
1953	12	24	0	0	0	0	0	0	0	0	0	0	0	0	0	0	0	0	0	0	0	0	0	0	0	0	0	0	0	0	0	0	0	0	0	0	0	0	0	0
1953	12	25	0	0	0	0	0	0	0	0	0	0	0	0	0	0	0	0	0	0	0	0	0	0	0	0	0	0	0	0	0	0	0	0	0	0	0	0	0	0
1953	12	26	0	0	0	0	0	0	0	0	0	0	0	0	0	0	0.1	0	0	0	0.1	0	0	0	0	1	0	0	0	0	0	0	0	0	0	0	0	0	0	0.0324324
1953	12	27	0	0	0	0	0	0	0	0	0	0	0	0	0	0	0	0	0	0	0	0	0	0	0	0	2.3	0.7	0	0	0	0	0	0	0	0	0	0	0	0.0810811
1953	12	28	0	0	0	0	0	0	0	0	0	0	0	0	0	0	0	0	0	0	0	0	0	0	0	0	0	0	0	0	0	0	0	0	0	0	0	0	0	0
1953	12	29	0	0	0	0	0	0	0	0	0	0	0	0	0	0	0	0	0	0	0	0	0	0	0	0	0	0	0	0	0	0	0	0	0	0	0	0	0	0
1953	12	30	0	0	0	0	0	0	0	0	0	0	0	0	0	0	0	0	0	0	0	0	0	0	0	0	0	0	0	0	0	0	0	0	0	0	0	0	0	0
1953	12	31	0	0	0	0	0	0	0	0	0	0	0	0	0	0	0	0	0	0	0	0	0	0	0	0	0	0	0	0	0	0	0	0	0	0	0	0	0	0
1954	1	1	0	0	0	0	0	0	0	0	0	0	0	0	0	0	0	0	0	0	0	0	0	0	0	0	0	0	0	0	0	0	0	0	0	0	0	0	0	0
1954	1	2	0	0	0	0	0	0	0	0	0	0	0	0	0	0	0	0	0	0	0	0	0	0	0	0	0	0	0	0	0	0	0	0	0	0	0	0	0	0
1954	1	3	0	0	0	0	0	0	0	0	0	0	0	0	0	0	0	0	0	0	0	0	0	0	0	0	0	0	0	0	0	0	0	0	0	0	0	0	0	0
1954	1	4	0	0	0	0	0	0	0	0	0	0	0	0	0	0	0	0	0	0	0	0	0	0	0	0	0	0	0	0	0	0	0	0	0	0	0	0	0	0
1954	1	5	0	0	0	0	0	0	0	0	0	0	0	0	0	0	0	0	0	0	0	0	0	0	0	0	0	0	0	0	0	0	0	0	0	0	0	0	0	0
1954	1	6	0	0	0	0	0	0	0	0	0	0	0	0	0	0	0	0	0	0	0	0	0	0	0	0	0	0	0	0	0	0	0	0	0	0	0	0	0	0
1954	1	7	0	0	0	0	0	0	0	0	0	0	0	0	0	0	0	0	0	0	0	0	0	0	0	0	0	0	0	0	0	0	0	0	0	0	0	0	0	0
1954	1	8	0	0	0	0	0	0	0	0	0	0	0	0	0	0	0	0	0	0	0	0	0	0	0	0	0	0	0	0	0	0	0	0	0	0	0	0	0	0
1954	1	9	0	0	0	0	0	0	0	0	0	0	0	0	0	0	0	0	0	0	0	0	0	0	0	0	0	0	0	0	0	0	0	0	0	0	0	0	0	0
1954	1	10	0	0	0	0	0	0	0	0	0	0	0	0	0	0	0	0	0	0	0	0	0	0	0	0	0	0	0	0	0	0	0	0	0	0	0	0	0	0
1954	1	11	0	0	0	0	0	0	0	0	0	0	0	0	0	0	0	0	0	0	0	0	0	0	0	0	0	0	0	0	0	0	0	0	0	0	0	0	0	0
1954	1	12	0	0	0	0	0	0	0	0	0	0	0	0	0	0	0	0	0	0	0	0	0	0	0	0.9	0	0	0	0	0	0	0	0	0	0	0	0	0	0.0243243
1954	1	13	0	0	0	0	0	0	0	0	0	0	0	0	0	0	0	0	0	0	0	0	0	0	0	0	2.3	0.4	0	0	0	0	0	0	0	0	0	0	0	0.072973
1954	1	14	0	0	0	0	0	0	0	0	0	0	0	0	0	0	0	0	0	0	0	0	0	0	0	0	0	0	0	0	0	0	0	0	0.3	0	0	0	0	0.00810811
1954	1	15	0	0	0	0	0	0	0	0	0	0	0	0	0	0	0	0	0	0	0	0	0	0	0	0	0	0	0	0	0	0	0	0	0	0	0	0	0	0
1954	1	16	0	0	0.1	0	0	0	0	0	0	0	0	0	0	0	0	0	0	0	0	0	0	0	0	0	0	0	0	0	0	0	0	0	0	0	0	0	0	0.0027027
1954	1	17	0	0	0	0	0.1	0	0	0.1	0	0	0	0	0	0	0.1	0	0	0	0.4	0	0	0	0	0	0	0	0	0	0	0	0	0	0	0	0	0	0	0.0189189
1954	1	18	0	0	0	0	0	0	0	0	0	0	0	0	0	0	0	0	0	0	0	0.1	0.1	0	0	0	0	0	0	0	0	0	0	0	0	0.2	0	0	0	0.0108108
1954	1	19	0	0	0	0	0	0	0	0	0	0	0	0	0	0	0	0	0	0	0	0.2	0.2	0	0	0	0	0	0	0	0	0	0	0	0	0	0	0	0	0.0108108
1954	1	20	0	0	0	0	0	0	0	0	0	0	0	0	0	0	0	0	0	0	0	0	0	0	0	0	0	0	0	0	0	0	0	0	0	0	0	0	0	0
1954	1	21	0	0	0	0	0	0	0	0	0	0	0	0	0	0	0	0	0	0	0	0	0	0	0	0	0	0	0	0	0	0	0	0	0	0	0	0	0	0
1954	1	22	0	0	0	0	0	0	0	0	0	0	0	0	0	0	0	0	0	0	0	0	0	0	0	0	0	0	0	0	0	0	0	0	0	0	0	0	0	0
1954	1	23	0	0	0	0	0	0	0	0	0	0	0	0	0	0	0	0	0	0	0	0	0	0	0	0	0	0	0	0	0	0	0	0	0	0	0	0	0	0
1954	1	24	0	0	0	0	0	0	0	0	0	0	0	0	0	0	0	0	0	0	0	0	0	0	0	0	0	0	0	0	0	0	0	0	0	0	0	0	0	0
1954	1	25	0	0	0	0	0	0	0	0	0	0	0	0	0	0	0	0	0	0	0	0	0	0	0	0	0	0	0	0	0	0	0	0	0	0	0	0	0	0
1954	1	26	0	0	0	0	0	0	0	0	0	0	0	0	0	0	0	0	0	0	0	0	0	0	0	0	0	0	0	0	0	0	0	0	0	0	0	0	0	0
1954	1	27	0	0	0	0	0	0	0	0	0	0	0	0	0	0	0	0	0	0	0	0	0	0	0	0	0	0	0	0	0	0	0	0	0	0	0	0	0	0
1954	1	28	0	0	0	0	0	0	0	0	0	0	0	0	0	0	0	0	0	0	0	0	0	0	0	0	0	0	0	0	0	0	0	0	0	0	0	0	0	0
1954	1	29	0	0	0	0	0	0	0	0	0	0	0	0	0	0	0	0	0	0	0	0	0	0	0	0	0	0	0	0	0	0	0	0	0	0	0	0	0	0
1954	1	30	0	0	0	0	0	0	0	0	0	0	0	0	0	0	0	0	0	0	0	0	0	0	0	0	0	0	0	0	0	0	0	0	0	0	0	0	0	0
1954	1	31	0	0	0	0	0	0	0	0	0	0	0	0	0	0	0	0	0	0	0	0	0	0	0	0	0	0	0	0	0	0	0	0	0	0	0	0	0	0
1954	2	1	0	0	0	0	0	0	0	0	0	1.3	0	0	0	0	0	0	0	0	0	0	0	0	0	0	0	0	0	0	0	0	0	0	0	0	0	0	0	0.0351351
1954	2	2	0	0	0	0	0	0	0	0	0	0	0	0	0	0	0	0	0	0	0	0	0	0	0	0	0	0	0	0	0	0	0	0	0	0	0	0	0	0
1954	2	3	0	0	0	0.2	0	0	0	0	0	0	0	0	0	0	0	0	0	0	0	0	0	0	0	0	0	0	0	0	0	0	0	0	0	0	0	0	0	0.00540541
1954	2	4	0	0	0	0	0	0	0	0	0	0	0	0	0	0	0	0	0	0	0	0	0	0	0	0	0	0	0	0	0	0	0	0	0	0	0	0	0	0
1954	2	5	0	0	0	0	0	0	0	0	0	0	0	0	0	0	0	0	0	0	0	0	0	0	0	0	0	0	0	0	0	0	0	0	0	0	0	0	0	0
1954	2	6	0	0	7.8	0	0	0	0	0	0	0	0	0	0	0	0	0	0	0	0	0	0	0	0	0	0	0	0	0	0	0	0	0	0	0	0	0	0	0.210811
1954	2	7	0	0.3	0	0	0.9	1.7	0	0.9	0.1	0	1	3.2	0	0	0	0	2.4	0	0	0	0	0	0	0	0	0	0	0	0	0	0	0	0	0	0	0	0	0.283784
1954	2	8	0	0	0	0	0	0	0	0	0	0	0	0	0	0	0	0	0	0	0	0	0	0	0	0	0	0	0	0	0	0	0	0	0	0	0	0	0	0
1954	2	9	0	0	0	0	0	0	0	0	0	0	0	0	0	5.8	0	0	0	0	0	0	0	0	0	0	0	0	0	0	0	0	0	0	0	0	0	0	0	0.156757
1954	2	10	0	0	0	0	0	0	0.2	0	0	0	0	0	9	0	0	0	0	0	0	0	0	0	0	0	0	0	0	0	0	0	0	0	0	0	0	0.9	0	0.272973
1954	2	11	0	0	0	0.7	0	0	0	0	0	0	0	0	0	0	0	0	0	0	0	0	0	0	0	0	0	0	0	0	0	0	0	0	0	0	0	0	0	0.0189189
1954	2	12	0	0	0	0	0	0	0	0	0	0	0	0	0	0	0	0	0	0	0	0	0	0	0	0	0	0	0	0	0	0	0	0	0	0	0	0	0	0
1954	2	13	0	0	0	0	0	0	0	0	0	0	0	0	0	0	0	0	0	0	0	0	0	0	0	0	0	0	0	0	0	0	0	0.5	0	0	0	0	0	0.0135135
1954	2	14	0	0	0	0	0	0	0	0	0	0	0	0	0	0	0	0	0	0	0	0	0	0	0	0	0	0	0	0	0	0	0	0	0	0	0	0	0	0
1954	2	15	0	0.4	0	0	0	0.8	0	0	0.7	0	0	0.7	0	0	0	0	0	8.8	0	0	0	0	0	0	0	0	0	0	0	0	0	0	0	0	0	0	0	0.308108
1954	2	16	0	0	0	0	0	0	0	0	0	0	0	0	0	0	3	0	0	0	1.1	36.7	36.7	0	0	0	0	0	0	0	0	0	0	0	0	0	0	0	0	2.09459
1954	2	17	0	0	0	0	0	0	0	0	0	0	0	0	0	0	0	0	0	0	0	0.3	0.3	0	0	0	0	0	0	0	0	0	0	0	0	0	0	0	0	0.0162162
1954	2	18	0	0	0	0	0	0	0	0	0	0	0	0	0	0	0	0	0	0	0	0	0	0	0	0	0	0	0	0	0	0	0	0	0	0	0	0	0	0
1954	2	19	0	0	0	0	0	0	0	0	0	0	0	0	0	0	19.1	0	0	0	3.3	0	0	0	0	0	0	0	0	0	0	0	0	0	0.1	0	0	0	0	0.608108
1954	2	20	0	0	0	0	0	0	0	0	0	0	0	0	0	0	5.7	0	0	0	21	0	0	0	0	0	0	0	0	0	0	0	0	0	0	0	0	0	0	0.721622
1954	2	21	0.3	0	0	0	0	0	0	0	0.2	0	0	0.7	0	0	0.6	0	0.9	0	6.2	0	0	0	0	0	0	0	0	0	0	0	0	0	0	0	0	0	0	0.240541
1954	2	22	0	0	0	0	4.2	0	0	4.5	0	0	0	0	0	0	0	0	2.5	0	0	0	0	0	0	1.5	0	0	0	0	0	0	0	0	0	0	0	0	0	0.343243
1954	2	23	0	0	0	0	1.4	0	0	0.2	0	0	0	0	0	0	0	0	2.6	0	0	0	0	0	0	0	2.9	1.5	0	0	0	0	0	0	0	0	0	0	0	0.232432
1954	2	24	0	0	0	0	0	0	0	0	0	0	0	0	0	0	0	0	0	0	0	0	0	0	0	0	0	0	0	0	0	0.5	0	0	0	0	0	0	8.2	0.235135
1954	2	25	0	0	0	0	0	0	0	0	0	0	0	0	0	0	0	0	0	0	0	0	0	0	0	0	0	0	0	0	0	0	0	0	0	0	0	0	0.1	0.0027027
1954	2	26	0	0	0	0	0	0	0	0	0	0	0	0	0	0	0	0	0	0	0	0	0	0	0	0	0	0	0	0	0	0	0	0	0	0	0	0	0	0
1954	2	27	0	0	0	0	0	0	0	0	0	0	0	0	0	0	0	0	0	0	0	0	0	0	0	0	0	0	0	0	0	0	0	0	0	0	0	0	0	0
1954	2	28	0	0	0	0	0	0	0	0	0	0	0	0	0	0	0	6.9	0	1.2	0	0	0	0	0	0	0	0	0	0	0	0	0	0	0	2.4	0	0	0	0.283784
1954	3	1	2.4	0	0	0	0	0	0	0	0	0	0.7	0	0	0	0	0	0	0	0	0	0	0	0	0	0	0	0	0	0	0	0	0	0	0	0	0	0	0.0837838
1954	3	2	0	0	0	0	0	0	0	0	0	8.9	0	0	0	0	0	0	0	0	0	0	0	0	0	0	0	0	0	0	0	0	0	0	0	0	0	0	0	0.240541
1954	3	3	0	0	0	0	0	0	0	0	0	0	0	0	0	0	12.4	8.7	0	0	0.6	0	0	0	0	0	0	0	0	0	0	0	1.3	0	0	0	0	0	0	0.621622
1954	3	4	0	0	0	0	0	0	0	0	0	0	0	0	0	0	0.8	0	0	0	22.1	9.2	9.2	0	0	0	0	0	0	0	0	0	0	0	0	0	0	0	0	1.11622
1954	3	5	0	0	0	0	0	0	0	0	0	0	0	0	0	0	3.4	0	0	0	1.4	0	0	0	0	0	0	0	0	11.5	0	0	0	0	0	0	0	0	0	0.440541
1954	3	6	0	0	4.1	0	0	0	0	0	0	0	0	0	0	0	0	0	0	0	0	0	0	0	0	0	0	0	0	1.3	0	0	0	3.6	0	0	0	0	0	0.243243
1954	3	7	0	0	3.2	0	2.9	0	0	2.4	0	0	0	0	0	0	0	0	59.9	0	0	0	0	0	0	0	0	0	0	0	0	0	0	0	0	0	0	0	0	1.84865
1954	3	8	0	0	0	0	4.2	0	0	10.8	0	0	0	0	0	4.4	0	0	14.8	5.5	0	0	0	0	0	0	0	0	0	0	0	0	0	0	0	0	0	0	0	1.07297
1954	3	9	0	0	0	0	0	0	0	0	0	0	0.5	0	0	0.1	0	0	0	9.2	0	0	0	0	0	0	0	0.2	0	0	0	0	0	0	0	0.6	0	0	0	0.286486
1954	3	10	0	0	0	0	0	0	0	0	0	0	2.3	0	0	0	0	25.8	0	0	0	2.1	2.1	0	0	0	0	2.1	0	0	0	0	0	0	0	0	0	0	0	0.92973
1954	3	11	0	0	0	0	0	0	0	0	0	0	0	0	0	0	0	0	0	0	0	4.8	4.8	0	0	0	0	0.1	0	0	0	0	0	0	0	0	2	0	0	0.316216
1954	3	12	0	0	0	0	0	0	0	0	0	0	0	0	0	0	0	1.9	0	27.3	0	0	0	0	0	0	0	0	0	0	0	0	0	0	0	0	0	0	0	0.789189
1954	3	13	0	0	0	0	0	0	0	0	0	0	0	0	0	0	0	9.2	0	0	0	0	0	6.8	0	0	0	0	0	0	0	0	2.6	0	0	0	0	0	0	0.502703
1954	3	14	0	0	0	0	0	0	0	0	0	17.2	0	0	0	0	0	0	0	0	0	25.3	25.3	0	0.9	0	0	0	0	0	0	0	0	0	0	4.4	0	10.6	0	2.26216
1954	3	15	0	0	0	0	0	0	0	0	0	8.9	0	0	0	0	0	0	0	0	0	0	0	0	1.7	0	0	0	0	0	0	4.8	0	0	0	0.1	0	0	0	0.418919
1954	3	16	0	0	0	0	0	0	0	0	0	0	0	0	0	0.2	6.6	0	0	0	6.1	25.8	25.8	0	0	0	0	0	0	0	0	0	0	0	0	0.2	0	0	0	1.74865
1954	3	17	0	0	0	0	0	0	0	0	0	0	0	0	0	0	3.4	0	0	0	11.8	7	7	0	0	0	0	0	0	0	0	0	0	0	0	0	0	0	0	0.789189
1954	3	18	0	0	0	0	0	0	0	0	0	0	0	0	0	0	0	0	0	0	0	0	0	0	0	0	0	0	0	0	0	0	0	0	0	0	0	0	0	0
1954	3	19	0	0	2.5	0	0	0	0	0	0	0	0	0	0	0	0	0	0	0	0	0	0	0	0	0	0	0	0	0	1.8	0	0	0	0	0	0	0	2	0.17027
1954	3	20	0	0	0	0	5.3	0	0	3.5	0	0	0	0	0	0	0.5	0	13.8	2	6.1	0	0	0	0	0	0	0	0	0	0	0	0	0	0	0	0	0	8.5	1.07297
1954	3	21	0	0	13.7	0	0	0	0	0	0	0	0	0	2.3	0	2.4	0	0	0	0.9	0	0	0	0	0	0	0	0	0	0	0	0	0	0	0	0	0	0	0.521622
1954	3	22	0	0	2	0	2.7	0	0.3	0.8	0	0	0	0	1.8	0.1	0	0	5.9	0	0	0	0	0	0	0	0	0	0	0	0	0	0	0	0	0	0	0	0	0.367568
1954	3	23	0	0	0	5.6	9.9	0	0.6	1.1	0	0	0	0	9.9	0	0	0	3.5	0	0	0	0	0	1.6	0.3	0	0	0	0	0	0	0	0	0	0	0	0	0	0.878378
1954	3	24	0	0	0	3	0	0	0	0	0	0	0	0	0	0	0	0	0	0	0	0	0	0	0	0	0	0	0	0	0	0	0	0	0	0	0	0	0	0.0810811
1954	3	25	0	0	0	0	0	0	0	0	0	0	0	0	0	0	0	0	0	0	0	0.4	0.4	0	0	0	0	0	0	0	0	0	0	0	0	0	0.2	0	0	0.027027
1954	3	26	0	0	0	0	0	0	0	0	0	0	0	0	0	0	0	0	0	0	0	3.8	3.8	0	3.7	0	0	0	0	0	0	0	0	0	0	0	0	0	0	0.305405
1954	3	27	0	3.5	0	0	0	0.4	0	0	6	0	0	3.7	1.4	0	0	4.1	0	0	0	0	0	0	0	0	0.6	0	0	0	0	0	0	0	0	0	0	0	0	0.532432
1954	3	28	0	1.2	0	0	0	3.2	0	0	38.4	0	0	2.8	0	0	0	0.1	0	0	0	0	0	0	0	0	0	0	0	0	0	0	0	0	8.3	0	0	0	0	1.45946
1954	3	29	0	0	0	0	0	0	0	0	0	1.3	0	0	0	0	0	1.5	0	9.7	0	0	0	0	0	0	0	0	0	0	0	0	0	0	0	0	0	0	0	0.337838
1954	3	30	0	0	0	0	0	0	0	0	0	6.3	0	0	0	0	0	17.4	0	4.4	0	0	0	0	0	0	0	0	0	0	0	0	0	0	0	0	0	0	0	0.759459
1954	3	31	0	0	0	0	0	0	0.9	0	0	10.6	0.8	0	0	0	0	0	0	0	0	0	0	0	0	0	0	0	0	0	0	0	0	0	0	0	0	0	0	0.332432
1954	4	1	0	0	0	12	0	0	0	0	0	21.2	0	0	0	0	0	7.2	0	0	0	0	0	0	0	0	0	0	2.5	0	0	0	0	0	4.1	0	0	0	0	1.27027
1954	4	2	0	0	10	0	0	0	0	0	0	0	0	0	0	0	0	0	0	0	0	3.6	3.6	0	0	0	0	0	0	0	0	0	0	0	0	0	0	0	0	0.464865
1954	4	3	0	0	0.4	0	2.6	0	4.3	3.7	0	1.6	4.3	0	0	0	0	0	2.3	0.1	0	0	0	0	0	0	0	0	0	0	0	0	0	0	0	0	0	0	0	0.521622
1954	4	4	0	0	0	16.6	0.3	0	0	1.9	0	0	6.1	0	0	0	0	0.5	5.8	1.4	0	0	0	0	0	0	0	0	0	0	0	0	0	0	0	0	0	0	0.6	0.897297
1954	4	5	0	11.5	0	0	0	1.7	0	0	5.5	0	7.7	10.9	8.1	0	10.7	0	0	0	7.9	0	0	0	0	0	0	0	0	0	0	0	0.9	0	0	0	0	0	0	1.75405
1954	4	6	0	0	0	0	0	0	0	0	0	7.5	0	0	0.3	0	0	0	0	0	0	0	0	0	0	0	0	0	0	0	0	0	0	0	0	0	0	0	0	0.210811
1954	4	7	0	0	0	0	0	0	17.1	0	0.6	0	0	1.6	6.4	0	0	0	0	16.5	0	0	0	0	0	0	0	0	0	0	0	0	0	0	0	0	0	0	0	1.14054
1954	4	8	0	12.6	0	0	2.9	35.3	0	0	23.2	0	0	7.6	0	0	0	0	6.8	6.1	0	7.6	7.6	0	0	0	0	0	0	0	0	0	0	3.8	0	0	0	0	0	3.06757
1954	4	9	0	0	0	0	0	0	0	0	0	0	0	0	0	0	0	0	0	0	0	52.2	52.2	0	0	0	0	0	0	0	8.4	0	0	0	0	0	0	0	0	3.04865
1954	4	10	0	0	0	0	0	0	0	0	0	0	0	0	0	42.2	0	0	0	0	0	0.3	0.3	9	0	0	0	0	0	0	0	0	0	0	0	0	0	0	17.1	1.86216
1954	4	11	18	0	0	0	0	0	0	0	0	0	0	0	0	3.9	31.6	0	0	0.4	13.1	3.7	3.7	8.1	0	0	0	0	0	0	0	1.4	0	0	0	1.4	0	11.7	0	2.62162
1954	4	12	2.7	0	7.9	0	0	7.4	0	0	1.5	0	0	0.3	0	23.4	2.4	5.2	0	0	38.9	1.4	1.4	0	0	0	0	0	0	0	0	0	0	0	0	0	0	0	1.3	2.53514
1954	4	13	0	0	0	0	0.7	0	0	7	0	0	0	0	0	1.3	0	0	0.9	0	0	0	0	0	23	0	0	0	0	0	0	0	0	0	0	0	0	0	6.2	1.05676
1954	4	14	0	0	0	0	0	0	0	0	0	3.4	0	0	0	0	0	0	0	0	0	0	0	0	0	0	1.2	0	0	17.9	0	0	0	0	0	0	0	0	0	0.608108
1954	4	15	0	0	35.6	0	0	0	0	0	0	0	3.9	0	0	0	11.2	0	4.2	0	2.9	0	0	0	0	0	0	0	0	0	0	0	0	0	0	0	0	0	0	1.56216
1954	4	16	0	0	11.5	0	39.5	0	0	2.4	0	0	14.5	0	0	0	0	0	1.7	0	0	0	0	0	0	0	0	0	0	0	0	0	0	0	0	0	0	0	0	1.88108
1954	4	17	0	0	0	0	0.6	0	0	0.3	0	0	4.9	0	0	0	5	0	5.3	0	13.9	0	0	0	0	0	0	0	0	0	0	0	0	0.2	0	0	0	0	0	0.816216
1954	4	18	0	0	2.5	0	0	0	0	0	0	0	0	0	28.9	0	0.1	29.8	9.9	0	6.2	0	0	0	0	0	0	0	0	0	0	0	15	4.9	0	0	0	0	0	2.62973
1954	4	19	0	0	0	0	1.7	0	0	2.6	0	0	0	0	9.4	0	0	14.4	15	0	0	0	0	0	0	0	2.6	0	0	0	0	0	2.6	0	0	0	0	0	11.2	1.60811
1954	4	20	0	0	0	0	0	0	0	0	0	0.1	0	0	2	0	0	0.2	3.1	0	0	0	0	0	0	0.2	0	0	0	0	0	0	0	0	0	0	0	0	0	0.151351
1954	4	21	0	0	0	0	0	0	18.7	0	0	1.2	0	0	0	0	0	1.1	22.9	4.5	0	0	0	0	0	0	0	7.1	0.2	0	0	0	0	0	0	0	0	0	0	1.50541
1954	4	22	0	0	0	1.1	0	0	0	0	0	14.2	0	0	0	0	0	0	1.1	25.6	0	0	0	0	12.8	0	0	0	0	0	7.6	0.6	0	0	0	0	0	36.7	0	2.69459
1954	4	23	0	0	0	0	0	0	0	0	0	5.3	0	0	0	0	0	0	0	12.3	0	4.2	4.2	0	0	0	0	0	0	0	0	2.2	0	0	0	0	0	0	0	0.762162
1954	4	24	0	0	0	0	0	0	0	0	0	0	0	0	0	0	0	0	0	0	0	2.5	2.5	0	0	0	0	0	0	0	0	0.4	0	0	0	0	0	0	0	0.145946
1954	4	25	0	0	0	0	0	0	0	0	0	0	0	0	2.9	0	0	0	0	0	0	0	0	1.2	0	0	1.1	0	0	0	0	0	0	0	0	1.3	0	0	0	0.175676
1954	4	26	19.1	6.8	3.6	0	0	7.6	0	0	6.5	0	0	6	3.7	0	1.8	4.7	0	0	0.2	9.4	9.4	8.6	0	0	0	0	0	0	0	0	0	0	0	21.1	0	0	0	2.93243
1954	4	27	0	0	0	0	1	0	0	0.6	12.4	0	0	0	0	0	21.2	2.9	4.7	0	2.2	0	0	0	0	0	0	0	0	0	0	3.2	0	0	0	0	0	0	0	1.3027
1954	4	28	0	0	4.5	0	0	0	0	0	6.4	0.4	0.6	27	1.9	0	0	0	0	0	0	0	0	0	0	0	0	0	0	0	0	0	0	0	0	0	0	0	0	1.1027
1954	4	29	0	0	0	0	14.8	0	0	36.1	0	0	5.5	0	6.9	0	0	0	1.5	0	0	0	0	0	0	0	0	0	0	0	0	0	0	0	19.6	0	5.4	0	16.7	2.87838
1954	4	30	0	0	0	0	0	0	10.1	0	0	0	0	0	2.4	0	0	0	0	0	0	0	0	0	0	0	0	0	0	0	1.2	0	9.3	4.7	0	0	25.4	0	0	1.43514
1954	5	1	0.1	0	0	3.4	0	0	0	0	0	0	0	0	0	0	0	0	0	0.6	0	0	0	0	7.9	0	0	0	0	0.6	18.5	0	0	0	0	0	0	0	0	0.840541
1954	5	2	0	0	0	0	0	0	8	0	0	0	1.2	0	0.2	7.6	0	11.2	0	3.7	0	0	0	0	0.4	29.4	0	8.6	0	0	0	0	0	0	0	0	0	34.3	0	2.82703
1954	5	3	0	0	0	18.5	0	0	0	0	0	0	69.3	0	0	2.6	0	5.8	0	0	0	32.7	32.7	0	10.3	0	0	0	0	0	0	5	0	0	0	0	0	4.3	0	4.8973
1954	5	4	0	0	0	0	0	3.5	0	0	2.7	16.7	0	31.9	0	0	9.9	0	0	16	27.4	29.6	29.6	0	7.8	0	0	0	0	0	0.4	0	0	0	0	0	0	8.6	0	4.97568
1954	5	5	0	11.2	0	0	0	2.7	0	0	13.4	95.3	0	7	0	0	0	0	0	0	0	1.3	1.3	0	0	0	0	0	0	0	0	0	0	0	0	0	0	0	0	3.57297
1954	5	6	0	0	0	0	0	0	0	0	22.3	0	0	0	2.3	0	0	0	0	9.8	0	0	0	0	0	0	0	0	7.8	0	0	0	0	0	1.6	0	0	0	0	1.18378
1954	5	7	0	15.5	0	0	0	14.9	0	0	66.1	0	0	9.9	0.5	0	0	0	0	5	0	0.6	0.6	0.5	0	0	0	0	0	0	0	0	0	0	38.8	9.6	0	0	0	4.37838
1954	5	8	0	0	0	0	0	0	0	0	0	0	0	0	31.4	17.8	0	0	0	2.6	0	0.3	0.3	0.9	0	0	0	0	0	24	0	0	0	0	0	0	5.4	0	0	2.23514
1954	5	9	0.2	0	0	0	0	0	11	0	0	0	1.1	0	0	0	0	0	9	0	0	41.7	41.7	0	0	0	0	0	0	0	0	0	0	0	0	0	0	0	0	2.82973
1954	5	10	0	0	0	2.3	0	0	0.7	0	0	0	0	0	0	2	0.7	0	0	0	10.2	4	4	0	0	0	0	0	0	0	0	0	0	40.2	0	0	8.1	0	1.8	2
1954	5	11	0.5	0	0	4.7	0	0	2.2	0	0	0	0	0	0.5	6.5	7.2	0	0	0	0.7	1.6	1.6	0	0	0	0	0	0	21.6	0	0	0	0	0	0	2.9	0	0	1.35135
1954	5	12	0.5	0	0	11.9	0	0	12.3	0	0	0	0	0	1.3	0	41.1	0	0	0	7.5	0	0	1.9	0	0	0	0	0	3.3	0.7	0	0	0	0	0	0	0	0	2.17568
1954	5	13	7.3	0	0	11.7	0	0	0	0	0	0	0	0	0	22	19.8	0	0	0	42.5	0	0	0	0	0	0	0	4.2	0	0	0	0	0	0	0	0	0	0	2.90541
1954	5	14	0	1	3.7	0	0	2.2	0	0	5	0	0	12.5	0.8	9.5	0.2	0	15.3	0	20.5	0	0	0	12.7	0	0	0	0	0	0	0	0	0	0	0	0	0	0	2.25405
1954	5	15	0	3.2	13.7	0	3	10.4	0	1.7	23.5	0	0	6.4	11.8	0	0	0	4.5	0	0	0	0	0	12.1	0	19.7	0	3.5	0	0	16.6	0	0	0	0	11.3	0	0	3.82162
1954	5	16	0	17.4	0	0	17.6	0.4	0	4.6	10.5	0	0	23.6	1.1	0	0	0	5	0	0	0	0	0	0	0	3.2	0	0	0	0	2.7	0	0	0	0	0	0	0	2.32703
1954	5	17	0	2.2	0	0	0	8.2	0	0	0.3	45.9	0	8	6.5	0.2	0	65.9	0	0	0	0	0	1.7	0	0	29.3	0	7.7	0	0	8.3	0	0	0	0	0	0	0	4.97838
1954	5	18	0	0	0	0	0	0	0	0	0	0	2.9	0	0	0	1.5	8.1	0	0	0.2	0	0	0	0	0	0	0	0	0	0	1.6	0	0	0	0	0	0	0	0.386486
1954	5	19	1.3	0	0	0	0	0	0	0	0	0.5	0	0	0	0	6.5	0	0	0	1.6	0	0	28.4	0	0	0	0	0	23	0	0	0	0	0	0	0	0	7.3	1.85405
1954	5	20	4.5	0	4.7	0	0	0	0	0	0	3.5	0	0	0	0	4	0	0	0	6.7	0	0	5	0	0	1.8	0	0	0	0	0	0	0	0	0	0	0	8	1.03243
1954	5	21	0.1	0	0.5	0	1	0	1.5	2.8	0	0	0	0	0.4	0	0	0	34.1	29.4	0	0	0	17.5	5.4	0	6	0	0	0	1.5	0	0	0	0	0	0	0	4.3	2.82432
1954	5	22	6.4	0	0	0	17.4	0	3.1	41.6	0	0	0	0	6.4	0	0	0	31.7	3.6	0	0	0	0	3.9	0	0	0	0	0	1.4	0	0	0	0	0	0	0	10.8	3.41351
1954	5	23	0	0	0	2.9	0	0	7.9	0	0	0	0	0	0	0	2	0	0	21.7	4.1	0	0	0.2	30	0	0	0	0	0	0	0	0	2.5	0	0	0	22	0	2.52162
1954	5	24	0	0	0	10.3	0	0	0	0	3.8	0	1.8	0	0	0	0	0	0	1.9	0	0	0	0	0	0	0	0	0	0	0	0	0	0	0	0	0	0	0	0.481081
1954	5	25	27.8	0	5.2	0	0	0	0	0	0	0	26	0	0	0	1	0	0	0	2.1	12.3	12.3	0	0	0	0	0	5.8	0.5	0	0	0	0	0	0	0	0	14.9	2.91622
1954	5	26	0	0	1.2	0	6.1	37	0	3.9	44.4	0	0	0.9	2.2	2.5	0	48.8	7	0	1.1	0	0	0	0	0	0	0	2.5	0.9	22.3	0	0.1	0	0	0	0	0	0	4.88919
1954	5	27	0	4.4	0	0	40.8	12	0	23	16.5	0	0	8.9	15.1	0.8	0	0	31.9	15.6	0	1.1	1.1	0	0	0	0	0	0	1.9	3.9	0	11.7	0	2.6	0	12.4	0	1	5.53243
1954	5	28	0	11.1	70.5	0	0	2.6	7.8	0	1.1	15.1	2.4	2.1	1.7	0	11.9	0	0	11.9	0	0	0	0	0.8	0	0	0	0	0	0	0	50.5	0	0	0	0	0	3	5.2027
1954	5	29	0	0	1.1	0	4.7	0	1.9	1.3	0	0	0	0	0	2.3	0	4.2	92.3	0	0	0	0	0	17.2	0	0	26.1	0	0	0	0	0	0	0	0	6.6	0	16.7	4.71351
1954	5	30	0	0	0	1.7	14.9	0	6.9	22.7	0	0	14.4	0	0	14.8	0	34.9	1	23.3	0	12.9	12.9	0	3.6	0	0	5	2.4	0	13.8	0	0	0	0	0	16.7	0	0	5.45676
1954	5	31	0.1	0	0	4.1	0	0	1.2	0	0	9.2	0.8	0	5.5	0	0	0	0.1	2.9	0	8.8	8.8	24.8	0	1.8	0	0	0	0	0.2	0	0	0	0	33.4	23.1	0	0	3.37297
1954	6	1	0	0	0	7.5	0	0	0	0	0	4	0	0	0	0	3.3	0	0	56.3	24.5	5	5	0	0	0	0	0	0	0	0	0	0	0	0	0.2	0	29.8	0	3.66486
1954	6	2	0	17.4	0	0	0	5.1	0	0	9.4	0	0	36.5	0	0	0	0	0	0.4	0	13.9	13.9	92.6	0	0	0	0	0	0	0	0	0.8	0	0	15.6	0	0	0	5.55676
1954	6	3	0	4.3	2.4	0	0	6.5	0	0	53.5	0	0	0.6	49.6	0	0	6.5	0	0	0	0.8	0.8	0	7.3	0	0	0	0	0	11.2	0	0	0	19.7	67.7	0	0	0	6.24054
1954	6	4	0	15.3	1.4	0	32.7	3.3	0	3.6	25.8	0	17.1	1.5	21.3	13.6	19.9	0	5.5	0	3	1.2	1.2	0	0	0	0	0	0	0	0	0	0	0	17.7	0.3	0	0	4.3	5.1
1954	6	5	0	2.6	21	0	14.1	12.2	6.3	24.3	0.3	2	0	0.9	0.4	0	1.7	0	9.7	0	18.1	3.7	3.7	0	0	0	0	0	1.8	0	0	0	0	0	2.7	0	0	0	8.6	3.62432
1954	6	6	0	0	0	6.9	0.3	0	12.8	2.8	0	0	0	0	0	1.5	14.3	12.7	7.6	0	1.6	19.1	19.1	0	5.8	0.1	0	0	1.5	0	0	0	0	0	0	0	2.6	0	0	2.93784
1954	6	7	0	0	2	16.2	0	0	11.7	0	0	0	0	0	0	57.6	0	1.6	0	0	0	6.9	6.9	0	0	0.1	0	0	2.3	0	0	0	21.3	0	18.8	0	8.1	0	0	4.14865
1954	6	8	0	0	11.7	2.4	3.8	0	0	8.8	0	0	6	0	0	0	10.9	46.2	0.7	0	13	20.5	20.5	0	0	0.5	3.9	0	0	0.7	48.5	0	1.7	0	0	0	0	0	0	5.4
1954	6	9	0	0	0	0	1.1	4.2	0	30.2	2	23.3	40.2	13.7	0	0	21.4	0	11.4	0	9.9	21.2	21.2	0	4.5	0	11.8	22.9	0.1	0	0.2	0	0	0.9	0.4	0	44.2	0	0	7.6973
1954	6	10	0	6.2	0	0	0	0.5	0	0	8.5	2.9	0	1.3	0	0	2.7	0.3	0	0	19.4	36.4	36.4	0	0	0	2.3	26.2	0	0	0	0	0	4.3	0.7	0	0	0	0	4.0027
1954	6	11	0	12.6	0	0	0	4.6	27.5	0	5.2	0	0	7.6	0	3.6	77.5	12.5	23.9	0	2.4	9	9	0	24.7	0	0	0	0	0	0	4	0	0	1.5	0	0	7.4	0	6.2973
1954	6	12	19.8	11.5	0	0	0	1.1	0	0	2.6	17.2	0	0.4	0	0	0.5	2.9	0	0	70.4	8.4	8.4	0	3.6	0	0	0	0	12	0	0	0	0	0	0	0	0	0	4.29189
1954	6	13	1.6	0	0.7	0	0	0	0	0	0	1.5	0	0	5.7	0	0	6.5	0	0	0	3.6	3.6	0	17.2	0.8	0	0	0	2.1	5.1	4.6	0	0	0	0	0	0	21.8	2.02162
1954	6	14	7.3	0	0	0	3.4	0	4.1	13	0	12.3	0	0	1.7	0	0	34.4	10.3	0	0	2.1	2.1	0	0	0	0	0	0	7.4	0.4	0.2	7.8	0	0	7.1	0	26.2	0	3.77838
1954	6	15	13	0	0	1.3	0	0	0	0	0	9.4	0	0	5.2	0	0	35.1	0	0	0	2.7	2.7	0	0	0	0	0	0	0.1	1.9	6.3	0	0.5	1.4	0.6	0	4.4	21.5	2.86757
1954	6	16	19.5	0	11.5	0	0	62.8	0	0	1.4	18.5	4.6	7.5	0	0	0	9.5	0	0	0	6.7	6.7	0	0.6	0	0	0	13.9	10.5	0	3.9	0	12.3	0	0	5.5	0	5.4	5.42703
1954	6	17	6.9	0	4	0	22	0	2.3	0.3	0	2.3	0	0	0	16	0	0.5	0.1	0	0	7.9	7.9	0	13.6	0	0	0	4	0	3.3	0	0	0	22.7	0	11.1	10.6	19	4.17568
1954	6	18	27.1	0	27	8.3	6.5	0	0	3.5	0	67	0	0	0	30.8	0	0	13.7	0	0	0	0	0.4	61.2	0	0	0	0.6	0	0	0	14	0.8	4	0	28.3	21.5	0	8.50541
1954	6	19	29.7	27	3.1	0	0.7	1	14.1	1	0	0.5	0	2.6	0	0	0	0	6.4	0	0	0	0	9.7	0	0	0	0	0	0	0	0	20.9	34.2	14	0	27.8	0	0	5.20811
1954	6	20	0	0	9.8	0.4	27.6	0	0.6	3.2	15.5	0	0	0	33.4	0	0	0	17.5	15.2	0	1.1	1.1	0	19.8	0	0	0	0	0	0	0	7.4	30.9	0	0	0	0	3.2	5.04595
1954	6	21	0	0	33.5	10.8	1.7	0	18.3	20.3	1.9	0	0	0	0	0	0	0	0	0	0	0	0	0	4.3	0	14.4	0	0	45.5	0	0	29.1	4.7	0	0	0	0	7.6	5.19189
1954	6	22	0	4	14.4	8.2	7.7	2.6	0	6	11.5	0	14.7	17.6	0	0	0	5.2	0.4	0	0	0	0	0	0	0	16.5	0	0	0.2	0	0	0	0	0	0	0	0	15.5	3.36486
1954	6	23	0	0	0	0	14.8	0	0	0.7	0	0	50	0	0	15.9	0	0	58.8	0	0	0	0	0	0	0	0	0	0	0	5	0	0	0	0	0	0	0	0	3.92432
1954	6	24	16	2.2	0	0	0	1.6	13.9	0	1	18.1	21.5	2	0	0	0	8.2	0	0	0	0	0	0.8	0	0	0	0	2.4	0	1.8	36.8	32	0	0	0	0	0	0	4.27838
1954	6	25	40.2	13.8	0	13.3	0	23.5	22.6	0	8.2	0	0.4	6.4	0	2.3	0	0	0	3.5	0	4.8	4.8	3.5	0	0	0	0	0	0	0	0	17.2	0	0	0	0	0	0	4.44595
1954	6	26	0	0.6	0.3	12.7	0	2.2	21.5	0	6.3	4.1	5.7	21.8	9.9	11.3	20.9	0	0	8	0.5	1.9	1.9	0	0	0	0	0	0	0	6.9	0	0	0	0	0	7	0	0	3.87838
1954	6	27	0	0	3.9	5.6	7.6	0	0	25.5	0	0	0	0	1.1	18.9	0	0	2.7	41.9	0	0	0	0	0	3.5	0	0	0	0	0	0	0	0	0	0	0	0	0	2.99189
1954	6	28	0	0	0	0	1.1	0	9.5	1.6	0	0	0	0	41.9	0	4.8	0	13.9	0	19	0	0	0	6.1	5.7	0	0	2	4.8	0	0	0	0	0	0	24.6	0	14.2	4.03243
1954	6	29	0	17.9	0	4	0	13	6.9	0	12.3	0	0	9.4	2.6	0	0	0	0	0	0	6.1	6.1	6.3	7.8	0.7	0	0	5.5	0.4	0	0	0	0	0	0	4.1	19.7	0	3.31892
1954	6	30	0	13.6	0	31.4	5.4	0.7	0	7.1	1.5	0	1.7	0.2	11.6	0	0	0	9.7	42.7	0	0	0	9.5	3.9	0	0	0	0.3	0	0	1.9	0	0	0	0	9.9	0	0	4.08378
1954	7	1	32.3	19.4	0	0	0	14.1	0	0	26.7	0	5.5	5.3	27.9	0	2.9	0	0	3.8	1.1	0	0	0	18.1	3.9	0.5	0.7	44.9	0	0	9	0	24.3	0	0	0	0	0	6.4973
1954	7	2	2.1	0	0	1.7	0	0	0	0	0	0	35.2	0	14.4	0	15.4	0	0	0	2.5	14.1	14.1	3.6	0	13.4	15.3	20.6	7.3	3.4	0	0	17.9	0.5	0.3	0	0	26.3	0	5.62432
1954	7	3	0	18.4	4.1	0	0	4.9	0	0	0.2	0	0	1.6	2.1	68.6	15.7	0	0	0.2	13.2	21.4	21.4	14.1	0	0	9.5	12.9	37.7	0	0	0	0	1	0	0	0	0	0	6.67568
1954	7	4	0	8.2	12.5	0	39.4	33.1	55.8	52.3	7.2	0	0	4.9	0	5.1	4.2	11.1	2.6	0	13.5	4.5	4.5	15.5	0	35.7	89	120.4	0	0	0	13.7	0	0	0	0	0	0	0	14.4108
1954	7	5	0	0	0	35.7	116.9	0	1.5	27	1.6	0	10.4	0	0	24.4	0.2	0	23.9	0	3.6	32.7	32.7	0	6.2	0	0	0	0	6.1	0	0	0	0	30.1	0	13	0	32	10.7568
1954	7	6	0	5.9	0	7.5	0	3.8	32	0	3.8	6.6	0	31.2	0	11	2.3	0	80	2.1	0.2	1.5	1.5	0	0	0	0	0	0	9.2	0	0	0	0	130.5	7.8	11.9	3.9	0	9.53243
1954	7	7	0	0	0	7.7	0	0	6.7	0	0	0	1.1	0	10.3	0	3.7	0	44.5	3.3	2	0	0	0	0	0	4.6	0	0	0	0	10.1	0	0	0	14	27.9	2.2	0	3.73243
1954	7	8	6.6	0	0	6.1	0	0	6.9	0	0	0	44.2	0	17.1	0	7.8	0	43.4	7	3.2	6.7	6.7	8.3	0.7	0	7.7	0	5	0	0	0	24.8	0	0.5	20.9	4.1	13.4	4.7	6.64324
1954	7	9	36.1	45.6	0	4.7	0	12	5.5	0	19.9	0	0	9.3	50.8	0	53.6	75.8	2.2	48	6.7	2.2	2.2	20.9	6.8	0	0	0	0	0	20.5	1.5	1.6	2	13.6	7.4	0	0.6	0	12.1486
1954	7	10	4.5	1.2	80.3	25.9	0	41.1	0	0	20.3	0	2.8	1	3.8	0	0.4	0.5	6.1	0.3	45.9	4.9	4.9	29	1.6	0	0	0	0.3	0	0	0	5.1	0	0	0	0	17.4	0	8.03514
1954	7	11	9.1	26.2	0	0	8.8	17.7	0	3.8	5.5	34.6	0	39.2	0	0.3	3.8	5.4	3.6	0	0.3	0	0	0	92.8	0	0	0	2.1	3.2	0	0.8	0	0	0	0	0	0	2.6	7.02162
1954	7	12	23.1	5.5	0	0	0	0.3	0	0	0.3	35.3	0	2.5	18.1	3.9	1.5	0	0	3.4	3.3	0	0	1.9	1.4	0	11.7	0	0	0	0	21.6	0	0	0	0	2.3	13.2	16.3	4.47568
1954	7	13	22.8	5.6	0	0	0	4.7	4.2	0	3	9.5	0	10.9	0	46.1	4.4	0	0	0	1.3	0	0	5.9	0	0	0	0	0	12.8	11	39.9	27.7	0	0	0	14.2	0	0.7	6.07297
1954	7	14	5.7	4.5	0	3.8	0	1.4	0	0	4.7	0	12.3	21	0	17.2	2.6	0	0	1.3	3.7	0	0	0	0	0	0	6.3	2	14.1	27.7	2.2	3.5	1.8	0	0	0.6	0	0	3.68649
1954	7	15	0	0	0	0	0	0	0	0	0	0	0	0	0	1.2	9.6	0	0	3.9	2.2	0	0	0	3.9	33	0	10.4	0	0	38.4	51.8	7	29.3	1.1	0	18.5	0	0	5.68378
1954	7	16	0	0	0	0	0	0	23.2	0	0	0	0	0	0	12.6	40	2.1	0	2.3	8.2	0	0	0	2.4	8.4	0	0	0	7.6	2.5	0	17.7	5.2	0	0	0	0	0	3.57297
1954	7	17	0	0	0	18	0	0	3.4	0	0	0	23.7	0	8.1	71.5	36.1	6.2	0	8.6	34.3	0	0	0	0	0	8.6	0	0	19	0	49.7	17.5	0	5	0	0	0	0	8.37027
1954	7	18	20.1	3.5	0	0.7	0	4.3	16.2	0	10.1	0.5	12.2	10.8	0.2	0	1.5	0	0	35.8	31	8.4	8.4	32.4	34.8	15.5	1.2	0	0	26.3	0	0	4.4	0	0	0	0	0	0	7.52162
1954	7	19	3.4	0	0	14.3	0	0	0.6	0	0	5.2	1.7	0	2.9	0	0.8	0	0	32.4	1.3	0	0	0	3.3	0	0.6	0	0	1.7	7.8	40.9	15.4	18.1	0	29.1	14	0	21.2	5.8027
1954	7	20	0	0	0	64.1	0	0	12.8	0	0	0	0	0	34.1	0	0	0	0	1.4	0	0	0	0	19.3	0	0	0	0	5.4	43	2.5	2.6	0.3	0	31.9	0	21.6	0	6.45946
1954	7	21	0	19	0	20.7	0	27.6	0	0	69.2	0	8.7	1.5	0	0	0	3.7	0	0.7	0	2.5	2.5	4.1	1.1	0	18.5	15.8	0	29.5	0	0	0	0	0	17.2	0	0	0	6.54865
1954	7	22	8.1	2.8	23.8	0	0	8.2	0	0	0.5	0	14.5	7.7	0	0	0.3	13.6	0	0	0.7	2.7	2.7	8.1	19	0	0	11.7	0	3.7	5.4	0	6.2	25.6	8.9	0	22.9	20.5	0	5.88108
1954	7	23	0	13.2	2.6	0	41.6	0.9	57.4	19.2	5	8.2	43.1	12.9	0	34.5	0	0	15.4	0.3	0	0	0	20.8	0	0	0	0	8.5	7.4	10.8	0	12.6	0	13.4	0	21.8	9.1	16.1	10.1297
1954	7	24	0	0.5	100.8	4.5	18.7	34.7	18.6	32.1	1.9	17.5	3.2	38.2	0	0	0	56.6	0.3	45.6	0	18.7	18.7	20.4	0	0	0	0	13.3	0	27.5	0	11.6	0	0	0	9.6	6.6	0	13.5027
1954	7	25	0	10.5	0	6.4	0.5	2.2	0	95.2	5.6	0	15.3	2.9	0	0.4	0	51.1	31.1	4.4	0	0	0	5.1	6.6	0	34.2	0	0	0	27.1	1.1	0	111.2	0	0	6.9	50.9	0	12.6676
1954	7	26	0	0	0	0	0	0	4	0	0	120.3	6.9	0	12.7	2.6	0	2.2	0	1.8	0	17.4	17.4	18	44.6	0	0	1.7	56.7	18.8	0	5.3	27.1	0.4	0	43.2	0	1.4	26.3	11.5892
1954	7	27	0	0	0	8.1	0	0	5.8	0	0	0.8	0.2	0	0.9	11.3	50.9	0	0	13.4	0.3	3.8	3.8	3	5.1	0	0	0.9	0	0	0	0	4	11.6	4.7	59.8	53.9	29.2	25	8.01351
1954	7	28	16.5	47	0	4.1	0	9.6	7.3	0	3.4	8.6	2.5	13.6	0	0	4.9	0	0	0	43.6	17.5	17.5	0	0	33.8	0	0	0	0	0	0	2.2	0.9	0	0	1.5	6.1	11.1	6.8027
1954	7	29	15.1	15.2	0	15.3	0	18.6	3.7	0	12.4	0	0	6.1	0	0	0	0	0	0	0	50.7	50.7	0	0	13.6	1.9	25	0	18.6	0	0	13.9	4.3	0	0	30.9	6.3	0	8.17027
1954	7	30	35.4	0	0	5.2	0	0	13.7	0	0	0	0	0	9.3	0	0	1.1	0	1.2	0	0	0	0	0	53.6	44.3	46.2	0	4.6	0	0	0.6	0	18.6	0	0	0	8	6.53514
1954	7	31	0	3.3	6.4	0.6	0	9.6	0	0	51.6	0	0	0.1	52.9	0	2	0.5	9.6	0	4.2	0.6	0.6	7.3	16.2	8.8	0	2.6	0	0	0	0	18	7.6	20.4	3.9	0	5	61.9	7.93784
1954	8	1	5.9	8.5	14.5	6.6	4.3	2.5	0	5.3	49.6	2	0	4.6	0	7.5	0	56.2	13.9	0	0	0	0	21.4	0	118.7	51.9	50.5	0	14.6	0	0.4	0	0	17.8	9.4	7.7	0	0	12.8054
1954	8	2	0	10.8	28	1.5	50.5	12.4	7.4	25	2.1	6	0	54.2	0	3.8	0	0	8.8	0	0	0	0	0	0	7.3	42.7	0	0	2.5	0	10.7	0	13.1	44.8	0	7.9	5	2.2	9.37027
1954	8	3	0	5.5	0	89.7	18.8	20.8	0.8	11.2	1	3.6	0	20.2	0	2	19.8	5.4	0.2	0	2.6	0	0	19.5	0	0	0	0	0	5.9	7.4	0.7	21.5	4.6	62.1	51.7	6.3	27.5	0	11.0486
1954	8	4	3.3	20.3	14.4	1.4	0	61.6	8.1	0	0.5	0	44	1.4	0	0	1.8	2.2	0	0	19.4	7.5	7.5	0	0	24.2	0	0	134.6	12	26.1	29.7	35	18.2	0	6.5	0	4	0	13.073
1954	8	5	0	6.9	2.1	3.8	1.3	4.6	0	0.3	69.8	13.3	16.4	14.8	0	0	20.8	0	2	33.4	1.8	13.3	13.3	0	60.9	4	2.7	0	0	11	4.4	26.7	33.3	20	0	13	4.8	19.2	0	11.2946
1954	8	6	20.2	0.8	10.3	0	13.8	21.9	0	4	6.8	55.1	1.1	84.1	46	0	14.2	16.6	1.3	22.7	20.3	0	0	0	26.2	12.1	0	48.4	0	25.8	10.5	0	0	10.7	0	33.1	26.6	0.7	47.2	15.6892
1954	8	7	0	7.6	17.2	0	78.3	9.8	0	47.2	2.8	0	0	40.6	0.5	0	6.9	0	43.1	0	13.8	10.4	10.4	45.9	0.5	0	0	39.8	0	3.8	0	0	0	27	0	0	3.9	15.1	9.9	11.7432
1954	8	8	0.9	1.8	51	0	37.8	0.2	1.9	17.6	20.5	49.8	12	0.5	3.5	22.5	0	0	107.2	11.1	0	1	1	6.8	0	2.3	1.1	2.5	0	0	0	4	14.7	37.4	4	0	18.5	68	10.2	13.7784
1954	8	9	26.2	103.9	0	2.3	0.4	3.5	0	1.2	1.9	0	0	3.1	0	2.8	19.5	1.5	3.2	0	6.8	15.5	15.5	3.8	0	0	5.5	0	0	2.1	0	0	0	2.4	0	0	0.7	22	0	6.58919
1954	8	10	19.9	0	0	0	0	0	0	0	0	0	68.2	0	0	16.7	1.1	0	0	31.4	19.1	32.6	32.6	23.5	7	0	0.6	0	15.5	13.2	0	0	0	7.6	0	0	14.7	4.8	8.1	8.55676
1954	8	11	32.5	0	3.8	0	0	0	0	0	0	2.1	0	0	0	1.4	1.7	0	0	1.7	1.1	0	0	1.1	0	0	0	1.1	5.8	0	0	28.4	10.6	41.9	0	32.6	65.8	6.8	0	6.44324
1954	8	12	30.9	0	18.1	0	2.9	0	0	12.9	0	0	0	0	15.1	11.9	0	17.4	17.6	0	0	0	0	30.4	2.1	0	0	5.1	0	0	21.4	0.6	82.4	5.2	0	8.1	21.3	8.6	0	8.43243
1954	8	13	0	1.6	0	0	12.4	41.4	110.9	73.2	21.6	0	32.9	13.3	9.2	0	0	11.8	1.5	0	0	0	0	0	6.4	0	0	0.6	0	0.6	0	1.1	0	10.5	0	28.7	4.6	4.4	0	10.4514
1954	8	14	13.7	0	8.1	33.6	0	0	1.7	0	0	1.1	0.4	0	4.7	0	0	5.8	0	0	0	14.1	14.1	23.1	41	0	15.7	0	0	17.1	0	2.3	0	26.8	12.7	0	6.6	16.2	0	6.99459
1954	8	15	0	0	0.2	3.1	7.6	0	4.6	35.3	0	0.5	2.5	0	2.4	9.1	0	16.3	35.5	0	0	0	0	0	12.1	14.8	1.1	0	0	0	0	2.1	2.2	26.4	0	0	8.3	0	6.2	5.14324
1954	8	16	9.9	0	2.9	18.6	3.9	0	0	0.4	0	70.2	10.8	0	0	0	0	0.9	2	0	0	0	0	0	1.3	0	43.8	14.7	19.7	0	0	34.3	0	0	0	4.8	4.2	5.5	34.2	7.62432
1954	8	17	76.5	0	0	0	2	0	0	2.7	0	6.8	6.6	0	27.7	17.9	0	1.4	5.3	0	0	0.1	0.1	0	51.4	0	39.4	1	52.5	0	19.6	6	0	0	69.5	11.6	0	0.6	5	10.9108
1954	8	18	0	4.4	34.2	0	0	15.4	2.8	0	14.7	2.8	3.4	8.1	0	2.2	0	4.3	0	2.7	0	0	0	0	0	0	0	40.9	0	0	46.1	21.2	47.3	6.6	0	23.5	0	6.1	23.9	8.39459
1954	8	19	0	2.6	12.7	1	0	1.1	0	0	7.2	20.7	1.7	4.2	0	64.8	5.1	0	2.1	8.2	1.6	0	0	0	0	0	0	0	0	13	6.8	0	9.9	23.3	0	0	0	1.4	0.9	5.08919
1954	8	20	0	39	0	0	0	11.3	41.6	0	20.2	1.9	0	2.1	0	0.4	0	0	4.3	0	0	0	0	0	0	16.9	0	0	0	21.2	0	0	0	3.9	0	21.5	15.7	83.4	18.9	8.17027
1954	8	21	0	0	0	18.3	0	0	3.9	0	0	0	19.8	0	0	17.5	0	0	0	0	0	0	0	0	3.2	0.8	0	36.8	0	20.2	0	0.3	0	9.4	8.7	50.6	0	0	84.8	7.41351
1954	8	22	2.1	0	0	6.4	0	0	23	0	0	0	2.4	0	3.4	0	26.7	22.3	0	0	5	18.8	18.8	0	14.3	0	0	5.6	0	0	3.8	0	0	19.1	17.4	7.5	0	1.3	27.4	6.08919
1954	8	23	43.9	3.6	0.9	43.1	0	64.2	1.3	0	1.1	0	14.7	0	20.5	4	9.6	8	0	0	26.1	8.7	8.7	0	27.5	0	0	0	0	8.9	23.5	0	0	0	44.5	4.2	5.4	3.5	0	10.1595
1954	8	24	0	0	9.3	4.9	0	0	22.7	11.6	0	21.7	1.3	0	1.8	9.2	0	0	4	0	0	23.9	23.9	0	0	23.2	6	0	0	0	0	0	10.2	17.4	43.8	0	0.6	0	6	6.52703
1954	8	25	0	21.6	53.1	15.7	22.7	30.9	7.9	7.1	1.7	14.8	10.5	24.4	14.7	48.2	28.7	24	0.4	42.9	9.4	0	0	0	0	0	0	0	0	6.4	1.1	0	0	41	10.9	0	5.9	2.1	8.5	12.2865
1954	8	26	9.2	1.2	0	53.6	2.8	0.4	0	3.6	5.3	0	8	3	11.2	0	29.7	0	12.5	0	28	0.6	0.6	37.7	14.2	0	0	0	0	49.9	0	30	8.1	0	0	25.9	1.4	31.3	10.8	10.2432
1954	8	27	0	21.3	0	0	0	2.3	0	0	27.7	7.2	15.7	18.1	22	0	51	0	0	15.4	29	80.4	80.4	35.9	2	14.5	42	0	0	0	0	130.1	6.2	0	38.6	1.2	80.6	0	5.4	19.6486
1954	8	28	0	7.4	25.6	0	0	10.1	0	0	9.9	0	2	1.6	2.7	49.2	12.6	0	0	46.1	49.8	3.7	3.7	15.9	0	0	0	39.2	0	1.4	30.5	0	0	0	6.5	0	0	0	0	8.59189
1954	8	29	9.5	50	0.3	0	16.8	6.2	53.3	1.9	29.7	0	57	12.9	79.8	13.3	11.8	24.8	30.7	47.7	12.3	19	19	0	10.1	0	0.9	0.9	0	28.6	23.2	0	34.3	6.1	0	0	0	0	0	16.2189
1954	8	30	7.5	5.7	0	23	1.4	3.2	6.1	0	30.8	0	0.4	9.9	0.6	0.8	5	42.5	1.8	0	11.5	0	0	0	0	0	1.7	1.6	48.6	6	37.8	0.5	5	3.4	0	0	1.2	0	20.2	7.46486
1954	8	31	5.8	0	0	0.5	0	0	19.4	0	0	20.3	15.4	0	0	0	3	10.5	0.4	0	0	0	0	0	0	0	3.4	3.2	0	0	36	0	23.9	0	0	0	3.4	2.9	0	4.0027
1954	9	1	18.3	0	5.2	0	0	0	0	0	0	1.1	0	0	0	1.6	5.2	21.9	16.7	43.8	7.4	39.6	39.6	0	0	0	0	0	0	0	7.3	0	0	0	0	0	0	15	0	6.01892
1954	9	2	2.7	0	22.5	0	10.6	0	0	27.9	0	1.7	0	0	0	2.5	13.2	9.3	20.9	0	4.4	0	0	0	0	0	2.3	0	0	0	0	0	0.7	0	0	10.3	0	0.8	0	3.50811
1954	9	3	0	10.4	0	0	8.1	0.9	22.5	3.4	49.8	5.3	1.6	4.6	0	0	0	5.6	25.9	10.8	0	0	0	0	0	0	37.4	0	0	0	5.3	0	14.4	0	0	7.8	0	0	7.5	5.98108
1954	9	4	0	35.6	13.7	0	0	0	9.7	0	12.3	27.9	0	0.6	0	5.3	0	7	0	10.1	0	0	0	6.1	11.7	0	0	0	1.6	0	0	0	64.7	0	3.3	12.7	0	0	0	6.00811
1954	9	5	0	0	7	4.7	15.8	9.8	0	20.7	11.5	10	0	16.7	0	0	15.4	17.6	1.5	0	5.6	0	0	47.5	34.8	0	0	0	3	4	40.9	0	0	0	0	12.1	0	0	0	7.52973
1954	9	6	0	0	0	0	2	0	0.2	1.8	0	29.9	0	0	10	0	0	0	0.6	0	0	0	0	1.3	2.6	0	0	0	6.5	3.2	1.1	0	0	10.2	6.6	5.4	2.3	0	0	2.26216
1954	9	7	0	0	0	1.4	0	0	0	0	0	31	0	0	0	36.2	0	0	7.9	0	0	0	0	0	12.4	0	0	0	0	2.5	23.4	12.2	0	0.5	6.1	0	0	0	0	3.61081
1954	9	8	12.8	0	0	0	0	1.2	0	0	4.9	0	3.6	0.1	2.3	0.2	2.1	0	0.3	4.3	14	2	2	27.2	5.6	0	0	0	0	13.5	4.9	0	0	0	14.3	0	0	14.8	0	3.51622
1954	9	9	0.5	15.3	0	0	0	7.2	0	0	2.9	0	18.8	4.5	5.2	2.6	9.4	0	0.9	2.6	16.4	19	19	0	0.1	0	0	2.6	0	0	5.1	0	0	0	2.1	0	34.3	0	0	4.55405
1954	9	10	10.1	0	0	0	0	0	0	0	0	0	0	0	0	1	3.8	0	8.4	3.2	2.2	63.5	63.5	5.7	2	0	0	41.9	0	0	4	0	0	0	1.2	0	3.2	0	0.9	5.8
1954	9	11	45.4	0.3	3.6	0	0	0.6	0	0	3.7	0	0	1	0	2.9	12	0	9.6	8.1	10	0	0	5.9	23.4	0	0	7.4	0	0	0	0	20.9	0	7.3	0	19	5.2	8.3	5.25946
1954	9	12	0	0	0	0	57.5	0	2.6	14.8	9.2	0	19.2	0	0	1.8	0	0	1.9	9.5	0	0	0	4.7	8.7	0	0	0	2.6	0	0	0	4.6	0	0.3	0	0	0	0	3.71351
1954	9	13	14.7	0	0	4.3	0	0	0.8	0	0	0	0	0	27.5	0	0	0	33.4	1.3	0	35.3	35.3	0	0.6	0	0	0	10.3	2	0	0	0	13.3	9.5	0	0	0	0	5.08919
1954	9	14	0	0	0	27.8	0.4	0	2.4	11.3	0	0	0	0	28	0	0	0	2.3	5.8	0	0	0	0	6.4	0	0	0	0	9.4	0	0	6.5	0	0	3.9	0	34.8	0	3.75676
1954	9	15	3.2	0	0	8.2	0	0	15.2	0	0	0	5.2	0	0	0	22.3	0	0	0	4	0	0	3.6	0	0	0	0	0	0.4	0	0	8.2	0	7.2	30	1.1	4	0	3.04324
1954	9	16	0	0	0	0.9	0	0	4.5	0	10.8	0	0.3	0	7.5	6.5	0	0	54.9	2.3	0	34.5	34.5	19.7	0	0	0	0	1.7	7.4	0	1	4.2	0	0	0.8	0	12.7	0	5.51892
1954	9	17	0	4.1	0	34.9	0	5.2	0.5	0	1.5	0	2.8	2.4	0	0	0	20.6	13.1	7.4	0	1.7	1.7	0	36.3	29.2	0	0	15.4	33.4	3.1	4.5	15.5	10.1	11.7	0	0	0	1.9	6.94595
1954	9	18	4.6	1.2	41.3	2.2	0	4	19	0	6.6	0	4.5	12.4	0.4	0	33.8	2.8	0	13.7	12.7	0	0	2.9	0	0	0	0	0.9	10.8	17	8	0	0	11.2	0	0	0	0	5.67568
1954	9	19	0	3.7	5.1	9.7	15.5	7.7	1.2	22.1	2.6	53.1	9.5	12.6	4.1	27	0	12.6	5.7	0	0	0	0	13.8	17.5	0	6.6	0	3.1	2.3	0	0	0	0	4.9	0	0	43.2	0	7.66486
1954	9	20	0	23.9	0	18.7	3.5	1	5.3	2.8	8.4	13.2	0	3.4	0	24.4	0	0	0.6	0	0	4.9	4.9	0.5	0.2	0	0	0	0	0	0	0	5.3	16.4	3.6	0	0	18.6	0	4.31351
1954	9	21	0	7.1	0	9.6	0	28.1	10.2	0	15.6	12.3	65.4	0.2	0	1	0	0	0	0	0	2.8	2.8	0	0	1.5	0	0	0	0	2.5	12	0	0	27.6	0	18.7	0	0	5.87568
1954	9	22	0	0.8	0	1.4	0	0.2	5.3	0	23.7	0	0.4	1.9	0	0.5	0	0	0	20.8	0	0	0	0	1.3	0	0	25.9	0	0	0	4.2	0.6	0	0	0	6.5	0	0	2.52703
1954	9	23	5.8	30.1	30.6	6.9	0	7.6	0	0	4.9	0	4.7	3	6.6	0.2	7	0	0	4.3	23.7	0	0	0	0	2.5	0	0.4	0.5	0	0	0	5.8	0	0	0	0	0.4	0	3.91892
1954	9	24	2.9	1.9	0	0	8.1	1.7	0	80.4	36.2	0	0	6.3	13.9	0	51.6	0	30.5	0	35.9	12.2	12.2	0	0	0	0	0	0	0	0	0	0	0	0.7	0	0	0	0	7.95946
1954	9	25	0	8.4	0	0	0	4	0.8	0	1.7	0	0	43.1	95.5	0	2.4	5	0	0	7.5	0	0	0	0	0	0	0	0	3.3	0	16.7	0	0	15.8	0	43.9	0	0	6.70541
1954	9	26	0	16.1	2.6	11.5	0	20.9	0	0	7.4	0	0	0.3	0.6	34.3	10.6	16	13.6	0	54.8	0	0	0	5.7	0	0	0	0	0	0	18.3	0	0	3.3	0	0	0	0	5.83784
1954	9	27	10.8	8.3	21.9	0	42.8	21.3	3.8	0.6	2.5	5.2	0	3.1	0	3.3	3.5	29.8	12.7	31.8	2.5	0.2	0.2	0	0	0	0	0	0	4.2	11.8	0	1.4	15.6	3.4	17.2	5	5	0	7.24054
1954	9	28	0	0	16.7	34	43.6	0	6.3	21.7	0	3.1	0	0	0	0	7.8	45.2	5.3	1.5	11.2	0	0	0	3.5	0	0	0	1.6	2.1	0.4	0	0	6.9	0	3.6	16	0	113.2	9.28919
1954	9	29	0	0	32.8	2.5	11.8	0	0	5	0	3.9	0	0	0	1.4	13.3	0	0.4	6.5	3.7	0	0	0	1.8	0	23.1	0	0.3	8	0	9.8	0	5	2.7	3.7	0	1.5	1.7	3.75405
1954	9	30	0	1.2	4.1	0	0.7	5.7	18.6	11.4	5.5	9.8	0	1.2	0	10.1	3.9	9.4	1.2	2.2	8.3	0	0	0	0.9	0	0.3	0	0	0	0	0	0	38.7	0	3	0	4.5	4.7	3.92973
1954	10	1	0	0	0	40.7	6.7	0	0	90.3	0	0	1.9	0	0	2.2	0	0	4.9	7.8	0	26.1	26.1	0	0	0	2	0	0	0	0	0	0	1.4	0	0	0	22.7	0	6.29189
1954	10	2	0	13.1	0	0	0	0.4	0	0	9.7	17	0	4.2	0	0	0	65.6	0	13.3	0	0	0	0	0	0	8.7	0	0	0	0	0	0	28.8	0	0	0	0	0	4.34595
1954	10	3	0	21.8	0	0	0	4.1	0	0	2.9	0	0	2.5	0	25.2	5.6	3	0	0	15.7	8.1	8.1	0	0	0	0	0	0	0	0	0	0	0	0	0	0	0	0	2.62162
1954	10	4	0	0	0	0	0	0	0	0	0	2.3	0	0	7.5	0	0	13.4	0	0	0	16.9	16.9	0	20.9	0	0	0	0	0	0	0	0	0	0	0	0	0	0	2.10541
1954	10	5	4.5	64.6	0	0	0	6.5	0	0	3.1	10.4	0	9.3	0	0	0	0	0	0	0	0	0	0	2.6	0	0	18.8	4.1	2.2	0	0	0	0	0	0	0	0	0.8	3.42973
1954	10	6	0	0	0	0	0	0	0	0	0	4.2	0	0	0	17.2	0	0	10.1	0	0	0	0	0	15.5	0	0	0	0	0.3	0	0	0	6	0	0	30.3	0	0	2.25946
1954	10	7	0	0	0	0	0	0	0	0	0	0	5.5	0	2.9	8.4	0	4.4	0	0	0	0	0	0	1.3	0	0.9	0	0	2.4	0	0	0	0	0	0	13	0	0	1.04865
1954	10	8	0	0	0	0	0	0	5.4	0	0	0	0	0	0	23.7	0	9.9	0	0	0	0	0	0	0	1.5	0	0	0	0	0	0	0	0	0	0	0	0	12	1.41892
1954	10	9	0	0	0	18.2	0	0	25.7	0	21.7	13.2	0	0	0	0	0	0	0	0	0	0	0	10.1	0	0	0	0	0	0	0	12.6	0	0	0	0	0	0	1.1	2.77297
1954	10	10	0	0	0	0.4	0	0	0	0	0	24.6	0	0	0	0	38.6	16.9	0	3.9	4.6	0	0	0	0	0	0	0	0	0	0	0	0	0	0	44	0	0	0	3.59459
1954	10	11	0	0	129.1	0	0	0	0	0	0	0	0	0	8.5	0	35.8	5	0	0	5.1	10.7	10.7	0	0	0	0	0	0	0	0	0	63.5	6.2	0	0	0	0	0	7.42162
1954	10	12	0	0	0	0	10.7	0	11.5	92	20.1	37.3	0	38.8	5.1	1.3	7.9	5.5	65.8	0	34.9	0.2	0.2	0	0	0	0	0	0	0.6	0	0	1	0	0	0	0	6.7	0	9.17838
1954	10	13	0	4.8	0	0	0	13.8	0.3	0	4.4	7.8	0	35	18.9	0	0	0	0	0	0	2.4	2.4	0	0	0	0	0	0	33.3	0	0	2.7	0	0	0	0	0.7	0	3.41892
1954	10	14	0.5	23	0.9	0	0	94.9	4.1	0	20.2	56.9	3.3	1.5	0	0	0	0	0	4.3	0	0	0	0	0	0	0	0	0	0.5	0	0	0	0	0	0	0.3	28.5	6.6	6.63514
1954	10	15	5	0	0	6.5	22.8	0	48.5	24.8	0	0	12.2	0	0	0	36	0	19.7	29.6	32.4	1.6	1.6	0	0	0	0	0	4.6	0	0	0	0	0	0	0	0	0	0.4	6.64054
1954	10	16	0	0	0	76.8	0	0.6	0	0	58.7	0	0	0.7	0	0	0	0	0	27.5	0	52.5	52.5	0	0	0	0	0	0	0	0	0	0	0	0	0	0	0	6.5	7.45405
1954	10	17	0	0	0	0	0	6.8	0	0	0.6	0	0	0.3	78.3	0	0	0	0	0	0	0	0	0	0	0	0	0	0	0	5.1	0	0	0	0	0	0	0	2.3	2.52432
1954	10	18	0	0	0	0	0	2.6	0	0	0.1	0	50.7	49.3	70.8	2	104.4	0	0	0	7.1	0	0	0	0	0	0	0	0	0	0	0	0	0	0	0	0	0	15.4	8.17297
1954	10	19	1.2	10.3	0	0	0	7.7	0	0	9.3	0	0	4.8	3	6.2	0	0	46.7	0	0	0	0	0	0	0	0	0	0	0	0	0	0	0	0	0	0	1.8	0	2.45946
1954	10	20	68.3	0.3	0	0	0	4.6	0	0	16.6	0	0	1.9	1.5	0	0	0	15.5	6.1	0	0	0	0	0	0	0	0	0	0	0	0	1.6	0	0	0	3.5	7.9	0	3.45405
1954	10	21	0	0	0	0	0	0	0	0	0	0	0	0	0	0	0	0	12.4	27.7	0	0	0	0	0	0	0	0	0	0	22.8	0	0	0	0	0	1	0	0	1.72703
1954	10	22	0	0	0	0	0	0	0	0	0	0	0	0	0	32.4	1.1	0	7	80.2	32.6	0	0	0	0	0	0	0	0.2	0	0	17.5	23.8	0	0	0	3.2	15.2	0	5.76216
1954	10	23	1.1	0	0	0	0	0	0	0	0	0	0	0	0	0	0.1	0	2.6	0	94.6	0	0	0	11.1	1.1	0	0	6.4	0	0	0	0	0	0	0	20.4	7.9	0	3.92703
1954	10	24	2.9	0	34.9	0	0	0	0	0	0	0	0	0	0	11.6	0	0	0	0	0	0	0	0	0	0.2	0	0	0	0	7.4	0	0	0	0	0	6	1.1	0	1.73243
1954	10	25	0	0	0	0	156.2	0	0	1.4	0	0	0	0	0	34.8	0	0	33.2	0	0	130.7	130.7	0	0	0	0	0	0	0	0	0	0	0	0	0	0	0	1.8	13.2108
1954	10	26	0	0	0	0	0	0	0	0	0	0	0	0	0	0	16.6	0	0	0	1	0	0	0	0	0	0	0	0	0	0	0	0	0	0	0	0	0	5.6	0.627027
1954	10	27	1.7	0	0	0	0	0	0	0	0	0	0	0	0	0	0	0	0	0.9	0	0	0	0	0	0	0	0	0	0	0	0	0	0	0	0	0	0	0	0.0702703
1954	10	28	0	0	0	0	0	0	0	0	0	0	0	0	0	0	0	37.6	0	0.1	0	0	0	0	8.5	0	0	0	4	1.4	0	0	0	0	0	0	0	0	19.1	1.91081
1954	10	29	0	0	0	0	0	0	18.1	0	0	0	0	0	0	36	0	34.9	0	12.7	0	0	0	0	0	0	0	0	0	0	0	0	2.2	4.9	0	0	0	0	0	2.94054
1954	10	30	0	0	0	0	0	0	0	0	0	0	0	0	0	0	0	0	0	0	0	0	0	0	16.6	0	0	0	0	0	0	0	13.2	0	7.3	0	0	5.6	0	1.15405
1954	10	31	0	0	0	0	0	0	1.3	0	0	0	45.9	0	0.6	0	0	7.7	0	0	0	0	0	45.3	2.1	0	0	0	0	0.8	1.6	0	0.7	0	40.3	0	0	9.4	0	4.20811
1954	11	1	0	0	0	0	0	0	0	0	0	0	0	0	0	0	0	0	0	0	0	2.2	2.2	0	3.1	0	0	0	0	0	0	0	0	0	1.4	0	0	0.6	0	0.256757
1954	11	2	0	0	0	0	0	0	0	0	0	34	0	0	0	1.4	6.7	0	0	0	0.1	12.2	12.2	0	0	0	0	0	0	0	0	0	0	0	0	0	0	0	0	1.8
1954	11	3	0	0	0	0	0	0	0	0	0	0	0	0	0	0.3	0	0	0	0	0	0	0	0.2	0	0	0	0	0	0	0	0	0	0	0	0	0	0	0	0.0135135
1954	11	4	0	0	0	0	0	0	0	0	0	0	0	0	0	0	5.2	0	0	0	8.9	0	0	0	0	0	0	0	0	0	0	0	0	0	0	0	0	0	0	0.381081
1954	11	5	0	0	0	0	0	0.3	0	0	0	0	0.2	1.2	0	0	0.5	0	0	0	15.9	0	0	0	0	0	0	0	0	0	0	0	0	0	0	0	0	0	0	0.489189
1954	11	6	0	0	0	0	0	0	0	0	0	0	0.1	0	0	0	0	0	0	0	0	0	0	0	0	0	0	0	0	0	0	0	0	0	0	0	0	0	0	0.0027027
1954	11	7	0	0	0	0	0	0	0	0	0	0	0	0	0	0	0	8.2	0	0	0	0	0	0	0	0	0	0	0	0	0	0	0	0	0	0	0	0	2.1	0.278378
1954	11	8	0	0	0	0	0	0	0	0	0	0	0	0	9.7	0	0	0	0	0	0	0	0	0	0	0	0	0	0	0	0	0	0	0	0	0	0	0	0	0.262162
1954	11	9	0	0	0	0	0	0	0	0	0	0	0	0	0	0	0	0	0	0	0	0	0	0	0	0	0	0	0	0	0	0	0	0	0	0	0	0	0.6	0.0162162
1954	11	10	0	0	0	0	0	0	0	0	0	0	0	0	0	0.3	0	23.8	0	0	0	0	0	0	0	0	0	0	0	0	0	0	0	0	0	0	0	0	0	0.651351
1954	11	11	0	0	0	0	0	0	0	0	0	0	0	0	0	0	0	0	0	0	0	0	0	0	0	0	0	0	0	0	0	0	1.4	0	0	0	0	0	0	0.0378378
1954	11	12	0	0	0	0	0	0	0	0	0	0	0	0.1	0	0	7.8	0	0	0	12.5	0	0	0	0	0	0	0	0	0	0	0	0	0	0	0	0	0	0	0.551351
1954	11	13	0	0	0	0	0	0	0	0	0	0	0	0	0	0	0	0	0	0	0	0	0	0	0	0	0	0	0	0	0	0	0	0.2	0	0	0	0	0	0.00540541
1954	11	14	0	0	0	0	0	0	0.2	0	0	0	0	0	0	0	0	0	0	0	0	0	0	0	0	0	0	0	0	0	0	0	0	0	0	0	0	0	0	0.00540541
1954	11	15	0	0	0	1	0	0	0	0	0	0	0	0	0	0	0	0	0	0	0	0	0	0	0	0	0	0	0	0	0	0	0	0	0	0	0	0	0	0.027027
1954	11	16	1.2	0	0	0	0	0	0	0	0	0	0	0	0	0	0	0	0	0	0	1	1	0	0	0	0	0	0	0	0	0	0	0	0	0	0.6	0	0	0.102703
1954	11	17	0	0	0	0	0	0	0	0	0	0	0	0	0	0	0	0	0	0	0	0	0	0	0	0	0	0	0	0	0	0	0	0	0	0	0	0	0	0
1954	11	18	0	0	2.6	0	0	0	0	0	0	0	0	0	0	0	0	0	0	0	0	0	0	0	0	0	0	0	0	0	0	0	0	0	0	0	0	0	0	0.0702703
1954	11	19	0	1.2	0	0	1.1	1.5	0	4.4	36.6	0	0	1.3	0	0.1	0	0	13.4	18.1	0	0	0	0	0	0	0	0	0	0	0	0	0	0	0	0	0	0	0	2.1
1954	11	20	0	0	0	0	0	0	0	0	0	0	0	0	0	0.1	0	0.3	0	0	0	0	0	0	0	0	0	0	0	0	0	0	0	0	0	0	0	0	0	0.0108108
1954	11	21	0	0	0	0	0	0	0	0	0	0	0	0	0	0	0	0	0	0	0	24.6	24.6	0	0	0	0	0	0	0	0	0	0	0	0	0	0	0.2	0	1.33514
1954	11	22	0	0	0	0	0	0	0	0	0	0	0	0	0	0	0	0	0	0	0	0	0	0	0	0	0	0	0	0	0	0	0	0	0	0	0	0	0	0
1954	11	23	0	0	0	0	0	0	0	0	0	0	0	0	0	0	0	0	0	0	0	0	0	0	0	0	0	0	0	0	0	0	0	0	0	0	0	0	0	0
1954	11	24	0	0	6.1	0	0	0	0	0	0	0	5.1	0	0	0	0	0	0	0	0	0	0	0	0	0	0	0	0	0	0	0	0	0	0	0	0	0	0	0.302703
1954	11	25	0	0	0	0	11.4	0	0	7.1	0	0	0	0	0	0	0	0	48.2	0	0	0	0	0	0	0	0	0	0	0	0	0	0	0	0	0	0	0	0	1.8027
1954	11	26	0	0	0	0	0	0	0	0	0	0	0	0	0	0	0	0	0	0	0	0	0	0	0	0	0	0	0	0	0	0	0	0	0	0	0	0	0	0
1954	11	27	0	0	0	0	0	0	0	0	0	0	0.5	0	0	0	0	0	0	0	0	0	0	0	0	0	0	0	0	0	0	0	0	0	0	0	0	0	0	0.0135135
1954	11	28	0	0	0	0	0	0	0	0	0	0	0	0	0	0	0	0	0	0	0	0	0	0	0	0	0	0	0	0	0	0	0	0	0	0	0	0	0	0
1954	11	29	0	0	0	0	0	0	0	0	0	0	0	0	0	0	0	0	0	0	0	1.4	1.4	0	0	0	0	0	0	0	0	0	0	0	0	0	0	0	0	0.0756757
1954	11	30	0	0	0	0	0	0	0	0	0	0	0	0	0	0	0	0	0	0	0	0	0	0	0	0	0	0	0	0	0	0	0	0	0	0	0	0	0	0
1954	12	1	0	0	0	0	0	0	0	0	0	0	0	0	0	0	0	0	0	0	0	0	0	0	0	0	0	0	0	0	0	0	0	0	0	0	0	0	0	0
1954	12	2	0	0	0	0	0	0	0	0	0	0	0	0	0	0	0	0	0	0	0	0	0	0	0	0	0	0	0	0	0	0	0	0	0	0	0	0	0	0
1954	12	3	0	0	0	0	0	0	0	0	0	0	0	0	0	0	0	0	0	0	0	0	0	0	0	0	0	0	0	0	0	0	0	0	0	0	0	0	0	0
1954	12	4	0	0	0	0	0	0	0	0	0	0	0	0	0	0	0	0	0	0	0	0	0	0	0	0	0	0	0	0	0	0	0	0	0	0	0	0	0	0
1954	12	5	0	0	0	0	0	0	0	0	0	0	0	0	0	0	0	0	0	0	0	0	0	0	0	0	0	0	0	0	0	0	0	0	0	0	0	0	0	0
1954	12	6	0	0	0	0	0	0	0	0	0	0	0	0	0	0	0	0	0	0	0	0	0	0	0	0	0	0	0	0	0	0	0	0	0	0	0	0	0	0
1954	12	7	0	0	0	0	0	0	0	0	0	0	0	0	0	0	0	0	0	0	0	0	0	0	0	0	0	0	0	0	0	0	0	0	0	0	0	0	0	0
1954	12	8	0	0	0	0	0	0	0	0	0	0	0	0	0	0	0	0	0	0	0	0	0	0	0	0	0	0	0	0	0	0	0	0	0	0	0	0	0	0
1954	12	9	0	0	0	0	0	0	0	0	0	0	0	0	0	0	0	0	0	0	0	0	0	0	0	0	0	0	0	0	0	0	0	0	0	0	0	0	0	0
1954	12	10	0	0	0	0	0	0	0	0	0	0	0	0	0	0	0	0	0	0	0	0	0	0	0	0	0	0	0	0	0	0	0	0	0	0	0	0	0	0
1954	12	11	0	0	0	0	0	0	0	0	0	0	0	0	0	0	0	0	0	0	0	0.2	0.2	0	0	0	0	0	0	0	0	0	0	0	0	0	0	0	0	0.0108108
1954	12	12	0	0	0	0	0	0	0	0	0	0	0	0	0	0	0	0.2	0	0	0	0	0	0	0	0	0	0	0	0	0	0	0	0	0	0	0	0	0	0.00540541
1954	12	13	0	0	0	0	0	0	0	0	0	0.1	0	0	0	0	0	0	0	0	0	0	0	0	0	0	0	0	0	0	0	0	0	0	0	0	0	0	0	0.0027027
1954	12	14	0	0	0	0	0	0	0	0	0	0	0	0	0	0	0	0	0	0	0	0	0	0	0	0	0	0	0	0	0	0	0	0	0	0	0	0	0	0
1954	12	15	0	0	0	0	0	0	0	0	0	0	0	0	0	0	0	0	0	0	0	0	0	0	0	0	0	0	0	0	0	0	0	0	0	0	0	0	0.3	0.00810811
1954	12	16	0	0	0	0	0	0	0	0	0	0	0	0	0	0	0	0	0	0	0	0	0	0	0	0	0	0	0	0	0	0	0	0	0	0	0	0	0	0
1954	12	17	0	0	0	0	0	0	0	0	0	0	0	0	0	0	0	0	0.1	0	0	0	0	0	0	0	0	0	0	0	0	0	0	0	0	0	0	0	0	0.0027027
1954	12	18	0	0	0	0	0	0	0	0	0	0	0	0	0	0	0	0	0	0	0	0	0	0	0	0	0	0	0	0	0	0	0	0	0	0	0	0	0	0
1954	12	19	0	0	0	0	0	0	0	0	0	0	0	0	0	0	0	0	0	0	0	0	0	0	0	0	0	0	0	0	0	0	0	0	0	0	0	0	0	0
1954	12	20	0	0	0	0	0	0	0	0	0	0	0	0	0	0	0	0	0	0	0	0	0	0	0	0	0	0	0	0	0	0	0	0	0	0	0	0	0	0
1954	12	21	0	0	0	0	0	0	0	0	0	0	0	0	0	0	0	0	0	0	0	0	0	0	0	0	0	0	0	0	0	0	0	0	0	0	0	0	0	0
1954	12	22	0	0	0	0	0	0	0	0	0	0	0	0	0	0	0	0	0	0	0	0	0	0	0	0	0	0	0	0	0	0	0	0	0	0	0	0	0	0
1954	12	23	0	0	0	0	0	0	0	0	0	0	0	0	0	0	0	0	0	0	0	0	0	0	0	0	0	0	0	0	0	0	0	0	0	0	0	0	0	0
1954	12	24	0	0	0	0	0	0	0	0	0	0	0	0	0	0	0	0	0	0	0	0	0	0	0	0	0	0	0	0	0	0	0	0	0	0	0	0	0	0
1954	12	25	0	0	0	0	0	0	0	0	0	0	0	0	0	0	0	0	0	0	0	0	0	0	0	1	0	0	0	0	0	0	0	0	0	0	0	0	0	0.027027
1954	12	26	0	0	0	0	0	0	0	0	0	0	0	0	0	0	0	0	0	0	0	0	0	0	0	0	2.3	0.7	0	0	0	0	0	0	0	0	0	0	0	0.0810811
1954	12	27	0	0	0	0	0	0	0	0	0	0	0	0	0	0	0	0	0	0	0	0	0	0	0	0	0	0	0	0	0	0	0	0	0	0	0	0	0	0
1954	12	28	0	0	0	0	0	0	0	0	0	0	0	0	0	0	0	0	0	0	0	0	0	0	0	0	0	0	0	0	0	0	0	0	0	0	0	0	0	0
1954	12	29	0	0	0	0	0	0	0	0	0	0	0	0	0	0	0	0	0	0	0	0	0	0	0	0	0	0	0	0	0	0	0	0	0	0	0	0	0	0
1954	12	30	0	0	0	0	0	0	0	0	0	0	0	0	0	0	0	0	0	0	0	0	0	0	0	0	0	0	0	0	0	0	0	0	0	0	0	0	0	0
1954	12	31	0	0	0	0	0	0	0	0	0	0	0	0	0	0	0	0	0	0	0	0	0	0	0	0	0	0	0	0	0	0	0	0	0	0.5	0	0	0	0.0135135
1955	1	1	0	0	0	0	0	0	0	0	0	0	0	0	0	0	0	0	0	0	0	1	1	0	0	0	0	0	0	0	0	0	0	0	0	0	0	0	0	0.0540541
1955	1	2	0	0	0	0	0	0	0	0	0	0	0	0	0	0	0	0	0	0	0	0	0	0	0	0	0	0	0	0	0	0	0	0	0	0	0	0.1	0	0.0027027
1955	1	3	0	0	0	0	0	0	0	0	0	0	0	0	0	0	0	0	0	0	0	0	0	0	0	0	0	0	0	0	0	0	0	0	0	0	0	0	0	0
1955	1	4	0	0	0	0	0	0	0	0	0	0	0	0	0	0	0.8	0	0.3	0	1.6	0	0	0	0	0	0	0	0	0	0	0	0	0	0	0	0	0	0	0.072973
1955	1	5	0	0	0	0	0	0	0	0	0	0	0	0	0	0	0	0	0	0	0	0	0	0	0	0	0	0	0	0	0	0	0	0	0	0	0	0	0	0
1955	1	6	0	0	0	0	0	0	0	0	0	0	0	0	0	0	0	0	0	0	0	0	0	0	0	0	0	0	0	0	0	0	0	0	0	0	0	0	0	0
1955	1	7	0	0	0	0	0	0	0	0	0	0	0	0	0	0	0	0	0	0	0	0	0	0	0	0	0	0	0	0	0	0	0	0	0	0	0	0	0	0
1955	1	8	0	0	0	0	0	0	0	0	0	0	0	0	0	0	0	0	0	0	0	0	0	0	0	0	0	0	0	0	0	0	0	0	0	0	0	0	0	0
1955	1	9	0	0	0	0	0	0	0	0	0	0	0	0	0	0	0	0	0	0	0	0	0	0	0	0	0	0	0	0	0	0	0	0	0	0	0	0	0	0
1955	1	10	0	0	0	0	0	0	0	0	0	0.1	0	0	0	0	0	0	0	0	0	0	0	0	0	0	0	0	0	0	0	0	0	0	0	0	0	0	0	0.0027027
1955	1	11	0	0	0	0	0	0	0	0	0	0	0	0	0.2	0	0	0	0	0	0	0	0	0	0	0	0	0	0	0	0	0	0	0	0	0	0	0	0	0.00540541
1955	1	12	0	0	0	0	0	0	0	0	0	0	0	0	0	0	0	0	0	0	0	0	0	0	0	0	0	0	0	0	0	0	0	0	0	0	0	0	0	0
1955	1	13	0	0	0.8	0	0	0	0	0	0	0	0	0	0	0	0	0	0	0	0	0	0	0	0	0.9	0	0	0	0	0	0	0	0	0	0	0	0	0	0.0459459
1955	1	14	0	0	0	0	0.6	0	0	0.3	0	0	0	0	0	0	0	0	0	0	0	0	0	0	0	0	2.3	0.4	0	0	0	0	0	0	0	0	0	0	0	0.0972973
1955	1	15	0	0	0	0	0	0	0	0	0	0	0	0	0	0	0	0	0	0	0	0	0	0	0	0	0	0	0	0	0	0	0	0	0	0	0	0	0	0
1955	1	16	0	0	0	0	0	0	0	0	0	0	0	0	0	0	0	0	0	0	0	0	0	0	0	0	0	0	0	0	0	0	0	0	0	0	0	0	0	0
1955	1	17	0	0	0	0	0	0	0	0	0	0	0	0	0	0	0	0	0	0	0	0	0	0	0	0	0	0	0	0	0	0	0	0	0.3	0	0	0	0	0.00810811
1955	1	18	0	0	0	0	0	0	0	0	0	0	0	0	0	0	0	0	0	0	0	0	0	0	0	0	0	0	0	0	0	0	0	0	0	0	0	0	0	0
1955	1	19	0	0	0	0	0	0	0	0	0	0	0	0	0	0	0	0	0	0	0	0	0	0	0	0	0	0	0	0	0	0	0	0	0	0.2	0	0	0	0.00540541
1955	1	20	0	0	0	0	0	0	0	0	0	0	0	0	0	0	0	0	0	0	0	0	0	0	0	0	0	0	0	0	0	0	0	0	0	0	0	0	0	0
1955	1	21	0	0	0	0	0	0	0	0	0	0	0	0	0	0	0	0	0	0	0	0	0	0	0	0	0	0	0	0	0	0	0	0	0	0	0	0	0	0
1955	1	22	0	0	0	0	0	0	0	0	0	0	0	0	0	0	0	0	0	0	0	1.9	1.9	0	0	0	0	0	0	0	0	0	0	0	0	0	0	0	0	0.102703
1955	1	23	0	0	0	0	0	0	0	0	0	0	0	0	0	0	0	0	0	0	0	0	0	0	0	0	0	0	0	0	0	0	0	0	0	0	0	0	0	0
1955	1	24	0	0	0	0	0	0	0	0	0	0	0	0	0	0	0	0	0	0.4	0	0	0	0	0	0	0	0	0	0	0	0	0	0	0	0	0	0	0	0.0108108
1955	1	25	0	0	0	0	0	0	0	0	0	0	0	0	0	0	0	0	0	0	0	0	0	0	0	0	0	0	0	0	0	0	0	0	0	0	0	0	0	0
1955	1	26	0	0	0	0	0	0	0	0	0	0	0	0	0	0	0	0	0	0	0	0	0	0	0	0	0	0	0	0	0	0	0	0	0	0	0	0	0	0
1955	1	27	0	0	0	0	0	0	0	0	0	0	0	0	0	0	0	0	0	0	0	0	0	0	0	0	0	0	0	0	0	0	0	0	0	0	0	0	0.3	0.00810811
1955	1	28	0	0	0	0	0	0	0	0	0	0	0	0	0	0	0	0	0	0	0	0	0	0	0	0	0	0	0	0	0	0	0	0	0	0	0	0	0	0
1955	1	29	0	0	0	0	0	0	0	0	0	0	0	0	0	0	0	0	0	0	0	0	0	0	0	0	0	0	0	0	0	0	0	0	0	0	0	0	0	0
1955	1	30	0	0	0	0	0	0	0	0	0	0	0	0	0	0	0	0.6	0	0	0	0	0	0	0	0	0	0	0	0	0	0	0	0	0	0	0	0	0	0.0162162
1955	1	31	0	0	0	0	0	0	0	0	0	0	0	0	0	0	0	0	0	0	0	0	0	0	0	0	0	0	0	0	0	0	0	0	0	0	0	0	0	0
1955	2	1	0	0	0	0	0	0	0	0	0	0	0	0	0	0	0	0	0	0	0	0	0	0	0	0	2.9	0.8	0	0	0	0.4	0	0	0	0	0	0	0	0.110811
1955	2	2	0	0	0	0	0	0	0	0	0	0	0	0	0.1	0	0	0	0	0	0	0	0	0	0	0	0	0	0	0	0	0	0	0	0	0	0	0	0	0.0027027
1955	2	3	0	0	0.2	0	0	0	0	0	0	0	0	0	0	0	0.5	0	0	0	0.8	0	0	0	0	0	0	0	0	0	0	0	0	0	0	0	0	0	0	0.0405405
1955	2	4	0	0	0	0	0	0	0	0.2	0	0	0	0	0	0	0	0	0.1	0	1.6	0.5	0.5	0	0	0	0	0	0	0	0	0	0	0	0	0	0	0	0	0.0783784
1955	2	5	0	0	0	0	0	0	0	0	0	0.1	0	0	0	0	0	0	0	0.1	0	0	0	0	0	0	0	0	0	0	0	0	0	0	0	0	0	0	0	0.00540541
1955	2	6	0	0	0	0	0	0	0	0	0	0	0	0	0	0	0	0	0	0.9	0	0	0	0	0	0	0	0	0	0	0	0	0	0	0	0	0	0	0	0.0243243
1955	2	7	0	0	0	0	0	0	0	0	0	0.1	0	0	0	0	0	0.8	0	0	0	0	0	0	0	0	0	0	0	0	0	0	0	0	0	0	0	0	0	0.0243243
1955	2	8	0	0	0	0	0	0	0	0	0	0	0	0	0.1	0	0	0	0	0	0	0	0	0	0	0	0	0	0	0	0	0	0	0	0	0	0	0	0	0.0027027
1955	2	9	0	0	0	0	0	0	0	0	0	0	0	0	0	0	0	0	0	0	0	0	0	0	0	0	0	0	0	0	0	0	0	0	0	0	0	0	0	0
1955	2	10	0	0	0	0	0	0	0	0	0	0	0	0	0	0	0	0	0	0	0	0	0	0	0	0	0	0	0	0	0	0	0	0	0	0	0	0	0	0
1955	2	11	0	0	0	0	0.1	0	0	0	0	0	0	0	0	0	0.7	0	0	0	0.7	0	0	0	0	0	0	0	0	0	0	0	0	0	0	0	0	0	0	0.0405405
1955	2	12	0	0	0	0	0	0	0	0	0	0	0	0	0	0.1	0.3	0	0	0	0	0.1	0.1	0	0	0	0	0	0	0	0	0	0	0	0	0	0	0	0	0.0162162
1955	2	13	0	0	0	0	0	0	0	0	0	0	0	0	0	0.1	0.9	0	0	0	0.9	1.7	1.7	0	0	0	0	0	0	0	0	0	0	0	0	0	0	0	0	0.143243
1955	2	14	0	0	0	0	0	0	0	0	0	0	0	0	0	0	0	0	0	0	0	0	0	0	0	0	0	0	0	0	0	0	0	0	0	0	0	0	0	0
1955	2	15	0	0	0	0	0	0	0	0	0	0	0	0	0	0	0	0	0	0	0	0	0	0	0	0	0	0	0	0	0	0	0	0	0	0	0	0	0	0
1955	2	16	0	0	0	0	0	0	0	0	0	0	0	0	0	0	0	0	0	0	0.4	4.2	4.2	0	0	0	0	0	0	0	0	0	0	0	0	0	0	0	0	0.237838
1955	2	17	0	0	0	0	0	0	0	0	0	0	0	0	0	0	0	0	0	0	0	0	0	0	0	0	0	0	0	0	0	0	0	0	0	0	0	0	0	0
1955	2	18	0	0	0	0	0	0.1	0	0	0	0	0	0	0	0	0	0	0	0	0	0	0	0	0	0	0	0	0	0	0	0	0	0	0	0	0	0	0	0.0027027
1955	2	19	0	0	0	0	0	0	0	0	0.1	0	0	0	0	0	0	0	0	0	0	0	0	0	0	0	0	0	0	0	0	0	0	0	0	0	0	0	0	0.0027027
1955	2	20	0	0	0	0	0	0	0	0	0	0	0	0	0	0	0	0	0	0	0	0	0	0	0	0	0	0	0	0	0	0	0	0	0	0	0	0	0	0
1955	2	21	0	0	0	0	0	0	0	0	0	0	0	0	0	0	0	0	0	0	0	0	0	0	0	0	0	0	0	0	0	0	0	0	0	0	0	0	0	0
1955	2	22	0	0	0	0	0	0	0	0	0	0	0	0	0	0	0	0	0	0	0	0	0	0	0	0	0	0	0	0	0	0	0	0	0	0	0	0	0	0
1955	2	23	0	0	0	0	0	0	0	0	0	0	0	0	0	0	0	0	0.1	0	0	0	0	0	0	0	0	0	0	0	0	0	0	0	0	0	0	0	0	0.0027027
1955	2	24	0	0	0	0	0	0	0	0	0	0	0	0	0	0	0	0	0	0	0	0.2	0.2	0	0	0	0	0	0	0	0	0	0	0	0	0	0	0	0	0.0108108
1955	2	25	0	0	0	0	0	0	0	0	0	0	0	0	0.1	0	0	0	0	0	0	0	0	0	0	0	0	0	0	0	0	0	0	0	0	0	0	0	0	0.0027027
1955	2	26	0	0	0	0	0	0	0	0	0	0	0	0	0	0	0	0	0	0	0	0	0	0	0	0	0	0	0	0	0	0	0	0	0	0	0	0	0	0
1955	2	27	0	0	0	0	0	0	0	0	0	0	0	0	0	0	0	0	0	0	0	0	0	0	0	0	0	0	0	0	0	0	0	0	0	0	0	0	0	0
1955	2	28	0	0	0	0	0	0	0	0	0	0	0	0	0	0	0	0	0	0	0	0	0	0	0	1.5	0	0	0	0	0	0	0	0	0	0	0	0	0	0.0405405
1955	3	1	0	0	0	0	0	0	0	0	0	0	0	0	4	0	0	0	9.7	0	0	0	0	6.2	1.5	0	0	0	0	5.6	0	0	0	0	0	0	0	0	0	0.72973
1955	3	2	0	0	0.6	0	0	0	0	0	0	0	0	0	0	0	0	0	0	0	0	0	0	0	0	0	0	0	0	0.5	0	0	0	0	0	2.8	0	0	0	0.105405
1955	3	3	0	0	0.9	0	7.3	0	0	0.8	0	1.2	0	0	0	0	0	0	0	0	0	0	0	0	0	0	0	0	0	0	0	0	0	0	0	0	0	0	0	0.275676
1955	3	4	0	0	0	0	0.3	0	0	0.5	0	1.3	0	0	0.2	0	0	0	0	0	0	0	0	0	0	0	0	0	0	0	1.5	0	0	0	0	0	0	0	0	0.102703
1955	3	5	2	0	0	0	0	0	0	0	0	8.8	3.1	0	0.3	0	0	0.7	0	0	0	0.2	0.2	0	0.3	0	0	0	0	0	2	0	0	0	0	0	0	0	0	0.475676
1955	3	6	0	0	1.9	0	0	0	0	0	0	0	0	0	1.1	0	0.3	11.2	0	0	11	19.2	19.2	0	0.8	0	0	0	0	0	0	0	0	0	0	0	0	0	0	1.74865
1955	3	7	0	0	13.2	0	0.2	0	0	1.7	0	0	0	0	0	2.8	35.4	0	0	22.3	0	0	0	0	0	0	0	0	0	0	0	0	0	0	0	0	0	0	5.8	2.2
1955	3	8	0	0	0.1	0	0.1	0	0	7.2	0	0	0	0	0	0	1.6	0	0	0	0.3	0	0	0	0	0	0	0	0	0	0	0	0	0	0	0	0	0	0	0.251351
1955	3	9	0	0	0	0	10.3	0	0.8	6.5	0	0	0	0	0	0	8.4	0	1.1	0	37	0	0	0	0	0	0	0	0	0	0	0	0	0	0	0	0	0	0	1.73243
1955	3	10	0	0	0	0.1	0	0	0	0	0	0	0	0	0	0	0	23.6	0	9.7	0	24	24	0	0	0	0	0	0	0	0	0	0	0	0	0	0	0	0	2.2
1955	3	11	0	0	0	0	0	0	0	0	0	8.2	0	0	0	0	0	0	0	0	0	29.7	29.7	0	0	0	0	0	0	0	0	0	0	0	0	0	0	0	0	1.82703
1955	3	12	0	0	0	0	0	0	0	0	0	0	0	0	5.5	0	0	0	0	0	0	0	0	0	0	0	0	0	0	0	0	0	0	0	0.7	0	0	0	0	0.167568
1955	3	13	0	0	0	0	0	8.9	0.4	0	1.9	0	0	1.1	0	0	0	0	0	0	0	0	0	0	0	0	0	0	0	0	0	0	0	0	0	0	0	0	0	0.332432
1955	3	14	0	2.9	0.9	0.8	0	0	0	0	0	0	0	0	0	0.4	0	0	0	0	0	1.7	1.7	0	0	0	0	0	0	0	0	0	0.6	0	3.2	0	0	0	0	0.32973
1955	3	15	0	0	0	4.4	1	0	0	0.3	0	0	23	0	0	1.7	0	0	1	0	0	0.7	0.7	0	0	1.1	0	0	0	0	0	0	3.7	0	0	0	0	0	0	1.01622
1955	3	16	0	0	0	0	0	4.4	0	0	0.8	0	0	3.4	0	0.7	0	0	4.7	0	0	0	0	0	0	0	0	0	0	0	0	0	0.4	0	0	0	0	0	0	0.389189
1955	3	17	0	0	0	0	0	0	0	0	0	0	0	0	0	2.2	0	0	4.9	0.1	0	0	0	0	0	0	0	0	0	0	0	0	0	0	0	0	0	0	0	0.194595
1955	3	18	0	1.1	0	0	0	0	0	0	0	1.8	0	0	0	0	0	0	0	0	0	9.1	9.1	0	0	0	0	0	0	0	0	0	0	0	0	0	0	0	0	0.57027
1955	3	19	0	0.1	0	0	0	0	0	0	0	0	0	0	2	0	0	0	13.6	12.9	0	0	0	0	0	0	2	2.1	0	0	0	0	0	0	0	0	0	0	0	0.883784
1955	3	20	0	0	0	0	0	0	0	0	0	0	0	0	0	0	0	0	0	5.9	0	0	0	0	0	0	0	0	0	0	0	0	0	0	0	0	0	0.4	0	0.17027
1955	3	21	0	0	0.4	0	0	0	0	0	0	0	0	0	0	4.1	0	0	0	0	0	0	0	0	0	0	0	0	0	0	0	0	0	0	0	0	0	0	0	0.121622
1955	3	22	0	0	0	0	0.4	0	0	0.1	0	0	0	0	0	6.2	0	0	0	0	0	0	0	0	0	0	0	0	0	0	0	0	0	0	0	0	10.5	0	0	0.464865
1955	3	23	0	0	0	2.1	0	0	0	0	0	0	0	0	0	0	0	0	0	0	0	0	0	0	0	0	0	0	0	0	0	0	0	0	0	0	0	4.6	0	0.181081
1955	3	24	0	0	0	0	0	0	0	0	0	0	0	0	0	0	0	0	0	0	0	0	0	0	0	0	0	0	0	0	0	0	0	0	0	0	0	1.7	0	0.0459459
1955	3	25	0	0	0	0	0	0	0	0	0	0	2.1	0	0	0	0	0	0	0	0	0	0	0	0	0	0	0	0	0	0	0	0	0	0	0	0	0.1	0	0.0594595
1955	3	26	0	0	0	0	0	0	0	0	0	0	0	0	0	0	0	0	0	0	0	0	0	0	0	0	0	0	0	0	0	0	0	0	0	0	0	0	0	0
1955	3	27	0	0.8	0	0	0	0	0	0	0	0	0	0	0	0	0	0	0	0	0	0	0	0	0	0	0	0	0	0	0	0	0	0	0	0	0	0	0	0.0216216
1955	3	28	0	0	0	0	0	0	0	0	0	0	0	0	0	0	0	0	0	0	0	0.3	0.3	0	0	0	0	0	0	0	0	2.5	0	0	0	0	0	0	0	0.0837838
1955	3	29	0	0	0	0	0	1.9	0	0	0	0	0	17.6	0	0	0	10.2	0	0	0	0	0	0	0	0	0	0	0	0	0	0	0	3.2	0	0	0	0	0	0.889189
1955	3	30	0	0	0	0	0	0	0	0	0	0	0	0	0	0	0	0.1	0	0	0	0	0	0	0	0	0	0	0	3.1	0	0	0	0	0	0	0	0	0	0.0864865
1955	3	31	0	0	0	0	0	0	0	0	0	0	0	0	0	0	0	0	0	0	0	0	0	0	4.2	0	0	0	0	0	0	0	0	0	0	0	0	0	0	0.113514
1955	4	1	0	0	0	0	0	0	0	0	0	15	0	0	0	0	0	0	0	0	0	0	0	0	0	0	0	0	0	0	0	0	0	0	0	0	0	0	0	0.405405
1955	4	2	0	0	0	0	0	0	0	0	0	0	0	0	13.8	0	18.1	0	5.7	0	3.9	0	0	6.8	0	0	0	0	0	0	0	0	0	0	0	0	0	0	0	1.30541
1955	4	3	0	0	0	0	0	34.8	0	0	11	0	0	5.1	0	0	0	0	0	12.7	0	0	0	0	0	0	0	0	0	0	0	0	0	0	9.3	0	0	0	0	1.97027
1955	4	4	0	0	4.8	0	0	3.4	0	0	5.1	0	0	15.2	0	0	0.9	0	0	0	20.1	0	0	0	0	0	0	0	0	0	0	0	0	0	2	0	0	0	0	1.39189
1955	4	5	0	0	0	0	20	1.4	10.1	0.3	14	0	0	15.8	0	0	8.7	0	0	0.3	14.1	0	0	0	0	0.2	0	0	0	0	0	0	0	0	0	0	0	0	0	2.29459
1955	4	6	0	0	0	0.5	0	10.2	0	0	0	0	0	27.1	0	0	29	0	18.9	42.7	0.7	0	0	0	0	0	0	0	0	0	0	0	0	0	0	0	0	0	0	3.48919
1955	4	7	0	0	0	0	0	1	0	0	0.3	0	0	6.7	0	0	16.1	0	0	0	6.8	1.8	1.8	0	0	0	0	0	0	0	0	19.8	0	0	2.9	0	0	6.5	0	1.72162
1955	4	8	0	0	0	0	0	0	6.2	0	47.1	0	0	0	0	0	0	0	0	1.9	0	16.9	16.9	0	0	0	0	0	0	0	0	0	0	0	3.6	0	0	0	0	2.5027
1955	4	9	0	0	0	3.4	0	0	0	0	2.1	43.4	0	0	0	0	0	0	0	0	0	0	0	8.6	0	0	3.1	5	0	0	0	0	0	0	1.8	0	0	0	0	1.82162
1955	4	10	0	21.9	0	0	0	0	0	0	11.1	0	0	0	14.3	0	0	0	0	0	0	19.4	19.4	0	0	0	0	0	0	0	0	0	0	0	0	0	0	0	0	2.32703
1955	4	11	0	0	0	0	0	0	0	0	0	0	0	0	0	0	0	0	0	10.1	0	0	0	0	0	0	0	0	0	0	0	0	0	0	0	0	0	0	58.5	1.85405
1955	4	12	0	0	2.9	0	0	0	0	0	0	0.5	0	0	0	6	0	0	0	0	0	0	0	0	0	0	0	0	0	0	2.8	0	6.6	0.8	0	0	0	0	0	0.52973
1955	4	13	0	10.6	0	0	1.9	10.8	0	47.7	7.8	0	0	6.3	24.6	43.7	0	0	0	0	0	0	0	0	9.1	0	0	0	0	0	10.4	0	22.4	3.9	0	0	0	0	0	5.38378
1955	4	14	0	0	0	0	0	0	0	0	0	0	0	0	6.1	0	0	0	31.5	0	0	0	0	0	0	0	0	0	0	0	0	0	0	0.1	0	0	0	0	0	1.01892
1955	4	15	3.8	0	10.7	0	0	0	0	0	0	6.9	36.5	0	0	2	15.8	0	0.4	0	22.6	0	0	0	0	0	0	0	0	0	0	0	0	0	6.8	0	0	0	0	2.85135
1955	4	16	0	0	44.3	0	21	0	0	4.6	0	0	24.8	0	5.7	9	0	0	0	0	0	0	0	0	0	0	0	0	0	0	0	0	0	0	0	0	9.7	0	0	3.21892
1955	4	17	0	0	0	0	14.3	0	0	1.9	0	0	0	0	0	0	0	33.2	0	0	0	0	0	0	0	0	0	0	0	0	0	0	0	0	0	0.2	18.7	0	0	1.84595
1955	4	18	0.2	0	0	0	0	0	0	0	0	0	0	0	0	0	0	15.3	2.1	0	0	0	0	0	2.4	0	0	0	0	0	0	0	0	0	0	0	0	0	0	0.540541
1955	4	19	0	0	0	0	0	0	0	0	0	0	0	0	0	3	0	0	33.6	7.1	0	0	0	0	0.1	0.1	0	0	0	0	0	0	0	0	0	4.6	0	0	0	1.31081
1955	4	20	0	0	0	0	0	0	0	0	0	0	0	0	0	6.6	0	0	2.4	0	0	0	0	0	1.3	0	0	0	0	0.1	0	0	0	0	0	20.5	9.6	0	0	1.09459
1955	4	21	0	0	0	0	0	0	3.2	0	0	0	0	0	0	0	0.8	0	0	0	12.5	0	0	0	2.1	0	0	0	0	2.3	0	0	0	0	0	0	1.4	37	0	1.6027
1955	4	22	0	0	0	14.8	0	7.3	0	0	0.4	0	0	2.6	0	0	2.2	0	0	0	12.3	0	0	0	4.5	0	0	0	0	0	0	0	0	0	2.3	0	0	0	0	1.25405
1955	4	23	0	0	0	0	0	0	0	0	0	0	0	0	0	0	0	0	0	0	0	0	0	4.3	0	0	12.1	9	0	0	0	0	0	0	0	0	0	0	0	0.686486
1955	4	24	0	0	0	0	0	0	0	0	0	0	0	0	0	0	0	42.3	0	0	0	0	0	0	0	0	0	0	0	0	0	0	0	0	0	6.6	0	0	0	1.32162
1955	4	25	3.8	0	0	0	0	3.6	0	0	3.7	0	0	1.6	0	0	1.3	0	10.7	0.4	0.6	0	0	0	0	0	0	0	0	0	0	0	0	0	0	1.4	0	0	0	0.732432
1955	4	26	1.3	0.1	0	0	0	0	1.6	0	0	0	0	0	0	0	0	0	0	3.4	0	0	0	0	0	0	0	0	0	0.8	0	0	0	3.1	0	2.1	0	0	0	0.335135
1955	4	27	8.8	0	0	9.1	0	0	0	0	0	0	0	0	0	0	0	0	0	11.3	0	3.9	3.9	0	0	0	0	0	0	5.4	0	0	0	13.7	0	0	0	0	0	1.51622
1955	4	28	1	0	0	4.6	0	0	18.5	0	12.5	12.3	0	2	0	11.3	0	0	0	6.3	0	67.5	67.5	0	31	0	0	0	0	0	0	0	0	0	0	0	0	0	0	6.33784
1955	4	29	3.2	0	0	2.4	0	0	2.3	0	0	9.6	0	0	2.4	0	0	0	16.9	0	0	0	0	0	0	0	0	0	0	0	0	0	0	0	0	0	6.9	0	0	1.18108
1955	4	30	11	0	0	0	0	0	13.7	0	0	0	12.2	0	1.4	0	0	0	0.7	0	0	0	0	0	0	0	0	0	1.8	0	0	0	0	0	0	0	0	0	0	1.1027
1955	5	1	0	2.8	42.5	0	0	0	1.1	0	0	0	0	0	7.4	0	0	0	4.7	0	0	0	0	6.8	0	0	0	0	0	0	0	0	0	0	0	0	0	0	0	1.76486
1955	5	2	0	12	1.8	0	9.5	22.4	9.5	31.8	33.6	0	0	13.1	18.6	0	7	0.4	0.4	0	3.2	0	0	0	0	0	0	0	0	0	0	0	0	0	0	0	0	38	0	5.44054
1955	5	3	0	7.3	0	0	26.7	1.2	7.2	3	32.8	0.8	0	15.4	21.8	0	0.1	0	11.6	49.1	1.9	2.8	2.8	0	0	0	0	0	0	0	0	0	0	0	0	0	0	0.4	0	4.9973
1955	5	4	38.7	3.8	0	0	0	0	0	0	0	0	0	0	2.9	7.4	14.2	0	10.5	2.5	8.1	67.9	67.9	2.3	0	0	0	0	0	0	0	1.2	27.8	0	0	0	0	0	0	6.8973
1955	5	5	0.8	1.9	0	0	0	0	0	0	0	0	6.8	0	0	0	4.4	0	17.8	0	0.1	0	0	0.3	0	0	0	0	0	2	0	0	0.5	0	0	0	13.2	2.9	0	1.37027
1955	5	6	0	0	0	0	0	1.9	14.2	0	1.6	0	0	2.1	0	0	9.2	55.9	0	0	16.4	16.1	16.1	0	0	0	0	0	0	6.2	0	0	0	0	0.4	0	0	0	0	3.78649
1955	5	7	0	22.1	0	25.9	0	0	0	0	0	0	0	0	0	0	0	0	0	0	0	7.1	7.1	2.6	0.2	8.5	0	0	0	0	0	2.5	0	0	0	0	0	0	0	2.05405
1955	5	8	0	2.7	0	0	0	0	0	0	0	13.1	0	0	0	0	5.8	2.5	0	0	5.1	0.7	0.7	0	0	0	0	0	0	0	0	6.4	7.4	0	0	0	0	0	0	1.2
1955	5	9	10.3	0	0	0	0	0	0	0	0	27.4	0	0	13.3	0	0	13.2	0	6.9	0	37.7	37.7	0	0	0	0	0	0	0	0	0	0	16.9	0	3.5	0	0	0	4.51081
1955	5	10	0	0	0	0	0	0	0	0	0	11.9	0	0	5.3	0	0.1	9.2	0	4	10.6	0	0	0	2.2	0	0	0	14.3	0	0	0	2.2	0	0	0	0	0	0	1.61622
1955	5	11	0	16.3	0.9	0	0	0	0	0	0	0	0	0	16.9	8.1	1.3	0.5	0.2	0	6.7	0	0	0	0	0	26	23.3	0	0	42.1	0	6.8	3.7	0	0	0	0	39.3	5.19189
1955	5	12	0	0	0.4	0	1.5	0	0	33.4	0	0	0	0	0	55.5	0	4.4	1.6	0	0	0	0	0	0	0	0	0	0	0	0	0	0	5.2	0	1.8	39.1	0	2.5	3.92973
1955	5	13	0	0	59.8	0	2.3	5.9	0	22.7	4.6	0.1	0.4	9.4	0	0	0	0	2.8	0	0	0	0	0	0.8	0	0	0	0	21.2	0	0	0	0	0	6.6	2.9	12.4	0	4.10541
1955	5	14	3.1	0	0	0	7	0	1.8	11.1	0	0	0	0	31.5	0	0	0	18.8	0	0	0	0	0	0	0	0	0	0	0	0	0	0	0	4.3	0	0	0	0	2.0973
1955	5	15	0	0	0	0	0	30.7	51.4	0	2.7	0	0.6	3.8	0	51.5	0	0	1.7	0	0	0	0	0	0	0	0	0	0	0	0	0	0	0	0	2.3	0	0	0	3.91081
1955	5	16	0	0	5.8	3.2	0	11	0	0	11.7	0	1.8	11.9	0	0	0	0	0	0	0	0	0	0	0	0	0	0	0	0	0	0	0	0	0	0	13.9	0	0	1.6027
1955	5	17	0	0	0	0	36.5	0	0	31.3	0	0	9.3	0	0	0	0.9	14.8	1.6	0	0.1	0	0	0	2.5	0	0	0	0	0	0	6.3	0	0	1	0.3	0	0	0	2.82703
1955	5	18	0	0	0	0	0	0	0.4	0	0	0	0	0	0	0	0	0	3.8	0	0	0	0	0	1.5	0	0	0	0	0	0	1.6	0	0	58.8	2.5	0	7.6	0	2.05946
1955	5	19	0	0	0	19.2	0	0	0	0	0	0	0	0	0	0	0	0	2.4	0	0	0	0	0	0	0	0	0	0	9.1	0	0	43.4	0	0	0.6	0	3.9	0	2.12432
1955	5	20	0	1.4	0	0	0	0	0	0	0	0	0	0	0	0	0	0	0	0	0	0	0	0.6	0	0	0	0	0	0.2	0	0	12.9	0	0.9	0	0	0	0	0.432432
1955	5	21	0	0	0	0	0	0	13.9	0	0	0	0	0	0	0	0	0	8.9	0	0	0	0	34.9	5.5	0	0	0	0	2.4	0	0	0	0	0	0	0	0	0	1.77297
1955	5	22	0	0	0	1.6	0	0	0	0	0	0	0	0	0	0	0	0	0	17.4	0	0	0	0	0	0	0	0	0	0.7	0	0	0	0	0	0	0	0	0	0.532432
1955	5	23	0	11.7	0	0	0	33	0	0	0.2	0	3.3	22.2	0	0	28.6	0	0	0	1.5	0	0	0	0	0	0	0	0	2.2	0	0	0	6.6	0	0	0	0	0	2.95405
1955	5	24	0	0	0	0	0	0	0	0	23.5	15.8	10	0	0	0	71.3	8.2	6.5	0.3	1	0	0	0	0	0	0	0	0	0	0	0	0	3.4	0	0	0	0	0	3.78378
1955	5	25	0	0	0	0	0	0	3.2	0	7.3	7.3	10.3	0	47.7	0	2.1	8	29.6	35.2	33	0	0	0	0	0	0	0	0	0	0	0	0	0	0	0	0	0	0	4.96486
1955	5	26	0	8.9	0	13.7	0	0	7.3	0	0	0	17.7	0	9.9	0	11.7	0.4	5.1	0	82.1	0	0	0	0	0	0	0	0	0	0	0	0	0	0	33.9	0	0	10.9	5.44865
1955	5	27	9.4	0	2.4	10.5	0	0	0	0	0	0	0	0	0	0	1	0	2.6	0	2.4	16.8	16.8	0	0	0	0	0	23.9	0	0	5.5	1.4	0	0	0	0	0	0	2.50541
1955	5	28	0	0	17.6	0	13.1	0	0	1.7	0	0	0	0	0	11.3	0	0	6.9	0	0	0	0	0	22.7	0	0	0	0	0	0	0	0	12.5	0	0	0	2	21.1	2.94324
1955	5	29	0	0	0	0	39.2	0	38.3	2.7	0	0	4.4	0	0	0	0	0	5	0	0	0	0	0	0	0	0	0	0	0	0	0	0	0	0	0	6.2	0	10.9	2.88378
1955	5	30	0	17.5	0	20.5	0	0	0	0	0	0	0	0	0	0	0	1.1	0	0	0	0	0	0.5	20.5	0	0	0	0	0	0	0.9	0	0	0	0	0	22.9	0	2.26757
1955	5	31	60.5	2.2	0	0	0	0	0	0	0	20.1	0	0	0	0	0	0	15.6	0	0	0	0	1.5	0.9	0	0	0	0	0	0	2.2	0	0	0	0	0	0	0	2.78378
1955	6	1	7.4	0	0	0	0	0	0	0	0	0	0	0	30.2	0	0	0	0	0	0	16.6	16.6	6.5	0	0	0	0	0	0	0	0	0	0	0	0	0	0	1.8	2.13784
1955	6	2	0.8	0	0	0	0	0	0	0	0	0	0	0	0	11.2	36.6	0	0	4.3	26.4	6.9	6.9	0	0	1.5	0	0	0	0	0.7	0	32.8	3.3	3.9	0	0	11.4	0	3.96486
1955	6	3	0	48.7	2.3	0	0	0	0	0	0	0	0	0	0	32.6	2.1	0	0	0	2.2	0.6	0.6	0	0	0	0	0	0	35.8	6.3	0	2.1	0	2.4	2.6	0.2	0	0	3.74324
1955	6	4	0	0	0	0	38.4	0	0	4.9	0	0	16.7	0	0	0.4	5.5	0	0	0	53.4	0	0	96.6	0	0	0	0	22.4	10.6	0	0	9.1	0.4	0	7	2.2	0	9.1	7.47838
1955	6	5	0	0	0	0	0	0	58.6	0	0	0	0	0	0	0	2.2	1.7	0	8.9	3	0	0	0	0	0	0	0	0	0	0	21.1	17.5	3.7	0	0	26.4	0	15.3	4.28108
1955	6	6	31.4	0	0	3.8	0	0	0	0	0	0	0	0	0	5.2	0	7.5	0	5.7	0	1.5	1.5	0	0	0	8.1	3.5	0	1.1	1.5	0	9	0.9	0	0	9.8	0	45.2	3.66757
1955	6	7	2	0	0	0	0	0	15.8	0	0	0	0	0	0	9.2	4.4	0.1	0	0	8	1.3	1.3	0	1.8	0	20.5	13.7	0	0	86.6	0	0	0	0	0	0.7	0	3.4	4.56216
1955	6	8	8.7	0	0	109.4	0	0	0.9	0	0	0	0	0	0	7.2	0	15.1	10.6	0	0	0	0	0	0.8	0	0	0	0	0	0	0	0	50	0	0	7.2	0	0	5.67297
1955	6	9	0	0	0	0.8	0	0	0	0	0	0	0	0	0	0.7	4.2	0	28.9	0	3.2	0	0	0	116.9	0	0	0	0	0	0	0	0	0.8	0	0	41	0	0	5.31081
1955	6	10	0	0.3	0	0	0	0	0	0	0	0	0	0	0	0	0	0	0	0.1	0	0	0	0	0	0	0	0	16.6	0	0	0	0	2.1	0	4.2	19.8	0	0	1.16486
1955	6	11	0	0	0	0	0	0	0	0	0	0	0	0	0	0	0	4.7	0	0	0	0	0	0	0	0	0	15	0	0	0	0	0	1.3	0	0	0	0	0	0.567568
1955	6	12	0	13.2	0	0	0	0	0	0	0	0.5	0	0	1.4	10.8	0.4	9.8	15	0	6.4	2.7	2.7	0	0	0	0	0	2.4	0	1.3	19.3	1.3	0	35.2	0	0	0	0	3.30811
1955	6	13	16.8	3	0	0	0	40	0	0	11.3	71.8	0	48.7	6.2	0	0	6.2	0	1.3	0	17.6	17.6	0	0	0	0	0	0	0	0	45.4	0	0	3.3	0	0.2	68.7	0	9.67838
1955	6	14	8.7	0	26	0	0	68.6	0	0	7.1	3.3	0	10.1	2	0	0	0	0	0.8	0	5.3	5.3	0	0	0	28.4	8.1	0	44.9	0	0	0	0	19.5	0	0	5.9	16.1	7.02973
1955	6	15	1.2	0	17.7	0	65.8	0	8.6	25.5	0.1	0	0	0	4.6	0	0	0	0	27.8	0	12.5	12.5	9	0	0	0	0	0	2.8	3.6	0	0	0	0	0	0	0	7.2	5.37568
1955	6	16	0	0	8.7	29.6	16.3	0	13.7	9.2	1.6	0	7.1	0	0	0	0	0	4.8	0	0	4.1	4.1	53.5	0	0	0	0	0	0	0	0	0	18.8	0	0	0	0	0	4.63514
1955	6	17	0	0	24.4	0	15.2	0	29.2	27.4	0	0	4.3	0	0	0	12.8	0	0	69	6.1	0	0	0	0	0	0	0	0	12.5	0	0	6.5	0	1.1	62.5	0	0	0	7.32432
1955	6	18	0	0	0	0	6.4	0	0	28.4	0	17	5.3	0	0	0	31.6	0.1	0	2.1	0.6	3.3	3.3	0	0	0	0	0	0	24	0	0	10.8	1.8	0	0	0	0	0	3.64054
1955	6	19	0	0	0	0	0	0	0	0	0	11.9	13.4	0	7.8	0	0	0	0.4	11.3	0	0	0	0	0	0.6	0	0	0	12.4	2.2	0	0	0	0	0	0	0	0	1.62162
1955	6	20	6.2	6.9	0	0	0	0	0	0	1.1	0.6	15.7	0	2.3	22.6	0	0	0	0.9	0	1.9	1.9	0	0	0	0	0	0	1.8	0	0	31.9	0	0	0	0	49.1	0	3.86216
1955	6	21	10.3	36.3	1.3	0	0	0	0	0	34.9	5.7	2.1	0	2.5	9.8	1.8	0	0	22.9	18.8	0.7	0.7	0	0	0	0	0	0	8.8	0	0	0	0	0	0	1.5	0	0.2	4.27838
1955	6	22	30.6	37	2.1	0	3.9	0	0	48.7	0	19	9.6	0	17.3	0	0	1.4	0	1.3	0	8.9	8.9	3	0	3	0	0	0	0	0	0	0	0	0	0	6.5	0	0	5.43784
1955	6	23	0	0	6.4	0	4.8	0	0	12.1	0	0	3.8	0	16.1	0	0	0.9	2.6	3.4	0	1.4	1.4	0	0	0	1.9	20.3	0	0	0	0	0	0	0	5.9	0	0	0	2.18919
1955	6	24	0	0	33.3	0	12.2	0	0	11.2	0	0	0	0	0	0.1	0	30.4	27.3	1.4	0	5	5	0	0	0	0	0	0	0	0	0	0	0	0	34.6	0	0	2.6	4.40811
1955	6	25	0	0	12	0	14.3	0	0	4.8	0	0	12.2	0	0	0	0	75.6	0	0	0	73.1	73.1	0	0	0.4	0	0	0	0	32.5	0	0	0	0	0	4	0	0	8.16216
1955	6	26	2.3	0	0	0	1.9	0	0	2.9	0	0	0	0	0	0	0.4	2.3	0	0	46.2	3.6	3.6	0	0	0	5.8	28.1	0	0	0	0	0	0	0	0	0	0	30.4	3.44595
1955	6	27	0	0	0	0	0	0	0	0	0	10.6	0	0	0	13	0	12.4	1.5	0	0	4.5	4.5	0	0	8.7	0	0	0	0	3	0	0	0	0	0	0	0	11.3	1.87838
1955	6	28	10.9	0	0	0	0	17	0	0	86.8	10.3	22.7	74.3	3.5	0	0	1	49.5	0	0	0	0	0	11.3	0	0	0	0	0	18	0	2.4	0	19.2	0	2	0	0	8.88919
1955	6	29	0	0	0	0	0	0	0	0	0	0.5	34.4	0	16.2	0	43.2	0	26.3	2.7	2.7	0	0	0	4.6	0.6	31.7	1.8	1.2	0	0	0	11.4	0	6.7	0	0	0	0	4.97297
1955	6	30	4.9	0	35.8	0	0	0	0	0	0	1.5	0	0	46.8	0	0	0	18.5	0	0	0	0	0	0	24.2	0	0	35.6	0	0	0	0	0	0	1.9	0	0	0	4.57297
1955	7	1	0	0	34.3	0	12	0	0	5.8	0	2.4	6.5	0	1	9.7	0	0	2	4.5	0	62.1	62.1	0	0	11.2	3.9	3.9	13.2	0	1.2	3.1	8.6	0	0	12.3	0	4.1	0	7.13243
1955	7	2	0	0	58.8	0	4.8	0	0	14.6	0	0	47.9	0	0.1	26.7	0	0	3.1	0	0	2.3	2.3	0	0	1.7	7.9	21.4	0.7	0	21.8	1.7	0.2	0	0	4.3	3.7	8.1	0	6.27297
1955	7	3	0.2	0	14.6	0	15.2	30.1	0	17.1	6.1	0	2.2	3.7	0	0	26.5	0	15.3	0	0.2	87.3	87.3	14.7	48.3	12	20.1	2.7	0	0	0	10.8	3.1	12.5	0	28.8	0	1	0	12.427
1955	7	4	0	10.6	13.6	0	28.3	0	0	2.3	0	10.2	9.8	0	0	0	0	28.3	0	0	0	0	0	5.1	0	0	19.8	5.4	0	0	0	0	36.4	0.7	0	0	0	29.5	0	5.40541
1955	7	5	3.3	0	0	0	42.9	0	0	10.4	0	0.2	3.2	0	14.4	0	0	1.6	50.5	0	0	0	0	34.5	4.5	0	4.9	13.7	0	12.6	0	0	13.5	12.3	36.7	3.3	0	0	0	7.09459
1955	7	6	38.9	0	0	0	0	0	64.5	0	0	0	7.2	0	25.7	0	0	4.3	1.9	0	0	32.1	32.1	4	50.7	0.3	17.5	13.5	17.1	0	0	0	0.9	0	0	0	41.6	0	0	9.52162
1955	7	7	14.5	0	5.7	2.7	0	0	0.4	0	0	0	0	0	0	0	0	1.7	0	0	0	0	0	0	0	0	2.9	3.4	16.4	37.5	7.6	0	9.9	0	0	10.5	0	0	0	3.05946
1955	7	8	0	0	3.5	6.2	8.9	0	4.6	4.2	0	20.6	0	0	0	0.7	32.8	3.4	5.2	0	19.7	0	0	0	0	0	0	0	13.5	0	0	0	56.4	0	0	35.8	0	0.2	0	5.82973
1955	7	9	0	0	0	32.5	65.4	0	1.8	13.3	0	6.4	0	0	20.1	0	1.9	0	2.9	0	24.7	0	0	0	0	0	0	0	0	0	0	0	0	0	0	0	5.1	8	0	4.92162
1955	7	10	0	0	0	33.1	0	12.7	5.2	0	33.3	13.4	0	16.4	1.9	0	0.7	3.2	14.6	0	30.5	0	0	12.5	0	0	7	11.9	0	2.8	0	0.5	0	4.3	0	15.4	0	1.8	1.7	6.02432
1955	7	11	1	0.6	4.3	8.9	0	7.7	3.1	0	2.8	8.4	0	5.4	30	0	0	0.3	0.7	0.4	0	0	0	42.8	0	0.5	0	2	0	13.3	0	14	0	28.8	0	0.3	0	4.2	0	4.85135
1955	7	12	10.6	5.8	10.9	0.5	3	0	0	24.7	0	0	12.3	0	62.9	89.8	0	9.9	4.9	0	0	3.7	3.7	18.4	0	0	0	4.8	0	6	0	10.6	0	0	0	4.1	0	21.9	0	8.33784
1955	7	13	0	9.2	12.8	0	13.4	9.6	11.6	37.4	67.3	0	3.6	12.1	0	0	10.1	24.5	2.6	0	1.7	3.3	3.3	0.4	34.5	0	0	9.7	0	0.1	0	0	0	0	0	0	30.8	0	0	8.05405
1955	7	14	0	19.7	1.7	4.9	4.4	24.2	48.1	7.8	3.8	0	4	20.6	0	4.1	0.3	1.4	75.7	0	0.7	0	0	4.9	0	0	0	8.9	0.8	2.1	0	17.3	0	0	0	0	0	0	17.8	7.38378
1955	7	15	0	134.7	0	7.7	9.9	28.3	0	57.1	10.1	0	27.4	6.1	0	21.2	1.2	0	7.4	0	9.3	0	0	0	0	0	14.3	20.9	0.4	25.2	0	0	0	3.3	0	0	2.6	0	0	10.4622
1955	7	16	0	0.9	0	0	0	0	0	0	0	0	25.5	0	0	0	10.6	0	0	13.8	0.3	0	0	0	0	1	0	0	0	9.4	51.3	16.5	0	10.5	4.2	0	22	0	101.2	7.22162
1955	7	17	0	0	0	0	0	0	0	0	0	0	5.6	0	0	0	12.2	0.3	0	34	1.1	15.4	15.4	0	0	0	0	0	0	0.6	0	7.3	0	0	13.3	0	0	22.4	0	3.44865
1955	7	18	60.3	9.7	0	0	0	0	0	0	0	0	25.6	0	0	0	2.5	33.4	0	2	9.9	16.2	16.2	0	16.9	0	0	0	1.7	6.9	5.9	5.3	0	35.8	45.5	0	0	6	0	8.1027
1955	7	19	0	3.7	0	0	0	0	0	0	4	0	0	0	0	0	0	41.9	0	0	0	0	0	1.5	0	0	0	0	0	39	18.7	0	27.2	15.4	19.6	0	0	0.3	0	4.62973
1955	7	20	0	0	0	0	0	0	0	0	8.1	0	0	0	0	0	0	51.9	9.8	0	0	0	0	4.5	0	0.9	13.1	3.1	0	18.8	63.7	0	0	0.3	0	0	0	3.3	0	4.7973
1955	7	21	29.1	0	0	0	0	3.8	43.5	0	7.6	0.2	0	6.7	0	0	42.4	2.9	1.9	0	11.3	0	0	28.8	0	0	0	0	0.2	0.2	0	40.8	0.3	0	0	1.2	0	5.2	0	6.11081
1955	7	22	0	0	0	16.5	0	17.3	0	0	0.7	1.9	74.3	45.8	27.3	14.8	0	1.1	3.5	0	0	0	0	8.5	0	14.4	0	0	5	1.4	27.4	1.1	0	0	0	3.7	0	0	48.8	8.47297
1955	7	23	0.3	0	0	0	0	6.9	0	0	23.6	1.2	0.8	42.5	0.2	0.8	0	0	1.2	0.5	0	0	0	0.9	0	2.5	0	0	0	6.2	0	0	0	0	0.4	24.1	16.9	0	0.6	3.5027
1955	7	24	0	0	7.8	0	0	22	0	0	58.1	41.4	0	9.4	36.2	7.1	0	15.9	1.1	46.5	0	0	0	0	0	8.9	30.8	1.7	0	3.8	0	23.4	2.1	4.1	5.2	0	33	11.1	3.7	10.0892
1955	7	25	0	0	3.1	0	16.9	0	0	2.7	0	0	0	0	0	0	2.9	0	7.2	0	2.3	0.1	0.1	0	47.6	0.1	0	0	0	1.9	0	4.9	8.9	1.2	1.5	0	4.1	76.2	0	4.91081
1955	7	26	0	11	9.9	0	5	0	1.9	11.7	0	0	0.1	0	0	23.8	69.6	0	16	0	39.4	45	45	36.2	2.6	12.6	0	10.7	0	1	0.5	5	5.4	3.7	4.8	0	0	0	0	9.75405
1955	7	27	0	0	18.5	112.9	5.4	41	0	3.9	3.4	103	0	42.8	0	13.2	16.6	0	0	0	2.7	0	0	2.3	0	0	4.6	0.5	0.3	0	7.3	0	2.8	0	30.6	7.1	119.8	0	0	14.5595
1955	7	28	2.2	0	0	0	0	0	0	8.6	0	0	0	0	0	0	0	0	0	58.3	0	0	0	0	4	54.8	2.5	13.9	0	11.3	2.2	0	1.4	24.1	0	0	0.8	0.5	0	4.98919
1955	7	29	9.5	0	0	0	0	0	0	0	0.8	0	0	0	0	0	0	0	19.3	72.1	0	0	0	0	12.5	0.2	15.7	10.5	13.9	0	6.7	0	0	7.1	0	0.8	0	5.5	16	5.15135
1955	7	30	5.8	0	28	0	0	0	0	0	0	0	0	0	0	0	0	0	0	0	0	0	0	10.1	65.1	5.7	0.7	17.2	12.5	0	42.9	0	16.4	0	0	30.2	0	2.1	9.8	6.66216
1955	7	31	3	6.5	0	0	0	0	0	14.7	0	0	0	0	0	0	7.3	0	0	4.1	64.7	0	0	19.4	0	0.4	0	0	0	1.4	0	0	2	0.8	0	0	0	6.2	5	3.66216
1955	8	1	2.5	0	0	0	0	0	0	0	0	3.9	5.6	0	11.9	0	1.3	0.4	0	0.7	28.7	9.9	9.9	15.7	0	2.9	16.4	18.2	3.2	0	7.6	0	10.3	0	12.6	5.3	0	0	1.8	4.56216
1955	8	2	0	0	0	0	0	20.4	1.1	0	17.1	21.7	9.9	29.5	32.8	0	65.7	1.3	11.9	10.1	12.6	0	0	2.2	0	5.2	12.5	8.1	22.3	0	0	7.2	0.9	0	1.4	23.2	0	0	0	8.57027
1955	8	3	0	0	7.5	0.6	0	0	0.5	0	0	1.8	7.8	0	0	0	29.4	0	0.7	0	1.3	32.7	32.7	0	9.9	0	20.3	5.8	0.5	0	0	5.6	7.4	49.1	53.2	44.7	0	0	20	8.95946
1955	8	4	0	0	55.3	6.6	29.7	0	0	5.2	0	43.8	0	0	0.8	0	27.3	0	105.8	0	67	0	0	0	29.5	7.8	19.3	45	0	0	0.8	30.5	5.6	0	3.4	0	0	0	0	13.0649
1955	8	5	28.8	0	2.6	0	27.6	0	74.3	5.7	0	2.5	0.7	0	110.3	21.5	0	12.1	0	0	0	0	0	0	30.6	2.7	8.6	1.2	0.9	14.7	32.2	0	11	0	14.8	0	0	0	2.5	10.9541
1955	8	6	0	0	11.3	2.6	6.1	0	7.2	39.1	0	6.6	0	0	5	0	0	0	25.7	0.3	0	0	0	0	52.4	0	6.2	25.8	1.8	1.3	2	0	1.4	3.1	0	0	9.5	0	14.8	6.00541
1955	8	7	3.5	14.6	3.7	7.5	27.7	0	2.9	36.3	0	0	0	0	26.1	0	11.4	13.8	7.1	1.2	29.9	0	0	0	13	0	0	0	1.7	0	0	0	40	13.6	0	0	0	0	1.3	6.9
1955	8	8	21.3	60.5	8.4	4.5	80.3	4.2	0	8	21.4	2.6	11.6	0.3	0	0	0.9	2.8	0	10.6	27.8	54.6	54.6	0	12.1	10.8	47.9	5.4	0	0	8.9	4.4	0.3	26.3	28.5	0	0	0	0	14.027
1955	8	9	0	0	14.3	0	0.9	31.1	0	36.5	26.5	5.3	0	0	0	1.1	0	48.1	1.5	0	0	0	0	0	0	11.9	1.3	5.6	0	10.5	17.2	0	10.8	13.6	14.7	0	0	0	10.6	7.06757
1955	8	10	1.8	54.7	0	0	0.1	0	0	105.8	0	0	24.3	0	0	3	2.5	0	0	12.2	11.6	0.7	0.7	0	0	0	0	0	0	0	0	0	2.5	1.9	0	0	0	4.6	8.1	6.33784
1955	8	11	0	2.3	0	0	0	0	21.9	0	0	0	0	0	0	1.8	2.2	0	9.8	2.5	0.9	3.6	3.6	0	5.1	0	0	0	0	0	8.9	21.3	5.7	9.7	0	0	0	16.9	15.8	3.56757
1955	8	12	0	1.2	0	16.6	0	0	2	0	0	5	10.5	0	0	7.6	4.4	3.3	12.8	0	2.5	58.4	58.4	11.2	0	0	27.5	4.4	0	8.1	0	0.8	0	16.2	2.1	0	0	70.3	0	8.73784
1955	8	13	0	0	0	68.8	0	0	22.9	0	0	0.5	0.1	0	18.2	0.1	29	0	7.2	42.4	2.2	0	0	18.7	3.1	6.4	5.7	3.4	0	15.8	0	0	0	0	10.5	0	2.2	63.5	0	8.66757
1955	8	14	15.3	0	0	62.2	0	1.4	15.6	0	1.5	0	14	4.7	0.9	15.4	0	0	18	0	0	0	0	55.4	3.9	0	0	0	26.9	2	0	16.8	29.8	0	17.5	23.1	5	0	0	8.9027
1955	8	15	11.7	0	4.2	2.6	0	6.4	7.7	0	0.6	0	6.5	8.4	0	4.8	8.7	0	0	0	4.5	4.2	4.2	4.2	0	16	0	0	4.7	57.3	0	75.6	0	0	51.9	3.3	26.3	0	0	8.48108
1955	8	16	22.8	0.5	4.6	1.3	12.8	2.1	21.5	1.2	8.1	0	17.9	6.5	0	10	20.5	79	0.8	2.9	29.5	18.6	18.6	0	0	22.2	0	0	0	0.4	0	24.4	0	47.9	0	0	26.8	2.7	2	10.9622
1955	8	17	0	77	0	0.6	22.8	4.7	0	0.1	0.3	0	0	0.6	0	6.3	6.8	18.8	2.3	0	8.8	29.4	29.4	0	9.7	1.4	5.9	18.7	16.6	0	1.3	5.3	0	3.6	0	0	7.2	0	57.5	9.05676
1955	8	18	0	7.5	0	0	0	8	0	0	0.9	15.4	0	9.8	0	0	0	0	0	0	0	1.2	1.2	19.7	0	0	0	0	0.2	15.5	6.3	7.6	0	0	0	0	0.4	0	0	2.53243
1955	8	19	0	3	0	0	0	2.4	1.2	0	8.6	0	0	20.5	8.7	0.1	5.4	0	13.5	69.7	20.9	7.7	7.7	0	0	0	4.7	2.7	23.5	3.5	10.6	0	30.4	17	0	0	0	0	0	7.07568
1955	8	20	2.9	22.7	0	87.6	0	2.6	0	0	9.8	37.8	0.4	8.9	0	1.4	3.1	8.3	2.3	16.6	6.9	0.6	0.6	0	0	0	3.6	13.1	102.1	8.1	31.4	9.6	8.2	0	0	0	3.9	1.3	0.4	10.6541
1955	8	21	82.9	2.1	31.7	0	0	17.8	1.8	0	2	2.2	60	0	29.2	0	0	0.9	0.5	7.3	0	18.7	18.7	0	0	0	19.9	0.5	0	0	2.4	4.9	0	0	0	16.5	6.3	0.6	15.5	9.25405
1955	8	22	0.6	0	0	8.5	17.8	0	5.6	16.8	0	0.5	0	0	16.2	0	0	43.9	0.3	0.8	0	0	0	8.8	0	0	0	0	0	0	11.2	18.1	0	0	0	0	0	89.5	0	6.44865
1955	8	23	22.4	0	29.4	3.5	0	16.5	0	0	34.2	0	0	11.8	15.9	0.9	0	19.6	0	38.7	0	17	17	0.2	11.4	4.5	0	0	0.4	0	5	6.2	0.5	7.6	0	27.5	0	8.7	3.5	8.17297
1955	8	24	0	23.8	6.5	0	1.7	0	0	30	2.3	0	0	0	0	31.1	0	18.2	10.3	17.3	0	28.9	28.9	3.2	1.5	0	0	0	0	0	0.1	0	0	0.2	0	0	13.4	3.5	0	5.97027
1955	8	25	0	0	29.6	0	26.6	0	29.5	23.5	56.2	0	0	0	0	77.3	0	7.6	5.3	16.1	0	0.3	0.3	37.2	0	24.9	0	0	10.7	0	1.8	0	0	2.7	3.9	0	91.5	26.3	8.1	12.9568
1955	8	26	5.1	16.2	0	25.8	55.8	3.6	0	2.2	13.4	0	2.7	5.4	0	0	1.2	0.6	1	0	5.5	0	0	13.9	0	0	0	0	0.8	0	21.1	0	4.5	32.2	18.5	0	0.6	2.4	42.8	7.44054
1955	8	27	11.7	0	0	0	0	16.6	0	0	5.9	0	14.2	15	0	2.3	0	0	12.2	0	0	0	0	1	0	3.1	2.9	10.3	0	0	7.8	0	7.1	0	8.3	81.4	0	0	43.6	6.57838
1955	8	28	0	0	0	0	0	0	0	0	0	51.6	0	0	0	12.7	0	1.7	0.1	0	0	0	0	10.1	0	0	0	0	0	42.6	0.5	0.7	15.1	0	0.2	6.1	6.6	0	11.8	4.31892
1955	8	29	61.7	0	0	0	0	48.2	0	0	0.6	0	0	0	0.8	1	0	1.4	15.8	6.7	0	2.5	2.5	0	7	6.2	13.9	46.4	0	0	0	6.8	103.5	0	0	29	2.5	0	0.7	9.65405
1955	8	30	0	7.9	0	0	0	0.5	0	0	31.2	64.7	9.9	0.4	0	0	14.6	0	2	0.5	3.1	4.5	4.5	0	2.8	0	0	0	3.9	0	5.7	0	0.7	12	0	0	0	0	6.4	4.73784
1955	8	31	0	0	85.9	0	0	0	10.6	0	13.9	0	0	50.4	2.2	0	2.3	3	0.6	0	1.2	0	0	0	8.8	0	0.5	15	0	43.4	32.7	0	0	0	3	13	0	0	10.2	8.01892
1955	9	1	20.6	0	0	0	15.2	9.8	40.5	15.5	23.1	0	0	11.3	0	110.5	8.3	26.2	3.8	10.4	12.1	0	0	0	14.6	20.9	0	0	0	4.3	0	0	7.9	0	0	0.3	0	31	11.1	10.7405
1955	9	2	0	0	0	0	0	17.6	0	0	9.6	0	2.7	58.9	0	0	121.1	7.8	0	0	1.9	0	0	0	22.2	20.6	0	0	0	0	0	2.5	3	0	0	4.8	7.2	21.1	76.1	10.1919
1955	9	3	0	0	0	0	0	13.7	0	0	0.8	39.1	25.2	41.2	0	0	0	18.6	12	0	0	56.8	56.8	113.6	4.6	0	0	0	0	0.2	53.7	0	9	0	0	0	0	0	0.5	12.0486
1955	9	4	0	0	0	0	0	0	0	0	0	2.2	84.2	0	2.4	0	0	6.2	47.3	0	0	5.2	5.2	54.8	33.8	0	0	0	0	0	0.6	0	0	0	0	0	0	0	5.5	6.68649
1955	9	5	0	0	0	0	0	0	0	0	0	0	46.7	0	10.5	0	6	4.9	0.2	9	6.9	4.7	4.7	0	1.6	0	16.2	18.6	0	2.3	0	146.2	0	0	0	56.9	0	0	0	9.06486
1955	9	6	0	0	0.9	0	0	0	42	0	0	0	45.7	0	0	0	7.5	0	0	18.5	100.1	11.4	11.4	0	0	0	72.6	26.5	0	3.7	0	2.3	0	0	102.6	0	0	0	0	12.0324
1955	9	7	0	0	0.1	1.9	0.1	0	72	32.5	0	0.9	0	0	0	0	0	0	6.2	120.8	0	7.3	7.3	0	6.9	0	0	0	0	7.9	0	0	0	0	0	0	0	10.3	0	7.41081
1955	9	8	0	0	0	22	20.3	0	17.8	14.1	2.1	12	0	0	0.2	6.2	47.2	2.8	3	36.1	4.9	0	0	0	0	0	0	0	0	54.1	4.1	6.1	0	0	0	0	0	0	2.1	6.89459
1955	9	9	0	0	0	14.9	0	1.3	16.6	0	1.8	0.4	2.3	2.1	21.2	16.6	1.8	0	5.2	85.7	6.2	0	0	0.6	0	0	0	0	0	0	0	3.7	0	0	0	21.2	4.3	0	6.2	5.73243
1955	9	10	5.5	0	12.5	7.3	0	20.5	7	0	3.8	1.4	0	19.7	6.6	0	66.4	0	0	0	39.1	0	0	0	2.3	0	0	0	0	0.4	0	0	0	0	38.2	0	15.9	0	0	6.66486
1955	9	11	0	21	22.4	20.6	9.4	43	4.2	0.1	24.6	0	0	66	13.8	6.6	24.4	0	17	0	1.5	0	0	0	5.1	5.1	0	0	7.9	3.9	0	0	5.3	0	0	0	0	29.1	3.7	9.04595
1955	9	12	0.3	1.2	17.5	1.1	25.8	18.6	5.3	18.7	7.3	0	6.5	36.7	0	13.3	0	1.1	12.5	28.4	0	0	0	0	0	0	0	0	0	0	0	0	0	0	0	0	66	0	0	7.03514
1955	9	13	3	1.8	1.7	1.7	0	0.1	13.3	8.7	17.4	12.7	3.8	35.8	0	12.6	0	13.2	0.5	0	0	0	0	4.1	8.7	0	0	0	11.8	0	0	0	0	1.8	0	1.5	59.6	0	0	5.77838
1955	9	14	4.8	5.5	0	5.4	0.6	24.8	0	23.9	5.8	14.5	16.2	1.8	8.7	0	0	2.1	9.5	0	0	0	0	0	2.6	0	0	0	4.2	1.5	17.6	0	0	0	0	0	2.5	0	0	4.10811
1955	9	15	0	28.7	0	0	0	11.5	15.6	0	4.6	2.9	0.3	5.1	0.2	0	0	7.5	12.2	0	0	26.9	26.9	0	2.8	0	23.5	33.5	16.4	0	10.7	0	0	0	0	0	0	0	0	6.1973
1955	9	16	10.2	10.3	26.1	28.2	0	0	0	0	0	50.5	0	0	1.9	0	0	108.9	2.2	0	0	19.5	19.5	0	19.4	0	0	0	0	0	5.5	0	0	0	0	0	0	0	0	8.16757
1955	9	17	0	30.8	0	0	86.7	0	0	0	0	3.4	32.7	0	1.3	0	0	5.4	0	0	0	0	0	0	18	0	0	0	0	4.4	2.8	0	19.8	0	0	0	0	1.6	0	5.59189
1955	9	18	0	31.9	54.8	0	3.9	0	2.1	0.6	0	0	10.1	0	42.7	0	0	6.8	12.2	0	0	0	0	0	4	0	0	0	0	0	0	0	0	0	0	0	0	0	13.7	4.94054
1955	9	19	0	0	23.7	10.1	20.5	31.6	9.5	80.2	2.6	0	21.3	2.9	0	1.2	0	0	10.1	0	0	89.2	89.2	18	0	0	0	0	0	2.6	0	0	82	0	0	0	0	0	0	13.3703
1955	9	20	70.2	54.7	0.1	30.3	14.3	0	0	3.6	1	0	0	12.7	0	38.8	2.8	0	39.3	0	54.9	15.4	15.4	0	0	0	0	0	0	9.7	0	54.8	0	19.4	0	0	1.3	0	0	11.8568
1955	9	21	0.5	0	0	0	0.7	0	0	18.9	12.4	0	0	0	0	95.4	2.5	42.5	0	0	20.2	7.7	7.7	0	0	18.2	0	0	18	0	0	0	0	110.5	0	0	0.5	0	56.7	11.1459
1955	9	22	5	0	0	0	0	0	0	0	0	82.9	13.4	0	0	5.5	11.7	0	0	0	2.4	20.8	20.8	0	0	3.1	0	0	9.7	0	0	0	74.2	53.3	2.6	0	84	0	51.3	11.9108
1955	9	23	1.9	13.5	0	0	0	0.8	0	0	2	19.7	0	0.2	106.2	0	12.4	0	8.2	0	2.1	0	0	0	0	0	0	0	0	0	32.3	5.1	0	0	0	0	8.1	2.5	2.2	5.87027
1955	9	24	5.7	12.6	0	0	0	0	0	0	7	0	0	0	3.2	0	0	0	4.3	22.7	0	0	0	0	18.1	7.3	0	0	24.3	40.4	0	0	3.2	0.6	0	0	0	7.6	1.1	4.27297
1955	9	25	0	0	31.6	0	0	0	3.8	0	102.1	8.7	0	0	0	1.3	0	1.6	20	12.9	0	0	0	11	52.5	0	5.1	17	0	0	0	0	1.6	0	0	0	0	0	0.5	7.28919
1955	9	26	3.4	0	14.6	31.4	6.9	0	12.1	13.2	0	0.9	0	0	17.4	0	0	0	3.3	4.9	0	15.1	15.1	5.6	0.6	0	7.3	63.1	0	0	0	0	0	4	28	0	3.3	0	0	6.76216
1955	9	27	0	0	0	53.8	23	0	0	0.7	5	46.1	0.2	0	1.4	0	0	59.7	7.8	0	0	46.9	46.9	0	0	0	0	0	0	36.5	0	0	0	17.5	0	15.5	0	39.8	0	10.8324
1955	9	28	0	0	40.2	0	0	0	0	0	0	0	3	0	35.2	0	0	0	0	0	0	9.5	9.5	0	8.3	0	9.2	21.5	0	0	4	0	0.7	10.7	0	88.2	0	14.3	0	6.87297
1955	9	29	12.6	0	0	0	12.8	106.1	0	6.3	6.3	20.6	0	25.7	0	0	0.1	22	0	0	9.7	0	0	2.9	14.9	0	0	0	0	0	23.9	0	0	0	0	0	0	42.7	0	8.28649
1955	9	30	52.3	5.3	1	0	12.5	4.8	0	21.2	39.8	0	0	7.9	2	0	0	2.6	17	0	0	0	0	0	11.6	0	0	0	0	0	0	0	0	0	0	42.6	0	44.2	0	7.15676
1955	10	1	10.4	3.3	0	0	3.5	0	0	43.3	0	0	0.7	0	0	19.7	0	0	0	0	0	0	0	8.6	0	0	0	0	0	0	0	0	0	0	0	0	0	0	0	2.41892
1955	10	2	0	0	64.6	0	0	0	0	0	0	0	0	0	0	0	0	0	8.8	0	0	0	0	1.1	0	0	0	0	0	0.7	0	0	0	0	14.7	0	15.1	0	0	2.83784
1955	10	3	0.4	0	0	0	10	19.5	10	42.3	1.4	38.6	0	6.4	0	0	0	0	61.6	8.7	0	14.5	14.5	0	0	0	0	0	0	0.3	0	0	0	0	0	0	0	0	0	6.16757
1955	10	4	0.2	0	0	21.6	0	0	15.2	0	0	16.1	0	0	3.9	0	16.2	1.6	19.8	1.4	6.9	7.6	7.6	0	0	0	0	0	0	0.1	0	0	0	0	0	0	0	0	0	3.19459
1955	10	5	0	0	0	0	0	0	3.2	0	0	1.3	0	0	1.6	0	6.8	7.3	3.4	4.9	0	2.4	2.4	0	0	0	0	0	0	22.3	0	0	0	0	0	0	0	38.6	0	2.54595
1955	10	6	0.1	0	0	20.2	0	13.7	23.1	0	50.3	3.5	21.6	4	3.1	0	22.4	7.7	0	0	19	0	0	0	0	0	0	0	0	2.2	0	0	0	19.9	0	0	0	9.6	0	5.95676
1955	10	7	0	0	0	8.5	0	0	1.1	0	0	3.1	0	0	3	0	0	0	0	71.4	0	0	0	6.4	0	0	0	0	0	0	0	0	0	0	0	4.5	0	8.9	0	2.88919
1955	10	8	0	4.1	0	5.1	0	0.7	4.7	0	18.5	0	0	0.1	0.3	0	0	0	0	0	0	0	0	0.5	0.9	0	0	0	0	0	0	0	0	0	0	0	0	0	0	0.943243
1955	10	9	0	0	0	6.4	0	0	0	0	0	0	53.6	0	0	0	0	21.3	0	3.5	7.9	0	0	4.6	0	0	0	0	0	0	0	0	0	0	7.1	0	0	0	32.8	3.70811
1955	10	10	0	10.3	2.9	0	0	6.5	0	0	2.2	6.3	0	0.9	0	0	0	8.9	0	4.4	26.2	0.2	0.2	0	0	0	0	0	0	0	0	0	0	0	0	0	0	0	0	1.86486
1955	10	11	0	12.1	0	0	5.8	21.9	0	2.1	1.9	41	0	0.6	9.2	0	0	0	0.6	27.9	0	1.3	1.3	0	0	0	0	0	0	0	1.4	0	24.8	0	0	0	0	0	0	4.10541
1955	10	12	0	1.6	0	0	0	12.2	0	0	8.9	0	0	19.8	22.5	0	0	29.4	0	0	0	13.8	13.8	0	0	0	0	0	0	0.9	0	0	0	0	0.1	0	0	3.8	0	3.42703
1955	10	13	0	7.4	0	0	0	11.9	0	0	9.4	0	0	49.3	0	24.7	0	0	0	0	0	0	0	0	0	0	0	0	0	0	12.1	0	0	0	0.5	0	0	0	0	3.11622
1955	10	14	0	0	15.3	0	25.1	0.6	0	6	0	0	0	1.5	0	30.6	0	0	0	1.1	0	0	0	3.5	14.3	9	0	0	13.4	0	9.2	0	0	0	2.3	0	1.4	0	0	3.6027
1955	10	15	0	0	0	0	0.4	0	0	3.5	0	0	0	0	0	1.7	37.4	0	2.4	39.2	0	0	0	0	30	0	0	0	0.9	0	0	0	0	0	1.4	0	15.9	2.3	3.2	3.73784
1955	10	16	0	0	0	0	0	1.7	1.6	0	26	0	0	8.1	0	0.7	0.5	0	0	0	0	0.7	0.7	0	0	0	0	0	0	0	0	22.2	2.4	0	0	0	10.8	2.8	0	2.11351
1955	10	17	0	0	0	16.2	0	0	0	0	0	0	0	0	0	9.4	2.5	0	0	14.4	43.8	0	0	6.8	0	0	0	0	0	0	0	0	1	0	0	0	5.3	7.1	1.3	2.91351
1955	10	18	14.7	0	0	0	0	1	0	0	10.9	12.2	1.6	0.7	0	0.3	40	0	41.3	1.7	0.6	25	25	0.9	13	0	4	2.4	0	0	0	0	7.3	0	0	0	0	0	9.7	5.73784
1955	10	19	1.4	0	0	0	0	4.2	0	0	35.8	29.1	8.8	16.3	1.3	1.1	2.9	0	7.5	1.5	2.9	13.2	13.2	0	0	0	0	0	0	0	0	0	0.7	0	0	0	0	8.4	0	4.00811
1955	10	20	0.6	0	0	0	0	0	0	0	0	0	0.7	0	0.3	9.9	0	49	3	0	0	9.3	9.3	0	0	0	0	0	0	0	0	0	7.7	0	0.7	0	14.9	0	0	2.84865
1955	10	21	4.3	3	10.7	0	0	0	0	0	0	9.6	0	0	0	0	12.7	0.6	0	0	46.8	0	0	24.8	0	0	0	0	0	6.6	0	0	5.2	0	0.4	0	0.8	0	0	3.39189
1955	10	22	0	0	0.6	0	50.6	0	3.5	15	0	0	0	0	30.8	11.3	0	0	1.8	0	0	0	0	0	0	0	0	0	2.7	0	0	0	2.6	0	0	0	0	0	0	3.21351
1955	10	23	0.4	0	0	19	15.6	0	6	0.3	0	7.7	17.8	0	0	0	20.1	0	40.2	0	3.4	3.7	3.7	0	0	0	0	0	15	0	0	0	7.2	0	0	0	0	0	0.9	4.35135
1955	10	24	0	0	5.1	2.5	0	0	0	0	0	0	1	0	38.6	0	0.8	0	0	0	14.9	0	0	0	0	0	0	0	0	0.6	0	0	0	0	0	0	0	0	0	1.71622
1955	10	25	0	0	0	0	32.8	0.1	0	30.3	0	4.4	0	0.9	0	2.3	5.2	0	19.8	0	23.6	5.7	5.7	0	0.1	0	0	0	0	0	18	0	0	10.2	0	29.7	0	0	0	5.1027
1955	10	26	4.5	0	17.1	0	0	0	1.8	0	0	1.6	0	0	47.7	39.4	0.4	0	0	0	0.9	28.3	28.3	0	17.2	0	0	0	0	0	2.3	0	0.4	0	0	0	1.3	0	0	5.16757
1955	10	27	0	9.4	0	11.6	20.8	0	0	9.4	0	0	2.7	0	2.7	0	12.8	0	0	0	6.1	93.5	93.5	0	8	0	0	0	0	6.9	0	0	0	0	4.3	0	3.9	1.1	0	7.74865
1955	10	28	0	17.5	9.5	0	0	0	0	0	0	0	1.1	0	0	0	11.7	0	0	0	0.5	0	0	0	22	0	14.9	22.7	0	0	0	1.2	0	0	0	0	0	0	0	2.73243
1955	10	29	0	0	9.3	0	0.4	0	0	19.7	0	0	0	0	0	0	19.8	3.2	0	0	0	0	0	0	0	0	0	0	0	0	0	0	0	0	0	0	0	0	0	1.41622
1955	10	30	0	0	0	0	4.6	0	0	12.4	0	0	0	0	0	0	0.2	0	0	0	0	0	0	0	0	0	0	0	0	0	0	0	0	0	0.5	0	0	0	10.1	0.751351
1955	10	31	0	26.5	0	0	0	8.5	1.9	0	0.1	0	2.1	2.5	0	0	0	52.4	0	0	0	3.5	3.5	0	0.5	0	0	0	0	0	0	0	0	0	3.2	0	0	5.1	0	2.96757
1955	11	1	0	0	0	0	0	0	0	0	0	0	0	0	0	0	0	0.1	0	0	0	3.2	3.2	0	0	0	0	0	0	0	0	0	0	0	0	0	0	0	0	0.175676
1955	11	2	0	0	0	0	0	0	0	0	0	0	0	0	0	0	0	0.6	0	0	0	0	0	0	0	0	0	0	0	0	0	0	0	0	0	0	0	0	0	0.0162162
1955	11	3	0	0	0	0	0	0	0	0	0	0	0	0	0	0	0	0	0	0	0	0	0	0	0	0	0	0	0	0	0	0	0	0	0	0	0	0	0	0
1955	11	4	0	0	0	0	0	0.1	0	0	0	0	0	0	0.5	0	0.3	0	0	0	1.3	0	0	0	0	0	0	0	0	0	0	0	0	0	0	0	0	0	0	0.0594595
1955	11	5	0	0	0	0	0	0	0	0	0	0	0	0	0	0	0.6	1	0	0	1.2	0	0	0	0	0	0	0	0	0	0	0	0	0	0	0	0	0	0	0.0756757
1955	11	6	0.3	0	0	0	0	0	0	0	0	0	0	0	0	0	0	0	0	0	0	0	0	0	0	0	0	0	0	0	0	0	0	0	0	0	0	0	0	0.00810811
1955	11	7	0	0	0	0	0	0	0	0	0	0	0	0	0	0	0	0.3	0	1.8	0	0	0	0	0	0	0	0	0	0	0	0	0.1	0	0	0	0	0	0	0.0594595
1955	11	8	0	0.1	0	0	0	0	0	0	0	0	0	0	0	0	0	0	0	0	0	0	0	0	0	0	0	0	0	0	0	0	0	0	0	0	0	0	0	0.0027027
1955	11	9	0	0	0	0	0	0	0	0	0	0	0	0	0	0	0	0	0	0	0	0	0	0	0	0	0	0	0	0	0	0	0	0	0	0	0	0	0	0
1955	11	10	0	0	0	0	0	0	0	0	0	0	0	0	0	0	0	0	0	0	0	0	0	0	0	0	0	0	0	0	0	0	0	0	0	0	0	0	0	0
1955	11	11	0	0	0	0	0	0	0	0	0	0	0	0	0	0	0	0	0	0	0	0	0	0	0	0	0	0	0	0	0	0	0	0	0	0	0	0	0	0
1955	11	12	0	0	0	0	0	0	0	0	0	0	0	0	0	0	0	0	0	0	0	0	0	0	0	0	0	0	0	0	0	0	0	0	0	0	0	0	0	0
1955	11	13	0	0	0	0	0	0	0	0	0	0	0	0	0	0	0	0	0	0	0	0	0	0	0	0	0	0	0	0	0	0	0	0	0	0	0	0	0	0
1955	11	14	0	0	0	0	0	0	0	0	0	0	0	0	0	0	4.2	0	0	0	2	0	0	0	0	0	0	0	0	0	0	0	0	0	0	0	0	0	0	0.167568
1955	11	15	0	0	0	0	0	0	0	0	0	0	0	0	0	0	0.4	0	0	0	0	0	0	0	0	0	0	0	0	0	0	0	0.2	0	0	0	0	0	0	0.0162162
1955	11	16	0	0	0	0	0	0	0	0	0	0	0	0	0	0	0	0	0	0	0	0	0	0	0	0	0	0	0	0	0	0	0	0	0	0	0	0	0	0
1955	11	17	0	0	0	0	0	0.2	0	0	0	0	0.1	0.1	0	0	0	0	0.5	0	0	0	0	0	0	0	0	0	0	0	0	0	0	0	0	0	0	0	0	0.0243243
1955	11	18	0	0	0	0	0	0	0	0	0	0.6	0	0	0	0	0	0	0	0	0	1.8	1.8	0	0	0	0	0	0	0	0	0	0	0	0	0	0	0.1	0	0.116216
1955	11	19	0	0	0	0	0	0	0	0	0	0	0	0	0	0	0	0	0	0	0	0	0	0	0	0	0	0	0	0	0	0	0	0.1	0	0	0	0	0	0.0027027
1955	11	20	0	0	0	0	0	0	0	0	0	0	0	0	0	0	0	0.6	0	0	0	0	0	0	0	0	0	0	0	0	0	0	0	0	0	0	0	0	0	0.0162162
1955	11	21	0	0	0.3	0	0	0	0	0	0	0	0	0	0	0	0	0	0	0	0	0	0	0	0	0	0	0	0	0	0	0	0	0	0	0	0	0	0	0.00810811
1955	11	22	0	0	0	0	0.2	0	0	0.1	0	0	0	0	0	1.1	0	0	0	0	0	0	0	0	0	0	0	0	0	0	0	0	0	0	0	0	0	0	0	0.0378378
1955	11	23	0	0	0	0	0	0	0	0	0	0	0	0	0	0	0	0	0	0	0	0	0	0	0	0	0	0	0	0	0	0	0	0	0	0	0	0	0	0
1955	11	24	0	0	0	0	0	0	0	0	0	0	0	0	0	0	0	0	0	0	0	0	0	0	0	0	0	0	0	0	0	0	0	0	0	0	0	0	0	0
1955	11	25	0	0	0	0	0	0.1	0	0	0	0	0	0.1	0	0	0	0	0	0	0	0	0	0	0	0	0	0	0	0	0	0	0	0	0.3	0	0	0	0	0.0135135
1955	11	26	0	0	0	0	0	0	0	0	0	0	0	0	0	0	0	0	0	0	0	0	0	0	0	0	0	0	0	0	0	0	0	0	0	0	0	0	0	0
1955	11	27	0	0	0	0	0	0	0	0	0	0	0	0	0	0	0	0	0	0	0	9.2	9.2	0	0	0	0	0	0	0	0	0	0	0	0	0	0	0	0	0.497297
1955	11	28	0	0	0	0.1	0	0	0	0	0	0.1	0	0	0	0	0	0	0	0	0	0	0	0	0	0	0	0	0	0	0	0	0	0	0	0	0	0	0	0.00540541
1955	11	29	0	0	0	0	0	0	0	0	0	0	0	0.2	0.1	0	0	0	0	1.9	0	0	0	0	0	0	0	0	0	0	0	0	0	0	0	0	0	0	0.1	0.0621622
1955	11	30	0	0	0	0	0	0	0	0	0	0.3	0	0	0	0	0	0	0	0	0	0.5	0.5	0	0	0	0	0	0	0	0	0	0	0	0	0	0	0	0	0.0351351
1955	12	1	0	0	0	0	0	0	0	0	0	0.3	0	0	0	0	0	0	0	0	0	0	0	0	0	0	0	0	0	0	0	0	0	0	0	0	0	0	0	0.00810811
1955	12	2	0	0	0	0	0	0	0	0	0	0	0	0	0	0	0	0	0	0	0	0	0	0	0	0	0	0	0	0	0	0	0	0	0	0	0	0	0	0
1955	12	3	0	0	0	0	0	0	0	0	0	0	0	0	0	0	0	0	0	0	0	0	0	0	0	0	0	0	0	0	0	0	0	0	0	0	0	0	0	0
1955	12	4	0	0	0	0	0	0	0	0	0	0	0	0	0	0	0	0	0	0	0	0	0	0	0	0	0	0	0	0	0	0	0	0	0	0	0	0	0	0
1955	12	5	0	0	0	0	0	0	0	0	0	0	0	0	0	0	0	0	0	0	0	0	0	0	0	0	0	0	0	0	0	0	0	0	0	0	0	0	0	0
1955	12	6	0	0	0	0	0	0	0	0	0	0	0	0	0	0	0	0	0.2	0	0	0	0	0	0	0	0	0	0	0	0	0	0	0	0	0	0	0	0	0.00540541
1955	12	7	0	0	0	0	0	0	0	0	0	0	0	0	0	0	0	0	0	0	0	0	0	0	0	0	0	0	0	0	0	0	0	0	0	0	0	0	0	0
1955	12	8	0	0	0	0	0	0	0	0	0	0	0	0	0	0	0	0	0	0	0	0	0	0	0	0	0	0	0	0	0	0	0	0	0	0	0	0	0	0
1955	12	9	0	0	0	0	0	0	0	0	0	0	0	0	0	0	0	0	0	0	0	0	0	0	0	0	0	0	0	0	0	0	0	0	0	0	0	0	0	0
1955	12	10	0	0	0	0	0	0	0	0	0	0	0	0	0	0	0	0	0	0	0	0	0	0	0	0	0	0	0	0	0	0	0	0	0	0	0	0	0	0
1955	12	11	0	0	0	0	0	0	0	0	0	0	0	0	0	0	0	0	0	0	0	0	0	0	0	0	0	0	0	0	0	0	0	0	0	0	0	0	0	0
1955	12	12	0	0	0	0	0	0	0	0	0	0	0	0	0	0	0	0	0	0	0	0	0	0	0	0	0	0	0	0	0	0	0	0	0	0	0	0	0	0
1955	12	13	0	0	0	0	0	0	0	0	0	0	0	0	0	0	0	0	0	0	0	0	0	0	0	0	0	0	0	0	0	0	0	0	0	0	0	0	0	0
1955	12	14	0	0	0	0	0	0	0	0	0	0	0	0	0	0	0	0	0	0	0	0	0	0	0	0	0	0	0	0	0	0	0	0	0	0	0	0	0	0
1955	12	15	0	0	0	0	0	0	0	0	0	0	0	0	0	0	0	0	0	0.1	0	0	0	0	0	0	0	0	0	0	0	0	0	0	0	0	0	0	0	0.0027027
1955	12	16	0	0	0	0	0	0	0	0	0	0	0	0	0	0	0	0	0	0	0	0	0	0	0	0	0	0	0	0	0	0	0	0	0	0	0	0	0	0
1955	12	17	0	0	0	0	0	0	0	0	0	0	0	0	0	0	0	0	0	0	0	0	0	0	0	0	0	0	0	0	0	0	0	0	0	0	0	0	0	0
1955	12	18	0	0	0	0	0	0	0	0	0	0	0	0	0	0	0	0	0	0	0	0	0	0	0	1	0	0	0	0	0	0	0	0	0	0	0	0	0.1	0.0297297
1955	12	19	0	0	0	0	0	0	0	0	0	0	0	0	0	0	0	0	0	0	0	0	0	0	0	0	0	0	0	0	0	0	0	0	0	0	0	0	0.2	0.00540541
1955	12	20	0	0	0	0	0	0	0	0	0	0	0	0	0	0	0	0	0	0	0	0	0	0	0	0	0	0	0	0	0	0	0	0	0	0	0	0	0	0
1955	12	21	0	0	0	0	0	0	0	0	0	0	0	0	0	0	0	0	0	0	0	0	0	0	0	0	0	0	0	0	0	0	0	0	0	0	0	0	0	0
1955	12	22	0	0	0	0	0	0	0	0	0	0	0	0	0	0	0.1	0	0	0	0.1	0	0	0	0	0	2.3	0.7	0	0	0	0	0	0	0	0	0	0	0	0.0864865
1955	12	23	0	0	0	0	0	0	0	0	0	0	0	0	0	0	0.2	0	0	0	0.1	0	0	0	0	0	0	0	0	0	0	0	0	0	0	0	0	0	0	0.00810811
1955	12	24	0	0	0	0	0	0	0	0	0	0	0	0	0	0	0	0	0	0	0	1.9	1.9	0	0	0	0	0	0	0	0	0	0	0	0	0.5	0	0	0	0.116216
1955	12	25	0	0	0	0	0	0	0	0	0	0	0	0	0	0	0	0	0	0	0	0	0	0	0	0	0	0	0	0	0	0	0	0	0	0	0	0	0	0
1955	12	26	0	0	0	0	0	0	0	0	0	0	0	0	0	0	0	0	0	0	0	0	0	0	0	0	0	0	0	0	0	0	0	0	0	0	0	0	0	0
1955	12	27	0	0	0	0	0	0	0	0	0	0	0	0	0	0	0	0	0	0	0	0	0	0	0	0	0	0	0	0	0	0	0	0	0	0	0	0	0	0
1955	12	28	0	0	0	0	0	0	0	0	0	0	0	0	0	0	0	0	0	0	0	0	0	0	0	0	0	0	0	0	0	0	0	0	0	0	0	0	0	0
1955	12	29	0	0	0	0	0	0	0	0	0	0	0	0	0	0	0	0.3	0	0	0	0	0	0	0	0	0	0	0	0	0	0	0	0	0	0	0	0	0	0.00810811
1955	12	30	0	0	0	0	0	0	0	0	0	0	0	0	0	0	0	0	0	0	0	0	0	0	0	0	0	0	0	0	0	0	0	0	0	0	0	0	0	0
1955	12	31	0	0	0	0	0	0	0	0	0	0	0	0	0	0	0	0	0	0	0	0	0	0	0	0	0	0	0	0	0	0	0	0	0	0	0	0	0	0
1956	1	1	0	0	0	0	0	0	0	0	0	0	0	0	0	0	0.1	0	0	0	0.2	0	0	0	0	0.9	0	0	0	0	0	0	0	0	0	0	0	0	0	0.0324324
1956	1	2	0	0	0	0	0	0	0	0	0	0	0	0	0	0	0	0	0	0	0	0	0	0	0	0	0	0	0	0	0	0	0	0	0	0	0	0	0	0
1956	1	3	0	0	0	0	0	0	0	0	0	0	0	0	0	0	0	0	0	0	0	0	0	0	0	0	0	0	0	0	0	0	0	0	0	0	0	0	0	0
1956	1	4	0	0	0	0	0	0	0	0	0	0	0	0	0	0	0	0	0	0	0	0	0	0	0	0	0	0	0	0	0	0	0	0	0	0	0	0	0	0
1956	1	5	0	0	0	0	0	0	0	0	0	0	0	0	0	0	0	0	0	0	0	0	0	0	0	0	2.3	0.4	0	0	0	0	0	0	0	0	0	0	0	0.072973
1956	1	6	0	0	0	0	0	0	0	0	0	0	0	0	0	0	0	0	0	0	0	0	0	0	0	0	0	0	0	0	0	0	0	0	0	0	0	0	0	0
1956	1	7	0	0	0	0	0	0	0	0	0	0	0	0	0	0	0	0	0	0	0	0	0	0	0	0	0	0	0	0	0	0	0	0	0	0	0	0	0	0
1956	1	8	0	0	0	0	0	0	0	0	0	0	0	0	0	0	0	0	0	0	0	0	0	0	0	0	0	0	0	0	0	0	0	0	0	0.2	0	0	0	0.00540541
1956	1	9	0	0	0	0	0	0	0	0	0	0	0	0	0	0	0	0	0	0	0	0	0	0	0	0	0	0	0	0	0	0	0	0	0	0	0	0	0	0
1956	1	10	0	0	0	0	0	0	0	0	0	0	0	0	0	0	0	0	0	0	0	0	0	0	0	0	0	0	0	0	0	0	0	0	0	0	0	0	0	0
1956	1	11	0	0	0	0	0	0	0	0	0	0	0	0	0	0	0	0	0	0	0	0	0	0	0	0	0	0	0	0	0	0	0	0	0	0	0	0	0	0
1956	1	12	0	0	0	0	0	0	0	0	0	0	0	0	0	0	0	0	0	0	0	0	0	0	0	0	0	0	0	0	0	0	0	0	0	0	0	0	0	0
1956	1	13	0	0	0.1	0	0	0	0	0	0	0	0	0	0	0	0	0	0	0	0	0	0	0	0	0	0	0	0	0	0	0	0	0	0	0	0	0	0	0.0027027
1956	1	14	0	0	0	0	0	0	0	0.1	0	0	0	0	0	0	0	0	0	0	0	0	0	0	0	0	0	0	0	0	0	0	0	0	0	0	0	0	0	0.0027027
1956	1	15	0	0	0	0	0.1	0	0	0	0	0	0	0	0	0	0	0	0	0	0	0	0	0	0	0	0	0	0	0	0	0	0	0	0	0	0	0	0	0.0027027
1956	1	16	0	0	0	0	0	0	0	0	0	0	0	0	0	0	0	0	0	0	0	0	0	0	0	0	0	0	0	0	0	0	0	0	0	0	0	0	0	0
1956	1	17	0	0	0	0	0	0	0	0	0	0	0	0	0	0	0	0	0	0	0	0	0	0	0	0	0	0	0	0	0	0	0	0	0.2	0	0	0	0	0.00540541
1956	1	18	0	0	0	0	0	0	0	0	0	0	0	0	0	0	0	0.1	0	0	0	0	0	0	0	0	0	0	0	0	0	0	0	0	0.1	0	0	0	0	0.00540541
1956	1	19	0	0	0	0	0	0	0	0	0	0	0	0	0	0	0	0	0	0	0	0	0	0	0	0	0	0	0	0	0	0	0	0	0	0	0	0	0	0
1956	1	20	0	0	0	0	0	0	0	0	0	0	0	0	0	0	0	0	0	0	0	0	0	0	0	0	0	0	0	0	0	0	0	0	0	0	0	0	0	0
1956	1	21	0	0	0	0	0	0	0	0	0	0	0	0	0	0	0	0	0	0	0	0	0	0	0	0	0	0	0	0	0	0	0	0	0	0	0	0	0	0
1956	1	22	0	0	0	0	0	0	0	0	0	0	0	0	0	0	0	0	0	0	0	0	0	0	0	0	0	0	0	0	0	0	0	0	0	0	0	0	0	0
1956	1	23	0	0	0	0	0	0	0	0	0	0	0	0	0	0	0	0	0	0	0	0	0	0	0	0	0	0	0	0	0	0	0	0	0	0	0	0	0	0
1956	1	24	0	0	0	0	0	0	0	0	0	0	0	0	0	0	0	0	0	0	0	0	0	0	0	0	0	0	0	0	0	0	0	0	0	0	0	0	0	0
1956	1	25	0	0	0	0	0	0	0	0	0	0	0	0	0	0	0	0	0	0	0	0	0	0	0	0	0	0	0	0	0	0	0	0	0	0	0	0	0	0
1956	1	26	0	0	0	0	0	0	0	0	0	0	0	0	0	0	0	0	0.1	0	0	0	0	0	0	0	0	0	0	0	0	0	0	0	0	0	0	0	0	0.0027027
1956	1	27	0	0	0	0	0	0	0	0	0	0	0	0	0	0	0	0	0	0	0	0	0	0	0	0	0	0	0	0	0	0	0	0	0	0	0	0	0	0
1956	1	28	0	0	0	0	0	0	0	0	0	0	0	0	0	0	0	0	0	0	0	0	0	0	0	0	0	0	0	0	0	0	0	0	0	0	0	0	0	0
1956	1	29	0	0	0	0	0	0	0	0	0	0	0	0	0	0	0	0	0	0	0	0	0	0	0	0	0	0	0	0	0	0	0	0	0	0	0	0	0	0
1956	1	30	0	0	0	0	0	0	0	0	0	0	0	0	0	0	0	0	0	0	0	0.3	0.3	0	0	0	0	0	0	0	0	0	0	0	0	0	0	0	0	0.0162162
1956	1	31	0	0	0	0	0	0	0	0	0	0	0	0	0	0	0	0	0	0	0	0	0	0	0	0	0	0	0	0	0	0	0	0	0	0	0	0	0	0
1956	2	1	0	0	0	0	16.4	0	0	16.8	0	0	0	0	2.2	0	0	0	0	0	0	0	0	0	0	0	0	0	0	0	0	0	0	0	0	0	0	0	0	0.956757
1956	2	2	0	0	0	0	0	0	0	0	0	0	0	0	2.5	0	0	0	0	0	0	11.5	11.5	0	0	0	0	0	0	0	0	0	0	0	0	0	0	0	5.4	0.835135
1956	2	3	0	0	0	0	0	0	0	0	0	0	0	0	0	0	0	0	0	0	0	1.1	1.1	0	0	0	0	0	0	0	0	0	0	0	0	0	0	0	0	0.0594595
1956	2	4	0	0	0	0	0	0	0	0	0	0	0	0	0	0	0	0	0	0	0	0	0	0	0	0	0	0	0	0	0	0	0	0	8.3	0	0	0	0	0.224324
1956	2	5	0	0	0	0	0	0	0	0	0	0	0	0	0	0	0	0	0	0.6	0	0	0	0	0	0	0	0	0	0	0	0	0	0	0	0	0	0	0	0.0162162
1956	2	6	0	0	0	0	0	0	2.3	0	0	0	0	0	0	0	0	0	0	2	0	0	0	0	0	0	0	0	0	0	0	0	0	0	0	0	0	0	0	0.116216
1956	2	7	0	0	0	0	0	0	0	0	0	0	2.1	1.8	0	0	0	6.9	0	0	0	0	0	0	0	0	0	0	0	0	0	0	0	3.9	0	0	0	0	0	0.397297
1956	2	8	0	0	0	0	0	0	0	0	0	0	0.5	0	0	0	0	0	0	0	0	0	0	0	0	0	0	0	0	0	0	0	0	0	0	0	0	0	0	0.0135135
1956	2	9	0	0	0	0	0	0	0	0	0	0	0	0	0	1	0	0	0	0	0	0	0	0	0	0	0	0	0	0	0	0	0	0	0	0	0	0	0	0.027027
1956	2	10	0	0	0	0	0	0	0	0	0	0.3	0	0	0	0.4	1.9	0	0	0	0	0	0	0	0	0	0	0	0	0	0	0	0	0	0	0	0	0	0	0.0702703
1956	2	11	0	0	0	0	0	0	0	0	0	0.4	0	0	0	0	1.4	0	0	0	0	0	0	2.1	0	0	0	0	0	0	0	0	0	0	0	2.1	0	2	0	0.216216
1956	2	12	0	0	0	0	0	0	0	0	0	0	0	0	0	2.3	6.5	0	0	0	28.1	0	0	0	0	0	0	0	0	0	0	0	0	0	0	0	0	0	0	0.997297
1956	2	13	1.4	0	0	0	0	0	0	0	0	0	0	0	0	1	1.1	0	0	0	0	1.5	1.5	0	0	0	0	0	0	0	0	0	0	0	0	0	0	0	0	0.175676
1956	2	14	0	0	0	0	0	0	0	0	0	0	0	0	0	0	0	0	0	0	0	0	0	0	0	0	0	0	0	0	0	0	0	0	0	0	0	0	0	0
1956	2	15	0	0	0	0	0	0	0	0	0	0	0	0	0	0	0.6	0	10	0	0	0	0	0	0	0	0	0	0	0	0	0	0	0	0	0	0	0	0	0.286486
1956	2	16	0	0	0	0	0	0	0	0	0.2	0	0	0.1	0	0	0	0	0	0	0	0	0	0	0	0	0	0	0	0	0	0	0	0	0	0	0	0	0	0.00810811
1956	2	17	0	0	0	0	0	0	0	0	1	0	0	0	0	0	0	0	0	0	0	0	0	0	0	0	0	0	0	0	0	0	0	0	0	0	0	0	0	0.027027
1956	2	18	0	0	0	0	0	0	0	0	0	0	0	0	0	0	1.5	0	0	0	0	0	0	0	0	0	0	0	0	0	1.4	0	0	0	0	0	0	0	0	0.0783784
1956	2	19	0	0	0	0	0	0	0	0	0	2.6	0	0	0	0	0	0	0	0	0	0	0	0	0	0	0	0	0	0	0	0	0	0	0	0	0	0	0	0.0702703
1956	2	20	0	0	0	0	0	0	0	0	0	0	0	0	0	0	0	0	0	0	0	0	0	0	0	0	0	0	0	0	0	0	0	0	0	0	0	0	0	0
1956	2	21	0	0	0	0	0	0	0	0	0	0	0	0	0	0	0	0	0	0	0	0	0	0	0	0	0	0	0	0	0	0	0	0	0	0	0	0	0	0
1956	2	22	0	0	0	0	0	0	0	0	0	0	0	0	0	0	0	0	0	0	0	0	0	0	0	0	0	0	0	0	0	0	0	0	0	0	0	0	0	0
1956	2	23	0	0	0	0	0	0	0	0	0	0	0	0	0.5	0	0	0	0	0	0	0	0	0	0	1.5	0	0	0	0	0	0	0	0	0	0	1.3	0	0	0.0891892
1956	2	24	0	0	0	3.4	0	0	0	0	0	0	0	0	8.7	0	0	0	0	0	0	0	0	0	0	0	0	0	0	0	0	0	0	0	0	0	0	0	0	0.327027
1956	2	25	0	0	0	0	0	0	0	0	0	0	0	0	0.6	0	0	0	0	0	0	0.3	0.3	0	0	0	0	0	0	0	0	0	0	0	0	0	0	0	0	0.0324324
1956	2	26	0	0	0	0	0	0	0	0	0	0	0	0	0	0	1.1	0	0	0	0	0.5	0.5	0	0	0	0	0	0	0	0	0	0	0	0	0	0	0	0	0.0567568
1956	2	27	0	0	0	0	0	0	0	0	0	0	0	0	0	0	0	0	0	0	0	0	0	0	0	0	2.9	1.6	0	0	0	0	0	0	0	0	0	0	0	0.121622
1956	2	28	0	2.9	0	0	0	0	0	0	0	0	0	0	0	0	0	0	0	0	0	0	0	0	0	0	0	0	0	2.7	0	0	0	0	0	0	0	0	0	0.151351
1956	2	29	0	0	10.1	0	0	3.7	0	0	1.6	0	0	2.5	0	0	0	0	0	3.3	0	0	0	0	0	0	0	0	0	0	0	3	0	0	0	0	0	0	0	0.654054
1956	3	1	0	0	0	0	0	0	0	0	0	0	0	0	0	0	0	0	0	0	0	0	0	0	0	0	0	0	0	0	0	0	0	0	0	0	0	0	0	0
1956	3	2	0	0	0.3	0	0	0	0	0	0	0	0	0	0	0	0	0	0	0	0	4.5	4.5	0	0	0	0	0	0	0	0	0	0	0	0	0	0	0	0	0.251351
1956	3	3	0	0	33.9	0	0	0	0	0	0	0	0	0	0	0	33.9	0	0	0.5	0	0	0	0	0	0	0	0	0	0	0	0	0	0.6	0	0	0	0	0	1.86216
1956	3	4	0	0	0	16.7	0	0	0	0	0	0	0	0	0	0	6.9	0	53.3	2.3	0	0	0	7.2	0	0	0	0	0	0	0	0	0	0	0	0	0	0	0	2.33514
1956	3	5	0	0	0	3.5	25.6	0	0	52.3	0	0	0	0	0	33.6	18.9	0	24.1	0	0	0	0	1.7	0	0.2	0	0	0	0	0	0	0	5.1	0	0	0	0	0	4.45946
1956	3	6	0	0	0	0	2.1	0	0	1.6	0	0	0	0	0	0	9.8	0	8.8	0	0	0	0	0	0	0	0	0	0	0	0	0	0	0	0	0	0	0	0	0.602703
1956	3	7	0	0	0	0	0	0	0	0	0	0	0	0	0	0	0	4.2	0	37.1	0	0	0	0	0	0	0	0	0	0	0	0	0	0	0	0	0	0	0	1.11622
1956	3	8	0	8.4	0	0	0	0	0	0	0	1.1	0	0	0	0	0	0	0	2.7	0	0	0	0	0	0	0	0	0	0	0	0	0	0	0	0	0	0	0	0.32973
1956	3	9	0	2.5	10.5	0	0	0	0	0	0	0	0	0	0	0	0	0	0	11.8	0	4.4	4.4	0	0	0	0.1	1.5	0	0	0	0	0	0	0	0	0	0	0	0.951351
1956	3	10	0	0	0	25.5	0	0	0	0	0	42.1	0	20.9	0	0	0	0	0	0	2.9	27.9	27.9	0	0	0	0	0	0	0	0	0	0	0	0	0	0	0	0	3.97838
1956	3	11	0	0	0	1.2	0	0	3.8	0	0	0	0	0	0	0	0	0	0	0	7.1	0	0	0	0	0	0	0	0	0	0	0	0	0	0	0	1.6	0	0	0.37027
1956	3	12	0	0	0	0	51.7	0	0	8.6	0	0	0	0	31.3	0	0	0	0	0	4.5	0	0	0	0	0	0	0	0	0	0	0	0	0	0	0	4.7	0	0	2.72432
1956	3	13	0	0	0	0	0	0	0	0	0	0	0	0	7.4	0	0	0	0	0	0	0	0	3.8	0	0	0	0	0	0	0	0	0	0	0	0	4.9	0	0	0.435135
1956	3	14	0	2.7	22	0	0	0	0	0	0	0	0	0	3.3	0	0	0	0	0	0	0	0	0	0	0	0	0	0	0	0	0	0	0	0	0	8.4	0	0	0.983784
1956	3	15	0	18.6	13.9	0	0	0	0	0	0	0	0	0	0	0	0	0	0	18.7	16.8	0	0	0	0	0	0	0	0	0	0	0	0	0	0	0	2.1	0	0	1.89459
1956	3	16	0	0	0	0	0	0	0	0	0	0	0	0	0	0	0	0	0	0	0	0	0	0	0	0	0	0	0	3.3	0	0	0	0	0	0	0	0	0	0.0891892
1956	3	17	0	0	0	0	2.9	0	0	0.7	0	0	8.5	0	0	0	3.1	0	0	0	0	0	0	0	0	0	0	0	0	9.2	0	0	0	0	0	0	0	0	0	0.659459
1956	3	18	0	0	0	0	7.8	0	0	17.3	0	0	10.6	0	0	14	0.2	0	0	0	12.2	0	0	0	0	0	0	0	0	0.5	0	0	0	0	0	0	0	0	0	1.69189
1956	3	19	0	0	0	0	0	0	0.8	0	0	0	0	0	0	0	0	7.6	0	0	0	0	0	0	19.8	0	0	0	0	0.8	0	0	0	0	0	0	0	0	0	0.783784
1956	3	20	0	0	0	0	0	0	3.8	0	0	0	0	0	0	0	0	0	0	0	0	0	0	0	0	0	0	0	0	2.4	0	0	0	0	0	0	0	0	0	0.167568
1956	3	21	0	0	0	0	0	0	0	0	0	0	0	0	0	0	0	0	0	0	0	0	0	0	0	0	0	0	0	0	0	0	0	0	0	8.2	0	0	0	0.221622
1956	3	22	0	0	0	0	0	0	0	0	0	0	0	0	0.3	0	0	0	0	0.7	0	0	0	0	0	0	0	0	0	0	0	0	0	0	0	0	0	0	0	0.027027
1956	3	23	0	0	0	0	0	40.4	0	0	77	0	13.1	25.9	17.4	0	0	0	0	0	0	0	0	0	0	0	0	0	0	0	0	0	0	0	0	0	0	0	0	4.6973
1956	3	24	10.8	0	0	0	0	0	0	0	0	0	0	0	0	0	0	0	0	0	0	0	0	0	0	0	0	0	0	0	0	0	0	0	0	0	0	0	0	0.291892
1956	3	25	0	0	0	0	0	0	0	0	0	15.5	0	0	0	0	0	51	24.6	0	0	0	0	0	0	0	0	0	0	0	0	0	0	0	0	0	0	0	0	2.46216
1956	3	26	0	0	0	0	0	0	0	0	0	0	0	0	0	1.1	0	4.7	0	0	55.8	0	0	0	0	0	0	0	0	0	0	0	0	0	0	0	0	0	25.4	2.35135
1956	3	27	0	0	0	0	0	0	0	0	0	1.8	0	0	0	3.1	0	4.2	0	0	0	0	0	0	0	0	0	0	0	0	0	0	21.7	0	0	0	0	0	0	0.832432
1956	3	28	0	0	0	0	0	0	0	0	0	0	0	0	0	0	0	0	0	0	0	0	0	0	0	0	0	0	0	0	0	0.5	0	0	0	0	0	0	0	0.0135135
1956	3	29	0	0	0	0	0	0	0	0	0	0	0	0	0	0	0	0	0	0	0	0	0	0	0	0	0	0	0	0	5.2	0	0	0	0	0	0	0	0	0.140541
1956	3	30	0	0	0	0	0	0	0	0	0	0	0	0	0	2.7	1.7	0	0	0	0	61.8	61.8	0	0	0	0	0	0	0	0	0	0	0	0	0	0	0	0	3.45946
1956	3	31	0	0	0	0	0	0	10.9	0	0	0	0	0	0	0	0	0	0	0	0	0	0	0	0	0	0	0	0	0	0	3.2	0	3.9	16.9	0	0	36.9	0	1.94054
1956	4	1	0	0	0	0	0	0	0	0	0	0	0	0	0	0	2.2	0	9.9	0	4.7	0	0	0	0.8	0	9.3	0.3	0	0	0	0	0	0	0	0	0	0	1	0.762162
1956	4	2	0	0	0	0	0	0	0	0	0	0	0	0	0	0	0.1	0	10.9	0	2.3	0	0	9.5	0	0	0.1	4.8	0	0	0	0	0	0	10.7	0	0	0	5.1	1.17568
1956	4	3	0	0	0	0	0	0	0	0	0	1.6	0	0	0	0	0	0	44.5	0	6.3	0	0	0	0	0	0	0	0	0	0	0	0	0	0.1	0	0	0	0	1.41892
1956	4	4	0	0	0	0	0	0	0	0	0	0	0	0	0	0	0	0	0	0	4.6	0	0	0	0	0	0.4	0	0	0	0	0	0	0	2.9	0	0	0	0	0.213514
1956	4	5	0	0	0	0	0	0	0	0	0	0	0	0	0	0	0	0	0	4.6	0	0	0	0	0	0	0	0	0	0	4.8	0	0	0	0	0	3.4	0	0	0.345946
1956	4	6	0	0	0	0	0	0	0	0	0	0	0	0	0	0	0	0	0	0	0	0	0	0	0	0	0	0	0	0	0	0	0	0	0	0	0	0	0	0
1956	4	7	0	0	0	0	0	0	0	0	0	0	0	0	0	1	0	8.7	0	0	0	7.7	7.7	0	0	0	0	0	0	0	0	0	0	1.7	0	0	0	0	0	0.724324
1956	4	8	0	0	0	0	0	0	0	0	0	7.3	0	0	0	0	0	0	0	0	0	3.4	3.4	0	0	0	0	0	0	0	0	0	0	0	0	0	0	0	0	0.381081
1956	4	9	0	0	0	0	0	4.2	0.5	0	4.6	0	0	3.1	6.4	0	0	0	0	0	14.3	0	0	0	3.9	0	0	0	0	0	0	0	0	0	0	0	0	0	0	1
1956	4	10	0	0	0	0	0	10.4	0	0	0.4	0	0	1.2	0	0	0	0	0	0	2.9	0.2	0.2	0	2.7	0	0	0	0	4.8	0	0	1.2	0	0	0	0	0	0	0.648649
1956	4	11	0	0	0	0	0	0	0	0	0	0	0	0	6	0	0	0	0	0	0	0	0	0	0	0	0	0	0	0	0	0	0	0	0	0	0	0	0	0.162162
1956	4	12	0	0	0	0	0	0	0	0	0	0	0	0	0	0	0	0	0	0	0	30	30	0	0	0	0	0	0	0	0	0	0	0	0	0	0	1.5	0	1.66216
1956	4	13	0	0	0	5.4	0	0	0	0	0	0	0	0	0	0	4	0	0	0.4	0	7.3	7.3	0	0.1	0	0	0	0	0	0	0	0	0	0	0	0	0	1.8	0.710811
1956	4	14	0	0	0	0	0	0	0	0	0	0	0	0	0	0	2.1	0	0	0	0	0	0	0	0	0	0	0	0	0	0	0	0	0.2	0	0	0	0	0	0.0621622
1956	4	15	0	0	0	0	0	0.3	0	0	11.2	0	19	16.8	0	0	0	5.5	0	0	7.9	0	0	0	0	0	0	0	0	0	0	0	3.4	0	0	0	0	0	0	1.73243
1956	4	16	0	0	0	0	0	1.7	0	0	10.2	0	0	0.6	0	6.6	0	0	0	11.4	4.1	0	0	0	0	0	0	0	0	0	0	0	0	0	0	0	0	0	0	0.935135
1956	4	17	0	7.4	0	0	0	0	0	0	0	0	0	0	0	2	0	0	0	10.3	0	0	0	0	0	0	0	0	0.1	0	0	0	0	6.1	0	0	0	0	0	0.7
1956	4	18	0	0	0	0	0	0.1	0	0	17.3	0	0	1.9	0	0	1.5	0	0	0	0	2	2	0	0	0	0	0	0.3	0	0	0	0	0	0	0	1.5	11	0	1.01622
1956	4	19	0	0	0	0	0	0	0	0	0.2	0	0	0	0	0	0	0	0	17.5	0	0	0	0	0	0	0	0	0	0	0	0	0	1.7	0	0	0	0.5	0	0.537838
1956	4	20	0	0	0	1.8	0	0	0	0	1.5	7.7	0	0	0	0	0	0	29.8	0	0	0.4	0.4	0	0	0	0	0	0	0	0	0	0	0.4	0	0	0	2.2	0	1.19459
1956	4	21	0	0	0	3.9	0	0	0	0	2.7	0	0	0	0	4.6	0	0	0	0	0	2.8	2.8	0	1.3	0	0	0	0	0	0	0	0	0	0	0	0	0	0	0.489189
1956	4	22	0	0	0	0	0	0	7.7	0	0	0	0	0	0	1.5	0	0	0	0	0	3.6	3.6	0	0	0	0	0	0	0	0	0	0	0	0	0	0	0	5.4	0.589189
1956	4	23	0	0	0	0	0	0	0	0	0	0	0	0	0	0	0.6	20.5	0	0	0	0	0	0	0	0	0	0	0	1.7	0	0	3.6	0	0	0	0	0	0	0.713514
1956	4	24	11	1.6	0	0	0	0	0	0	0	0	0	0	0	0	0	14.9	0	0	0	0	0	0	0	0	0	0	0	0	0	0	0	0	0	0	0	0	0	0.743243
1956	4	25	0	7.4	0.1	0	0	0	0	0	0	0	0	0	0	1.2	0.9	0	0	0	0	0	0	0	0	0	0	0	0	0	0	8.4	0	0	0	0	0	0	0	0.486486
1956	4	26	0	0	0	0	0	0	0	0	0	0	0	0	2.5	0.7	4.6	0	0	0	0	0	0	0	0	0	0	0	0	0	0	0	6.1	0	0	0	0.9	0	0	0.4
1956	4	27	0	0	1.1	0	0	0	0	0	0	21.4	0	0	0.2	0	15.1	0	0	0	0	0	0	0	0	0.4	0	0	0	0	0	0	1.5	0	0	10.8	1.1	0	0	1.39459
1956	4	28	0	0	0.7	0	9.4	0	0	6.6	0	9	0	0	0.5	0	0	0	0	0	1.3	0	0	0	0	0	0	0	0	0	0	0	0	0	0.7	0	0	0	0	0.762162
1956	4	29	0	0	24	6.7	0	0	0	0	0	0	0	0	0	0.3	0.6	0	0	0	0	0	0	0	0	0	0	0	0	0	0	0	0	0	0	0	0	0	0	0.854054
1956	4	30	0	0	0	0	18.7	0	0	17.7	0	0	0	0	0	0	0	0	3.9	0	0.1	0	0	0	4.4	0	0	0	0	0	0	0	0	0	0	0	2.8	0	0	1.28649
1956	5	1	0	24.7	0	0	1	0	0	0.6	0	10.6	0	0	0	0	0	0	4.9	0	0.4	0	0	15.3	8.4	0	0	0	0	4.9	1.3	0.2	0	0	0	0.5	0	4.1	0	2.07838
1956	5	2	0	0	0	2.5	0.1	0	8.4	1.2	0	0	0	0	0	0	4.5	0	1.4	0.2	0	0	0	0	8.2	0	0	0	0	5.1	0	0	0	0	0.5	0	0	0	0	0.867568
1956	5	3	0	0.3	0	0	0	0	6.6	0	0	0	0	0	0	3.2	0	0	11.7	1.6	0	0	0	0	0	0	0	0	0	0	0	0	5.8	0	2.5	0	0	0	0	0.856757
1956	5	4	0	0	34	0	0	0	0.6	0	0	0	0	0	0	0.5	0	0	15.2	2.9	0	0	0	0	0	0	0	0	0	0	0	0	2.4	0	0	0	0	0	0	1.5027
1956	5	5	0	0	1	0	0	0	0	0	0	0	0	0	1.4	1.8	0	28.5	0	19.3	0	0	0	0	0.4	0	0.1	0.2	0	8.8	0	0	1.5	0.6	2.6	0	0	0	0	1.78919
1956	5	6	0	0	0	0	0	0	0	0	0	0	0	0	3	0	0	4.9	0	1.8	0	0	0	0	1.2	0	0	0	0	0	0	0	1.8	0	0	0	0	0	0	0.343243
1956	5	7	0	0	0	0	3.2	0	0	1.1	0	0	0.5	0	19.2	0	2.5	2.5	0	1.6	0	0	0	0	0	0	0	0	0	0	3.1	0	0	0	0	0	0	0	0	0.910811
1956	5	8	0	0	0	0	7.9	0	0	0.1	0	0	6.5	0	0	0	0	0	0	0	0	0	0	4.1	0	0	0	0	0	0	0	0	0	0	0	0	5.1	0	0	0.640541
1956	5	9	0	0	0	2.7	0	43.4	0	0	12.2	0	0	4.5	5.7	26.7	12.7	6.7	0	0	4.5	0	0	0	0.7	0	0	0	0	0	0	0	4.6	0	0	0	0	9.2	0	3.61081
1956	5	10	0	0	0	18.6	0	0	0	0	0	0	0	0	13.6	1.3	0	0	2.3	0	0	0	0	0	2.9	0	0	0	0	0	0	0	0	0	0	0	0	0	0	1.04595
1956	5	11	0	0	0	0	0	0	0	0	0	0	0.2	0	0	1.7	0	4.8	3.7	0	0	20.6	20.6	0	0	0	0	0	0	0	0	0.7	0	3	0	3	0	0	0	1.57568
1956	5	12	0	0	0	0	0	0	9.8	0	0	0	0.7	0	0	10.4	0	0	6.9	3.9	0.2	51.6	51.6	0	0	0	0	0	0	0	0	0.3	0	0	0.7	0	0	0	0	3.67838
1956	5	13	0.6	3.9	5.6	0	0	0	20.6	0	0	0	0	0	0	0.4	0	0	0	2.5	8.2	0	0	0.2	0.1	0	0	0	0	2.2	16.2	0	0	3	0	0	0	0	0	1.71622
1956	5	14	0	7	0.5	0	0	2.4	0	0	1.1	0	0	5.1	0	0	0	0	0	0	0	0	0	0	0	0	0	0	0	0	0	0	0	0.8	0	0	0	0	0	0.456757
1956	5	15	0	0	0	0	0	0	8.9	0	1	0	0	0	0	0	0	0	3.9	0	0	0	0	0	0	0	0	0	4.1	0	0	0.1	5.4	0	0	0.3	0	0	8.6	0.872973
1956	5	16	1.7	0	0	0	0.5	0	0	3.4	0	0	0	0	0	0	0	0	0	0	0	0	0	0	0	0	0	0	1	0	0	0	0	0	0.4	0	0	15.7	0	0.613514
1956	5	17	9.1	0	11.3	0	0.1	0	0	8.3	0	0	6.9	0	4.5	0	0	0	1.9	9.1	4.4	0	0	0	0	0	0	0	0	0	0	0	0	0	0.6	2.1	0.7	4.6	0	1.71892
1956	5	18	0	0	0	0	0	0	0	0	0	0	0	0	0	0	0	0	0	0	0	2.3	2.3	0	5.9	0	0	0	0	0	0	0	0	0	1.3	1.6	3.1	5.1	0	0.583784
1956	5	19	3.3	0	0	17.3	0	6.5	0	0	2.5	0	0	1	0	14.6	0.6	0	13.9	0	0	0	0	2.3	1.8	0	0	0	0	0	16.6	0	0	0	8.8	3.2	1.2	0	0	2.52973
1956	5	20	9.8	0	0.6	3.8	10.8	0	0	0.5	1.6	17.8	7.9	0	0	5.4	0	0	0.9	0	0	6.5	6.5	3.6	0	0	0	0	0	0	0	0	0	0	0	0.4	0	0	0	2.05676
1956	5	21	0	0	1.7	0	13.6	0	0	0.1	0	0.2	0	0	0	0	0	15	0.2	6.6	0	0	0	7.6	0	0	0	0	0	0	0	0	0	0	0	0	0	0	0	1.21622
1956	5	22	0	0	0.7	0	16.8	0	0	11.3	0	0	0	0	3.6	0.6	0	3.1	5.2	0	3.1	0	0	0	0	0	0	0	0	2	0	0	0	0	0	0	3.9	0	14.7	1.75676
1956	5	23	0	5.5	1.4	0	1	0	0	14.2	0	0	0	0	0	0	0	8.4	0.6	0	0	0	0	0	3.8	0	0	0	0	0.9	0	0	0	0	0	0	7.3	0	0	1.16486
1956	5	24	0	0.5	0	0	0.4	0	0	17.5	0	1.2	1.6	0	0	0	0	0	0	0	1.2	0	0	0	2.4	0	0	0	0	0.5	4.5	0	0	0	0	0	0	0	0	0.805405
1956	5	25	0	0	0	0	5.1	2.6	0	1	0	19	0	17.9	0	0	4.2	0	15.1	0	1.9	0	0	0	0	0.1	0.8	0.9	0	0	0	0	0	0	0	0	0	0	0	1.85405
1956	5	26	0	0	0	0	0.2	5.2	0	0.4	5.8	1.4	0	1.2	0	0	2.3	0	0	0	9.3	38.7	38.7	0	0	0	0.1	0.1	0	0	0	0.1	0	0.4	0	0	11.1	0	0	3.10811
1956	5	27	0	0	1.3	0	0	4.9	0	0	4.2	0	0	29.5	0	0	0	0	0	0	30.7	0	0	0	0	0	0	0	0	0.6	0	0	0.7	0	0	0	2.3	0	0	2.00541
1956	5	28	0	0	0.1	0	0	0	0	0	19.2	0	0	0	2.1	0	0	0	0	30.3	1.1	0	0	0	0	0	0	0	0	1.6	0	0	3.3	0	0	0	0	0	0	1.55946
1956	5	29	0	0	0	0	0	0	0	0	3.3	0	0	0	0.8	0	0	0	0	5.2	3.1	0	0	0	0	0	0	0	0	0	0	0	1.3	0.7	0	0	0	0	3.6	0.486486
1956	5	30	0	0	4	0	0.6	0	0	5.4	0	0	27.4	0	9.7	0	0	0	0	0	1.8	6.5	6.5	0	0	0	0	0	0	0	0	0	4.2	0	0	0	16.9	0	3.4	2.33514
1956	5	31	10.1	0	0	0	5.4	0.5	0	0.2	1.7	0	0	7	0	0	65.8	0	9.3	0	8.9	0	0	0	0	0.1	0	0	0	1.9	0	0	0	0	0	0	0	0	1.4	3.03514
1956	6	1	0	0	0	12	0	0	0.1	0	0	0	1.9	0	0	0	6.8	0	0.7	0	0	0	0	80.2	0	0	0	0	0	1.2	0.4	0	0	0	0	0	0	0	0	2.79189
1956	6	2	0	0	0	34.9	9.6	7	13.1	1	10.8	0	44.9	8.2	1.2	0	0	6.5	3.6	0	0	0.7	0.7	0	0.9	0	0	0	0	0	0	0	14.7	0	0.1	0	0	0	0	4.26757
1956	6	3	40.1	0	0	0	0	0	6.1	0	7.8	0	0	0.9	0	0	0	0	0	0	0	0.4	0.4	0	0.6	0	0	0	0	0	0	0	22.2	0	0	0	1.9	0	7.4	2.37297
1956	6	4	0	0	0	0	0	17.2	16.7	0	24.3	0	0	43.6	0	1.8	0	0	0	9.1	0	14.4	14.4	0	0	0	0	0	0	5.5	0	0	0	0	1.4	0	8.3	18.6	0	4.73784
1956	6	5	0	9	0	0	0	1	0	0	4.9	0	10.7	19.5	0	0	0	2.1	0	0	1.2	7.4	7.4	0	19.7	0	0	0	0	0	0	0	0	0	0.5	0	2.7	0	9.3	2.57838
1956	6	6	0	19	21.4	0	0	0.2	0	0	13.5	24.2	4.7	18.1	0	0	9	0	3	0	0	1.4	1.4	0	0	0	0	0	7.8	0	0	0	0	2.9	1.5	0	0	0	0	3.46216
1956	6	7	0	0	0	0	0	23.5	0	0	7	38.3	0	7.5	0	0	0	0	9.2	0	8	0	0	0	0	0	5.2	3.9	1.3	0	0	0	0	19.9	0.9	0	0	0	0	3.37027
1956	6	8	0	0	0	0.4	0	0	0.4	0	2.2	1.5	0	0	0	8.6	1.7	0	7.8	0	0	0	0	0	0	0	0	0	0	2.2	0	0	4.6	0	3.4	0	0	0	23.4	1.51892
1956	6	9	0	0	1.2	0	1.9	0	0	9.3	0.2	0	0	0	0	9	3.3	0.2	10.3	0	0	0	0	0.5	0	0	0	0	0	7	0	0	33.9	0	0	20.6	6.1	0	0	2.7973
1956	6	10	0	0	0.3	0	0	0	56.2	0	0	10	0	0	4.5	0	0	0	3.9	0	0	0	0	0	0	0	0	0	3.2	13	0	0	0	0	14.1	0	10.4	0	27.5	3.86757
1956	6	11	0	0	29.3	0	0	0	2.6	0	0	0	0.5	0	0	25	0	1.1	9.1	0	0	0	0	0	0	0	0	0	0	0	0	0	0	0.1	12.7	0	3.1	0	3.7	2.35676
1956	6	12	0	8.2	36.7	0	33.5	0	13.3	10.6	0	0.8	0	0	0	0	0	11.8	1.2	0	0	0	0	5.8	0	0	0	0	6.4	0	0	13.6	0	0	0	0	3.4	0	0	3.92703
1956	6	13	9.9	0	45.4	0	2.3	0	9.3	2.1	0	0	0	0	0	0	0	0.6	18.9	0	0	0	0	2.2	0	0	0.3	1.4	5.9	0	0	4	0	0	0.5	0	23.2	0	0	3.40541
1956	6	14	0	0	0	0	55	29.4	0	36.9	1.2	0	0	0.6	0	10.5	1.1	0	12.6	0	0	0	0	0	0	0	0	0	0	19.7	0	0	0	0	0	0	0	17.2	0	4.97838
1956	6	15	0	0	0	5.5	13.1	36.4	0	2.5	12.8	0	0	1.7	0	34.5	1	21.4	22.6	24.7	0	0	0	0	0	0	0	0	0	4.1	0	0	0	1.4	0	0.1	0	3.8	16.8	5.47027
1956	6	16	0	0	0	0	5.8	0	0	60.7	0	0	0	0	0	0	6.6	0	5.1	17.9	0	0	0	6.5	0	0	0	0	0	30	0	0	0	0.6	0.3	5.6	0	17.3	0	4.22703
1956	6	17	0	0	0	0	0	0	0	0	0	0	0	0	0	0	0	0	15.8	55.5	4.3	17.1	17.1	3.9	0	0	0	0	0	1.4	0	0	0	1.6	0	0	0	0	0	3.15405
1956	6	18	0	0	0	0	0	2.1	0	0	0.7	0	0	1.4	65.3	0	14.7	0	0	11.3	0	0	0	14.4	0	0	0	0	0	6.2	0	0	0	1	0	0	0	0	0	3.16486
1956	6	19	0	10.9	0	0	0	0	0	0	0	0	0	0	0	57.6	17.7	0	0	0	0	0	0	0	0	0	0	0	0	0	0	0	0	0	0	0	21.5	0	0	2.91081
1956	6	20	0	0	0	0	0	0	0	0	0	0	0	0	0	0.7	0	0	8.8	0	0	0.2	0.2	0	0	1.9	5.2	9.1	0	0	0	0	0	3.6	0.1	0	4.7	0	0	0.932432
[truncated: 21,743 more rows]

## Sheet: Max_Temperature
Daily Max Temperature (˚C)of Chari-Logone River basin
Year	Month	Day	C1000	C1010	C1040	C1070	C1080	C1110	C1120	C1140	C1150	C1160	C1170	C1180	C1220	C1230	C1260	C1280	C1300	C1330	C1340	C1400	C1410	C1450	C1460	C720	C740	C750	C760	C770	C780	C790	C820	C840	C870	C900	C950	C970	C980
1951	1	1	36.73	37.97	35.5	37.48	36.49	36.68	37.07	37.08	35.71	35.4	36.29	36.38	36.48	36.58	35.99	35.2	32.94	35.5	35.59	35	35	36	36.49	29.96	29.77	32.73	34.52	34.42	35.9	35.1	37.77	36.88	36.58	34.81	37.28	36.39	34.41
1951	1	2	36.92	37.95	35.48	37.46	36.47	36.66	37.05	37.06	35.68	35.38	36.27	36.36	36.46	36.56	35.97	35.18	32.91	35.48	35.57	34.98	34.98	35.98	36.47	29.94	29.74	32.71	34.5	34.4	35.88	35.08	37.75	36.86	36.56	34.78	37.26	36.37	34.39
1951	1	3	34.56	35.49	32.82	34.96	33.88	34.15	34.6	34.53	33	32.73	33.71	33.83	33.95	34.05	33.4	32.54	30.03	32.85	32.97	32.32	32.32	33.35	33.88	26.88	26.65	29.87	31.74	31.63	33.25	32.44	35.29	34.35	34.04	32.1	34.75	33.8	31.67
1951	1	4	35.94	36.77	34.2	36.26	35.22	35.45	35.87	35.84	34.4	34.11	35.04	35.14	35.25	35.35	34.73	33.91	31.53	34.21	34.32	33.7	33.7	34.71	35.22	28.47	28.25	31.34	33.17	33.06	34.61	33.81	36.57	35.65	35.35	33.49	36.05	35.13	33.08
1951	1	5	38.14	38.88	36.49	38.4	37.45	37.61	37.97	38.02	36.7	36.38	37.23	37.32	37.41	37.51	36.94	36.18	34	36.47	36.55	35.99	35.99	36.97	37.45	31.1	30.91	33.78	35.54	35.44	36.87	36.08	38.69	37.81	37.52	35.8	38.21	37.34	35.42
1951	1	6	33.77	34.53	31.78	33.99	32.86	33.17	33.65	33.53	31.96	31.7	32.71	32.84	32.97	33.07	32.39	31.5	28.9	31.83	31.96	31.27	31.27	32.32	32.86	25.68	25.44	28.76	30.65	30.54	32.21	31.4	34.32	33.36	33.05	31.05	33.77	32.8	30.61
1951	1	7	35.88	36.59	34.01	36.07	35.03	35.27	35.69	35.66	34.2	33.91	34.85	34.96	35.07	35.17	34.54	33.71	31.31	34.02	34.13	33.5	33.5	34.52	35.03	28.24	28.03	31.13	32.96	32.86	34.42	33.61	36.39	35.47	35.16	33.3	35.87	34.94	32.88
1951	1	8	36.75	37.43	34.91	36.93	35.92	36.12	36.53	36.52	35.11	34.81	35.72	35.82	35.92	36.02	35.42	34.61	32.3	34.92	35.02	34.41	34.41	35.42	35.92	29.29	29.08	32.1	33.91	33.81	35.32	34.52	37.23	36.32	36.02	34.21	36.72	35.82	33.81
1951	1	9	37.99	38.64	36.23	38.16	37.2	37.36	37.74	37.78	36.44	36.12	36.98	37.07	37.16	37.26	36.69	35.92	33.72	36.21	36.3	35.73	35.73	36.72	37.2	30.8	30.61	33.5	35.27	35.17	36.62	35.82	38.45	37.57	37.27	35.54	37.96	37.09	35.15
1951	1	10	35.38	36.05	33.43	35.53	34.47	34.73	35.16	35.11	33.62	33.34	34.3	34.41	34.52	34.63	33.99	33.14	30.69	33.45	33.57	32.93	32.93	33.95	34.47	27.58	27.36	30.52	32.37	32.26	33.85	33.04	35.85	34.92	34.61	32.72	35.32	34.39	32.29
1951	1	11	36.46	37.12	34.58	36.61	35.59	35.81	36.22	36.2	34.78	34.48	35.4	35.5	35.61	35.71	35.1	34.28	31.94	34.59	34.69	34.08	34.08	35.09	35.59	28.9	28.69	31.75	33.56	33.46	34.99	34.18	36.92	36.01	35.71	33.88	36.41	35.5	33.47
1951	1	12	33.86	34.54	31.8	34	32.88	33.19	33.66	33.55	31.97	31.72	32.73	32.86	32.99	33.09	32.41	31.52	28.92	31.85	31.98	31.29	31.29	32.34	32.88	25.7	25.46	28.78	30.67	30.56	32.23	31.42	34.34	33.38	33.07	31.07	33.79	32.82	30.62
1951	1	13	32.53	33.22	30.38	32.67	31.49	31.85	32.35	32.19	30.54	30.3	31.36	31.5	31.64	31.75	31.03	30.1	27.38	30.44	30.58	29.87	29.87	30.93	31.49	24.06	23.8	27.26	29.2	29.08	30.82	30.01	33.02	32.03	31.71	29.64	32.44	31.44	29.17
1951	1	14	35.69	36.35	33.75	35.84	34.78	35.03	35.46	35.41	33.94	33.66	34.6	34.72	34.83	34.93	34.3	33.46	31.04	33.77	33.88	33.25	33.25	34.27	34.79	27.95	27.73	30.86	32.7	32.6	34.17	33.36	36.15	35.23	34.92	33.04	35.63	34.7	32.62
1951	1	15	41.02	41.62	39.44	41.18	40.34	40.39	40.7	40.85	39.68	39.32	40.07	40.14	40.2	40.29	39.8	39.12	37.21	39.38	39.44	38.95	38.95	39.9	40.33	34.5	34.35	36.93	38.61	38.52	39.8	39.01	41.43	40.61	40.32	38.78	41	40.19	38.44
1951	1	16	39.51	40.13	37.83	39.66	38.76	38.87	39.21	39.3	38.05	37.71	38.52	38.6	38.67	38.77	38.24	37.51	35.46	37.79	37.86	37.33	37.33	38.3	38.76	32.64	32.47	35.21	36.93	36.84	38.2	37.41	39.93	39.08	38.79	37.15	39.47	38.63	36.79
1951	1	17	36.97	37.61	35.12	37.12	36.12	36.32	36.71	36.72	35.32	35.02	35.92	36.02	36.12	36.22	35.62	34.82	32.52	35.12	35.22	34.62	34.62	35.62	36.12	29.52	29.32	32.32	34.12	34.02	35.52	34.72	37.41	36.52	36.22	34.42	36.92	36.02	34.02
1951	1	18	34.09	34.77	32.04	34.23	33.11	33.42	33.89	33.78	32.22	31.96	32.96	33.08	33.21	33.32	32.64	31.76	29.18	32.08	32.21	31.53	31.53	32.57	33.12	25.97	25.74	29.04	30.92	30.81	32.47	31.66	34.56	33.61	33.29	31.32	34.01	33.05	30.87
1951	1	19	36.93	37.58	35.07	37.08	36.08	36.28	36.68	36.68	35.27	34.97	35.88	35.98	36.08	36.18	35.58	34.77	32.47	35.07	35.18	34.57	34.57	35.57	36.08	29.47	29.27	32.27	34.07	33.97	35.47	34.67	37.38	36.48	36.18	34.37	36.88	35.98	33.97
1951	1	20	38.27	38.89	36.5	38.41	37.46	37.62	37.99	38.03	36.71	36.39	37.24	37.33	37.42	37.52	36.95	36.19	34.02	36.48	36.57	36	36	36.98	37.46	31.11	30.93	33.79	35.55	35.46	36.88	36.09	38.7	37.82	37.53	35.81	38.22	37.35	35.43
1951	1	21	37.47	38.1	35.64	37.61	36.63	36.81	37.2	37.22	35.85	35.54	36.42	36.52	36.61	36.71	36.13	35.34	33.09	35.64	35.73	35.14	35.14	36.14	36.63	30.13	29.93	32.88	34.66	34.57	36.04	35.24	37.9	37.01	36.72	34.95	37.41	36.52	34.56
1951	1	22	40.29	40.9	38.66	40.44	39.57	39.66	39.98	40.1	38.89	38.54	39.32	39.39	39.46	39.56	39.04	38.34	36.36	38.61	38.68	38.17	38.17	39.12	39.57	33.6	33.45	36.1	37.8	37.71	39.03	38.24	40.7	39.87	39.58	37.99	40.26	39.44	37.64
1951	1	23	40.03	40.64	38.38	40.18	39.3	39.39	39.72	39.83	38.61	38.27	39.05	39.13	39.2	39.29	38.77	38.06	36.06	38.34	38.41	37.89	37.89	38.85	39.3	33.28	33.12	35.8	37.51	37.42	38.75	37.96	40.45	39.6	39.32	37.71	40	39.17	37.36
1951	1	24	39.55	40.17	37.87	39.7	38.81	38.91	39.25	39.35	38.1	37.76	38.57	38.64	38.72	38.82	38.28	37.56	35.51	37.84	37.91	37.38	37.38	38.34	38.81	32.7	32.53	35.26	36.98	36.89	38.25	37.46	39.97	39.12	38.84	37.2	39.52	38.68	36.84
1951	1	25	41.25	41.85	39.68	41.4	40.57	40.62	40.92	41.07	39.92	39.56	40.3	40.37	40.43	40.52	40.03	39.36	37.47	39.62	39.68	39.19	39.19	40.13	40.57	34.78	34.63	37.19	38.86	38.77	40.04	39.25	41.65	40.83	40.55	39.02	41.23	40.42	38.69
1951	1	26	40.47	41.08	38.86	40.62	39.76	39.84	40.16	40.28	39.09	38.74	39.51	39.58	39.65	39.74	39.23	38.53	36.57	38.8	38.87	38.36	38.37	39.32	39.76	33.83	33.67	36.31	38	37.91	39.22	38.43	40.89	40.05	39.77	38.19	40.45	39.63	37.84
1951	1	27	40.59	41.19	38.98	40.74	39.88	39.95	40.27	40.4	39.21	38.86	39.63	39.7	39.76	39.85	39.35	38.66	36.71	38.92	38.99	38.49	38.49	39.44	39.88	33.97	33.81	36.44	38.13	38.04	39.34	38.55	41	40.17	39.88	38.31	40.56	39.74	37.97
1951	1	28	35.71	36.37	33.77	35.85	34.8	35.05	35.48	35.43	33.96	33.68	34.62	34.73	34.85	34.95	34.32	33.48	31.06	33.79	33.9	33.27	33.27	34.29	34.8	27.97	27.75	30.88	32.72	32.62	34.18	33.38	36.17	35.24	34.94	33.06	35.65	34.72	32.64
1951	1	29	32.84	33.53	30.7	32.97	31.81	32.16	32.65	32.5	30.87	30.63	31.67	31.81	31.95	32.05	31.35	30.43	27.73	30.76	30.9	30.19	30.19	31.25	31.81	24.43	24.18	27.61	29.53	29.42	31.15	30.33	33.32	32.34	32.02	29.97	32.75	31.75	29.5
1951	1	30	34.08	34.75	32.02	34.21	33.1	33.4	33.87	33.77	32.2	31.94	32.95	33.07	33.2	33.3	32.63	31.74	29.16	32.07	32.19	31.52	31.52	32.56	33.1	25.96	25.72	29.02	30.91	30.8	32.46	31.65	34.55	33.59	33.28	31.3	34	33.03	30.85
1951	1	31	34.21	34.88	32.16	34.34	33.23	33.53	34	33.9	32.34	32.08	33.08	33.2	33.33	33.43	32.76	31.88	29.31	32.2	32.33	31.66	31.66	32.69	33.24	26.12	25.88	29.17	31.05	30.94	32.59	31.78	34.67	33.72	33.41	31.44	34.13	33.16	31
1951	2	1	32.43	33.28	31.59	32.83	32.52	32.59	32.87	33.19	30.74	32.55	32.55	32.55	33.34	32.57	32.27	33.08	28.59	33.36	31.01	31.98	31.98	31.3	32.21	24.05	23.7	27.34	30.02	29.49	31.31	30.03	33.17	32.07	31.62	29.81	32.39	31.53	29.34
1951	2	2	32.61	33.46	31.78	33.01	32.71	32.76	33.04	33.38	30.93	32.74	32.73	32.73	33.52	32.75	32.46	33.27	28.8	33.54	31.2	32.17	32.17	31.48	32.39	24.27	23.92	27.54	30.21	29.69	31.49	30.22	33.35	32.25	31.81	30	32.57	31.72	29.53
1951	2	3	33.72	34.56	32.97	34.12	33.87	33.86	34.12	34.52	32.1	33.89	33.83	33.84	34.64	33.85	33.59	34.42	30.1	34.69	32.36	33.32	33.33	32.62	33.5	25.64	25.3	28.8	31.39	30.89	32.63	31.4	34.45	33.37	32.94	31.18	33.67	32.85	30.72
1951	2	4	38.07	38.86	37.61	38.47	38.44	38.16	38.35	39.01	36.7	38.39	38.17	38.17	39.04	38.17	38.02	38.95	35.21	39.17	36.92	37.87	37.87	37.08	37.87	31	30.71	33.75	36	35.62	37.08	36	38.76	37.78	37.38	35.81	37.96	37.28	35.41
1951	2	5	36.53	37.34	35.96	36.93	36.83	36.64	36.86	37.42	35.07	36.8	36.63	36.63	37.48	36.64	27.01	37.35	33.4	37.59	26.26	26.81	26.81	35.51	36.33	29.1	28.79	32	34.37	33.95	35.51	34.37	37.24	36.22	35.81	34.17	36.44	35.71	33.75
1951	2	6	35.06	35.88	24.61	35.46	25.86	35.19	35.43	26.67	33.52	25.94	35.17	35.17	26.68	35.18	34.95	26.52	23.03	26.62	33.77	34.73	34.73	34	34.85	27.29	26.97	30.33	32.81	32.35	34	32.82	35.78	34.73	24.49	32.61	34.99	34.21	32.17
1951	2	7	37.14	37.95	26.83	37.54	28.05	37.25	37.45	28.81	35.72	28.1	37.24	37.24	28.79	37.25	37.07	28.69	25.48	28.77	35.95	36.9	36.9	36.13	36.94	29.86	29.56	32.69	35.02	34.61	36.13	35.02	37.85	36.84	26.62	34.82	37.05	36.34	34.41
1951	2	8	37.26	38.07	36.75	37.66	37.6	37.37	37.57	38.18	35.85	37.55	37.36	37.36	38.22	37.37	37.2	38.11	34.27	38.34	36.07	37.03	37.03	36.26	37.06	30.01	29.71	32.83	35.15	34.74	36.26	35.15	37.97	36.96	36.56	34.95	37.17	36.46	34.54
1951	2	9	37.81	38.61	37.33	38.21	38.17	37.91	38.1	38.74	36.43	38.12	37.91	37.91	38.78	37.91	37.76	38.69	34.91	38.91	36.65	37.6	37.6	36.82	37.61	30.69	30.39	33.46	35.73	35.34	36.82	35.73	38.51	37.52	37.12	35.53	37.71	37.02	35.14
1951	2	10	35.18	36	34.52	35.58	35.41	35.31	35.54	36.03	33.65	35.4	35.29	35.29	36.12	35.3	35.07	35.95	31.82	36.19	33.89	34.85	34.85	34.12	34.97	27.44	27.12	30.46	32.94	32.48	34.12	32.94	35.9	34.85	34.43	32.73	35.11	34.34	32.3
1951	2	11	36.23	37.04	35.64	36.63	36.51	36.34	36.56	37.11	34.76	36.48	36.33	36.34	37.18	36.34	36.14	37.04	33.05	37.28	34.99	35.95	35.95	35.2	36.02	28.73	28.42	31.66	34.05	33.62	35.2	34.05	36.94	35.91	35.5	33.85	36.14	35.4	33.43
1951	2	12	35.96	36.77	35.35	36.35	36.22	36.07	36.3	36.83	34.47	36.2	36.06	36.06	36.9	36.07	35.86	36.75	32.73	36.99	34.7	35.66	35.66	34.92	35.75	28.4	28.08	31.34	33.76	33.32	34.92	33.76	36.67	35.64	35.22	33.56	35.87	35.12	33.13
1951	2	13	39.43	40.21	39.06	39.83	39.87	39.51	39.68	40.41	38.14	39.8	39.52	39.52	40.42	39.51	39.4	40.37	36.81	40.58	38.35	39.29	39.29	38.48	39.24	32.68	32.4	35.29	37.45	37.1	38.48	37.44	40.11	39.16	38.77	37.25	39.31	38.67	36.88
1951	2	14	38.29	39.08	37.84	38.69	38.68	38.38	38.57	39.24	36.94	38.62	38.39	38.39	39.26	38.38	38.24	39.18	35.47	39.4	37.15	38.1	38.1	37.31	38.09	31.27	30.98	34	36.24	35.86	37.31	36.24	38.98	38	37.61	36.04	38.18	37.51	35.65
1951	2	15	37.67	38.47	37.18	38.07	38.03	37.77	37.97	38.6	36.28	37.98	37.77	37.77	38.64	37.77	37.61	38.54	34.75	38.77	36.51	37.46	37.46	36.68	37.47	30.51	30.22	33.3	35.58	35.19	36.68	35.58	38.37	37.38	36.98	35.38	37.57	36.88	34.99
1951	2	16	35.85	36.66	35.24	36.25	36.11	35.97	36.19	36.72	34.35	36.09	35.95	35.96	36.79	35.96	35.75	36.64	32.6	36.88	34.59	35.55	35.55	34.81	35.64	28.26	27.95	31.22	33.65	33.2	34.81	33.65	36.56	35.53	35.11	33.44	35.77	35.02	33.02
1951	2	17	39.05	39.83	28.86	39.45	30.05	39.13	39.31	30.78	37.74	30.07	39.14	39.14	30.72	39.14	39.02	30.67	27.72	30.74	37.95	38.89	38.89	38.09	38.86	32.21	31.93	34.86	37.04	36.68	38.09	37.04	39.74	38.77	38.38	36.85	38.93	38.28	36.47
1951	2	18	38.48	39.28	38.05	38.89	38.88	38.57	38.76	39.44	37.14	38.82	38.58	38.58	39.46	38.58	38.44	39.39	35.7	39.6	37.36	38.3	38.3	37.51	38.29	31.51	31.22	34.22	36.45	36.07	37.51	36.44	39.18	38.2	37.81	36.25	38.37	37.7	35.86
1951	2	19	38.92	39.71	38.51	39.32	39.34	39	39.18	39.88	37.6	39.27	39.01	39.01	39.9	39.01	38.88	39.84	36.21	40.05	37.81	38.76	38.76	37.95	38.72	32.05	31.76	34.71	36.91	36.54	37.95	36.9	39.61	38.64	38.25	36.71	38.8	38.15	36.33
1951	2	20	37.97	38.77	27.72	38.37	28.92	38.07	38.26	29.67	36.6	38.29	38.07	38.07	29.63	38.07	37.92	29.55	26.45	29.63	36.82	37.77	37.77	36.99	37.78	30.88	30.59	33.64	35.9	35.52	36.99	35.9	38.67	37.68	37.29	35.7	37.87	37.18	35.31
1951	2	21	38.62	39.41	38.19	39.02	39.02	38.71	38.89	39.57	37.28	38.96	38.72	38.71	39.6	38.71	38.58	39.53	35.86	39.74	37.5	38.44	38.45	37.65	38.42	31.68	31.39	34.37	36.59	36.22	37.65	36.59	39.31	38.33	37.94	36.39	38.51	37.84	36.01
1951	2	22	40.61	41.38	40.32	41.01	41.12	40.68	40.83	41.63	39.39	41.02	40.7	40.7	41.61	40.69	40.61	41.6	38.2	41.8	39.58	40.53	40.53	39.69	40.43	34.14	33.87	36.64	38.7	38.38	39.69	38.7	41.29	40.35	39.98	38.51	40.47	39.87	38.16
1951	2	23	40.81	41.58	40.53	41.21	41.32	40.87	41.02	41.83	39.6	41.22	40.9	40.89	41.81	40.88	40.81	41.81	38.43	42	39.79	40.73	40.73	39.89	40.62	34.38	34.11	36.86	38.91	38.6	39.89	38.9	41.48	40.55	40.18	38.72	40.67	40.07	38.37
1951	2	24	40.58	41.35	40.29	40.98	41.09	40.65	40.8	41.6	39.36	40.99	40.67	40.67	41.58	40.66	40.58	41.57	38.17	41.77	39.55	40.5	40.5	39.66	40.4	34.1	33.83	36.6	38.67	38.35	39.66	38.66	41.26	40.32	39.95	38.48	40.45	39.84	38.12
1951	2	25	40.76	41.53	40.47	41.16	41.27	40.82	40.97	41.78	39.55	41.17	40.85	40.85	41.76	40.83	40.76	41.76	38.37	41.95	39.74	40.68	40.68	39.84	40.57	34.32	34.05	36.8	38.86	38.54	39.84	38.85	41.43	40.5	40.13	38.67	40.62	40.02	38.31
1951	2	26	37.43	38.23	36.93	37.83	37.78	37.53	37.73	38.35	36.03	37.73	37.53	37.53	38.4	37.53	37.37	38.29	34.47	38.52	36.25	37.2	37.21	36.43	37.23	30.22	29.92	33.02	35.33	34.93	36.43	35.33	38.13	37.13	36.73	35.13	37.33	36.63	34.73
1951	2	27	38.59	39.38	38.16	38.99	38.99	38.68	38.86	39.54	37.25	38.93	38.69	38.68	30.25	38.68	38.55	30.19	27.18	30.26	37.46	28.96	28.96	37.62	38.39	31.64	31.35	34.34	36.56	36.18	37.62	36.55	39.28	38.3	37.91	36.36	38.48	37.81	35.97
1951	2	28	38.92	39.7	38.51	39.32	39.33	39	39.18	39.88	37.6	39.27	39.01	39.01	39.9	39.01	38.88	39.84	36.21	40.05	37.81	38.76	38.76	37.95	38.72	32.05	31.76	34.71	36.9	36.54	37.95	36.9	39.6	38.63	38.25	36.71	38.8	38.14	36.33
1951	3	1	43.21	43.98	34.27	44	34.81	42.38	42.53	35.25	42.08	34.92	42.57	42.12	34.7	41.77	42.88	34.62	32.69	34.59	42.49	41.98	41.97	43.86	43.58	38.7	38.54	40.86	43.95	35.61	44.01	42.49	43.86	43.85	34.16	42.81	35.8	43.52	33.68
1951	3	2	40.65	41.44	40.71	41.45	40.83	39.75	39.96	41.08	39.3	40.07	39.95	39.46	39.98	39.07	32.4	39.39	36.98	39.39	31.89	31.74	31.75	41.32	41.04	35.65	35.47	38.05	41.43	41.15	41.52	39.88	41.34	41.34	40.73	40.19	42.28	40.97	40.65
1951	3	3	38.78	39.58	38.7	39.59	38.82	37.82	38.08	39.08	37.27	38.05	38.03	37.51	37.98	37.09	37.95	37.31	34.67	37.32	37.45	36.83	36.82	39.47	39.19	33.43	33.22	36	39.6	39.21	39.71	37.96	39.49	39.5	38.89	38.28	40.46	39.1	38.69
1951	3	4	39.57	40.36	39.54	40.37	39.66	38.63	38.87	39.92	38.12	38.9	38.83	38.33	38.82	37.92	38.83	38.19	35.64	38.19	38.34	37.74	37.74	40.25	39.97	34.36	34.16	36.87	40.37	31.82	40.47	38.77	40.27	40.27	39.66	39.08	32.25	39.88	29.86
1951	3	5	38.44	39.24	38.33	39.25	38.45	37.47	37.73	38.72	36.89	37.67	37.67	37.15	37.61	36.73	37.57	36.93	34.25	36.94	37.06	36.42	36.42	39.12	38.85	33.02	32.8	35.62	39.26	38.85	39.37	37.61	39.15	39.16	38.55	37.93	40.13	38.76	38.33
1951	3	6	37.8	38.6	37.64	38.61	37.76	36.81	37.09	38.03	36.2	36.98	37.02	36.48	36.92	36.05	36.85	36.21	33.45	36.23	36.33	35.68	35.68	38.49	38.21	32.25	32.03	34.92	38.63	38.18	38.75	36.96	38.52	38.53	37.92	37.27	39.5	38.12	37.66
1951	3	7	39.44	40.23	39.4	40.24	39.52	38.5	38.74	39.78	37.98	38.75	38.7	38.19	38.68	37.78	38.68	38.04	35.48	38.04	38.19	37.59	37.58	40.11	39.84	34.21	34	36.72	40.24	39.89	40.34	38.63	40.14	40.14	39.53	38.95	41.1	39.75	39.37
1951	3	8	38.24	39.04	38.12	39.05	38.24	37.26	37.53	38.51	36.68	37.46	37.47	36.94	37.39	36.52	29.71	36.71	34	36.72	29.14	28.93	28.94	38.93	38.65	32.78	32.56	35.41	39.06	38.64	39.18	37.41	38.96	38.97	38.35	37.72	39.93	38.56	38.12
1951	3	9	39.46	40.25	30.25	40.26	30.77	38.52	38.76	31.26	38	30.87	38.72	38.21	30.67	37.81	38.7	30.44	28.06	30.42	38.22	37.61	37.61	40.14	39.86	34.23	34.03	36.75	40.26	39.91	40.36	38.66	40.16	40.17	39.55	38.97	41.12	39.77	39.4
1951	3	10	38.65	39.45	38.55	39.46	38.67	37.69	37.94	38.94	37.12	37.9	37.89	37.37	37.83	36.95	30.17	37.16	34.51	37.17	29.61	29.41	29.41	39.33	39.06	33.27	33.06	35.86	39.46	39.07	39.57	37.83	39.36	39.37	38.75	38.14	40.33	38.97	38.55
1951	3	11	40.46	32.11	40.5	31.86	40.62	31.32	39.76	40.87	31.14	39.86	31.47	31.15	39.78	30.89	32.19	39.18	36.74	39.18	31.67	31.52	31.52	41.13	40.85	35.42	35.23	37.84	41.24	40.95	41.33	39.68	41.15	31.72	40.54	39.99	42.09	30.99	40.45
1951	3	12	41.25	42.03	32.17	42.04	32.69	40.36	40.56	33.16	39.95	32.8	40.56	40.07	32.59	39.69	33.06	32.43	30.27	32.41	32.57	32.43	32.44	41.91	41.63	36.36	36.18	38.7	42.02	41.77	42.1	40.48	41.92	41.92	41.32	40.8	42.86	41.56	41.27
1951	3	13	39.32	40.11	30.1	40.12	30.62	38.38	38.62	31.11	37.85	30.72	38.58	38.07	30.52	37.66	30.92	30.28	27.89	30.27	30.37	30.19	30.19	31.43	39.72	34.06	33.86	36.59	40.12	31.56	40.23	38.51	40.02	40.03	39.42	38.83	32.01	39.63	29.6
1951	3	14	41.9	42.68	32.87	42.69	33.4	41.03	41.22	33.86	40.66	33.51	41.23	40.76	33.29	40.39	33.79	33.16	31.08	33.14	33.31	33.19	33.2	42.56	42.28	37.14	36.96	39.42	42.66	42.45	42.74	41.15	42.57	42.57	41.96	41.47	43.5	42.21	41.96
1951	3	15	42.21	42.98	33.2	43	33.73	41.35	41.52	34.18	40.99	33.84	41.54	41.07	33.62	40.71	41.76	33.5	31.45	33.47	41.35	40.81	40.81	42.86	42.58	37.5	37.33	39.76	42.96	42.77	43.03	41.46	42.87	42.86	42.26	41.78	43.8	42.51	42.27
1951	3	16	42.03	42.8	42.18	42.82	42.31	41.16	41.34	42.54	40.79	41.55	41.36	40.89	41.46	40.52	41.56	40.92	38.68	40.92	41.14	40.6	40.6	42.68	42.41	37.29	37.11	39.56	42.78	42.58	42.86	41.28	42.69	42.69	42.09	41.6	43.62	42.34	42.09
1951	3	17	42.1	42.87	42.26	42.89	42.38	41.24	41.41	42.61	40.87	41.63	41.43	40.96	41.53	40.59	34.01	41	38.77	41	33.54	33.42	33.43	42.75	42.48	37.37	37.2	39.64	42.85	42.66	42.93	41.35	42.76	42.76	42.16	41.67	43.69	42.41	42.16
1951	3	18	40.42	41.21	40.46	41.22	40.58	39.51	39.73	40.83	39.05	39.82	39.71	39.22	39.74	38.83	39.78	39.14	36.7	39.14	39.32	31.47	31.48	41.09	40.82	35.38	35.19	37.8	41.21	40.91	41.3	39.64	41.11	41.11	40.5	39.96	42.06	40.74	40.41
1951	3	19	39.4	40.2	39.36	40.21	39.49	38.46	38.7	39.74	37.94	38.72	38.66	38.16	38.64	37.75	38.64	38	35.44	38.01	38.15	37.55	37.54	40.08	39.8	34.16	33.96	36.68	40.21	39.85	40.31	38.6	40.11	40.11	39.5	38.91	41.07	39.72	39.34
1951	3	20	38.6	39.41	38.51	39.41	38.63	37.64	37.9	38.89	37.07	37.85	37.85	37.32	37.79	36.91	37.75	37.11	34.45	37.12	37.25	36.62	36.61	39.29	39.01	33.21	33	35.81	39.42	39.02	39.53	37.78	39.32	39.33	38.71	38.1	40.29	38.92	38.5
1951	3	21	40.57	41.36	40.62	41.37	40.74	39.66	39.87	40.99	39.21	39.98	39.86	39.37	39.89	38.98	39.94	39.3	36.88	39.3	39.48	38.9	38.9	41.24	40.96	35.55	35.36	37.96	41.35	32.86	41.44	39.79	41.25	41.26	40.65	40.11	33.23	40.88	30.91
1951	3	22	40.1	40.89	40.11	40.9	40.24	39.18	39.4	40.49	38.7	39.47	39.38	38.88	39.39	38.49	39.42	38.78	36.3	38.78	38.95	38.36	38.36	40.77	40.5	35	34.8	37.45	40.89	40.58	40.99	39.31	40.79	40.8	40.19	39.63	41.75	40.42	40.07
1951	3	23	37.54	38.35	37.36	38.35	37.48	36.54	36.83	37.76	35.91	36.7	36.75	36.22	36.64	35.78	36.57	35.93	33.14	35.94	36.03	35.38	35.38	38.23	37.96	31.95	31.72	34.64	38.37	37.91	38.5	36.69	38.27	38.28	37.66	37.01	39.25	37.86	37.39
1951	3	24	36.84	37.66	36.62	37.66	36.73	35.83	36.13	37.02	35.16	35.95	36.04	35.49	35.9	35.05	35.79	35.15	32.28	35.17	35.24	34.57	34.57	37.54	37.27	31.12	30.89	33.88	37.69	37.19	37.82	35.98	37.59	37.6	36.98	26.5	38.57	37.17	36.66
1951	3	25	38.06	38.86	37.92	38.87	38.04	37.08	37.35	38.31	36.48	37.26	37.28	36.76	37.2	36.33	37.14	36.5	33.78	36.51	36.62	35.98	35.98	38.75	38.47	32.56	32.35	35.21	38.88	38.45	39	37.22	38.78	38.79	38.17	37.54	39.76	38.38	37.93
1951	3	26	39.43	40.22	39.39	40.23	39.51	38.49	38.73	39.77	37.97	38.75	38.69	38.18	38.67	37.78	38.67	38.03	35.47	38.04	38.18	37.58	37.57	40.11	39.83	34.2	33.99	36.71	40.23	39.88	40.33	38.62	40.13	40.14	39.52	38.94	41.09	39.74	39.37
1951	3	27	38.34	39.15	38.23	39.15	38.35	37.37	37.64	38.62	36.79	37.57	37.58	37.05	37.51	36.63	37.46	36.82	34.13	36.83	36.95	36.31	36.31	39.03	38.75	32.9	32.69	35.52	39.17	38.75	39.28	37.52	39.06	39.07	38.45	37.83	40.03	38.66	38.23
1951	3	28	37.58	38.39	37.41	38.4	37.53	36.59	36.87	37.81	35.96	36.75	36.8	36.26	36.69	35.83	36.62	28.35	25.74	28.34	36.08	35.43	35.43	38.28	38	32	31.78	34.69	38.42	37.96	38.54	36.74	38.31	38.32	37.71	37.05	39.29	37.91	37.43
1951	3	29	36.56	37.38	36.31	37.38	36.43	35.54	35.84	36.72	34.85	35.64	35.75	35.2	35.59	34.75	35.48	34.84	31.93	34.85	34.92	34.24	34.24	37.26	36.98	30.78	30.55	33.57	37.41	36.89	37.54	35.69	37.31	37.32	36.7	36	38.3	36.88	36.36
1951	3	30	39.26	40.05	39.21	40.06	39.33	38.31	38.55	39.59	37.78	38.56	38.51	38	38.48	37.59	30.85	37.84	35.26	37.84	30.3	30.12	30.12	39.94	39.66	33.99	33.79	36.52	40.06	39.7	40.17	38.45	39.96	39.97	39.35	38.76	40.92	39.57	39.18
1951	3	31	41.41	42.19	41.52	42.2	41.64	40.53	40.72	41.88	40.12	40.88	40.72	40.24	40.79	39.86	33.24	40.23	37.91	40.23	32.75	32.62	32.62	42.07	41.79	36.55	36.37	38.88	42.18	41.94	42.26	40.65	42.08	42.08	41.48	40.97	43.02	41.72	41.44
1951	4	1	41.89	42.47	39.28	42.12	39.24	42.39	41.28	39.5	41.15	40.12	42.49	42.08	40	41.47	40.21	39.35	37.08	39.44	39.44	39.4	39.4	42.48	41.85	36.3	36.08	38	42.63	41.62	43.39	39.69	41.27	42.61	42.53	39.34	42.31	41.92	39.29
1951	4	2	43.67	44.27	41.25	43.93	41.25	37.21	43.12	41.49	36.47	42.15	37.32	37.08	42.01	36.67	35.91	41.44	39.37	41.52	35.28	35.53	35.53	44.21	43.66	38.24	38.08	39.86	44.23	43.39	45.05	41.44	43.04	44.32	44.23	41.13	44.07	43.72	41.16
1951	4	3	41.47	42.05	38.82	41.7	38.78	41.95	40.85	39.04	40.68	39.65	42.05	41.63	39.54	41.02	39.72	38.86	36.54	38.95	38.95	38.9	38.9	42.07	41.43	35.85	35.61	37.57	42.25	41.2	43	39.28	40.86	42.21	42.14	38.92	41.9	41.5	38.86
1951	4	4	39.59	40.15	36.74	39.79	36.67	39.95	38.92	36.94	38.54	37.52	40.05	39.6	37.43	38.95	31.14	36.66	34.13	36.76	30.38	30.54	30.55	40.25	39.53	33.82	33.51	35.63	40.57	39.34	41.26	37.44	39.01	40.42	40.36	37.04	40.06	39.6	36.9
1951	4	5	30.39	38.57	35.01	38.21	34.92	31.2	30.01	35.21	30.05	35.75	31.3	30.97	35.68	30.45	35.7	34.83	32.13	34.94	34.82	34.7	34.7	38.74	30.6	32.13	31.76	34.02	39.17	37.8	31.79	35.92	29.46	38.93	38.88	35.48	38.52	38.02	35.27
1951	4	6	37.1	37.63	33.98	37.27	33.87	37.29	36.35	34.16	35.71	34.68	37.39	36.9	34.63	36.2	34.61	33.73	30.93	33.85	33.7	33.56	33.55	37.83	37	31.12	30.71	33.05	38.33	36.87	30.93	35	36.55	38.04	38	34.54	37.6	37.08	34.3
1951	4	7	39.82	40.37	36.98	40.02	36.92	40.19	39.15	37.19	38.79	37.77	40.28	39.84	37.68	39.19	37.78	36.92	34.42	37.02	36.96	36.87	36.87	40.46	39.75	34.06	33.76	35.86	40.76	39.56	41.47	37.66	39.23	40.63	40.57	37.26	40.27	39.82	37.13
1951	4	8	41.03	41.6	38.33	41.25	38.28	41.48	40.4	38.55	40.18	39.15	41.58	41.16	39.04	40.53	39.21	38.34	35.98	38.44	38.42	38.36	38.36	41.65	40.98	35.37	35.12	37.12	41.86	40.77	42.59	38.85	40.43	41.79	41.72	38.48	41.47	41.05	38.4
1951	4	9	40.32	40.88	29.84	40.53	30.28	40.72	39.66	30.74	39.36	31.67	40.82	40.38	31.51	39.74	31.98	31.13	28.77	31.21	31.25	31.43	31.43	40.95	40.26	34.6	34.32	36.38	41.22	40.06	41.93	38.15	39.72	41.11	32.97	37.76	40.77	40.33	37.65
1951	4	10	40.73	41.3	30.3	40.95	30.74	41.16	40.09	31.21	39.84	32.14	41.26	40.83	31.97	40.2	32.47	31.62	29.31	31.69	31.75	31.94	31.94	41.36	40.68	35.05	34.79	36.81	41.59	40.47	42.32	38.56	40.14	41.51	33.37	38.18	41.18	40.75	38.09
1951	4	11	40.09	32.88	37.28	32.33	37.22	33.38	39.43	37.49	32.39	38.07	33.49	33.19	37.98	32.71	38.1	37.23	34.76	37.34	37.28	37.2	37.2	40.73	40.02	34.35	34.06	36.14	41.01	39.83	41.72	37.93	39.5	32.55	40.83	37.53	40.54	31.69	37.41
1951	4	12	40.01	40.57	37.2	40.22	37.14	40.4	39.35	37.41	39.02	37.99	40.5	40.05	37.9	39.41	38.02	37.15	34.67	37.25	37.2	37.12	37.12	40.66	39.95	34.27	33.98	36.07	40.94	39.76	41.65	37.86	39.42	40.82	40.76	37.46	40.47	40.02	37.34
1951	4	13	41.35	34.15	38.68	33.61	38.64	34.73	40.72	38.9	33.82	32.84	34.83	34.56	32.66	34.1	39.58	32.34	30.09	32.41	38.8	38.74	38.74	41.95	41.3	35.72	35.47	37.45	42.14	41.08	34.87	39.16	40.74	33.75	42.02	38.8	41.78	32.96	38.73
1951	4	14	41.34	34.15	38.67	33.61	38.63	34.72	40.72	38.9	33.82	39.5	34.83	34.56	39.39	34.1	39.57	38.71	36.38	38.81	38.79	38.74	38.74	41.95	41.3	35.71	35.47	37.44	42.14	41.08	42.88	39.16	40.74	33.75	42.02	38.79	41.78	32.96	38.72
1951	4	15	37.5	30.26	34.41	29.71	34.31	30.62	36.75	34.6	29.44	35.13	30.72	30.39	35.08	29.85	28.68	34.2	31.44	34.31	27.86	27.98	27.98	38.21	37.4	31.54	31.15	33.46	38.68	37.26	39.31	35.39	36.93	30.07	38.37	34.93	37.99	29.07	34.71
1951	4	16	37.7	30.47	34.64	29.91	34.54	30.84	36.97	34.83	29.68	35.37	30.94	30.61	35.31	30.08	28.92	34.44	31.7	34.55	28.11	28.23	28.23	38.41	37.61	31.77	31.38	33.67	38.87	37.47	39.5	35.59	37.14	30.27	38.57	35.14	38.19	29.28	34.92
1951	4	17	38.85	31.63	35.91	31.08	35.83	32.07	38.15	36.11	30.98	36.67	32.17	31.85	36.6	31.35	36.65	35.78	33.18	35.89	35.8	35.69	35.69	39.53	38.77	33.01	32.67	34.86	39.9	38.6	40.57	36.71	38.27	31.37	39.66	36.29	39.32	30.44	36.12
1951	4	18	39	39.55	36.08	39.19	36	39.32	38.3	36.28	37.87	36.84	39.41	38.96	36.76	38.29	36.83	35.96	33.37	36.07	35.98	29.82	29.82	39.67	38.92	33.17	32.84	35.01	40.03	38.75	40.71	36.86	38.42	39.85	39.8	36.44	39.47	39	36.28
1951	4	19	41.39	41.97	38.73	41.62	38.69	41.87	40.77	38.95	40.59	39.56	41.97	41.55	39.45	40.93	33.25	38.77	36.44	38.86	32.54	32.75	32.75	42	41.35	35.77	35.53	37.5	42.18	41.13	42.93	39.21	40.79	42.14	42.07	38.84	41.83	41.42	38.78
1951	4	20	39.51	32.3	28.95	31.75	29.37	32.77	38.83	29.85	31.74	30.76	32.88	32.57	30.6	32.08	31.04	30.19	27.74	30.27	30.28	30.45	30.45	40.17	39.44	33.73	33.42	35.55	40.49	39.26	41.19	37.37	38.93	40.34	32.21	36.96	39.98	31.11	36.81
1951	4	21	42.93	43.53	40.44	43.18	40.42	43.51	42.36	40.67	35.63	41.31	43.61	43.22	41.18	42.63	41.44	40.58	38.42	40.66	40.7	40.69	40.69	35.95	42.91	37.44	37.26	39.09	43.57	35.14	44.36	40.72	42.31	43.61	43.53	40.39	35.66	42.98	31.83
1951	4	22	40.21	40.78	37.42	40.42	37.36	40.61	39.56	37.63	39.25	38.22	40.71	40.27	38.13	39.63	38.25	37.38	34.93	37.49	37.44	37.36	37.36	33.3	40.15	34.49	34.2	36.27	41.12	32.44	41.84	38.05	39.62	41.01	40.95	37.66	32.98	40.22	28.99
1951	4	23	38.29	38.83	35.3	38.47	35.21	38.56	37.58	35.49	37.06	36.04	38.66	38.19	35.97	37.51	29.61	35.13	32.46	35.24	28.81	28.95	28.96	38.99	38.21	32.41	32.05	34.28	39.4	38.05	40.05	36.17	37.72	39.17	39.13	35.73	38.77	38.28	35.54
1951	4	24	40.95	41.52	38.23	41.16	38.19	41.39	40.31	38.45	40.08	39.05	41.49	41.06	38.95	40.44	39.11	38.24	35.87	38.34	38.31	38.25	38.25	41.56	40.89	35.28	35.02	37.03	41.78	40.68	42.51	38.77	40.34	41.71	41.64	38.39	41.39	40.96	38.31
1951	4	25	38.52	39.07	35.55	38.71	35.46	38.81	37.81	35.75	37.32	36.3	38.9	38.44	36.23	37.76	36.27	35.4	26.47	35.51	35.4	35.29	35.29	39.21	38.44	32.66	32.3	34.52	39.6	38.28	40.26	36.39	37.95	39.39	39.34	35.96	39	38.51	35.78
1951	4	26	38.42	38.96	35.44	38.6	35.35	38.7	37.71	35.63	37.21	36.18	38.79	38.33	36.11	37.65	36.15	35.28	26.34	35.39	35.28	35.17	35.17	39.11	38.34	32.55	32.19	34.41	39.51	38.18	40.17	36.29	37.85	39.3	39.25	35.86	38.9	38.41	35.67
1951	4	27	38.56	39.1	27.89	38.74	28.3	38.84	30.55	28.78	37.36	29.67	38.94	38.47	29.53	37.8	36.31	29.06	26.51	29.15	35.45	35.33	35.33	39.24	31.13	32.69	32.34	34.55	39.63	38.31	40.3	36.43	37.98	39.43	39.38	36	39.03	38.55	35.81
1951	4	28	38.85	39.4	35.91	39.04	35.83	39.16	38.15	36.11	37.69	36.67	39.25	38.79	36.6	38.12	36.65	35.78	33.18	35.89	35.8	35.69	35.69	39.53	38.77	33.01	32.67	34.86	39.9	38.6	40.57	36.71	38.27	39.71	39.66	36.29	39.32	38.85	36.12
1951	4	29	39.22	39.77	36.32	39.41	36.25	39.55	38.53	36.53	38.12	37.09	39.65	39.19	37.01	38.53	37.09	36.22	33.65	36.33	36.24	36.15	36.14	39.89	39.15	33.41	33.09	35.24	40.23	38.97	40.91	37.08	38.64	40.06	40.01	36.66	39.69	39.22	36.51
1951	4	30	39.28	39.84	36.39	39.48	36.32	39.62	38.6	36.6	38.19	37.16	39.72	39.26	37.08	38.6	30.77	36.29	33.73	36.4	30	30.17	30.17	39.95	39.21	33.48	33.16	35.31	40.29	39.03	40.97	37.14	38.7	40.12	40.07	36.73	39.75	39.28	36.57
1951	5	1	36.69	35.93	32.24	36.11	32.23	34.15	35.06	32.41	32.69	31.97	34.14	33.78	32.45	33.52	31.29	31.38	28.8	31.6	30.93	30.56	30.56	35.09	35.22	35.03	34.04	35.63	38.13	35.12	36.15	35.74	36.55	37.38	36.21	35.9	34.23	36.13	34.25
1951	5	2	38.04	37.29	33.71	37.47	33.73	35.59	36.47	33.9	34.22	33.49	35.59	35.24	33.95	35	27.16	32.93	24.92	33.14	26.78	26.65	26.65	30.04	36.61	36.32	35.39	36.92	39.31	29.87	37.41	37.01	37.88	38.65	37.47	37.2	29.27	37.48	28.29
1951	5	3	35.15	27.82	30.57	27.79	30.54	26.53	33.47	30.72	25.14	30.25	26.52	26.22	30.75	26.01	29.54	29.63	21.32	29.86	29.14	28.76	28.76	33.58	33.64	33.56	32.5	34.17	29.04	33.62	34.72	34.31	35.04	28.79	34.79	34.43	32.69	27.51	32.71
1951	5	4	32.59	25.24	21.19	25.22	21.46	23.8	30.81	21.8	22.24	21.58	23.78	23.45	22	23.21	26.61	21.04	18.11	21.27	26.14	25.76	25.75	31.07	31	31.11	29.94	31.73	34.57	31.11	32.34	31.93	32.53	26.39	25.41	31.98	30.12	24.95	30.14
1951	5	5	34.91	34.14	30.31	34.33	30.27	32.26	33.22	30.46	24.87	29.98	32.25	31.87	30.48	31.59	29.26	29.35	26.58	29.59	28.86	28.48	28.48	33.35	33.39	24.9	24.09	26	36.59	33.39	34.5	26.49	34.81	35.72	34.56	34.2	32.45	34.36	32.47
1951	5	6	28.34	27.4	30.13	27.38	30.09	26.1	26.98	30.27	24.68	29.79	26.08	25.78	30.29	25.56	29.07	29.16	26.37	29.39	28.66	28.28	28.28	33.18	27.05	33.17	32.1	33.78	36.44	33.22	34.34	26.33	27.91	28.4	34.41	34.04	32.28	27.1	32.3
1951	5	7	35.47	34.7	30.92	34.88	30.89	32.86	33.8	31.07	31.31	30.61	32.84	32.47	31.1	32.19	29.9	29.99	27.28	30.22	29.51	29.13	29.13	33.9	33.96	33.86	32.82	34.47	37.07	33.93	35.02	34.61	35.36	36.24	35.08	34.74	33.01	34.91	33.03
1951	5	8	31.37	30.45	33.41	30.42	33.43	29.32	30.11	33.6	28.1	33.18	29.31	29.04	33.64	28.86	32.52	32.61	30.15	32.83	32.19	31.82	31.82	36.15	30.16	36.06	35.12	36.66	39.07	36.18	37.15	36.75	30.88	31.23	37.22	36.94	35.31	30.13	35.33
1951	5	9	33	38.66	35.18	38.83	35.23	37.04	31.81	35.39	35.75	35.01	37.04	36.7	35.45	36.48	34.38	34.47	32.18	34.68	34.09	33.73	33.73	31.37	31.84	37.62	36.74	38.21	40.49	31.2	38.67	38.27	32.48	39.91	38.73	38.5	30.63	38.84	29.65
1951	5	10	31.36	37.01	33.41	37.19	33.42	35.3	30.11	33.6	33.91	33.18	35.29	34.94	33.64	34.7	26.85	32.61	30.14	32.83	26.46	26.33	26.33	36.15	30.16	36.06	35.11	36.66	31.32	36.18	37.15	36.75	30.88	38.39	37.22	29.35	35.31	37.21	35.33
1951	5	11	35.2	40.87	37.57	41.04	37.66	39.38	34.09	37.81	38.24	37.48	39.39	39.08	37.89	38.88	36.89	36.99	34.93	37.18	36.66	36.31	36.31	39.91	34.11	39.72	38.94	40.3	42.4	39.93	40.71	40.31	34.64	41.96	40.78	33.02	39.14	41.04	39.18
1951	5	12	33.1	38.76	35.3	38.93	35.34	37.15	31.91	35.51	35.87	35.13	37.15	36.82	35.57	36.59	34.5	34.59	26.75	34.8	34.21	33.85	33.85	37.85	31.95	37.72	36.85	38.31	40.58	37.88	38.77	38.36	32.59	40.01	38.83	38.6	37.04	38.94	37.08
1951	5	13	44.14	36.86	40.34	36.82	34.22	36.1	42.79	34.52	35.3	34.54	36.12	35.92	34.8	35.81	34.12	34.24	32.54	34.39	33.9	33.79	33.8	42.41	42.9	42.15	41.48	42.72	44.61	42.42	43.08	35.08	43.88	37.17	43.14	43.04	41.69	36.5	41.73
1951	5	14	43.51	36.23	39.66	36.19	39.78	35.44	42.14	39.93	34.6	39.63	35.45	35.25	40.01	35.13	33.41	39.18	37.32	39.36	33.17	33.06	33.06	41.79	42.25	41.55	40.86	42.13	44.06	41.81	42.5	42.1	43.26	36.59	42.56	42.44	41.06	35.87	41.1
1951	5	15	35.36	41.03	37.75	41.2	37.83	39.55	34.25	37.99	38.42	37.66	39.56	39.25	38.06	39.05	31.4	37.17	35.13	37.36	31.11	31	31	40.07	34.27	39.87	39.1	40.45	42.53	40.08	34.08	40.46	34.8	42.11	40.93	40.76	39.3	41.2	39.34
1951	5	16	35.09	40.76	30.86	40.93	31.3	39.27	33.98	31.61	38.12	31.56	39.27	38.96	31.86	38.76	31.1	31.21	29.23	31.38	30.8	30.69	30.69	33.42	34	39.62	38.84	40.2	42.3	33.25	40.61	40.22	34.54	41.86	33.69	32.91	32.72	40.93	31.75
1951	5	17	41.1	40.37	37.03	40.54	37.11	38.85	39.64	37.27	37.68	36.92	38.86	38.54	37.34	38.34	36.32	36.42	34.31	36.61	36.08	35.73	35.72	39.42	39.76	39.24	38.45	39.83	41.97	39.44	40.25	39.85	40.89	41.5	40.32	40.13	38.64	40.54	38.68
1951	5	18	42.06	41.34	38.08	41.5	38.17	39.87	40.63	38.33	38.77	38	39.88	39.58	38.4	39.39	37.42	37.52	35.51	37.71	37.2	36.85	36.85	40.36	40.75	40.16	39.41	40.75	42.8	40.38	41.14	40.75	41.83	42.4	41.21	41.05	39.61	41.5	39.64
1951	5	19	41.05	33.75	36.98	33.71	37.05	32.81	39.58	37.21	31.81	31.07	32.82	32.59	37.28	32.44	36.26	30.71	28.68	30.88	36.02	35.67	35.66	39.37	39.71	39.2	38.4	39.78	41.92	39.39	40.2	39.81	40.84	41.45	40.27	40.08	38.59	33.41	38.63
1951	5	20	38.55	31.24	34.27	31.21	34.3	30.15	37	34.46	28.99	34.07	30.15	29.89	34.52	29.72	33.42	33.51	31.13	33.72	33.11	32.74	32.74	36.92	37.14	28.38	27.72	29.46	39.75	36.95	37.88	37.48	38.39	39.12	37.95	37.69	36.09	30.91	36.12
1951	5	21	39.65	38.91	28.86	39.08	29.26	37.3	38.13	29.58	36.04	29.5	37.31	36.98	29.82	36.75	34.66	29.11	26.93	29.29	34.39	34.02	34.02	38	38.27	37.86	37	38.45	40.7	38.02	38.9	38.5	39.46	40.14	31.97	38.74	37.19	39.09	37.22
1951	5	22	35.85	35.08	31.33	35.26	31.31	27.27	28.13	31.49	25.93	31.03	27.26	26.97	31.52	26.77	30.33	30.42	27.75	30.65	29.95	29.57	29.57	34.27	28.19	34.23	33.2	34.83	37.4	34.3	35.37	34.96	35.73	36.6	35.43	35.1	33.39	35.29	33.41
1951	5	23	38.27	30.96	33.96	30.92	33.98	29.85	36.7	34.15	28.67	33.75	29.85	29.59	34.2	29.41	33.09	33.19	30.78	33.4	32.78	32.41	32.41	36.65	36.85	36.54	35.62	37.14	39.51	36.67	37.62	37.22	38.11	31.7	37.69	29.83	35.81	30.63	35.84
1951	5	24	40.33	33.03	29.6	32.99	30.01	32.05	38.84	30.33	31	30.26	32.05	31.81	30.58	31.66	35.44	29.89	27.78	30.07	35.18	34.82	34.82	38.67	38.97	38.51	37.68	39.1	41.3	38.69	39.54	39.14	40.13	33.62	32.61	31.8	37.87	32.69	37.91
1951	5	25	37.72	36.97	26.77	37.15	27.13	35.25	36.13	27.46	33.86	27.34	35.25	34.9	27.69	34.65	32.47	26.91	24.53	27.1	32.14	31.77	31.77	36.11	36.29	36.02	35.07	36.62	39.03	36.14	37.11	36.71	37.57	38.35	37.18	36.89	35.26	37.17	35.29
1951	5	26	39.34	38.6	35.12	38.77	35.16	36.97	37.81	35.33	35.69	34.95	36.97	36.64	35.39	36.42	34.31	34.41	32.11	34.61	34.02	33.66	33.66	37.69	37.95	37.56	36.69	38.16	32.68	37.72	38.61	38.21	39.16	39.85	38.68	38.44	36.88	38.78	36.91
1951	5	27	43.21	35.93	39.33	35.89	39.45	35.12	41.83	39.6	34.26	39.29	35.13	34.92	39.68	34.8	38.73	38.83	36.95	39.02	38.55	38.2	38.2	41.5	41.94	41.26	32.38	33.89	43.8	41.51	42.22	41.82	42.97	36.31	42.28	42.15	40.76	35.57	40.8
1951	5	28	39.39	45.09	42.12	45.25	36.04	43.84	38.43	36.33	42.98	36.38	43.86	43.6	36.62	43.45	36	36.12	34.59	36.26	35.82	35.72	35.72	37.64	38.43	43.72	43.13	44.29	46.04	37.45	44.61	44.22	38.76	45.87	44.67	37.03	37.02	45.22	36.06
1951	5	29	34.59	40.25	36.91	40.43	36.98	38.73	33.45	37.14	37.55	36.79	38.73	38.42	37.21	38.21	30.52	36.29	34.17	36.49	30.21	30.1	30.1	39.31	33.48	30.7	30.15	31.77	41.87	39.33	40.15	39.75	34.04	41.39	40.21	40.02	38.53	40.43	38.57
1951	5	30	42.77	42.05	38.84	42.21	38.95	40.62	41.36	39.1	39.56	38.79	40.64	40.34	39.18	40.16	38.22	38.32	36.39	38.51	38.03	37.68	37.68	41.06	41.48	40.84	40.11	41.42	43.41	41.07	41.8	41.4	42.53	43.05	41.87	41.72	40.31	42.21	40.35
1951	5	31	36.02	41.7	38.47	41.86	38.57	40.25	34.94	38.72	39.17	38.4	40.26	39.97	38.8	39.78	37.82	37.93	35.95	38.11	37.62	37.27	37.27	40.72	34.96	32.07	31.59	33.14	43.11	40.73	34.69	41.08	35.45	42.73	41.54	41.39	39.96	41.86	40
1951	6	1	41.21	40.1	33.82	40.14	33.82	38.77	39.9	34.17	37.76	33.54	38.6	38.4	34.26	38.4	37.63	33.59	32.11	33.56	37.25	37.21	37.21	41.06	40.16	42.11	40.56	41.37	36.44	41.39	41.18	40.69	41.26	41.34	36.13	41.5	40.8	40.11	40.43
1951	6	2	37.18	35.94	35.54	35.8	35.55	35.13	36.21	35.89	34.31	35.29	34.96	34.82	35.99	34.86	39.38	35.35	34.01	35.32	39.03	38.99	38.99	36.98	36.32	43.55	42.11	42.87	44.73	37.13	42.7	42.19	36.89	42.85	37.65	43.06	36.82	35.46	35.63
1951	6	3	41.26	34.37	39.72	34.24	39.41	33.49	39.95	39.62	32.59	38.84	33.31	33.17	39.56	33.21	37.68	38.82	32.16	38.83	37.3	37.26	37.26	41.1	40.21	42.15	40.61	41.41	43.38	41.44	41.22	40.74	41.3	35.01	42.43	34.94	40.85	33.9	40.48
1951	6	4	38.45	37.34	36.73	37.38	36.41	35.89	37.07	36.63	34.73	35.8	35.71	35.5	36.57	35.49	34.63	35.75	28.85	35.78	34.2	34.15	34.15	38.34	37.34	39.64	37.91	38.8	40.96	38.69	38.59	38.15	38.54	38.76	39.8	38.85	38.04	37.35	37.66
1951	6	5	36.37	29.47	28.67	29.35	28.63	28.39	34.94	29.01	27.22	28.28	28.18	28.02	29.09	28.04	32.37	28.29	26.39	28.3	31.9	31.84	31.84	30.63	35.2	37.77	35.9	36.86	39.16	30.81	36.63	36.22	36.5	30.44	31.58	30.24	30.35	29.02	29.14
1951	6	6	38.76	37.65	31.22	37.69	31.2	36.21	37.39	31.56	35.08	30.88	36.03	35.83	31.65	35.82	34.97	30.91	29.22	30.91	34.54	34.5	34.5	32.98	37.65	39.92	38.21	39.09	41.22	33.15	38.88	38.43	38.85	39.05	33.83	39.15	32.75	37.66	31.54
1951	6	7	31.95	36.47	29.97	36.52	29.94	34.99	30.85	30.31	33.79	29.61	34.8	34.59	30.4	34.58	33.69	29.63	27.83	29.63	33.25	33.2	33.2	37.49	30.96	38.87	37.08	38	40.21	37.85	37.78	37.35	31.74	37.96	32.73	38.02	37.17	36.5	36.79
1951	6	8	29.74	34.26	27.63	34.31	27.58	32.69	28.59	27.96	31.37	27.22	32.49	32.27	28.04	32.25	31.3	27.22	25.23	27.24	30.81	30.76	30.76	35.32	28.7	29.47	27.9	29.08	38.31	35.69	35.7	35.31	29.57	35.9	30.66	35.9	34.96	34.3	34.58
1951	6	9	31.8	30.68	29.67	30.73	29.29	28.96	30.27	29.55	27.44	28.58	28.73	28.5	29.47	28.48	27.41	28.48	26.09	28.56	26.85	26.79	26.79	26.14	30.52	26.26	24.46	25.75	28.32	26.35	32.34	32.01	32.01	32.56	33.55	32.45	25.77	30.73	24.55
1951	6	10	31.93	30.81	29.81	30.86	29.42	29.09	30.4	29.69	27.58	28.72	28.86	28.63	29.6	28.61	22.37	28.62	26.24	28.7	21.78	21.81	21.81	31.93	30.65	33.8	31.64	32.73	35.33	32.31	32.46	32.13	32.14	32.68	33.67	32.58	31.5	30.86	31.11
1951	6	11	29.71	28.59	27.45	28.64	27.04	26.78	28.13	27.32	25.15	26.31	26.53	26.3	27.23	26.27	19.96	26.2	23.62	26.29	19.32	19.35	19.35	29.75	28.38	31.82	29.51	30.66	33.41	30.14	24.37	23.4	29.96	30.6	31.59	30.44	29.28	28.64	28.88
1951	6	12	32.71	31.59	30.64	31.64	30.26	29.91	31.2	30.52	28.44	29.57	29.68	29.46	30.44	29.44	28.4	29.48	27.17	29.55	27.86	27.8	27.8	32.7	31.45	34.5	32.39	33.45	29.11	33.08	27.19	26.17	32.91	33.41	34.41	33.33	32.29	31.64	31.89
1951	6	13	29.15	27.89	32.84	27.77	32.48	26.75	27.98	32.73	25.49	31.82	26.52	26.36	32.65	26.38	30.65	31.75	29.62	31.8	30.15	30.1	30.1	29.07	28.09	28.94	27.32	28.53	30.9	29.27	29.14	34.76	28.99	28.97	36.36	35.32	28.77	27.45	27.55
1951	6	14	28.11	32.64	25.9	32.69	25.84	31	26.92	26.23	29.59	25.45	30.78	30.56	26.3	30.54	24.35	25.44	23.31	25.47	23.8	23.83	23.83	28.06	27.03	35.44	33.4	34.43	36.91	28.26	34.17	27.14	27.98	34.38	35.39	34.33	27.73	32.68	26.52
1951	6	15	33.79	32.67	25.94	32.72	25.88	31.03	32.31	26.27	29.63	25.49	30.82	30.59	26.34	30.58	29.57	25.48	23.35	25.51	29.05	29	28.99	33.76	32.56	35.47	33.43	34.46	30.04	34.13	34.21	33.84	33.97	34.41	29.16	34.37	33.37	32.71	32.98
1951	6	16	30.25	29	34.02	28.87	33.67	27.9	29.11	33.91	26.71	33.02	27.68	27.52	33.84	27.55	31.85	32.96	30.92	33	31.37	31.32	31.32	35.83	29.22	37.35	35.45	36.42	38.75	36.19	36.18	35.79	30.08	30	37.4	29.78	35.48	28.55	35.09
1951	6	17	31.81	30.56	35.67	30.43	35.34	29.52	30.71	35.57	28.41	34.71	29.32	29.16	35.5	29.19	33.55	34.66	32.76	34.7	33.1	33.05	33.05	31.69	30.82	38.74	36.95	37.87	40.1	31.87	37.65	37.23	31.61	31.46	38.86	31.28	31.44	30.11	30.23
1951	6	18	33.09	31.84	37.03	31.71	36.7	30.85	32.01	36.92	29.81	36.1	30.66	30.5	36.86	30.54	34.93	36.05	34.26	36.08	34.5	34.46	34.46	32.95	32.12	39.88	38.17	39.06	41.2	33.12	38.85	38.4	32.86	32.64	40.06	32.51	32.72	31.38	31.51
1951	6	19	37.7	30.81	35.94	30.68	35.61	29.79	36.31	35.84	28.69	34.99	29.58	29.43	35.77	29.46	33.82	34.94	33.06	34.97	33.37	33.33	33.33	31.94	36.57	31.55	30.13	31.25	33.42	32.12	37.89	37.46	37.81	31.69	39.1	31.52	31.69	30.36	30.48
1951	6	20	38.27	37.15	36.54	37.2	36.21	35.7	36.89	36.44	34.54	35.6	35.52	35.31	36.37	35.3	34.43	35.55	33.72	35.58	34	33.95	33.95	32.5	37.15	32.05	30.67	31.77	40.8	32.67	38.42	37.98	38.37	38.59	39.63	32.07	32.26	37.17	31.05
1951	6	21	31.59	36.11	35.43	36.16	35.1	34.62	30.48	35.33	33.39	34.47	34.42	34.21	35.26	34.2	28.12	34.41	32.49	34.45	27.63	27.67	27.67	37.14	30.59	31.12	29.67	30.8	39.9	37.49	37.44	37.02	31.39	37.62	38.65	37.67	36.81	36.14	36.43
1951	6	22	34.26	33.14	26.43	33.19	26.38	31.52	32.78	26.76	30.14	26	31.31	31.08	26.84	31.07	30.08	25.99	23.9	26.01	29.56	29.51	29.51	34.22	33.04	35.88	33.88	34.89	37.34	34.59	34.65	34.27	34.42	34.85	29.6	28.21	33.83	33.18	33.45
1951	6	23	36.87	35.76	35.06	35.8	34.72	34.25	35.46	34.95	33.01	34.09	34.05	33.84	34.88	33.83	27.74	28.85	26.99	34.07	32.46	27.28	27.28	36.79	35.72	30.8	29.33	30.47	39.6	37.15	31.1	36.69	37	37.29	38.32	30.73	36.46	35.78	36.08
1951	6	24	34.15	33.03	26.32	33.08	26.26	31.41	32.67	26.65	30.02	25.88	31.19	30.97	26.72	30.95	29.96	25.87	23.78	25.9	29.45	29.39	29.39	34.11	32.93	35.79	33.77	34.79	37.25	34.48	28.54	34.17	34.32	34.75	29.5	34.71	33.73	33.07	33.34
1951	6	25	39.33	38.21	37.66	38.26	37.34	36.8	37.97	37.56	35.7	36.75	36.63	36.42	37.5	36.42	35.58	36.71	29.89	36.73	35.17	35.12	35.12	39.2	38.23	40.42	38.75	39.62	41.71	39.55	39.41	38.96	39.41	39.58	40.62	39.69	38.92	38.23	38.54
1951	6	26	37.7	36.58	35.94	36.63	35.6	35.11	36.31	35.83	33.91	34.98	34.92	34.71	35.76	34.7	28.63	34.93	27.97	34.97	28.16	28.2	28.2	37.6	36.57	38.97	37.19	38.1	33.41	32.12	37.88	37.45	37.81	38.06	39.09	38.13	31.69	36.61	36.9
1951	6	27	30.81	35.33	28.76	35.38	28.73	33.81	29.68	29.1	32.54	28.38	33.61	33.39	29.18	33.38	27.28	28.38	26.49	28.4	26.77	26.81	26.81	30.71	29.79	37.85	35.99	36.94	39.23	30.89	36.71	36.3	30.62	36.9	31.66	30.32	30.43	35.36	29.22
1951	6	28	31.56	36.08	29.56	36.13	29.53	34.59	30.45	29.9	33.36	29.19	34.39	34.18	29.98	34.17	28.09	29.2	27.38	29.21	27.6	27.64	27.64	37.11	30.56	38.52	36.71	37.63	39.88	37.47	37.41	36.99	31.36	37.59	32.36	37.64	36.78	36.11	36.4
1951	6	29	38.6	37.49	31.05	37.53	31.03	36.05	37.23	31.39	29.68	30.71	35.87	35.66	31.48	35.65	34.8	30.74	29.03	30.73	34.37	34.32	34.32	38.49	37.49	39.77	38.05	38.94	41.09	38.84	38.73	38.29	38.69	38.9	33.68	32.39	38.19	37.51	37.81
1951	6	30	33.89	38.42	32.04	38.46	32.03	37.02	32.84	32.39	35.92	31.72	36.85	36.64	32.47	36.64	35.81	31.76	30.13	31.75	35.4	35.35	35.35	39.41	32.95	40.61	31.89	32.95	41.89	39.75	33.6	32.47	33.65	39.77	34.56	39.89	39.13	38.44	38.75
1951	7	1	34.18	29.05	28.7	28.89	28.8	28.69	33.51	29.05	27.86	29.23	28.62	28.61	29.29	28.49	32.33	29.21	27.02	29.39	31.75	32.67	32.67	35.15	33.11	37.59	29.74	30.59	36.35	35.58	31.24	34.95	34.26	29.8	30.98	29.8	34.72	28.65	34.9
1951	7	2	30.08	24.98	24.43	24.81	24.51	24.5	29.37	24.78	23.51	24.93	24.41	24.4	25.03	24.28	28.05	24.91	22.41	25.1	27.39	28.36	28.36	31.07	28.94	27.62	25.71	26.63	32.64	31.52	27.28	31.03	30.24	25.88	27.03	31.34	30.62	24.58	30.79
1951	7	3	30.56	30.49	24.93	30.43	25.01	29.57	29.85	25.28	28.56	25.43	29.44	29.45	25.52	29.36	28.55	25.41	22.95	25.6	27.9	24.11	24.11	31.54	29.42	28.06	26.18	27.09	33.07	31.99	32.72	31.49	30.71	31.84	27.49	31.81	31.1	30.4	31.27
1951	7	4	29.51	29.44	28.92	29.38	28.76	28.49	28.79	28.88	27.44	28.85	28.36	28.37	29.02	28.28	27.45	28.88	26.33	29.13	26.78	23	23	25.77	28.35	27.08	25.14	26.08	32.12	25.99	26.72	24.91	29.67	30.84	31.85	30.78	25.38	29.36	24.73
1951	7	5	30.58	30.51	30.03	30.45	29.88	29.59	29.87	30	28.58	29.97	29.46	29.47	30.14	29.38	23.9	30	27.54	30.25	23.27	24.13	24.13	26.84	29.44	28.08	32.03	27.11	33.09	27.05	32.74	31.51	30.73	31.86	32.88	31.82	26.45	30.42	25.8
1951	7	6	30.32	30.25	24.68	30.19	24.76	29.33	29.61	25.03	28.31	25.18	29.2	29.21	25.28	29.11	28.3	25.16	22.68	25.35	27.65	28.61	28.61	26.58	29.18	34.01	31.78	32.48	27.22	26.79	32.49	31.26	30.47	31.62	27.26	26.02	26.19	30.17	25.54
1951	7	7	31.09	31.02	30.57	30.96	30.41	30.11	30.39	30.53	24.58	30.51	29.99	30	30.67	29.9	29.1	30.54	28.11	30.78	28.47	29.42	29.42	32.07	29.96	34.72	32.54	33.22	33.55	32.52	33.23	31.99	31.23	32.35	33.38	32.32	31.63	30.93	31.8
1951	7	8	28.86	33.63	28.22	33.57	28.32	32.79	28.44	28.57	31.91	28.74	32.69	32.69	28.81	32.6	31.84	28.72	26.5	28.9	31.26	32.18	32.18	34.69	28.08	30.99	29.29	30.14	30.29	35.12	35.77	34.5	28.61	34.86	30.53	34.89	34.26	33.54	34.43
1951	7	9	28.55	33.32	27.9	33.26	27.99	32.48	28.13	28.25	31.58	28.42	32.37	32.38	28.49	32.29	31.52	28.4	26.15	28.58	30.93	31.86	31.86	29.66	27.77	36.88	34.82	35.46	35.65	29.85	30.49	34.21	28.31	34.56	30.24	29.04	29.28	33.24	28.64
1951	7	10	31.85	31.78	26.28	31.72	26.37	30.89	31.16	26.63	29.93	26.79	30.77	30.78	26.87	30.69	29.9	26.77	24.4	26.95	29.28	30.22	30.23	28.11	30.74	35.43	33.29	33.96	34.24	28.31	28.99	32.72	31.98	33.08	28.74	27.52	27.73	31.69	27.08
1951	7	11	27.2	31.97	31.57	31.91	31.42	31.09	26.76	31.54	30.14	31.52	30.98	30.98	31.67	30.89	30.1	31.55	29.19	31.78	29.49	30.43	30.43	28.31	26.39	29.45	27.65	28.53	28.78	28.51	34.16	27.34	26.97	33.27	34.3	27.71	27.93	31.89	27.28
1951	7	12	28.51	28.24	27.85	28.07	27.95	27.85	28.09	28.2	27	28.37	27.78	27.77	28.44	27.65	31.47	28.35	26.1	28.53	30.88	31.81	31.81	29.61	27.72	30.67	28.94	29.8	35.61	29.81	30.45	28.59	28.26	29.02	30.19	29	29.24	27.84	28.6
1951	7	13	29.03	28.76	33.48	28.59	33.34	28.38	28.61	33.45	27.55	33.44	28.31	28.3	33.58	28.19	27.36	33.48	31.25	33.7	26.79	27.61	27.6	30.13	28.25	31.15	29.45	30.3	36.09	30.32	30.95	29.09	28.77	29.52	36.07	29.51	29.76	28.36	29.12
1951	7	14	30.83	30.55	35.36	30.39	35.23	30.23	30.43	35.33	29.46	35.34	30.17	30.15	35.45	30.04	29.24	35.37	33.28	35.58	28.71	29.5	29.5	31.92	30.09	32.83	31.23	32.04	37.72	32.11	32.69	36.39	30.55	31.24	37.81	31.27	31.57	30.15	30.93
1951	7	15	34.31	29.18	28.84	29.01	28.94	28.82	33.64	29.19	28	29.37	28.75	28.74	29.42	28.62	32.46	29.35	27.17	29.52	31.89	32.81	32.81	30.55	33.24	31.55	29.87	30.71	30.83	30.74	31.36	35.07	34.39	29.92	31.1	35.47	30.19	28.78	29.55
1951	7	16	34.1	34.02	33.71	33.96	33.57	33.19	33.44	33.68	32.33	33.68	33.09	33.09	33.81	33	32.25	33.71	31.51	33.93	31.67	32.6	32.6	35.08	33.03	31.36	29.67	30.52	36.29	35.51	31.17	29.3	34.19	35.23	36.28	35.27	34.65	33.93	34.83
1951	7	17	28.89	28.83	28.28	28.77	28.11	27.87	28.17	28.24	26.79	28.2	27.73	27.74	28.39	27.65	22.14	28.23	25.64	28.48	21.48	22.35	22.35	29.89	27.72	26.51	24.54	25.49	31.56	30.34	31.11	29.9	29.07	30.25	31.26	30.18	29.43	28.75	29.59
1951	7	18	27.91	22.82	22.16	22.64	22.24	22.28	27.18	22.51	21.2	22.64	22.18	22.17	22.77	22.05	25.78	22.62	19.97	22.83	25.08	26.07	26.08	24.18	26.72	31.76	29.4	30.15	30.67	24.41	30.16	28.96	28.1	23.81	24.94	29.21	23.78	22.41	23.12
1951	7	19	32.1	32.02	26.53	31.96	26.63	31.14	31.41	26.88	30.19	27.05	31.03	31.03	27.13	30.94	30.16	27.03	24.68	27.21	29.54	30.48	30.48	33.08	30.99	35.66	33.53	34.2	28.83	33.52	34.21	32.96	32.22	33.31	28.98	33.31	32.64	31.93	32.81
1951	7	20	26.16	30.94	25.4	30.88	25.49	30.03	25.71	25.75	29.04	25.9	29.91	29.92	25.99	29.82	24.36	25.88	23.46	26.08	23.73	24.58	24.58	27.27	25.33	34.65	32.46	33.15	33.48	27.48	28.17	31.92	25.95	32.27	27.93	26.7	26.88	30.85	26.24
1951	7	21	36.65	36.55	31.28	36.49	31.39	35.79	36	31.63	35.03	31.83	35.7	35.71	31.86	35.62	34.91	31.81	29.8	31.97	34.38	35.27	35.27	32.88	35.62	39.89	38.01	38.59	38.6	33.06	33.63	37.31	36.69	37.66	33.36	32.21	32.53	36.46	31.9
1951	7	22	35.51	35.42	30.09	35.36	30.2	34.63	34.85	30.44	33.82	30.63	34.53	34.53	30.67	34.45	29.06	30.61	28.52	30.78	28.52	29.32	29.32	31.75	34.46	32.66	31.05	31.87	37.56	31.94	32.52	36.22	35.57	36.57	32.26	31.1	31.39	35.33	30.76
1951	7	23	36.89	36.79	36.62	36.73	36.49	36.05	36.25	36.59	35.29	36.61	35.95	35.96	36.71	35.87	35.17	36.64	34.64	36.85	34.64	35.53	35.53	37.85	35.87	40.12	38.26	38.83	38.82	38.27	33.86	31.97	36.93	37.9	38.97	38	37.44	36.71	37.63
1951	7	24	29.34	34.11	28.72	34.05	28.82	33.29	28.93	29.07	32.42	29.25	33.18	33.19	29.31	33.1	32.35	29.23	27.04	29.41	31.77	32.69	32.69	30.44	28.57	31.44	29.76	30.61	36.37	30.64	31.25	29.39	29.08	35.32	31	29.81	30.08	34.02	29.44
1951	7	25	30.32	25.21	24.68	25.04	24.76	24.74	29.61	25.03	23.76	25.17	24.65	24.64	25.27	24.52	23.63	25.15	22.68	25.35	23	23.85	23.85	31.31	29.18	27.84	25.94	26.86	32.85	31.76	27.5	31.26	30.47	26.11	27.26	31.57	30.86	24.81	31.02
1951	7	26	23.39	28.19	22.52	28.13	22.59	27.2	22.92	22.87	21.56	23	27.07	27.08	23.12	26.98	21.47	22.98	20.35	23.19	20.79	21.67	21.67	29.24	22.52	32.08	29.73	30.48	30.97	29.7	30.48	23.71	23.24	29.63	25.26	24	28.78	28.1	28.94
1951	7	27	28.45	28.19	27.79	28.02	27.89	27.8	28.03	28.14	26.94	28.32	27.72	27.71	28.38	27.59	31.42	28.3	26.04	28.47	30.82	31.76	31.76	29.56	27.67	36.78	34.72	35.36	35.56	29.75	35.38	34.11	28.21	28.96	30.14	28.94	29.18	27.78	28.54
1951	7	28	35.2	35.11	29.78	35.05	29.88	34.32	34.55	30.12	33.49	30.31	34.22	34.22	30.36	34.14	33.4	30.29	28.18	30.46	32.84	33.75	33.75	36.17	34.15	32.38	30.76	31.58	31.65	36.6	32.23	35.93	35.27	36.28	31.97	36.35	35.75	35.03	35.93
1951	7	29	35.1	35.01	34.75	34.95	34.61	34.21	34.44	34.71	33.38	34.72	34.11	34.11	34.84	34.02	28.63	34.76	32.62	34.97	28.08	28.89	28.88	36.06	34.04	38.45	36.49	37.09	37.19	36.49	32.13	35.83	35.17	36.18	37.24	36.24	35.64	34.92	35.82
1951	7	30	35.71	30.58	35.39	30.41	35.25	30.25	35.05	35.35	29.49	35.37	30.19	30.18	35.48	30.06	33.93	35.4	33.31	35.61	33.38	34.28	34.28	31.95	34.66	32.85	31.25	32.07	37.74	32.13	32.72	30.84	35.77	31.26	37.83	31.29	31.59	30.17	30.96
1951	7	31	36.05	30.91	35.74	30.75	35.6	30.6	35.4	35.7	29.85	35.72	30.54	30.52	35.83	30.41	34.28	35.76	33.69	35.96	33.74	34.64	34.64	32.29	35.01	33.17	31.59	32.39	32.41	32.47	38.03	31.16	36.1	31.59	38.15	31.62	31.93	30.51	31.3
1951	8	1	27.73	27.35	30.47	27.47	30.4	27.12	27.67	30.56	25.92	30.43	26.97	27.03	30.74	27.11	32.39	30.56	28.68	30.77	32.25	32.18	32.17	26.87	26.89	32.33	30.95	31.38	33.6	26.74	32.32	28.37	27.45	27.22	30.72	28.51	26.85	27.34	26.77
1951	8	2	30.04	29.92	28.26	30.18	28.18	29.37	29.94	28.35	27.92	28.2	29.12	29.25	28.54	29.38	25.61	28.32	26.3	28.55	25.35	25.38	25.38	24.7	28.89	30.25	28.78	29.24	31.55	24.58	30.19	31.26	30.12	30.03	28.56	26.39	24.69	30.29	24.62
1951	8	3	32.5	32.35	25.8	32.61	25.99	31.83	32.37	26.3	30.47	26.37	31.6	31.72	26.56	31.84	28.1	26.43	24.58	26.61	27.88	27.91	27.91	27.15	31.37	32.6	31.23	31.66	33.87	27.02	28.17	28.65	32.55	32.44	26.25	28.79	27.14	32.7	27.05
1951	8	4	31.95	31.81	30.2	32.07	30.13	31.28	31.83	30.3	29.9	30.16	31.05	31.17	30.48	31.29	27.55	30.29	23.98	30.5	27.31	27.35	27.35	30.89	30.82	32.08	30.69	31.12	33.35	30.96	27.63	33.14	32.01	31.91	30.45	28.26	30.89	32.17	31.77
1951	8	5	31.73	31.58	29.97	31.84	29.9	31.06	31.6	30.07	29.67	29.93	30.82	30.95	30.25	31.07	27.32	30.06	28.14	30.27	27.08	27.12	27.12	26.38	30.59	31.86	30.46	30.9	33.14	26.26	31.84	32.92	31.79	31.68	30.23	28.03	26.37	31.94	26.28
1951	8	6	26.74	26.37	24.51	26.49	24.69	26.13	26.69	25.01	24.88	25.06	25.97	26.03	25.27	26.11	26.81	25.12	23.19	25.3	26.56	26.6	26.6	25.88	25.89	25.8	24.59	25.27	27.8	25.76	31.35	27.39	26.47	26.24	24.98	32.74	25.87	26.36	25.79
1951	8	7	25.01	24.66	27.71	24.79	27.63	24.41	24.98	27.8	23.09	27.64	24.23	24.3	27.99	24.39	25.06	27.77	25.7	27.99	24.79	24.82	24.82	24.16	24.16	24.15	22.86	23.58	31.03	24.04	25.23	25.7	24.76	24.55	28.02	31.06	24.15	24.67	24.08
1951	8	8	24.97	24.62	27.67	24.75	27.59	24.37	24.94	27.76	23.05	27.6	24.19	24.26	27.95	24.35	25.02	27.73	25.66	27.95	24.75	24.79	24.79	24.12	24.12	29.7	22.83	23.54	26.14	24	29.62	25.66	24.73	24.51	27.98	25.82	24.11	24.63	24.05
1951	8	9	28.85	33.18	31.61	33.43	31.55	32.66	28.78	31.7	31.34	31.59	32.44	32.57	31.88	32.68	28.95	31.71	29.91	31.92	28.74	28.77	28.78	27.98	28.02	27.82	26.7	27.35	29.8	27.86	28.99	29.47	28.55	33.27	31.83	34.81	27.97	33.52	27.87
1951	8	10	29.3	33.62	32.06	33.88	32	33.11	29.22	32.16	31.81	32.05	32.89	33.02	32.34	33.13	33.98	32.17	30.4	32.38	33.87	33.79	33.79	32.71	28.47	33.83	32.52	32.92	30.22	32.79	29.43	34.94	29	33.71	32.28	35.25	32.72	33.97	33.58
1951	8	11	30.93	30.79	29.15	31.05	29.08	30.25	30.81	29.25	28.83	29.11	30.01	30.14	29.43	30.26	31.07	29.23	27.26	29.45	30.92	30.85	30.84	29.86	29.78	31.1	29.66	30.11	27.52	29.94	26.62	27.1	30.99	30.89	29.43	27.25	29.87	31.16	30.75
1951	8	12	28.52	32.86	31.28	33.11	31.21	32.34	28.45	31.37	31	31.25	32.11	32.24	31.55	32.35	33.19	31.38	29.55	31.58	33.07	32.99	32.99	31.94	27.69	33.09	31.74	32.16	29.49	32.02	28.67	29.15	28.23	32.95	31.51	29.29	31.95	33.2	32.81
1951	8	13	32.95	32.8	31.21	33.05	31.15	32.28	32.81	31.31	30.94	31.19	32.05	32.18	31.49	32.29	33.13	31.31	29.48	31.52	33.01	32.93	32.93	31.88	31.82	33.03	31.68	32.1	34.3	31.96	28.61	29.09	32.99	32.89	31.45	29.23	31.89	33.15	32.75
1951	8	14	34.67	29.77	28	29.88	28.2	29.57	34.51	28.5	28.46	28.6	29.43	29.49	28.75	29.55	30.3	28.65	26.95	28.82	30.1	30.14	30.14	33.58	33.55	34.67	33.39	33.78	35.91	33.66	34.72	30.77	34.68	29.62	28.4	30.91	33.59	29.74	34.44
1951	8	15	33.85	28.97	32.13	29.08	32.07	28.76	33.7	32.23	27.62	32.11	28.61	28.67	32.4	28.74	29.48	32.24	26.06	32.44	29.27	29.3	29.3	28.5	32.73	33.89	32.58	32.99	30.28	28.37	33.92	29.97	33.88	28.83	32.34	30.11	28.48	28.94	28.38
1951	8	16	30.11	25.27	28.33	25.39	28.25	25.02	30	28.42	23.73	28.27	24.85	24.92	28.61	25	25.68	28.39	26.37	28.62	25.42	25.45	25.45	29.05	28.96	30.32	28.85	29.31	26.75	29.13	30.26	31.33	30.19	25.15	28.63	26.45	29.06	25.27	29.95
1951	8	17	29.74	24.89	27.95	25.02	27.87	24.64	29.63	28.04	23.34	27.88	24.47	24.54	28.23	24.62	29.86	28.01	25.96	28.23	29.7	29.62	29.62	28.68	28.58	29.96	28.47	28.94	26.39	28.76	25.46	30.96	29.82	24.78	28.25	26.09	28.68	24.9	29.58
1951	8	18	38.45	38.24	36.8	38.48	36.76	37.77	38.25	36.9	36.66	36.84	37.59	37.7	37.06	37.8	34.15	36.97	35.51	37.14	34	34.04	34.04	33.07	37.36	32.7	31.8	32.37	34.62	32.94	34	39.52	38.42	38.29	36.91	39.81	33.06	38.54	32.92
1951	8	19	33.24	37.52	31.12	37.76	31.33	37.05	33.12	31.61	35.9	31.74	36.86	36.97	31.86	37.07	37.98	31.8	30.31	31.95	37.92	37.85	37.84	36.63	32.44	37.59	36.45	36.79	33.94	36.7	33.29	33.78	32.88	37.58	31.44	33.9	36.64	37.83	37.47
1951	8	20	27.91	27.53	25.7	27.65	25.89	27.3	27.84	26.19	26.1	26.26	27.14	27.21	26.45	27.28	32.57	26.32	24.47	26.5	32.43	32.36	32.36	31.32	27.07	32.5	31.13	31.55	33.77	31.4	32.49	28.54	27.62	27.39	26.14	28.69	31.33	27.51	32.2
1951	8	21	27.9	32.24	30.64	32.49	30.57	31.71	27.83	30.74	30.35	30.61	31.48	31.61	30.91	31.73	32.56	30.73	28.86	30.94	32.42	32.35	32.35	31.32	27.06	32.49	31.12	31.55	33.76	31.39	32.48	28.53	27.61	32.33	30.88	33.88	31.32	32.59	32.19
1951	8	22	34.81	34.64	33.1	34.89	33.05	34.14	34.65	33.2	32.87	33.1	33.92	34.04	33.37	34.15	35.02	33.22	31.52	33.42	34.92	34.85	34.84	33.73	33.69	34.81	33.54	33.93	31.19	33.81	34.86	30.91	34.83	34.71	33.29	31.05	33.74	34.97	34.59
1951	8	23	31.58	26.72	29.82	26.84	29.75	26.49	31.46	29.92	25.26	25.43	26.33	26.39	30.1	26.47	27.17	25.49	23.58	25.67	26.93	26.97	26.97	30.52	30.44	31.73	30.32	30.76	33	30.6	31.7	27.75	31.64	26.6	30.09	33.09	30.52	26.71	31.4
1951	8	24	23.1	27.49	25.77	27.77	25.68	26.92	23.1	25.86	25.37	21.33	26.66	26.79	26.06	26.93	23.12	21.39	19.21	21.59	22.83	22.86	22.86	26.54	22.24	22.33	20.96	21.71	29.24	26.63	27.79	23.83	22.88	27.62	26.13	23.99	26.55	27.89	27.46
1951	8	25	27.91	27.53	30.65	27.65	30.59	27.3	27.85	30.75	26.1	26.27	27.15	27.21	30.93	27.29	28	26.32	24.47	26.5	27.77	27.81	27.81	31.33	27.07	26.92	25.76	26.43	33.77	31.41	28.07	33.57	27.62	27.4	30.9	28.69	31.34	27.51	32.2
1951	8	26	26.45	30.81	24.22	31.07	24.41	30.27	26.41	24.72	28.85	24.77	30.03	30.16	24.98	30.28	26.52	24.83	22.88	25.01	26.27	26.31	26.31	25.6	25.61	31.11	29.68	30.13	32.4	25.47	26.64	27.12	26.19	30.91	24.7	32.47	25.58	31.17	25.51
1951	8	27	30.41	30.28	23.68	30.55	23.87	29.74	30.3	24.18	28.3	24.23	29.5	29.63	24.44	29.75	25.98	24.28	22.3	24.47	25.73	25.76	25.76	29.35	29.27	30.61	29.15	29.61	31.9	29.43	26.12	26.6	30.49	30.39	24.18	31.95	29.36	30.65	30.25
1951	8	28	30.72	25.87	23.99	25.99	24.18	25.63	30.6	24.49	24.36	24.54	25.46	25.53	24.76	25.61	26.29	24.6	22.63	24.79	26.04	26.08	26.08	29.66	29.57	30.9	29.46	29.91	27.32	29.74	26.42	26.9	30.79	25.75	24.48	27.05	29.66	25.87	30.55
1951	8	29	32.22	27.36	30.47	27.48	30.41	27.13	32.09	30.57	25.92	30.44	26.97	27.04	30.75	27.11	27.82	30.56	28.68	30.78	27.59	27.63	27.63	31.15	31.09	32.34	30.96	31.38	28.74	31.23	27.89	28.37	32.27	27.22	30.72	33.72	31.16	27.34	32.03
1951	8	30	32.99	32.83	31.25	33.09	31.19	32.32	32.85	31.35	30.98	31.23	32.09	32.22	31.53	32.33	28.6	31.35	25.12	31.56	28.38	28.42	28.42	31.92	31.86	27.49	26.35	27.01	29.47	32	33.08	34.16	33.03	32.93	31.48	29.27	31.93	33.18	32.79
1951	8	31	28.91	33.24	31.67	33.49	31.6	32.72	28.83	31.76	31.4	31.64	32.5	32.62	31.94	32.74	29.01	31.77	29.97	31.98	28.8	28.83	28.83	28.04	28.08	27.88	26.75	27.41	29.85	27.91	29.05	34.55	28.61	33.32	31.89	29.67	28.03	33.58	27.93
1951	9	1	27.5	27.89	25.36	27.7	25.62	27.58	27.6	25.92	26.44	25.67	27.33	27.5	26.32	27.57	27.85	25.81	24.17	26.06	27.51	27.55	27.55	26.05	26.46	33.17	31.49	32.36	33.81	25.6	27.94	32.81	27.19	27.53	25.85	32.28	26.11	27.57	25.75
1951	9	2	25.15	30.89	22.92	30.88	23.18	30.16	25.25	23.49	28.77	23.21	29.8	30.03	23.9	30.16	25.41	23.34	21.54	23.61	25.04	25.07	25.07	28.85	24.08	30.97	29.17	30.09	25.59	28.61	31.06	30.56	24.86	31.14	23.57	29.97	28.81	30.99	29.37
1951	9	3	29.99	30.58	22.6	30.57	22.86	29.85	29.89	23.17	28.44	22.88	29.48	29.71	23.57	29.84	25.09	23.01	21.19	23.28	24.71	24.74	24.74	28.55	28.66	30.68	28.87	29.79	31.39	28.3	30.76	30.26	30.04	30.84	29.03	29.67	28.5	30.68	29.06
1951	9	4	34.54	35.11	27.31	35.09	27.58	34.46	34.44	27.86	33.25	27.65	34.12	34.35	28.26	34.47	34.89	27.78	26.29	28.03	34.68	34.6	34.6	33.05	33.26	34.93	33.34	34.17	35.53	32.81	35.15	34.62	34.54	35.24	27.68	34.12	33.03	35.2	33.62
1951	9	5	36.59	31.8	34.97	31.61	35.01	31.56	36.48	35.16	30.59	34.61	31.34	31.51	35.41	31.57	37.02	34.85	28.58	35.14	36.83	36.76	36.76	35.07	35.33	36.84	35.36	36.14	37.39	34.84	31.73	36.59	36.56	31.33	35.43	36.13	35.07	31.48	35.67
1951	9	6	34.74	29.97	33.05	29.77	33.1	29.69	34.64	33.25	28.64	32.68	29.46	29.63	33.51	29.69	30.02	32.91	26.51	33.22	29.69	29.75	29.75	33.25	33.46	35.12	33.54	34.36	35.71	33.01	29.95	34.82	34.74	29.55	33.64	28.2	33.23	29.64	33.82
1951	9	7	33.47	28.69	31.73	28.5	31.77	28.4	33.36	31.94	27.29	31.35	28.16	28.32	32.2	28.39	33.78	31.57	25.08	31.89	33.55	33.47	33.46	26.85	32.17	33.92	32.28	33.14	28.47	26.41	34.11	33.59	33.47	34.2	32.4	26.95	26.91	28.37	26.56
1951	9	8	35.53	30.75	33.87	30.55	33.91	30.49	35.42	34.06	29.47	33.5	30.26	30.42	34.32	30.49	30.83	33.73	32.31	34.03	30.52	30.58	30.58	28.89	29.36	35.85	34.31	35.12	30.35	28.45	30.71	29.33	35.51	36.19	34.4	35.09	28.96	30.42	28.63
1951	9	9	35.37	30.59	33.7	30.4	33.75	30.33	35.27	33.9	29.31	33.34	30.1	30.27	34.16	30.33	30.67	33.57	27.22	33.87	30.35	30.41	30.41	28.74	29.2	35.7	34.16	34.97	36.28	28.3	30.56	35.42	35.36	30.15	34.25	28.81	28.81	30.27	28.47
1951	9	10	34.15	29.38	32.44	29.18	32.48	29.1	29.09	32.64	28.02	32.06	28.86	29.02	32.91	29.09	29.4	32.29	30.77	32.6	29.08	29.13	29.13	32.66	27.97	34.57	32.96	33.8	35.18	32.43	29.39	34.25	34.15	28.98	33.07	33.74	32.64	29.05	33.23
1951	9	11	27.9	28.29	31.31	28.1	31.35	27.99	28	31.52	26.86	30.92	27.74	27.91	31.78	27.98	33.35	31.14	29.54	31.46	33.12	33.04	33.04	31.58	26.86	33.54	31.88	32.74	34.18	31.34	33.72	26.97	27.58	27.92	32.01	32.67	31.56	27.97	32.13
1951	9	12	34.38	29.6	32.67	29.41	32.71	29.32	34.27	32.87	28.25	32.3	29.08	29.25	33.14	29.32	29.64	32.52	31.02	32.83	29.31	29.36	29.36	32.88	33.09	34.77	33.18	34.01	35.38	32.65	34.99	34.46	34.37	29.19	33.28	33.96	32.87	29.28	33.45
1951	9	13	32.7	33.28	30.94	33.26	30.97	32.59	32.6	31.14	31.3	30.54	32.24	32.47	31.41	32.59	32.98	30.76	24.22	31.08	32.74	32.66	32.65	26.09	31.39	33.21	31.53	32.4	27.77	25.65	27.98	32.85	32.71	33.45	31.65	32.32	26.15	33.37	25.79
1951	9	14	24.33	30.08	27.61	30.06	27.64	29.34	24.43	27.83	27.91	27.18	28.96	29.19	28.11	29.33	29.65	27.39	25.54	27.74	29.37	29.27	29.27	22.91	23.25	30.2	28.37	29.31	24.85	22.46	30.28	29.77	24.05	30.35	28.54	29.18	22.95	30.18	22.57
1951	9	15	32.14	32.72	30.36	32.7	30.4	32.02	32.04	30.57	30.71	29.96	31.67	31.9	30.84	32.03	27.31	30.18	28.51	30.5	26.96	27.01	27.01	25.54	30.83	32.68	30.98	31.86	33.34	25.09	32.83	32.32	32.16	32.91	31.11	31.77	25.59	32.82	31.21
1951	9	16	32.78	33.35	25.48	33.33	25.75	32.67	32.67	26.04	31.39	25.8	32.32	32.55	26.44	32.67	33.06	25.93	24.31	26.18	32.82	32.74	32.74	26.17	31.47	33.28	31.6	32.47	33.92	25.72	28.06	26.69	32.79	33.53	25.97	32.39	26.22	33.45	25.87
1951	9	17	27.6	33.34	31	33.32	31.04	32.65	27.7	31.21	26.55	30.61	32.31	32.53	31.48	32.66	33.05	30.83	24.29	31.15	32.81	32.72	32.72	31.29	26.56	33.26	31.59	32.46	27.83	31.05	28.05	26.68	27.29	33.52	31.72	32.38	31.26	33.43	31.84
1951	9	18	32.31	27.54	30.53	27.35	30.57	27.23	32.2	30.74	26.06	30.13	26.97	27.14	31.01	27.21	27.49	30.35	28.7	30.68	27.14	27.18	27.18	30.84	31	25.88	24.44	25.53	27.42	30.6	32.99	26.24	32.32	27.19	31.27	25.81	30.8	27.22	31.38
1951	9	19	29.58	29.96	27.51	29.76	27.78	29.69	29.68	28.06	28.64	27.85	29.45	29.62	28.46	29.69	30.01	27.99	26.5	28.23	29.69	29.74	29.74	33.24	28.56	28.15	26.83	27.87	35.71	33.01	29.95	34.81	29.24	29.54	33.63	34.31	33.23	29.63	33.82
1951	9	20	36.63	37.2	29.48	37.18	29.75	36.58	36.53	30.02	35.47	29.84	36.26	36.48	30.41	36.6	31.98	29.98	28.63	30.21	31.68	31.75	31.75	35.12	35.37	29.92	28.7	29.7	37.44	34.89	37.17	36.63	36.61	37.27	29.72	36.17	35.12	37.29	35.72
1951	9	21	31.56	32.14	29.75	32.12	29.79	31.43	31.45	29.97	25.27	29.34	31.07	31.3	30.24	31.43	26.71	29.56	22.94	29.89	26.35	26.39	26.39	30.09	30.24	32.14	30.4	31.3	26.73	29.85	32.27	31.76	31.58	32.35	30.55	31.2	30.06	32.24	30.63
1951	9	22	24.64	30.38	27.93	30.37	27.96	29.65	24.74	28.15	28.23	27.5	29.28	29.51	28.42	29.64	24.88	27.71	25.88	28.05	24.5	24.53	24.53	28.35	23.56	30.49	28.67	29.6	31.21	28.1	25.18	30.07	24.35	30.64	28.83	29.47	28.3	30.48	28.86
1951	9	23	26.31	32.05	29.66	32.03	29.7	31.34	26.41	29.87	30	29.25	30.98	31.21	30.14	31.34	31.7	29.47	27.76	29.8	31.45	31.36	31.36	30.01	25.26	32.06	30.32	31.21	32.73	29.76	26.8	31.67	26.01	32.26	30.46	31.11	29.97	32.15	30.54
1951	9	24	33.52	34.1	26.25	34.08	26.52	33.42	33.42	26.81	32.17	26.58	33.08	33.31	27.21	33.43	28.75	26.71	25.14	26.96	28.41	28.46	28.46	32.04	32.23	33.97	32.34	33.19	34.6	31.8	28.78	33.64	33.53	34.25	32.45	27	32.01	34.19	32.6
1951	9	25	34.79	35.36	33.1	35.34	33.14	34.71	34.69	33.3	28.69	32.73	34.38	34.6	33.56	34.72	30.07	32.96	31.48	33.27	29.74	29.8	29.8	33.29	33.51	35.16	33.59	34.41	35.76	33.06	35.39	34.86	34.78	35.48	33.69	28.24	33.28	35.45	33.87
1951	9	26	29.8	30.18	33.28	29.98	33.32	29.91	29.9	33.47	28.87	32.91	29.68	29.84	33.73	29.91	30.24	33.13	31.67	33.44	29.92	29.98	29.98	33.46	28.78	28.35	27.04	28.08	35.91	33.23	35.55	28.79	29.46	29.75	33.85	34.53	33.44	29.85	34.04
1951	9	27	32.08	27.31	30.29	27.12	30.33	27	31.98	30.5	25.82	29.89	26.74	26.91	30.77	26.98	27.25	30.11	28.44	30.44	26.9	26.94	26.94	30.61	30.77	25.66	24.21	25.31	33.29	30.37	27.39	32.26	32.1	32.85	31.05	31.71	30.58	26.99	31.15
1951	9	28	31.83	27.07	30.04	26.88	30.08	26.75	31.73	30.25	25.56	29.63	26.49	26.66	30.52	26.73	27	29.85	28.17	30.18	26.64	26.68	26.68	25.23	30.52	32.4	30.68	31.56	26.98	24.79	32.54	25.79	31.86	26.73	30.81	31.47	25.28	26.75	24.92
1951	9	29	33.45	34.02	31.71	34	31.75	33.35	33.34	31.92	27.27	31.32	33	33.23	32.18	33.36	33.76	31.55	25.06	31.86	33.53	33.44	33.44	31.96	32.15	33.9	32.26	33.12	34.53	31.73	28.7	33.57	33.45	34.18	32.38	33.05	31.94	34.11	32.52
1951	9	30	29.67	35.39	33.14	35.37	33.18	34.74	29.77	33.34	28.73	32.77	34.41	34.64	33.6	34.76	35.19	33	31.52	33.3	34.97	34.9	34.9	33.33	28.65	28.23	26.92	27.96	29.71	33.1	30.03	34.9	29.33	35.51	33.72	28.28	33.31	35.49	33.91
1951	10	1	33.53	34.13	31.32	33.9	31.48	34.6	34.16	31.78	33.82	32.91	34.53	34.37	32.36	34.28	36.91	32.7	30.77	32.75	36.51	36.95	36.95	39.34	33.77	30.33	30.31	31.52	42.01	38.95	40.18	38.51	32.94	39.76	32.21	31.22	38.78	33.61	38.1
1951	10	2	39.53	33.61	30.77	33.38	30.92	34.06	39.45	31.22	33.26	32.35	33.99	33.83	31.81	33.73	36.35	32.13	30.17	32.19	35.94	36.37	36.37	32.19	39.36	29.82	29.78	31.02	41.55	38.44	39.69	38.02	39.28	39.27	31.72	38.39	31.95	33.09	30.15
1951	10	3	37.16	37.89	28.26	37.9	28.39	31.59	37.03	28.7	30.71	29.79	31.51	31.33	29.29	31.23	33.78	29.54	27.42	29.61	33.34	33.74	33.74	36.51	36.95	27.5	27.36	28.71	39.47	36.12	37.45	35.76	36.94	37.02	29.47	36.08	35.89	37.97	35.18
1951	10	4	37.34	31.42	35.23	31.2	35.03	31.78	31.39	35.17	30.91	35.63	31.7	31.53	35.47	31.43	28.27	35.33	33.41	35.44	27.62	28.39	28.39	36.7	31.02	36	35.6	36.93	39.63	36.3	37.63	35.94	37.12	37.19	37.19	36.26	36.08	30.91	35.37
1951	10	5	36.63	30.7	34.47	30.48	34.26	31.04	30.66	34.4	30.14	34.86	30.95	30.77	34.71	30.67	33.21	34.54	32.58	34.66	32.76	33.15	33.15	35.99	30.3	35.29	34.87	36.23	39	35.6	36.95	35.26	36.42	36.51	36.52	35.56	35.36	30.2	34.64
1951	10	6	31.06	25.12	28.56	24.9	28.31	25.22	24.95	28.48	24.12	23.21	25.11	24.91	22.8	24.79	27.16	22.88	20.33	22.98	26.63	26.97	26.96	30.53	24.63	29.83	29.18	30.81	34.1	30.13	24.51	29.94	30.91	31.21	31.23	30.11	29.78	24.62	29.01
1951	10	7	32.43	26.5	30.02	26.28	29.78	26.66	26.36	29.94	25.61	30.34	26.55	26.36	30.24	26.25	22.94	29.96	27.7	30.1	22.23	22.93	22.94	31.88	26.03	31.18	30.59	32.15	35.31	31.48	32.99	31.26	32.27	32.52	32.54	31.46	31.16	26	30.4
1951	10	8	28.88	29.59	26.24	29.62	25.98	28.72	28.55	26.16	27.61	26.5	28.57	28.3	26.46	28.19	24.8	26.08	23.57	26.23	24.24	24.55	24.54	28.39	28.54	27.7	26.96	28.69	23.79	28	29.64	27.87	28.76	29.14	29.17	27.98	27.6	29.69	26.81
1951	10	9	32.23	32.95	29.8	32.97	29.56	32.21	31.98	29.72	31.22	30.11	32.08	31.83	30.02	31.72	28.43	29.74	27.47	29.88	27.92	28.27	28.26	31.68	31.94	30.98	30.38	31.95	35.13	31.28	32.8	31.06	32.07	32.32	32.34	31.26	30.95	33.04	30.19
1951	10	10	31.98	26.05	29.54	25.83	29.3	26.19	31.73	29.46	25.12	29.85	26.08	25.88	29.76	25.77	28.16	29.47	27.18	29.61	27.65	27.99	27.99	31.44	31.69	30.74	30.13	31.71	34.91	31.04	32.57	30.83	31.83	32.09	32.11	31.02	30.71	25.55	29.94
1951	10	11	36.15	36.88	33.96	36.89	33.75	36.3	36	33.89	35.46	34.34	36.19	35.96	34.2	35.86	32.69	34.02	32.02	34.14	32.23	32.62	32.62	35.52	35.93	34.82	34.38	35.76	30.19	35.13	36.5	34.8	35.94	36.06	36.06	35.09	34.88	36.96	34.16
1951	10	12	35.53	29.6	33.3	29.38	33.09	29.89	35.36	33.24	28.95	33.68	29.8	29.62	33.54	29.51	32.01	33.34	31.3	33.46	31.55	31.93	31.93	34.92	35.3	34.22	25.7	27.13	29.65	34.52	35.92	34.21	35.33	27.96	35.47	34.49	34.26	29.1	33.53
1951	10	13	37.77	31.84	28.9	31.62	29.04	32.22	37.65	29.35	31.36	30.45	32.14	31.97	29.94	31.88	34.44	30.21	28.12	30.27	34.01	34.42	34.42	30.47	37.57	36.41	27.98	29.3	31.61	29.75	38.03	36.34	37.54	30.09	37.59	36.67	30.19	31.33	28.37
1951	10	14	32.53	33.13	30.26	32.9	30.41	33.56	33.14	30.71	32.75	31.83	33.49	33.32	31.3	33.23	35.83	31.61	29.61	31.67	35.41	35.84	35.84	31.73	32.76	37.67	37.34	38.59	32.74	31.01	39.24	37.56	31.96	31.31	38.81	37.93	31.47	32.62	29.66
1951	10	15	38.91	39.64	36.88	39.66	36.7	39.18	38.82	36.83	38.43	37.32	39.08	38.86	37.13	38.77	29.97	37.03	35.23	37.14	29.34	30.13	30.13	31.59	38.73	37.53	37.2	38.45	41.01	30.87	39.11	37.43	38.67	38.68	38.68	37.79	31.33	39.72	29.52
1951	10	16	39.92	40.66	37.96	40.67	37.78	34.47	39.86	37.9	33.69	32.77	34.4	34.24	38.21	34.15	36.78	32.56	30.62	32.61	36.37	36.81	36.81	39.22	39.76	38.52	38.23	39.43	41.9	38.82	32.88	38.39	39.67	39.64	39.64	38.78	38.66	40.73	37.97
1951	10	17	33.53	34.25	31.18	34.27	30.95	33.57	33.31	31.11	32.63	31.51	33.44	33.2	31.41	33.09	29.84	31.16	28.98	31.29	29.35	29.71	29.71	32.95	33.26	32.25	31.7	33.21	36.27	32.56	26.84	32.3	33.35	33.56	33.57	32.53	32.25	34.34	31.51
1951	10	18	35.38	36.1	33.14	36.12	32.93	35.5	35.21	33.07	34.62	33.51	35.38	35.15	33.38	35.05	31.85	33.18	31.13	33.3	31.38	31.76	31.76	34.77	35.14	34.07	33.59	35.01	37.9	34.37	28.59	34.06	35.18	35.32	35.33	34.34	34.11	36.19	33.38
1951	10	19	37.29	38.03	35.17	38.04	34.98	31.73	37.17	35.11	30.85	35.58	31.65	31.48	35.42	31.38	33.93	35.27	33.35	35.38	33.49	33.89	33.89	36.65	37.09	35.95	27.5	28.84	39.59	36.25	30.4	35.89	37.08	37.15	37.15	28.53	36.03	38.11	35.32
1951	10	20	38.4	39.13	29.57	39.15	29.72	38.65	38.3	30.02	37.89	31.13	38.55	38.33	30.61	38.24	35.13	30.9	28.86	30.96	34.7	29.56	29.57	37.73	38.22	37.03	36.68	37.96	40.56	37.33	38.63	36.94	38.17	38.2	38.2	29.61	37.13	39.22	36.43
1951	10	21	29.26	36.51	26.79	36.52	26.92	35.92	29.79	27.24	35.06	28.3	35.8	35.57	27.82	35.47	32.28	28.04	25.81	28.11	31.82	26.65	26.65	35.16	29.43	34.46	34	35.4	38.25	34.76	36.15	34.45	28.73	35.7	35.71	27.04	34.51	36.59	33.78
1951	10	22	37.53	38.26	28.65	38.28	28.79	37.75	37.41	29.1	36.95	30.19	37.64	37.42	29.69	37.32	34.19	29.95	27.85	30.02	33.75	34.16	34.16	36.88	37.33	36.18	35.79	37.11	39.8	36.48	37.81	36.12	37.31	37.37	37.37	36.44	36.27	38.35	35.56
1951	10	23	29.77	37.01	34.1	37.03	33.89	36.44	30.3	34.04	35.6	34.49	36.33	36.1	34.34	36	32.83	34.17	32.18	34.28	32.37	32.77	32.77	35.65	29.94	34.96	34.52	35.89	38.7	35.26	36.63	34.93	29.22	36.18	36.19	35.22	35.01	37.1	34.29
1951	10	24	37.62	38.35	35.52	38.37	35.32	37.84	37.5	35.46	37.04	30.29	37.73	37.51	35.76	37.41	34.28	30.05	27.95	30.12	33.85	34.25	34.25	36.97	37.42	36.27	35.88	37.2	39.87	36.57	37.89	36.2	37.4	37.46	37.46	36.53	36.35	38.44	35.65
1951	10	25	36.74	37.47	34.58	37.48	34.38	31.15	36.6	34.52	30.25	34.98	31.07	30.89	34.82	30.79	33.32	34.66	32.71	34.78	32.88	33.28	33.27	36.1	36.53	35.4	34.98	36.34	39.1	35.7	37.06	35.36	36.53	36.62	36.62	35.67	29.16	37.55	34.75
1951	10	26	31.4	32	35.84	31.77	35.65	32.38	31.98	35.78	31.53	36.25	32.3	32.13	36.08	32.04	34.61	35.95	34.08	36.06	34.17	34.59	34.59	30.62	31.61	36.56	36.19	37.49	40.14	36.86	38.17	36.49	30.84	37.74	37.74	36.82	30.34	31.49	28.52
1951	10	27	26.22	33.46	30.33	33.47	30.1	32.74	26.67	30.26	31.77	30.66	32.61	32.36	30.56	32.25	23.26	30.29	28.05	30.42	22.56	23.27	23.27	32.17	26.34	31.48	30.89	32.44	35.57	31.78	33.28	23.69	25.72	32.81	32.82	31.75	31.46	33.55	30.7
1951	10	28	34.45	28.52	32.16	28.3	31.94	28.76	28.43	32.09	27.79	32.51	28.67	28.48	32.39	28.38	25.13	32.17	30.05	32.29	24.44	25.18	25.18	33.86	34.2	33.16	32.65	34.11	37.09	33.46	34.9	33.18	34.27	34.44	34.45	25.75	33.18	28.02	32.44
1951	10	29	28.75	29.34	26.25	29.11	26.37	29.61	29.26	26.69	28.66	27.75	29.52	29.34	27.27	29.23	26.01	27.47	25.21	27.55	25.34	26.08	26.08	34.66	28.91	25.64	25.43	26.87	37.8	34.26	35.67	33.95	28.22	35.21	27.68	34.22	33.99	28.83	33.26
1951	10	30	30.26	30.86	27.86	30.63	27.99	31.19	30.81	28.3	30.3	29.38	31.11	30.93	28.89	30.83	33.37	29.13	26.98	29.2	32.92	33.32	33.32	36.14	30.45	35.44	35.02	36.38	39.14	35.75	37.1	35.4	29.72	29.15	29.12	35.71	35.51	30.35	34.8
1951	10	31	25.82	26.4	29.91	26.18	29.68	26.56	26.26	29.84	25.5	30.23	26.45	26.25	30.14	26.14	28.55	29.86	27.59	29.99	28.04	28.39	28.39	31.79	25.93	31.09	30.49	32.06	35.22	31.39	32.9	31.16	25.33	24.92	32.45	31.36	31.06	25.9	30.3
1951	11	1	36.25	35.64	33.67	35.44	34.57	35.13	35.25	35.05	34.65	34.71	35.14	35.03	35.98	34.66	33.88	35.02	32.12	35.23	33.78	33.89	33.89	35.75	35.55	30.61	30.31	32.77	35.84	34.86	36.04	34.55	35.74	35.64	35.74	34.35	35.74	35.05	33.96
1951	11	2	37.2	36.59	34.68	36.39	26.56	36.11	36.21	27.24	35.67	27.75	36.12	36.02	28.64	35.65	34.89	28.21	25.71	28.34	34.81	34.94	34.94	36.7	36.51	31.69	31.41	33.79	36.77	35.84	36.97	35.51	36.68	36.56	36.67	35.32	36.69	36	34.95
1951	11	3	36.16	35.56	33.58	35.36	34.48	35.04	35.16	34.96	34.56	34.62	35.05	34.95	27.56	34.57	33.79	27.1	32.02	27.23	33.69	33.8	33.8	35.66	35.47	30.51	30.21	32.68	35.75	34.77	35.95	34.46	35.66	35.55	35.65	34.27	35.66	34.96	33.87
1951	11	4	34.44	33.84	31.75	33.64	32.66	33.27	33.42	33.16	32.71	32.77	33.27	33.16	34.08	32.78	31.94	33.08	30	33.3	31.82	31.9	31.9	33.94	33.72	28.55	28.23	30.84	34.06	32.99	34.26	32.73	33.95	33.87	33.96	32.51	33.94	33.23	32.08
1951	11	5	33.98	33.39	31.26	33.18	32.17	32.8	32.96	32.68	32.21	32.28	32.79	32.68	33.6	32.31	31.45	32.58	29.46	32.8	31.32	23.87	23.87	33.48	33.25	28.02	27.7	30.35	33.6	32.51	33.81	32.26	33.5	33.42	33.51	32.04	33.48	32.77	31.6
1951	11	6	36.38	35.78	33.82	35.58	34.72	35.27	35.39	35.2	34.79	34.85	35.28	35.18	36.12	34.8	34.02	35.17	32.29	35.38	33.93	34.04	34.04	35.88	35.69	30.76	30.47	32.92	35.97	35	36.17	34.69	35.87	35.77	35.87	34.49	35.88	35.19	34.11
1951	11	7	37.44	36.83	34.94	36.63	35.84	28.13	36.46	36.31	27.86	35.98	28.09	28.11	37.23	35.9	35.15	36.31	33.53	36.51	35.08	35.21	35.21	36.94	36.76	31.97	31.69	34.05	37.02	36.1	37.21	35.75	36.92	36.8	36.91	35.57	36.93	36.25	35.2
1951	11	8	38.24	37.63	35.8	37.43	36.69	37.19	37.27	37.15	36.79	36.84	37.2	37.11	38.07	36.74	36.01	37.18	34.47	37.37	35.95	36.09	36.09	37.74	37.58	32.88	32.62	34.91	37.81	36.93	38	36.56	37.71	37.59	37.69	36.39	37.73	37.06	36.04
1951	11	9	38.01	37.4	35.55	37.2	27.42	36.95	37.03	28.09	36.54	28.62	36.96	36.86	29.49	36.49	35.76	29.09	26.66	29.21	35.69	35.83	35.83	37.51	37.34	32.61	32.34	34.66	37.57	36.68	37.77	36.33	37.48	37.36	37.46	36.15	37.5	36.82	35.8
1951	11	10	34.92	34.32	32.26	34.12	33.16	33.76	33.91	33.66	33.22	33.29	33.76	33.65	34.59	33.28	32.45	33.59	30.56	33.81	32.34	32.43	32.43	34.42	34.2	29.09	28.78	31.36	34.53	33.49	34.73	33.21	34.43	34.33	34.43	33	34.42	33.71	32.58
1951	11	11	32.38	31.8	29.57	31.59	30.48	31.16	31.34	31.01	30.5	30.58	31.14	31.02	31.93	30.65	29.74	30.86	27.59	31.09	29.59	29.64	29.64	31.88	31.63	26.21	25.86	28.65	32.03	30.86	32.24	30.65	31.93	31.85	31.95	30.42	31.89	31.16	29.95
1951	11	12	36.02	35.42	33.44	35.22	34.34	34.9	35.02	34.82	34.41	34.47	34.91	34.8	35.74	34.43	33.64	34.78	31.86	34.99	33.54	33.65	33.65	35.52	35.32	30.35	30.06	32.54	35.62	34.63	35.82	34.32	35.52	35.42	35.52	34.13	35.52	34.82	33.73
1951	11	13	34.81	34.22	32.15	34.02	33.06	33.66	33.8	33.55	33.11	33.18	33.66	33.55	34.48	33.18	32.35	33.48	30.45	33.7	32.23	32.32	32.32	34.31	34.1	28.98	28.66	31.25	34.43	33.38	34.63	33.11	34.33	34.24	34.33	32.9	34.32	33.61	32.48
1951	11	14	34.85	34.25	32.19	34.05	33.09	33.69	33.84	33.59	33.15	33.21	33.69	33.58	34.51	33.21	32.38	33.52	30.48	33.73	32.27	32.35	32.35	34.35	34.13	29.01	28.7	31.28	34.46	33.41	34.66	33.14	34.36	34.27	34.37	32.93	34.35	33.64	32.51
1951	11	15	38.92	38.3	36.51	38.11	37.41	37.88	37.96	37.86	37.52	37.57	37.9	37.81	38.77	37.44	36.74	37.91	35.26	38.1	36.68	36.84	36.84	38.42	38.26	33.65	33.4	35.63	38.47	37.63	38.67	37.25	38.38	38.25	38.36	37.08	38.41	37.74	36.74
1951	11	16	37.4	36.79	34.9	36.6	35.8	36.32	36.42	36.26	35.89	35.94	36.33	36.23	37.18	35.86	35.11	36.27	33.48	36.47	35.04	35.16	35.16	36.9	36.72	31.92	31.64	34.01	36.98	36.06	37.17	35.71	36.88	36.77	36.87	35.53	36.9	36.21	35.16
1951	11	17	35.98	35.38	33.39	35.18	34.29	34.86	34.98	34.77	34.36	34.42	34.86	34.76	27.37	34.39	33.59	26.9	31.81	27.03	33.49	33.6	33.6	35.48	35.28	30.3	30.01	32.49	35.58	34.58	35.78	34.28	35.48	35.37	35.48	34.08	35.48	34.78	33.69
1951	11	18	37.56	36.95	35.07	36.75	35.97	36.48	36.58	36.43	36.06	36.11	36.5	36.4	37.35	36.03	35.28	36.44	33.67	36.64	35.21	35.34	35.34	37.06	36.88	32.1	31.83	34.18	37.13	36.22	37.33	35.87	37.04	36.92	37.02	35.69	37.05	36.37	35.33
1951	11	19	36.91	36.3	34.38	36.1	35.27	35.81	35.92	35.75	35.36	35.41	35.82	35.72	36.67	35.35	34.58	35.74	32.9	35.94	34.5	34.62	34.62	36.41	36.22	31.36	31.08	33.48	36.49	35.55	36.69	35.22	36.39	36.28	36.38	35.03	36.4	35.71	34.65
1951	11	20	35.92	35.32	33.32	35.12	34.22	34.79	34.92	34.71	34.29	34.36	34.8	34.69	35.63	34.32	33.52	34.67	31.74	34.88	33.43	33.53	33.53	35.42	35.22	30.23	29.93	32.42	35.51	34.52	35.71	34.22	35.41	35.31	35.41	34.02	35.42	34.72	33.62
1951	11	21	35.66	35.06	33.05	34.86	33.95	34.53	34.66	34.44	34.02	34.08	34.53	34.43	35.36	34.05	33.25	34.39	31.44	34.6	33.15	25.72	25.73	35.16	34.96	29.94	29.64	32.15	35.26	34.25	35.46	33.96	35.16	35.06	35.16	33.76	35.16	34.46	33.35
1951	11	22	35.19	34.6	32.56	34.4	33.46	34.05	34.19	33.95	33.52	33.58	34.05	33.94	34.88	33.57	32.75	33.89	30.89	34.11	32.64	32.74	32.74	34.69	34.49	29.41	29.1	31.65	34.8	33.77	35.01	33.49	34.7	34.61	34.71	33.28	34.7	33.99	32.87
1951	11	23	34.59	34	31.92	33.8	32.82	33.43	33.58	33.32	32.87	32.94	33.43	33.32	34.25	32.95	32.11	33.24	30.19	33.46	31.99	32.07	32.07	34.09	33.88	28.73	28.41	31.01	34.21	33.15	34.41	32.88	34.11	34.02	34.12	32.67	34.1	33.39	32.25
1951	11	24	35.89	35.29	33.3	35.09	34.2	34.77	34.89	34.68	34.27	34.33	34.77	34.67	35.61	34.29	33.5	34.64	31.71	34.85	33.4	33.5	33.5	35.39	35.19	30.2	29.91	32.4	35.49	34.49	35.69	34.19	35.39	35.29	35.39	33.99	35.39	34.69	33.59
1951	11	25	35.35	34.75	32.72	34.55	33.62	34.21	34.34	34.11	33.68	33.75	34.21	34.1	35.04	33.73	32.91	34.06	31.07	34.27	32.81	32.9	32.9	34.85	34.64	29.58	29.28	31.82	34.95	33.93	35.15	33.64	34.85	34.76	34.86	33.44	34.85	34.14	33.03
1951	11	26	33.41	32.82	30.66	32.62	31.57	32.21	32.38	32.08	31.6	31.68	32.2	32.09	33.01	31.72	30.84	31.97	28.8	32.19	30.71	30.77	30.77	32.91	32.68	27.38	27.04	29.75	33.05	31.93	33.25	31.69	32.94	32.86	32.96	31.46	32.92	32.2	31.01
1951	11	27	38.81	38.19	36.4	38	37.29	37.77	37.84	37.74	37.4	37.45	37.79	37.69	38.66	37.32	36.62	37.79	35.13	37.98	36.56	36.71	36.71	38.31	38.15	33.53	33.27	35.51	38.36	37.51	38.56	37.13	38.27	38.14	38.25	36.97	38.3	37.62	36.63
1951	11	28	36.5	35.89	33.94	35.69	34.84	35.39	35.5	35.32	34.92	34.97	35.4	35.29	36.24	34.92	34.14	35.29	32.42	35.5	34.05	34.17	34.17	36	35.8	30.89	30.6	33.04	36.08	35.12	36.28	34.8	35.99	35.88	35.98	34.61	35.99	35.3	34.22
1951	11	29	34.27	33.68	31.58	33.48	32.49	33.11	33.26	32.99	32.53	32.6	33.1	32.99	33.92	32.62	31.77	32.9	29.81	33.12	31.65	31.72	31.72	33.77	33.55	28.36	28.04	30.67	33.9	32.82	34.1	32.56	33.8	33.71	33.81	32.35	33.78	33.07	31.92
1951	11	30	30.57	30.01	27.65	29.8	28.57	29.3	29.52	29.12	28.56	28.65	29.27	29.15	30.05	28.78	27.81	28.92	25.47	29.16	27.64	27.66	27.65	30.08	29.81	24.16	23.78	26.72	30.26	29	30.47	28.83	30.15	30.09	30.18	28.58	30.1	29.35	28.07
1951	12	1	33.96	32.86	30.05	32.24	31.08	32.63	33.26	32	31.53	31.65	32.3	32.41	33.12	32.52	31.99	31.65	29.22	31.86	32.07	31.43	31.43	32.1	32.4	24.24	24.13	27.47	30.46	30.33	32.01	30.08	32.87	32.06	32.47	29.45	33.04	31	28.83
1951	12	2	30.25	29.16	26.05	28.5	27.15	28.83	29.55	28.15	27.5	27.67	28.44	28.57	29.31	28.72	28.09	27.66	24.9	27.89	28.13	27.4	27.4	28.24	28.52	19.71	19.57	23.27	26.49	26.28	28.18	26.17	29.18	28.33	28.78	25.48	29.29	27.15	24.77
1951	12	3	33.22	32.12	29.25	31.5	30.29	31.87	32.52	31.23	30.73	30.86	31.53	31.64	32.36	31.76	31.21	30.85	28.36	31.07	31.28	30.63	30.63	31.33	31.62	23.33	23.22	26.63	29.66	29.52	31.24	29.3	32.13	31.31	31.73	28.66	32.29	30.23	28.01
1951	12	4	32.03	30.94	27.97	30.3	29.03	30.65	31.33	30	29.44	29.58	30.29	30.41	31.14	30.55	29.96	29.58	26.98	29.8	30.02	29.34	29.33	30.09	30.38	21.88	21.76	25.29	28.39	28.22	30.02	28.05	30.95	30.12	30.55	27.38	31.09	29	26.72
1951	12	5	30.82	29.73	26.66	29.07	27.75	29.41	30.12	28.74	28.12	28.28	29.03	29.15	29.89	29.3	28.68	28.27	25.56	28.5	28.74	28.02	28.01	28.83	29.11	20.4	20.26	23.91	27.09	26.9	28.76	26.77	29.74	28.9	29.34	26.08	29.86	27.74	25.39
1951	12	6	30.56	29.46	26.38	28.81	27.47	29.14	29.86	28.47	27.83	27.99	28.76	28.88	29.62	29.03	28.41	27.99	25.26	28.22	28.46	27.73	27.73	28.55	28.84	20.08	19.94	23.62	26.81	26.61	28.49	26.49	29.48	28.64	29.08	25.8	29.59	27.47	25.1
1951	12	7	33.26	32.16	29.29	31.54	30.34	31.91	32.56	31.28	30.77	30.9	31.57	31.68	32.4	31.81	31.25	30.9	28.41	31.11	31.33	30.67	30.67	31.37	31.67	23.39	23.27	26.68	29.71	29.56	31.29	29.34	32.17	31.35	31.77	28.7	32.33	30.28	28.06
1951	12	8	37.29	36.19	33.64	35.61	34.6	36.04	36.59	35.46	35.16	35.23	35.77	35.86	36.54	35.94	35.49	35.23	33.1	35.42	35.61	35.06	35.06	35.57	35.88	28.31	28.23	31.24	34.02	33.96	35.46	33.6	36.18	35.4	35.78	33.03	36.42	34.46	32.47
1951	12	9	39.26	38.15	35.76	37.6	36.68	38.05	38.56	37.51	37.29	37.34	37.81	37.89	38.56	37.95	37.55	37.35	35.39	37.52	37.69	37.19	37.2	37.62	37.93	30.71	30.64	33.46	36.13	36.11	37.49	35.67	38.14	37.37	37.74	35.14	38.41	36.5	34.62
1951	12	10	35.17	34.07	31.36	33.47	32.36	33.87	34.47	33.26	32.85	32.96	33.56	33.66	34.37	33.77	33.26	32.96	30.64	33.16	33.36	32.75	32.75	33.36	33.66	25.72	25.62	28.84	31.76	31.65	33.27	31.36	34.07	33.27	33.67	30.76	34.27	32.26	30.15
1951	12	11	38.4	37.3	34.83	36.73	35.78	37.17	37.7	36.62	36.36	36.42	36.92	37.01	37.68	37.08	36.66	36.43	34.39	36.61	36.79	36.26	36.26	36.73	37.03	29.67	29.59	32.5	35.21	35.17	36.6	34.77	37.29	36.51	36.89	34.22	37.54	35.62	33.68
1951	12	12	37.9	36.8	34.3	36.23	35.25	36.66	37.2	36.1	35.82	35.89	36.4	36.49	37.17	36.57	36.13	35.89	33.81	36.08	36.26	35.72	35.72	36.21	36.51	29.06	28.98	31.93	34.68	34.63	36.09	34.24	36.79	36.01	36.39	33.69	37.03	35.1	33.14
1951	12	13	38.75	37.65	35.21	37.09	36.15	37.53	38.05	36.98	36.75	36.8	37.29	37.37	38.05	37.44	37.03	36.81	34.8	36.99	37.16	36.65	36.65	37.09	37.4	30.1	30.02	32.89	35.59	35.56	36.97	35.14	37.64	36.86	37.24	34.6	37.9	35.98	34.07
1951	12	14	38.21	37.1	34.63	36.54	35.57	36.98	37.51	36.42	36.15	36.22	36.72	36.81	37.49	36.88	36.45	36.22	34.17	36.4	36.58	36.05	36.06	36.53	36.83	29.43	29.35	32.28	35.01	34.97	36.4	34.56	37.09	36.32	36.69	34.01	37.34	35.42	33.47
1951	12	15	38.92	37.82	35.4	37.26	36.33	37.71	38.22	37.16	36.93	36.99	37.47	37.55	38.22	37.61	37.2	36.99	35	37.17	37.34	36.83	36.83	37.27	37.58	30.3	30.23	33.09	35.77	35.74	37.14	35.32	37.81	37.03	37.41	34.78	38.07	36.16	34.25
1951	12	16	38.37	37.26	34.8	36.7	35.74	37.14	37.67	36.58	36.33	36.39	36.89	36.97	37.65	37.04	36.62	36.39	34.35	36.57	36.75	36.23	36.23	36.69	37	29.62	29.55	32.46	35.18	35.14	36.57	34.73	37.25	36.48	36.85	34.18	37.5	35.58	33.64
1951	12	17	35.75	34.64	31.97	34.05	32.97	34.45	35.04	33.86	33.48	33.57	34.16	34.26	34.95	34.35	33.86	33.57	31.3	33.77	33.97	33.38	33.38	33.96	34.26	26.42	26.32	29.49	32.37	32.28	33.86	31.96	34.64	33.85	34.24	31.37	34.85	32.86	30.78
1951	12	18	34.1	33	30.2	32.39	31.22	32.77	33.4	32.15	31.69	31.8	32.45	32.55	33.26	32.67	32.13	31.8	29.39	32.01	32.22	31.59	31.58	32.24	32.54	24.41	24.3	27.63	30.61	30.48	32.16	30.23	33.01	32.2	32.61	29.6	33.18	31.15	28.98
1951	12	19	37.59	36.48	33.96	35.91	34.92	36.34	36.89	35.77	35.48	35.55	36.08	36.17	36.85	36.24	35.8	35.55	33.45	35.74	35.92	35.38	35.38	35.88	36.19	28.67	28.59	31.58	34.34	34.29	35.76	33.91	36.48	35.7	36.08	33.35	36.72	34.77	32.79
1951	12	20	35.32	34.22	31.51	33.62	32.51	34.01	34.62	33.41	33.01	33.11	33.71	33.81	34.51	33.91	33.41	33.11	30.8	33.31	33.51	32.91	32.91	33.51	33.81	25.9	25.8	29.01	31.91	31.81	33.41	31.51	34.22	33.42	33.82	30.91	34.42	32.41	30.31
1951	12	21	36.2	35.1	32.46	34.51	33.45	34.92	35.5	34.33	33.97	34.06	34.63	34.73	35.42	34.82	34.34	34.06	31.83	34.26	34.45	33.87	33.87	34.43	34.74	26.98	26.89	30.01	32.86	32.77	34.33	32.45	35.1	34.3	34.7	31.86	35.31	33.33	31.28
1951	12	22	39.61	38.51	36.14	37.96	37.06	38.41	38.91	37.88	37.68	37.73	38.19	38.26	38.93	38.32	37.93	37.73	35.81	37.91	38.07	37.58	37.58	37.99	38.3	31.15	31.08	33.87	36.51	36.5	37.86	36.05	38.49	37.73	38.09	35.52	38.77	36.88	35.01
1951	12	23	38.04	36.93	34.44	36.36	35.39	36.8	37.33	36.24	35.97	36.03	36.54	36.63	37.31	36.7	36.27	36.04	33.97	36.22	36.4	35.87	35.87	36.35	36.65	29.22	29.14	32.08	34.82	34.78	36.22	34.38	36.92	36.14	36.52	33.83	37.17	35.24	33.28
1951	12	24	36.23	35.13	32.5	34.54	33.48	34.95	35.53	34.37	34.01	34.1	34.67	34.76	35.46	34.85	34.38	34.1	31.87	34.29	34.48	33.91	33.91	34.47	34.77	27.02	26.92	30.04	32.89	32.81	34.36	32.48	35.13	34.34	34.73	31.89	35.34	33.37	31.31
1951	12	25	34.03	32.93	30.12	32.31	31.15	32.7	33.33	32.08	31.61	31.73	32.37	32.48	33.19	32.59	32.06	31.72	29.3	31.93	32.14	31.51	31.51	32.17	32.47	24.32	24.21	27.55	30.53	30.4	32.08	30.15	32.94	32.12	32.54	29.53	33.11	31.08	28.9
1951	12	26	34.71	33.61	30.85	33	31.87	33.39	34.01	32.78	32.35	32.46	33.08	33.18	33.89	33.29	32.77	32.46	30.09	32.66	32.87	32.25	32.25	32.88	33.18	25.16	25.05	28.32	31.26	31.15	32.78	30.87	33.61	32.81	33.21	30.26	33.8	31.78	29.64
1951	12	27	31.97	30.88	27.91	30.24	28.97	30.59	31.28	29.94	29.37	29.52	30.24	30.35	31.08	30.49	29.9	29.51	26.91	29.74	29.96	29.27	29.27	30.03	30.32	21.81	21.69	25.22	28.33	28.16	29.96	27.99	30.89	30.06	30.49	27.32	31.03	28.94	26.65
1951	12	28	34.88	33.78	31.04	33.17	32.05	33.56	34.18	32.96	32.53	32.64	33.25	33.36	34.06	33.46	32.95	32.64	30.29	32.84	33.04	32.43	32.43	33.05	33.35	25.36	25.26	28.51	31.44	31.33	32.96	31.05	33.78	32.97	33.38	30.44	33.97	31.96	29.83
1951	12	29	35.21	34.11	31.39	33.51	32.4	33.9	34.51	33.3	32.89	33	33.6	33.7	34.4	33.8	33.3	33	30.68	33.2	33.4	32.79	32.79	33.4	33.7	25.77	25.67	28.88	31.8	31.69	33.3	31.4	34.11	33.31	33.71	30.8	34.31	32.3	30.19
1951	12	30	34.34	33.24	30.46	32.63	31.48	33.02	33.64	32.4	31.95	32.06	32.7	32.8	33.51	32.91	32.39	32.06	29.67	32.27	32.48	31.85	31.85	32.5	32.79	24.71	24.6	27.9	30.87	30.74	32.4	30.48	33.25	32.44	32.85	29.86	33.43	31.4	29.24
1951	12	31	33.06	31.97	29.08	31.34	30.13	31.71	32.36	31.07	30.56	30.69	31.37	31.48	32.2	31.6	31.04	30.68	28.18	30.9	31.12	30.46	30.46	31.16	31.46	23.14	23.02	26.45	29.5	29.35	31.08	29.13	31.97	31.15	31.57	28.49	32.13	30.07	27.84
1952	1	1	38.58	38.27	35.89	37.88	36.89	37.38	38.07	37.68	36.3	35.99	36.98	37.08	38.08	37.38	27.82	36.19	33.7	36.49	28.34	35.7	35.7	36.39	36.99	30.34	30.04	33.11	34.51	34.71	36.19	35.49	38.17	37.28	36.98	35.1	37.68	36.88	34.8
1952	1	2	41.89	41.56	39.44	41.2	40.35	40.72	41.33	41.07	39.87	39.52	40.39	40.46	41.43	40.72	40.41	39.72	37.55	39.99	40.74	39.25	39.25	39.9	40.44	34.43	34.17	36.9	38.19	38.4	39.7	39.01	41.46	40.63	40.35	38.67	41.03	40.31	38.43
1952	1	3	38.01	37.71	35.29	37.31	36.3	36.81	37.51	37.1	35.69	35.39	36.4	36.5	37.51	36.81	36.39	35.59	33.05	35.89	36.68	35.09	35.09	35.79	36.4	29.64	29.34	32.47	33.88	34.07	35.59	34.89	37.61	36.7	36.4	34.49	37.11	36.3	34.18
1952	1	4	38.17	37.87	35.46	37.47	36.46	36.97	37.67	37.26	35.86	35.56	36.56	36.67	37.67	36.97	36.56	35.76	33.23	36.06	36.85	35.26	35.26	35.96	36.56	29.84	29.54	32.65	34.05	34.25	35.76	35.06	37.77	36.87	36.57	34.66	37.27	36.46	34.36
1952	1	5	40.17	39.85	37.59	39.47	38.54	38.98	39.63	39.3	38.01	37.68	38.62	38.7	39.68	38.98	38.62	37.88	35.55	38.17	38.94	37.4	37.4	38.07	38.64	32.3	32.02	34.93	36.27	36.48	37.87	37.18	39.75	38.88	38.59	36.81	39.28	38.52	36.54
1952	1	6	41.29	40.96	38.8	40.6	39.72	40.11	40.74	40.45	39.22	38.88	39.77	39.85	40.82	40.11	39.79	39.08	36.85	39.36	40.11	38.6	38.61	39.26	39.82	33.69	33.42	36.21	37.52	37.73	39.07	38.38	40.87	40.02	39.74	38.02	40.42	39.69	37.77
1952	1	7	36.6	36.31	33.78	35.89	34.82	35.38	36.12	35.66	34.16	33.89	34.95	35.06	36.08	35.38	34.93	34.09	31.41	34.41	35.21	33.58	33.57	34.3	34.92	27.9	27.58	30.86	32.31	32.5	34.1	33.39	36.21	35.28	34.97	32.96	35.68	34.84	32.64
1952	1	8	36.26	35.99	33.43	35.56	34.48	35.05	35.8	35.32	33.81	33.54	34.61	34.73	35.75	35.05	34.59	33.74	31.02	34.06	34.86	33.22	33.22	33.95	34.58	27.49	27.17	30.48	31.94	32.13	33.75	33.04	35.88	34.94	34.63	32.61	35.35	34.5	32.28
1952	1	9	35.91	35.64	33.05	35.21	34.11	34.7	35.46	34.97	33.43	33.16	34.25	34.37	35.39	34.7	34.23	33.36	30.62	33.69	34.5	32.85	32.84	33.58	34.21	27.06	26.73	30.08	31.55	31.75	33.38	32.67	35.53	34.59	34.28	32.23	34.99	34.14	31.89
1952	1	10	37.23	36.94	34.46	36.53	35.49	36.03	36.75	36.31	34.85	34.57	35.6	35.71	36.72	36.02	35.59	34.76	32.15	35.08	35.87	34.26	34.26	34.97	35.59	28.69	28.37	31.58	33.02	33.21	34.77	34.07	36.84	35.92	35.62	33.65	36.32	35.5	33.33
1952	1	11	39.04	38.74	36.39	38.34	37.37	37.85	38.53	38.16	36.8	36.49	37.46	37.56	38.55	37.85	37.46	36.69	34.25	36.99	37.76	36.2	36.2	36.89	37.47	30.91	30.62	33.65	35.02	35.23	36.69	35.99	38.64	37.75	37.45	35.6	38.15	37.37	35.31
1952	1	12	38.58	38.28	35.9	37.88	36.9	37.39	38.08	37.69	36.3	36	36.99	37.09	38.09	37.39	36.99	36.2	33.71	36.5	37.28	35.7	35.7	36.4	37	30.35	30.05	33.12	34.51	34.72	36.2	35.5	38.18	37.29	36.99	35.1	37.69	36.89	34.81
1952	1	13	36.45	36.17	33.62	35.74	34.67	35.24	35.98	35.51	34.01	33.73	34.8	34.92	35.93	35.24	34.78	33.93	31.24	34.25	35.06	33.42	33.42	34.14	34.77	27.72	27.4	30.69	32.15	32.34	33.94	33.24	36.07	35.13	34.82	32.81	35.53	34.69	32.48
1952	1	14	34.64	34.37	31.69	33.93	32.78	33.41	34.2	33.67	32.06	31.81	32.94	33.07	34.11	33.41	32.91	32.01	29.14	32.34	33.16	31.48	31.48	32.23	32.88	25.49	25.15	28.62	30.14	30.32	32.03	31.31	34.27	33.3	32.98	30.86	33.71	32.82	30.5
1952	1	15	33.01	32.77	29.95	32.3	31.09	31.78	32.6	32.01	30.31	30.08	31.27	31.42	32.47	31.78	31.23	30.28	27.26	30.63	31.47	29.74	29.74	30.51	31.19	23.49	23.13	26.77	28.34	28.52	30.31	29.59	32.66	31.66	31.34	29.11	32.07	31.15	28.72
1952	1	16	36.37	36.09	33.53	35.66	34.58	35.15	35.9	35.43	33.92	33.65	34.72	34.83	35.85	35.15	34.7	33.84	31.14	34.16	34.97	33.33	33.33	34.06	34.69	27.62	27.3	30.6	32.06	32.25	33.86	33.15	35.98	35.05	34.74	32.72	35.45	34.61	32.39
1952	1	17	37.11	36.82	34.33	36.41	35.36	35.9	36.63	36.19	34.72	34.44	35.48	35.59	36.6	35.9	35.47	25.38	23.2	25.58	35.75	34.13	34.13	34.85	35.46	28.54	28.22	31.45	32.88	33.08	34.64	33.94	36.72	35.8	35.5	33.52	36.2	35.38	33.2
1952	1	18	41.24	40.91	38.74	40.55	39.67	40.06	40.69	40.4	39.17	38.83	39.72	39.8	40.77	40.06	39.74	39.02	36.8	39.3	40.06	38.55	38.55	39.21	39.77	33.62	33.36	36.16	37.46	37.68	39.01	38.32	40.82	39.97	39.69	37.97	40.37	39.63	37.72
1952	1	19	38.75	38.45	36.09	38.06	37.07	37.56	38.25	37.86	36.49	36.18	37.17	37.26	38.26	37.56	37.16	36.38	33.91	36.68	37.46	35.89	35.89	36.58	37.17	30.56	30.26	33.32	34.7	34.91	36.38	35.68	38.35	37.46	37.16	35.29	37.86	37.07	35
1952	1	20	38.09	37.79	35.37	37.39	36.38	36.89	37.59	37.18	35.77	35.47	36.48	36.58	37.59	36.89	36.48	35.67	33.14	35.98	36.77	35.17	35.17	35.87	36.48	29.74	29.43	32.56	33.96	34.16	35.67	34.97	37.69	36.78	36.48	34.57	37.19	36.38	34.27
1952	1	21	36.55	36.26	33.73	35.84	34.77	35.34	36.08	35.61	34.11	33.84	34.9	35.01	36.03	35.33	34.88	34.04	31.35	34.35	35.16	33.52	33.52	34.25	34.87	27.84	27.52	30.8	32.26	32.45	34.05	33.34	36.16	35.23	34.92	32.91	35.63	34.79	32.58
1952	1	22	40.44	40.12	37.89	39.75	38.83	39.26	39.91	39.58	38.31	37.98	38.9	38.98	39.96	39.26	38.91	38.17	35.87	38.46	39.22	37.69	37.69	38.36	38.93	32.64	32.36	35.24	36.58	36.78	38.17	37.47	40.02	39.16	38.87	37.11	39.56	38.81	36.84
1952	1	23	41.91	41.58	39.46	41.22	40.37	40.74	41.35	41.09	39.89	39.54	40.41	40.48	41.45	40.74	40.43	39.74	37.57	40.01	40.76	39.27	39.27	39.92	40.47	34.45	34.19	36.92	38.21	38.42	39.72	39.04	41.48	40.65	40.37	38.69	41.05	40.33	38.45
1952	1	24	37.41	37.12	34.65	36.7	35.67	36.2	36.92	36.49	35.04	34.75	35.78	35.89	36.9	36.2	35.77	34.95	32.35	35.26	36.06	34.44	34.44	35.16	35.77	28.9	28.59	31.78	33.21	33.41	34.96	34.25	37.01	36.1	35.79	33.84	36.5	35.68	33.52
1952	1	25	38.46	38.16	35.77	37.76	36.77	37.26	37.96	37.56	36.17	35.87	36.86	36.96	37.96	37.26	36.86	36.07	33.57	36.37	37.15	35.57	35.57	36.27	36.87	30.2	29.9	32.98	34.38	34.58	36.07	35.37	38.06	37.16	36.86	34.97	37.56	36.76	34.67
1952	1	26	35.83	35.55	32.96	35.12	34.02	34.61	35.37	34.88	33.34	33.07	34.16	34.28	35.31	34.61	34.14	33.27	30.52	33.6	34.41	32.75	32.75	33.49	34.12	26.96	26.62	29.98	31.46	31.65	33.28	32.58	35.45	34.5	34.19	32.14	34.91	34.05	31.8
1952	1	27	37.95	37.65	35.22	37.25	36.23	36.75	37.45	37.04	35.62	35.33	36.34	36.44	37.44	36.75	36.33	35.52	32.98	35.83	36.62	35.02	35.02	35.73	36.33	29.57	29.26	32.4	33.81	34.01	35.53	34.83	37.55	36.64	36.34	34.42	37.04	36.24	34.11
1952	1	28	38.95	38.64	36.29	38.25	37.28	37.75	38.44	38.06	36.7	36.39	37.37	37.46	38.45	37.75	37.37	36.59	34.14	36.89	37.66	36.09	36.09	36.78	37.38	30.8	30.51	33.54	34.92	35.12	36.59	35.89	38.54	37.65	37.36	35.5	38.05	37.27	35.21
1952	1	29	38.69	38.39	36.02	38	37.01	37.5	38.19	37.8	36.42	36.12	37.1	37.2	38.2	37.5	37.1	36.32	33.84	36.62	37.4	35.82	35.82	36.52	37.11	30.49	30.19	33.25	34.64	34.84	36.32	35.62	38.29	37.4	37.1	35.22	37.8	37.01	34.93
1952	1	30	41.44	41.11	38.95	40.74	39.87	40.26	40.88	40.6	39.38	39.03	39.92	39.99	40.96	40.26	39.94	39.23	37.02	39.51	40.26	38.76	38.76	39.42	39.97	33.86	33.6	36.38	37.68	37.89	39.22	38.53	41.01	40.17	39.88	38.18	40.56	39.83	37.93
1952	1	31	42.27	41.93	39.85	41.58	40.74	41.1	41.71	41.45	40.28	39.92	40.78	40.85	41.81	41.1	40.8	40.12	37.99	40.39	41.14	39.66	39.66	40.3	40.84	34.89	34.64	37.33	38.61	38.82	40.1	39.42	41.84	41.01	40.73	39.08	41.41	40.7	38.84
1952	2	1	41.82	41.94	40.04	41.77	40.48	40.79	41.55	41.03	39.38	39.82	40.71	40.91	41.67	41.33	41.02	40.15	36.9	40.43	41.19	40.5	40.5	39.19	39.93	35.06	34.99	37.59	37.49	37.56	38.99	39.83	41.5	41.1	39.48	39.6	40.19	41.13	39.33
1952	2	2	41.26	41.39	39.45	41.21	39.9	40.24	41	40.45	38.79	39.24	40.16	40.35	41.11	40.78	40.46	39.57	36.24	39.86	40.6	39.91	39.91	38.62	39.37	34.37	34.29	36.96	36.9	36.95	38.42	39.24	40.95	40.54	38.91	39	39.64	40.56	38.73
1952	2	3	39.08	39.22	37.12	39.03	37.6	38.08	38.88	38.2	36.48	36.98	37.98	38.18	38.9	38.61	38.23	37.3	33.68	37.61	38.32	37.63	37.63	36.38	37.18	31.68	31.58	34.48	34.58	34.58	36.18	36.92	38.78	38.33	36.68	36.68	37.48	38.34	36.38
1952	2	4	37.78	37.94	35.73	37.73	36.24	36.8	37.62	36.86	35.11	35.64	36.69	36.89	37.59	37.33	36.91	35.95	32.15	36.27	36.96	36.28	36.28	35.05	35.88	30.08	29.96	33.01	33.2	33.17	34.85	35.55	37.5	37.01	35.36	35.3	36.2	37.02	34.98
1952	2	5	38.75	38.89	36.76	38.69	37.26	37.75	38.56	37.86	36.13	36.64	37.65	37.85	38.57	38.28	37.89	36.95	33.29	37.26	37.97	37.28	37.28	36.04	36.85	31.27	31.16	34.1	34.23	34.22	35.84	36.57	38.45	37.99	36.34	36.33	37.15	38	36.02
1952	2	6	39.86	40	28.16	39.81	38.43	38.86	39.64	39.01	37.31	37.79	38.76	38.96	39.69	39.39	39.03	38.12	34.59	38.41	39.14	38.45	38.45	37.18	37.97	32.64	32.55	35.37	35.41	35.43	36.98	37.75	39.56	39.12	37.48	37.51	38.25	39.13	37.22
1952	2	7	38.78	28.98	36.79	28.68	27.86	37.78	38.59	28.65	36.16	36.67	37.68	37.88	29.28	28.71	37.92	36.98	33.32	37.29	38	37.31	37.31	36.07	36.88	31.3	31.2	34.13	34.26	34.25	35.87	36.6	38.48	27.95	36.37	36.36	37.18	27.7	36.05
1952	2	8	36.64	36.81	34.52	36.59	35.04	35.67	36.51	35.68	33.9	34.46	35.55	35.75	36.43	36.19	26.31	34.76	30.81	35.09	26.71	35.08	35.08	33.88	34.73	28.67	28.54	31.71	31.99	31.93	33.68	34.34	36.36	35.86	34.19	34.09	35.07	35.85	33.75
1952	2	9	39.93	40.06	38.02	39.87	38.49	38.92	39.7	39.07	37.37	37.86	38.82	39.02	39.76	39.45	39.09	38.18	34.67	38.48	39.2	38.52	38.52	37.25	38.03	32.72	32.63	35.44	35.48	35.5	37.05	37.82	39.62	39.18	37.54	37.58	38.32	39.2	37.29
1952	2	10	40.89	41.02	39.05	40.84	39.51	39.87	40.64	40.07	38.39	38.85	39.78	39.98	40.73	40.41	40.08	39.19	35.8	39.47	31.17	39.52	39.52	38.24	39	33.91	33.83	36.54	36.5	36.55	38.03	38.84	40.58	40.16	38.53	38.6	39.27	40.18	38.33
1952	2	11	39.24	39.38	37.29	39.19	37.77	38.24	39.04	38.36	36.65	37.15	38.14	38.34	39.06	38.77	38.39	37.47	33.86	37.77	38.48	37.8	37.8	36.54	37.34	31.87	31.77	34.66	34.75	34.75	36.34	37.09	38.94	38.49	36.84	36.85	37.64	38.5	36.55
1952	2	12	40.1	40.24	38.21	40.05	38.68	39.09	39.87	39.25	37.56	38.04	39	39.2	39.93	39.62	39.27	38.36	34.88	38.66	39.39	38.7	38.7	37.43	38.21	32.94	32.85	35.64	35.66	35.69	37.23	38.01	39.79	39.36	37.72	37.77	38.49	39.38	37.48
1952	2	13	40.6	40.73	38.74	40.55	39.2	39.59	40.36	39.77	38.09	38.55	39.5	39.69	40.44	40.12	39.78	38.88	35.46	39.17	39.91	39.22	39.22	37.94	38.71	33.55	33.47	36.21	36.19	36.23	37.74	38.53	40.29	39.87	38.23	38.3	38.98	39.89	38.02
1952	2	14	40.4	40.53	38.53	40.35	38.99	39.39	40.17	39.56	37.88	38.35	39.3	39.5	40.24	39.92	39.58	38.68	35.23	38.97	39.7	39.01	39.01	37.74	38.51	33.31	33.22	35.98	35.98	36.02	37.53	38.32	40.09	39.67	38.03	38.09	38.79	39.68	37.81
1952	2	15	38.88	39.02	36.9	38.82	37.39	37.88	38.68	37.99	36.26	36.77	37.78	37.98	38.69	38.41	38.02	37.09	33.43	37.39	38.1	37.42	37.42	36.17	36.97	31.42	31.32	34.25	34.36	34.36	35.97	36.71	38.58	38.12	36.47	36.46	37.28	38.13	36.16
1952	2	16	37.86	38.01	35.81	37.8	36.32	36.87	37.69	36.94	35.18	35.71	36.76	36.96	37.66	37.4	36.98	36.03	32.24	36.34	37.03	36.35	36.35	35.12	35.95	30.17	30.05	33.09	33.28	33.25	34.93	35.63	37.57	37.09	35.43	35.38	36.27	37.09	35.06
1952	2	17	38.8	38.95	36.82	38.75	37.31	37.81	38.61	37.91	36.19	36.69	37.7	37.9	38.62	38.34	37.95	37.01	33.35	37.32	38.02	27.89	27.89	36.1	36.9	31.33	31.23	34.16	34.28	34.28	35.9	36.63	38.51	38.05	36.4	36.38	37.21	38.05	36.08
1952	2	18	39.24	39.38	37.29	39.19	37.78	38.24	39.04	38.37	36.65	37.15	38.14	38.34	39.07	38.77	28.96	37.47	33.87	37.77	29.44	37.8	37.8	36.55	37.34	31.88	31.78	34.66	34.75	34.76	36.35	27.11	38.94	38.49	36.85	36.85	37.64	38.5	36.55
1952	2	19	37.84	37.99	35.79	37.78	36.3	36.85	37.67	36.92	35.16	35.69	36.74	36.94	37.64	37.38	36.96	36.01	32.22	36.32	37.01	36.33	36.33	35.11	35.93	30.14	30.03	33.07	33.26	33.23	34.91	35.61	37.55	37.07	35.41	35.36	36.25	37.07	35.04
1952	2	20	41.29	41.42	39.48	41.24	39.93	40.27	41.03	40.48	38.82	39.27	40.19	40.38	41.14	40.81	40.49	39.6	36.27	39.89	40.63	39.94	39.94	38.65	39.4	34.4	34.33	36.99	36.93	36.98	38.45	39.27	40.98	40.57	38.94	39.03	39.67	40.59	38.77
1952	2	21	38.45	38.6	36.44	38.39	36.94	37.45	38.27	37.55	35.81	36.32	37.35	37.55	38.26	37.98	37.59	36.64	32.93	36.95	37.65	36.97	36.97	35.73	36.55	30.9	30.79	33.76	33.91	33.89	35.53	36.25	38.15	37.69	36.03	36.01	36.86	37.69	35.7
1952	2	22	37.58	37.73	35.51	37.52	36.02	36.59	37.42	36.65	34.89	35.42	36.48	36.68	37.38	37.12	36.7	35.73	31.91	36.05	36.74	36.06	36.06	34.84	35.67	29.82	29.7	32.77	32.98	32.94	34.64	35.33	37.29	36.8	35.14	35.08	35.99	36.8	34.76
1952	2	23	38.98	39.12	37.01	38.92	37.49	37.98	38.78	38.09	36.37	36.87	37.88	38.08	38.8	38.51	38.12	37.19	33.55	37.5	38.21	37.52	37.52	36.27	37.08	31.55	31.45	34.36	34.47	34.47	36.07	36.81	38.68	38.22	36.57	36.57	37.38	38.23	36.27
1952	2	24	38.41	38.56	36.4	38.36	36.9	37.42	38.23	37.51	35.77	36.28	37.31	37.51	38.22	37.95	37.55	36.6	32.89	36.91	37.61	36.93	36.93	35.69	36.51	30.85	30.74	33.71	33.87	33.85	35.49	36.21	38.11	37.65	35.99	35.97	36.82	37.65	35.66
1952	2	25	38.86	39.01	36.88	38.81	37.37	37.86	38.67	37.97	36.25	36.75	37.76	37.96	38.68	38.39	38.01	37.07	33.42	37.38	38.09	37.4	37.4	36.16	36.96	31.41	31.3	34.23	34.35	34.34	35.96	36.69	38.56	38.11	36.46	36.45	37.26	38.11	36.14
1952	2	26	36.63	36.79	34.5	36.57	35.03	35.65	36.49	35.67	33.88	34.44	35.53	35.74	36.42	36.18	35.73	25.44	22.15	25.62	35.74	25.62	25.61	33.86	34.72	28.65	28.52	31.69	31.97	31.91	33.67	34.33	36.35	35.84	34.17	34.07	35.06	35.83	33.73
1952	2	27	38.38	38.52	36.36	38.32	36.86	37.38	38.19	37.47	35.73	36.25	37.28	37.48	38.19	37.91	37.51	36.57	32.85	36.88	37.58	36.89	36.89	35.66	36.47	30.81	30.7	33.68	33.83	33.81	35.46	36.18	38.08	37.61	35.96	35.93	36.78	37.62	35.62
1952	2	28	40.03	40.16	38.13	39.97	38.6	39.02	39.8	39.17	37.48	37.96	38.92	39.12	39.86	39.55	39.2	38.29	34.79	38.58	39.31	38.62	38.62	37.35	38.13	32.84	32.75	35.55	35.58	35.61	37.15	37.93	39.72	39.29	37.65	37.69	38.42	39.3	37.4
1952	2	29	37.55	37.7	35.48	37.49	35.99	36.56	37.39	36.62	34.86	35.39	36.45	36.65	37.35	37.09	36.67	35.7	31.87	36.02	36.71	36.03	36.03	34.81	35.64	29.78	29.67	32.73	32.95	32.91	34.61	35.3	37.26	36.77	35.11	35.05	35.96	36.77	34.72
1952	3	1	39.69	39.3	38.08	39.2	38.05	39.69	39.39	38.34	37.8	30.64	38.99	39.47	38.2	38.39	37.87	38.31	34.97	38.42	37.27	37.28	37.28	38.9	39.2	33.37	33.17	36.19	38.3	37.39	39.1	38.2	39.4	39.2	38.99	38.62	40.08	39.09	37.9
1952	3	2	41.48	41.07	39.99	40.97	39.97	41.52	41.19	40.24	39.74	40.48	40.82	41.33	40.12	40.27	39.85	40.3	37.17	40.4	39.3	39.36	39.36	40.67	40.96	35.5	35.32	28.69	40.05	39.25	40.83	40.02	41.15	40.95	40.75	30.66	41.81	40.87	39.77
1952	3	3	41.59	41.18	40.11	41.08	40.09	41.64	41.3	40.36	39.86	40.6	40.94	41.45	40.24	40.39	39.98	40.42	37.31	40.52	39.43	39.49	39.49	40.78	41.08	35.63	35.45	38.27	40.16	39.36	40.94	40.14	41.26	41.06	40.86	40.56	41.92	40.99	39.89
1952	3	4	41.87	41.46	40.42	41.36	40.39	41.93	41.58	40.66	40.17	40.9	41.22	41.74	40.54	40.69	40.29	40.74	37.66	40.83	39.75	39.81	39.81	41.05	41.35	35.97	35.79	38.58	40.44	39.65	41.21	40.42	41.54	41.34	41.14	31.06	42.2	41.27	40.18
1952	3	5	38.98	38.59	37.31	38.49	37.29	38.96	38.68	37.58	37.02	37.78	38.26	38.73	37.44	37.64	37.07	37.52	34.09	37.63	36.46	36.45	36.45	38.19	38.49	32.53	32.32	35.41	37.6	36.65	38.41	37.47	38.7	38.5	38.29	37.9	39.38	38.38	37.15
1952	3	6	39.76	39.36	28.97	39.26	38.12	39.75	39.46	38.41	37.87	38.62	39.06	39.54	38.27	38.46	37.94	38.38	35.05	38.49	37.34	37.36	37.36	38.96	39.26	33.45	33.25	36.26	38.36	37.46	39.16	38.27	39.46	39.26	39.05	38.69	40.14	39.16	37.97
1952	3	7	37.62	37.23	35.85	37.13	27.04	37.55	37.3	27.58	35.54	36.3	36.86	37.31	27.95	36.19	35.55	28.37	24.95	28.46	34.9	27.6	27.61	36.83	37.13	30.9	30.67	33.91	36.25	35.23	37.08	26.54	37.35	37.15	36.94	36.5	38.05	37.02	35.72
1952	3	8	39.32	38.92	37.67	38.82	37.64	39.3	39.01	37.94	37.39	38.14	38.6	39.08	37.8	37.99	37.44	30.27	27.05	30.35	36.84	29.58	29.59	38.52	38.82	32.92	32.72	35.77	37.92	37	38.73	37.81	39.02	38.82	38.62	38.24	39.71	38.72	37.5
1952	3	9	37.68	37.29	35.92	37.19	35.89	37.61	37.37	36.19	35.61	36.37	36.92	37.38	36.04	36.26	35.62	28.44	25.03	28.54	34.98	27.68	27.68	36.9	37.2	30.98	30.75	33.98	36.32	35.29	37.14	36.14	37.41	37.22	37	36.56	38.11	37.09	35.79
1952	3	10	39.69	39.29	38.08	39.19	38.05	39.69	39.39	38.34	37.8	38.55	38.99	39.47	38.2	38.39	37.86	30.69	27.52	30.77	37.27	30.02	30.03	38.89	39.19	33.37	33.17	36.19	38.29	37.39	39.1	38.2	39.39	39.19	38.99	38.62	40.07	39.09	28.25
1952	3	11	40.04	39.64	38.45	39.54	38.42	40.04	39.74	38.71	38.17	38.93	39.35	39.84	38.58	38.75	38.25	38.7	35.4	38.8	37.67	37.69	37.68	39.24	39.54	33.79	33.59	36.57	38.64	37.75	39.43	38.55	39.74	39.54	39.33	38.98	40.41	39.44	38.26
1952	3	12	37.32	36.93	35.52	36.83	35.49	37.24	37	35.81	35.21	35.98	36.55	37	35.65	35.88	35.22	35.66	32.03	35.78	34.56	34.51	34.51	36.53	36.84	30.54	30.31	33.58	35.96	34.91	36.79	35.77	37.05	36.86	36.64	36.19	28.78	36.72	35.41
1952	3	13	39.81	39.41	38.2	39.31	38.18	39.81	39.51	38.46	37.92	30.77	39.11	39.6	38.33	38.51	38	38.44	35.11	38.54	37.4	37.42	37.42	39.01	39.31	33.51	33.31	36.32	38.41	37.51	39.21	38.32	39.51	39.31	39.1	38.74	40.19	39.21	38.02
1952	3	14	39.68	39.29	38.07	39.19	38.04	39.68	39.38	38.33	37.79	38.54	38.98	39.46	38.19	38.38	37.86	38.3	34.96	38.4	37.26	37.27	37.27	38.89	39.19	33.36	33.16	36.18	38.29	37.38	39.09	38.19	39.39	39.19	38.98	38.61	40.07	39.08	37.89
1952	3	15	37.79	37.41	36.04	37.3	36.01	37.73	37.48	36.31	35.73	36.5	37.04	37.5	36.17	36.38	35.75	36.19	32.62	36.31	35.11	35.07	35.07	37.01	37.31	31.11	30.89	34.1	36.43	35.41	37.25	36.26	37.52	37.33	37.11	36.68	38.22	37.2	35.91
1952	3	16	37.21	36.83	35.41	36.72	35.38	28.9	36.9	35.7	27.15	35.87	36.44	28.78	35.54	35.77	35.1	35.55	31.9	35.66	34.44	34.39	34.39	36.43	36.73	30.42	30.19	33.47	35.86	34.81	36.68	35.66	36.95	36.76	36.54	36.08	37.66	36.62	35.3
1952	3	17	37.58	37.19	35.81	37.09	35.78	37.51	37.26	36.09	35.5	36.26	36.82	37.27	35.93	36.16	35.51	35.96	32.36	36.07	34.86	34.82	34.82	36.8	37.1	30.86	30.63	33.87	36.22	35.19	37.04	36.04	37.31	37.12	36.9	36.46	38.02	36.98	35.68
1952	3	18	39.01	38.61	37.34	38.51	37.31	30.75	38.7	37.61	37.05	37.81	38.29	30.65	37.47	37.66	37.1	37.55	34.12	37.65	36.49	36.48	36.48	38.21	38.51	32.56	32.35	35.44	37.62	36.68	38.43	37.5	38.72	38.52	38.31	37.92	39.41	38.41	37.18
1952	3	19	38.61	38.22	36.92	38.12	36.89	38.57	38.3	37.19	36.62	37.38	37.88	38.35	37.04	37.25	36.66	37.11	33.63	37.21	36.04	36.02	36.02	37.82	38.12	32.09	31.87	35	37.23	36.26	38.05	37.09	38.33	38.13	37.92	37.52	39.02	38.02	36.77
1952	3	20	40.62	40.22	39.08	40.12	39.05	40.64	40.33	39.33	38.81	39.56	39.95	40.44	39.2	39.37	31.27	39.35	36.12	39.45	30.64	38.36	38.36	39.82	40.12	34.48	34.29	37.21	39.21	38.36	40	39.15	40.31	40.11	30.81	39.57	40.98	40.02	38.87
1952	3	21	40.67	40.27	39.13	40.17	39.11	40.7	40.38	39.38	38.86	31.7	40	40.49	39.26	39.42	38.96	39.4	36.18	39.5	38.39	38.42	38.42	39.87	40.17	34.54	34.35	37.26	39.26	38.41	40.05	39.2	40.36	40.16	39.95	39.63	41.03	40.07	38.93
1952	3	22	39.55	39.16	37.93	39.06	37.9	39.54	39.25	38.19	37.65	38.4	38.85	39.33	38.05	38.24	30.08	38.16	34.8	38.26	29.42	37.12	37.12	38.76	39.06	33.21	33	36.04	38.16	37.24	38.96	38.06	39.26	39.06	38.85	38.48	39.94	38.95	37.75
1952	3	23	42.56	42.14	41.16	42.05	41.14	42.64	42.28	41.39	40.92	41.65	41.93	42.46	41.28	41.41	33.43	41.51	38.51	41.6	32.85	40.62	40.62	41.74	42.04	36.79	36.62	39.33	41.11	40.37	41.88	41.13	42.22	42.01	41.82	41.56	42.87	41.96	40.9
1952	3	24	39.97	39.56	38.37	39.47	38.34	39.97	39.67	38.63	38.09	38.84	39.27	39.76	38.5	38.68	38.17	38.61	35.31	38.72	37.58	37.6	37.6	39.16	39.46	33.7	33.5	36.49	38.56	37.67	39.36	38.48	39.66	39.46	39.26	38.9	40.34	39.37	38.19
1952	3	25	40.43	40.03	38.87	39.93	38.85	40.45	40.14	39.13	38.6	39.35	39.75	40.25	39	39.17	38.69	39.14	35.89	39.24	38.12	38.14	38.14	39.63	39.93	34.26	34.06	37	39.02	38.16	39.82	38.96	40.13	39.92	39.72	39.38	31.82	39.83	38.68
1952	3	26	39.51	39.11	37.88	39.01	37.85	31.27	39.21	38.14	29.64	38.35	38.8	31.17	38.01	38.19	37.66	38.11	34.74	38.21	37.06	37.07	37.07	38.71	39.01	33.15	32.95	35.99	38.11	37.2	38.92	38.01	39.21	39.01	38.81	38.43	39.9	38.91	37.71
1952	3	27	43.91	43.48	42.6	43.39	42.59	44.03	43.63	42.83	42.38	43.11	43.32	43.86	42.73	42.84	42.56	43.01	40.18	43.09	42.07	42.19	42.19	43.08	43.38	38.39	38.24	40.81	42.44	41.78	43.19	42.51	43.55	43.34	43.15	42.94	44.18	43.3	42.32
1952	3	28	42.94	42.52	41.57	42.43	41.54	43.03	42.66	41.8	41.33	42.06	42.32	42.86	41.69	41.82	41.48	34.3	31.53	34.38	40.97	33.8	33.81	42.12	42.42	37.24	37.08	39.75	41.49	40.77	42.25	41.52	42.59	42.39	42.19	41.95	43.24	42.33	41.3
1952	3	29	41.4	40.99	30.73	40.89	39.89	41.44	41.11	40.16	39.65	40.4	40.74	41.25	40.03	40.19	32.14	40.21	37.08	40.31	31.53	32.01	32.01	40.59	40.89	35.4	35.22	38.06	39.97	39.16	40.76	39.94	41.08	40.87	40.67	40.37	41.74	40.8	39.69
1952	3	30	38.46	38.07	36.75	37.97	27.95	38.42	38.15	28.48	36.46	37.22	37.73	38.19	28.85	37.09	36.49	36.94	33.45	37.05	35.87	35.85	35.84	37.67	37.97	31.9	31.69	34.84	37.08	36.11	37.9	36.94	38.18	37.98	37.77	37.36	38.87	37.86	36.61
1952	3	31	39.03	38.64	37.37	38.54	37.34	39.01	38.73	37.63	37.08	37.84	38.31	38.79	37.49	37.69	37.13	37.58	34.15	37.68	36.52	36.51	36.51	38.24	38.54	32.59	32.38	35.46	37.65	36.7	38.45	37.52	38.74	38.55	38.34	37.95	39.43	38.43	37.21
1952	4	1	37.97	37.56	34.44	37.47	34.16	35.95	36.47	34.57	34.59	35.1	35.47	35.72	35.09	36.27	33.73	33.07	30.71	33.19	33.24	31.62	31.62	37.89	30.01	34.3	33.87	35.81	38.79	37.89	38.57	37.26	37.35	38.21	39	36.99	37.21	36.94	35.58
1952	4	2	39.5	39.11	36.14	39.03	35.89	37.58	38.06	36.28	36.33	36.85	37.11	37.38	36.81	37.96	35.53	34.87	32.68	34.98	35.08	33.5	33.5	39.38	31.57	26.86	26.71	37.4	40.17	39.41	40	38.76	38.86	39.68	40.45	38.53	38.72	38.5	37.18
1952	4	3	32.27	39.53	36.6	39.45	36.35	38.03	31.19	36.75	36.81	37.32	37.55	37.83	37.27	31.65	36.02	35.36	33.21	35.47	35.58	34.01	34.01	39.79	39.34	36.41	36.06	37.83	40.54	39.82	40.39	39.17	39.27	40.08	40.85	38.95	39.13	38.92	37.62
1952	4	4	38.19	37.79	34.69	37.7	34.42	36.18	36.71	34.82	28.13	35.36	35.71	35.96	35.34	29.74	34	33.34	31	33.45	33.51	31.89	31.89	38.11	37.59	25.44	25.24	36.04	38.99	38.11	38.78	37.48	37.57	38.42	31.14	37.22	37.43	37.17	35.82
1952	4	5	41.06	40.69	37.87	40.61	37.64	39.25	39.67	38.02	38.11	31.95	38.77	39.07	38.56	39.68	37.36	36.71	34.68	36.8	36.95	35.4	35.4	40.9	40.49	37.65	37.34	39.01	41.57	40.96	41.45	40.29	40.4	41.17	41.93	40.1	40.26	40.07	38.81
1952	4	6	37.25	36.83	33.64	36.74	33.35	35.18	35.73	33.77	33.77	34.29	27.62	34.93	27.54	35.47	32.89	32.23	29.78	32.35	32.37	30.74	30.74	37.19	36.63	33.52	33.06	35.06	38.14	37.17	37.9	36.55	36.63	37.52	38.32	36.27	36.5	36.21	34.83
1952	4	7	41.09	40.71	37.89	40.63	37.67	39.27	39.69	38.05	38.13	38.65	38.8	39.09	31.85	32.93	37.38	36.73	28.42	36.83	36.98	35.43	35.43	40.92	40.52	37.67	37.37	39.04	41.59	40.98	41.47	31.65	40.43	41.19	41.96	40.12	40.28	40.1	38.84
1952	4	8	40.43	40.05	37.17	39.97	36.93	38.57	39.01	37.32	37.39	37.9	38.1	38.38	37.85	32.21	30.23	35.96	27.58	36.07	29.88	34.63	34.63	40.29	32.51	36.97	36.64	38.36	41	40.33	40.86	39.67	39.78	40.56	41.33	39.46	39.64	39.44	38.15
1952	4	9	38.32	37.92	34.83	37.83	34.56	36.32	36.84	34.96	34.99	35.5	35.85	36.1	35.48	36.66	27.76	33.49	31.16	33.6	27.35	32.05	32.05	38.24	37.72	34.68	34.27	36.17	39.1	38.24	38.9	37.6	37.69	38.55	39.33	37.35	37.56	37.3	35.95
1952	4	10	40.99	40.62	30.09	40.54	37.56	39.17	39.59	37.95	38.03	38.54	38.7	38.99	38.48	39.61	30.89	36.62	34.59	36.72	30.56	35.32	35.32	40.83	40.42	37.57	37.27	38.94	41.5	40.89	41.38	40.22	40.34	41.1	41.87	40.03	40.19	40	30.19
1952	4	11	40.27	32.12	36.98	31.84	29.54	38.4	38.84	30.13	37.2	37.72	37.92	38.21	30.93	38.81	30.04	35.77	33.66	35.87	29.68	34.43	34.43	40.13	39.69	36.79	36.45	38.19	40.85	40.17	40.71	39.51	39.62	40.41	41.18	39.3	39.48	30.86	37.98
1952	4	12	39.98	39.6	36.67	39.52	36.43	38.09	38.55	36.82	30.17	30.73	37.62	30.96	37.34	38.49	36.09	35.44	33.3	35.54	35.66	34.08	34.08	32.3	39.4	36.48	36.13	29.06	40.6	32.37	40.44	39.23	39.34	40.14	40.91	30.23	31.51	38.98	37.68
1952	4	13	40.07	31.92	36.77	31.64	36.53	38.19	38.64	36.92	36.98	37.49	37.71	37.99	37.44	38.59	36.19	35.54	33.41	35.65	35.76	34.19	34.19	39.94	39.49	36.58	36.23	37.99	40.68	39.97	40.53	39.32	39.42	40.22	32.92	39.1	39.28	39.07	37.78
1952	4	14	42.67	42.31	39.64	42.24	39.44	40.96	41.32	39.81	39.93	33.78	40.49	40.81	40.36	34.68	39.24	38.59	36.74	38.68	38.88	37.37	37.37	42.46	42.12	39.39	39.15	40.68	43.01	42.55	42.94	41.86	41.99	42.7	43.45	41.71	41.84	41.7	40.49
1952	4	15	40.82	40.44	37.6	40.36	37.37	38.98	39.41	37.75	37.83	38.34	38.51	38.8	38.28	32.64	37.07	36.42	34.37	36.52	36.66	35.11	35.11	40.66	40.25	37.39	37.07	38.76	41.35	40.72	41.22	40.05	40.16	40.94	33.63	39.85	40.02	39.83	38.56
1952	4	16	40.17	39.78	36.87	39.7	36.63	38.29	38.74	37.02	37.09	30.93	37.81	38.1	37.55	31.92	36.3	35.65	33.53	35.76	35.88	34.31	34.31	40.03	32.24	36.68	36.34	38.08	40.76	40.07	40.61	39.41	39.52	40.31	41.08	39.2	39.37	39.17	37.87
1952	4	17	41.96	41.59	38.86	41.52	38.64	40.2	40.59	39.02	39.12	39.63	39.73	40.04	39.56	40.67	38.4	31.38	29.54	31.45	38.03	30.44	30.44	41.77	41.4	38.62	38.35	39.94	42.37	41.84	42.28	41.17	41.29	42.02	42.78	40.99	41.14	40.98	39.74
1952	4	18	43.59	43.24	32.96	43.17	40.47	41.93	42.27	40.84	40.98	41.49	41.46	41.8	41.39	35.69	40.31	39.66	37.92	39.75	39.98	38.49	38.49	43.35	43.05	40.38	40.17	41.63	43.83	43.46	43.79	42.76	42.9	43.58	44.32	42.63	42.74	42.63	41.45
1952	4	19	42.41	42.05	39.36	41.98	31.95	40.68	41.05	32.52	39.64	40.15	40.21	40.53	33.33	41.17	38.93	38.29	36.41	38.38	38.57	37.05	37.05	42.21	41.86	39.11	38.86	40.41	42.78	42.29	42.7	41.61	41.74	42.46	43.21	41.45	41.58	41.44	40.22
1952	4	20	41.63	41.27	38.5	41.19	38.28	39.85	40.25	38.66	38.76	39.27	39.38	39.69	39.2	40.31	38.02	37.37	29.13	37.47	37.64	36.1	36.1	41.46	41.07	38.27	37.98	39.6	42.08	41.52	41.98	40.85	40.97	41.72	42.47	40.67	40.82	40.65	39.41
1952	4	21	42.92	34.8	39.92	34.53	39.73	41.23	41.58	40.09	33.51	40.73	40.75	41.08	40.64	41.73	39.53	38.88	30.78	38.97	39.18	37.67	37.67	42.71	42.37	39.66	39.43	40.94	43.24	42.8	43.17	42.11	42.24	34.61	43.69	41.96	42.09	33.55	40.75
1952	4	22	44.02	43.68	41.13	43.6	40.96	42.39	42.71	41.32	41.47	41.97	41.92	42.27	41.87	36.17	40.81	40.17	38.47	40.25	40.5	39.01	39.01	43.77	43.48	40.85	40.66	42.07	44.22	36.37	44.19	43.18	43.32	43.99	44.73	43.06	43.16	43.06	41.89
1952	4	23	42.9	42.55	39.9	42.47	39.7	41.2	41.56	40.07	40.19	40.7	40.73	41.06	40.61	41.71	39.5	38.86	37.04	38.95	39.16	37.65	37.65	42.68	42.35	39.64	39.4	40.91	43.22	35.26	43.15	42.09	42.22	42.92	35.6	41.93	42.06	41.93	40.73
1952	4	24	44	43.66	41.12	43.59	40.94	42.38	42.69	41.3	41.45	35.29	41.91	42.25	41.85	42.93	40.8	40.15	38.46	40.24	40.48	39	39	43.76	43.47	40.83	31.75	42.06	44.21	36.36	44.18	43.17	43.31	43.98	36.64	43.04	43.15	43.05	41.88
1952	4	25	39.67	39.28	36.32	39.2	36.08	37.76	38.23	36.47	36.52	30.37	37.29	37.56	36.99	38.15	35.73	35.07	32.9	35.18	35.28	33.7	33.7	32	39.08	36.14	26.89	37.57	40.32	32.06	40.15	38.92	39.03	39.84	40.61	38.7	38.89	38.67	37.36
1952	4	26	41.03	40.66	37.83	40.58	37.6	32.12	39.63	37.99	31.36	38.58	38.74	32.1	38.52	39.65	37.32	36.67	34.64	36.77	36.92	35.37	35.37	40.87	40.46	37.62	37.31	30.14	41.54	40.93	33.4	40.26	40.37	41.14	41.9	31.28	40.23	40.04	38.78
1952	4	27	37.65	37.24	34.09	37.15	33.81	35.61	36.15	34.22	34.23	34.75	35.13	35.37	34.73	35.92	33.36	32.7	30.3	32.82	32.86	31.23	31.23	37.59	37.04	33.96	33.52	35.48	38.5	37.58	38.28	36.95	37.03	37.91	38.7	36.68	36.9	36.63	35.25
1952	4	28	38.38	37.98	34.9	37.89	34.63	29.3	36.9	35.03	28.34	35.57	35.91	29.22	35.55	36.72	34.22	27.18	24.95	27.27	33.73	26.07	26.07	38.29	37.78	34.74	34.33	36.23	39.16	38.3	38.96	37.66	37.75	38.6	39.39	37.41	37.62	37.36	36.01
1952	4	29	40	39.62	36.69	39.53	36.45	31.02	38.57	36.84	30.19	30.75	37.64	30.98	37.37	38.51	29.73	35.46	33.32	35.57	29.37	34.11	34.11	39.87	39.42	36.5	36.15	37.91	40.61	39.91	40.46	39.25	39.36	40.15	40.93	39.03	39.21	39	37.7
1952	4	30	40.77	40.39	37.54	40.31	37.31	38.93	39.36	37.69	37.77	38.28	38.45	38.75	38.22	39.36	30.62	36.36	34.3	36.46	30.28	35.04	35.04	40.61	40.19	37.33	37.01	38.7	41.3	40.66	41.17	40	40.11	40.88	41.65	39.8	39.97	39.77	38.5
1952	5	1	36.55	35.77	34.45	35.82	33.86	34.48	34.6	34.11	32.64	34.28	33.31	34.12	34.02	33.67	31.45	32.19	29.69	32.31	30.99	31.62	31.62	35.08	28.66	36.25	34.91	36.16	39.01	35.1	37.41	29.92	30.38	37.54	38.35	36.99	34.32	35.79	29.25
1952	5	2	38.88	38.11	36.97	38.15	36.43	30.97	37	36.67	29.45	36.89	35.79	30.72	36.6	36.2	34.1	34.84	27.02	34.95	33.7	28.85	28.85	37.36	37.22	38.47	37.23	38.36	41.02	37.37	39.57	32.08	32.66	39.71	40.51	39.22	30.34	38.11	38.9
1952	5	3	38.14	37.36	29.57	37.41	35.61	36.17	36.24	35.86	34.43	36.06	35	35.83	35.78	35.39	33.26	34	26.1	34.11	32.84	27.98	27.99	36.63	36.46	37.76	36.49	37.66	40.38	36.65	38.88	31.39	38.67	39.02	39.83	38.51	35.91	37.37	38.16
1952	5	4	29.99	35.6	34.27	35.65	27.43	28.32	28.36	27.84	26.64	34.09	33.13	28.03	27.93	27.64	31.26	32	29.48	32.12	30.8	31.43	31.43	34.91	34.66	36.09	34.74	28.05	38.86	34.93	37.26	37.37	36.95	37.39	31.21	29.25	34.15	35.62	29.08
1952	5	5	37.55	36.77	28.93	36.82	34.96	29.55	35.63	35.21	27.95	29.6	34.38	29.29	35.13	34.75	32.59	33.33	25.36	33.44	32.16	32.79	32.79	36.05	35.85	37.2	35.9	37.1	39.87	36.07	38.34	30.84	38.09	38.47	32.29	37.95	35.32	36.78	30.24
1952	5	6	39.29	38.52	30.82	38.56	30.64	37.39	37.43	31.03	35.73	31.55	36.23	37.07	31.15	36.65	34.57	35.31	27.54	35.42	34.18	34.83	34.82	37.76	31.48	30.43	29.46	38.76	41.38	37.77	39.95	32.46	39.8	40.1	33.9	39.61	37.06	38.52	31.99
1952	5	7	38.14	37.37	36.17	37.41	29.37	36.17	36.24	29.77	34.44	30.27	29.03	35.83	29.88	29.56	33.26	34.01	26.11	34.12	32.85	33.48	33.48	36.64	30.3	37.77	36.5	37.67	40.39	36.65	38.89	39	38.68	39.03	39.83	30.93	35.91	37.38	38.16
1952	5	8	38.36	31.02	36.41	30.86	35.86	36.41	36.47	36.11	34.69	36.31	35.24	36.07	36.03	35.64	33.51	34.26	31.95	34.37	33.1	33.74	33.74	36.85	30.53	37.98	36.72	29.93	32.82	36.87	39.09	39.21	32.16	32.07	33.04	31.14	36.13	30.51	31.06
1952	5	9	40.31	39.55	38.53	39.59	38.01	32.49	38.49	38.25	31.08	32.7	37.32	32.27	38.19	37.76	30.07	36.48	34.38	36.58	29.65	36.02	36.02	38.76	38.7	39.84	38.66	39.73	34.52	38.77	40.9	41.02	34.07	41.05	41.85	40.59	38.08	39.54	33.01
1952	5	10	40.88	40.13	32.55	40.16	38.64	33.1	39.08	38.88	31.72	39.13	37.93	32.88	38.82	38.39	30.72	37.13	35.09	37.23	30.31	36.69	36.69	39.32	39.29	40.38	39.23	40.27	35.01	39.33	41.43	41.55	34.63	41.58	42.38	33.55	38.65	40.11	40.91
1952	5	11	43.55	42.81	42.05	42.84	35.35	35.94	41.85	35.72	34.74	36.33	40.79	35.76	35.87	41.3	39.43	40.18	38.42	40.26	39.16	39.82	39.82	41.94	42.04	42.93	41.9	42.81	45.09	41.94	43.92	44.04	43.99	44.07	44.86	43.7	41.32	42.78	43.59
1952	5	12	42.93	42.19	34.78	42.22	40.91	41.27	41.2	41.13	39.85	41.43	40.12	41	41.09	34.78	38.72	33.82	32.08	33.88	38.43	33.6	33.6	41.33	41.4	42.34	41.28	42.22	44.54	41.34	43.34	43.46	36.65	43.49	44.28	43.1	40.7	42.16	42.97
1952	5	13	41.19	40.43	39.48	40.47	32.74	39.41	39.4	33.12	37.88	39.48	38.26	39.12	33.25	32.88	36.73	31.83	29.91	31.9	36.4	31.56	31.56	33.24	39.6	32.24	31.36	40.56	43.03	33.05	34.93	41.84	41.67	41.87	42.66	41.43	32.65	40.42	41.22
1952	5	14	39.5	38.74	31.05	38.78	37.12	37.62	37.65	37.36	35.97	37.59	36.46	37.3	37.29	31.04	34.81	35.56	33.37	35.66	34.43	35.07	35.07	31.58	37.87	39.06	37.85	38.96	41.57	31.4	33.37	40.27	40.01	40.29	41.09	39.82	37.27	38.73	39.53
1952	5	15	38.55	37.78	36.61	37.82	29.82	30.62	36.66	30.22	29.08	30.72	35.44	30.37	30.33	35.84	33.72	34.47	32.18	34.58	33.32	33.96	33.96	37.03	36.88	38.15	36.9	38.05	40.74	37.05	39.27	39.38	39.08	39.41	40.21	38.9	36.32	37.78	38.57
1952	5	16	39.21	38.44	37.33	38.48	36.79	31.32	37.34	37.03	29.83	31.46	36.14	31.07	36.96	36.56	34.47	35.22	33	35.32	34.09	34.73	34.73	37.68	31.4	38.78	37.56	38.68	41.31	37.69	39.88	39.99	32.99	40.02	40.82	39.53	36.98	38.44	39.23
1952	5	17	39.29	31.95	37.41	31.78	36.88	31.4	37.43	37.12	29.92	31.55	36.23	31.16	37.05	36.64	34.56	35.31	33.1	35.41	34.18	34.82	34.82	37.76	37.64	38.86	37.64	38.75	41.38	37.77	39.95	40.06	39.8	40.09	40.89	39.61	37.05	31.43	39.31
1952	5	18	40.26	39.5	38.47	39.54	37.96	32.44	38.44	38.19	31.02	32.64	37.27	32.21	38.13	37.71	35.67	30.77	28.75	30.85	35.32	30.47	30.47	38.71	32.48	39.79	38.61	39.68	42.22	38.72	40.85	40.97	40.76	41	41.8	40.54	38.03	39.49	40.29
1952	5	19	43.14	42.39	41.6	42.43	41.13	41.49	41.42	41.36	40.08	35.86	40.34	41.22	41.32	40.84	33.29	34.05	32.34	34.11	32.94	33.84	33.84	41.53	41.61	42.53	41.48	42.42	44.72	41.54	36.74	43.65	43.58	43.69	44.47	43.3	40.91	42.37	43.17
1952	5	20	42.4	41.65	40.79	41.68	40.32	40.7	40.65	40.55	39.25	35.04	39.55	40.42	40.5	40.04	38.11	38.87	36.98	38.95	37.81	38.47	38.47	40.81	40.85	41.83	40.75	41.71	44.08	40.82	42.84	42.96	42.86	43	43.79	42.59	40.17	41.63	42.43
1952	5	21	40.7	39.94	38.95	39.98	38.45	38.89	38.9	38.68	37.33	38.93	37.74	38.59	38.62	38.19	36.18	36.93	34.87	37.02	35.83	36.48	36.48	39.15	32.94	40.21	39.05	40.1	42.61	39.15	41.27	41.38	41.19	41.41	42.21	40.97	38.47	39.93	33.41
1952	5	22	37.39	30.05	28.76	29.88	34.79	35.37	35.46	35.04	33.59	35.22	34.21	35.02	34.95	28.74	26.74	27.49	25.17	27.59	26.24	27.11	27.11	35.9	35.69	37.05	35.75	36.95	39.73	35.92	38.19	38.3	37.94	31.16	39.13	37.8	35.16	29.54	37.41
1952	5	23	34.29	33.5	25.4	33.55	25.12	32.07	32.25	25.53	30.09	31.75	30.9	31.68	25.61	25.36	23.21	23.96	21.3	24.07	22.62	23.48	23.49	32.86	32.5	34.09	32.65	34.01	37.04	32.88	35.31	35.42	34.9	35.44	29.26	27.24	32.06	33.53	34.3
1952	5	24	31.56	30.61	29.37	30.45	29.17	35.97	29.98	29.56	28.41	30.06	34.81	35.63	29.67	29.35	33.05	28.14	25.87	28.23	32.63	27.77	27.77	36.45	36.27	37.59	36.31	37.49	40.22	36.47	38.71	38.83	38.49	31.69	39.66	30.75	35.72	30.11	37.98
1952	5	25	31.61	30.67	29.44	30.51	29.23	36.03	30.04	29.63	34.29	35.92	34.87	35.69	29.73	35.26	33.11	33.86	31.51	33.97	32.7	33.33	33.33	36.51	30.17	37.64	36.37	37.54	40.27	36.52	38.77	38.88	38.55	31.74	39.71	38.39	35.78	30.16	38.03
1952	5	26	41.31	40.56	33.02	40.59	32.87	39.54	39.53	33.26	38.02	39.62	38.39	39.25	33.39	38.86	36.88	31.97	30.06	32.04	36.55	31.7	31.7	39.75	39.73	40.79	39.66	40.68	35.39	39.75	35.05	41.95	41.79	41.98	42.78	41.55	39.08	40.54	41.34
1952	5	27	40.57	39.81	32.21	39.85	32.05	38.75	38.75	32.44	37.18	32.98	31.61	38.45	32.56	32.2	36.03	31.12	29.13	31.2	35.68	30.83	30.83	39.01	38.96	31.65	30.74	39.97	34.74	39.02	34.36	41.26	41.06	41.29	35.09	40.84	38.34	39.8	40.6
1952	5	28	33.27	38.9	37.83	38.94	31.05	37.79	31.75	31.44	36.16	31.97	30.65	37.47	31.56	37.06	35	35.74	33.57	35.85	34.62	35.27	35.26	38.13	38.03	39.22	38.02	39.11	41.71	38.14	40.3	40.42	33.44	40.45	34.25	39.97	37.43	38.9	39.69
1952	5	29	29.55	35.17	33.79	35.21	33.2	33.84	27.91	33.45	31.96	27.81	32.67	33.47	33.36	33.01	30.77	31.5	28.94	31.63	30.29	30.92	30.92	34.49	34.21	35.67	34.31	35.58	38.48	34.51	36.85	36.96	36.53	36.98	30.8	36.42	33.72	35.19	28.64
1952	5	30	28.52	34.12	32.67	34.17	32.06	32.74	26.83	32.31	30.79	26.65	31.57	32.35	32.21	31.88	23.92	30.32	27.65	30.45	23.35	29.71	29.71	33.47	33.14	34.69	33.28	34.6	37.58	33.49	35.89	36	35.51	36.02	29.84	35.43	32.68	34.15	27.61
1952	5	31	38.01	30.67	36.03	30.51	35.47	36.03	36.11	35.72	34.29	30.12	28.89	35.69	35.64	29.42	33.11	33.86	31.51	33.97	32.7	33.33	33.33	36.51	36.33	37.64	36.37	37.54	40.27	36.52	31.98	38.88	31.82	31.74	32.72	38.39	35.78	30.16	30.71
1952	6	1	30.69	35.3	35.54	35.34	35.06	33.38	29.54	35.18	31.99	27.5	28.81	32.97	34.98	29.46	32.73	32.7	30.45	32.84	32.19	32.37	32.37	34.99	35.58	38.46	36.27	36.78	37.52	35.12	37.07	37.85	36.04	37.14	36.2	36.4	35.12	35.31	36.33
1952	6	2	28.46	33.07	27.33	33.11	32.67	31.06	27.26	32.8	29.55	25.09	26.48	30.63	32.61	32.36	30.31	30.27	27.82	30.42	29.73	29.91	29.91	27.13	27.8	36.47	34.13	27.85	35.59	27.11	34.97	35.79	33.86	35.07	34.11	27.66	27.29	33.09	34.1
1952	6	3	33.15	32.12	26.32	32.16	26.12	30.07	31.63	26.39	28.51	29.31	30.82	29.63	26.34	26.11	24.1	24.05	21.62	24.18	28.68	23.73	23.73	31.86	32.32	35.62	33.22	26.97	27.88	32.02	34.08	34.92	32.92	34.18	33.22	26.74	26.33	32.15	26.72
1952	6	4	34.21	27.4	27.44	27.27	27.25	31.17	32.72	27.52	29.67	30.46	26.59	30.74	27.47	27.23	25.25	25.2	22.86	25.33	29.85	24.9	24.9	32.9	33.4	29.14	27.17	27.95	35.69	33.05	35.08	35.89	33.96	28.79	34.21	27.76	32.99	26.95	27.78
1952	6	5	31.3	24.48	30.19	24.36	24.13	22.81	29.73	24.42	21.25	27.29	23.53	22.39	24.36	24.15	27.26	27.2	24.51	27.38	26.63	26.8	26.8	24.37	24.92	33.96	31.44	32.1	33.17	24.36	32.34	33.2	25.14	26.07	31.48	31.56	30.07	24.04	31.28
1952	6	6	29.26	22.44	22.18	22.32	27.48	20.68	27.64	27.64	19.01	25.08	26.73	20.24	27.43	27.25	25.05	24.97	22.1	25.16	24.37	24.55	24.55	22.37	22.83	32.13	29.47	30.19	31.41	22.37	24.42	31.32	23.14	30.54	23.3	29.6	22.43	22.01	29.23
1952	6	7	34.32	33.28	33.4	33.33	27.36	31.29	32.82	27.63	29.79	25.32	32.04	30.85	27.58	32.59	30.54	30.5	28.08	30.66	29.97	30.15	30.15	33.01	33.51	29.24	27.28	34.91	35.78	33.16	35.18	35.99	28.11	35.26	34.31	27.86	27.5	33.31	34.31
1952	6	8	35.07	34.03	28.35	34.08	33.7	32.07	33.59	33.83	30.61	31.38	32.83	31.64	33.63	28.13	31.36	26.14	23.87	26.26	30.79	25.85	25.85	33.75	28.79	29.91	28	35.61	36.42	33.89	29.88	36.68	34.8	35.96	28.75	35.19	28.25	34.05	28.64
1952	6	9	29.31	33.92	34.08	33.96	28.04	31.95	28.13	28.31	30.49	26.01	32.71	31.52	28.26	33.26	31.24	26.01	23.74	26.13	30.67	25.73	25.73	33.64	34.17	37.23	34.95	35.5	36.33	33.78	35.77	36.58	34.69	35.86	28.65	35.08	33.74	33.94	34.95
1952	6	10	31.63	30.46	36.54	30.33	36.07	34.37	30.5	36.18	33.03	28.53	35.14	33.96	35.99	35.71	33.75	28.55	26.47	28.65	33.23	28.29	28.29	35.91	36.54	31.88	30.12	37.66	38.33	36.05	37.95	38.72	36.97	31.65	37.09	37.31	30.46	30	37.28
1952	6	11	37.32	30.51	36.58	30.37	36.11	34.41	35.89	36.22	33.07	33.82	35.19	34.01	36.04	30.5	33.8	33.78	31.61	33.91	33.28	33.46	33.46	35.96	31.09	39.34	37.22	37.7	38.36	36.09	37.99	38.76	37.01	31.69	37.13	37.35	30.5	30.04	37.32
1952	6	12	40.39	33.59	34.01	33.45	39.41	37.62	39.04	39.5	36.45	37.16	33.07	37.25	39.32	33.75	37.14	37.14	35.24	37.25	36.68	36.87	36.87	38.98	34.24	42.1	40.18	40.56	41.02	39.1	40.88	34.92	40.03	34.56	40.01	40.31	39.19	33.1	40.41
1952	6	13	37.91	31.1	31.37	30.96	31.21	35.03	36.5	31.45	33.72	29.21	30.47	34.63	31.42	36.37	29.26	34.42	32.31	34.55	28.72	34.12	34.12	30.87	31.69	39.87	37.79	38.25	38.87	30.83	38.55	32.63	37.59	32.24	37.68	37.92	36.7	30.63	37.92
1952	6	14	31.31	35.92	30.35	35.96	30.18	34.03	30.17	30.44	32.68	33.43	34.81	33.63	30.4	30.12	28.22	33.38	26.1	33.52	27.66	33.06	33.06	35.6	36.21	39.02	36.87	37.36	38.05	35.73	37.65	38.42	36.65	37.72	36.78	37	35.74	35.93	36.96
1952	6	15	34.35	33.31	27.58	33.36	27.39	25.99	27.51	27.66	24.59	25.35	32.07	25.6	27.61	32.62	30.57	30.53	23.02	30.69	30	30.18	30.18	33.04	33.54	36.69	34.37	34.93	35.8	33.18	35.2	29.34	28.14	35.29	34.34	34.49	33.13	33.33	27.92
1952	6	16	35.95	34.91	29.28	34.96	29.11	27.66	29.14	29.37	26.35	27.09	33.75	27.28	29.32	34.31	32.31	27.1	24.91	27.21	31.76	26.82	26.82	34.61	29.69	38.12	35.9	36.42	37.18	34.75	36.71	30.82	29.71	36.78	35.84	36.03	34.73	34.93	29.52
1952	6	17	35.51	34.48	28.82	34.52	28.64	32.53	34.04	28.9	31.1	31.87	27.95	32.11	28.86	28.6	31.84	26.62	24.4	26.74	31.28	26.34	26.34	34.18	34.74	37.73	35.49	36.02	36.81	34.32	36.3	37.09	29.28	36.38	35.43	35.61	34.3	34.49	35.51
1952	6	18	36.11	35.08	35.3	35.12	29.28	33.15	34.66	29.54	31.75	32.52	28.58	32.74	29.5	29.23	32.49	27.28	25.1	27.39	31.95	27	27.01	34.77	29.85	38.26	36.06	29.72	37.32	34.91	36.86	37.65	35.83	36.94	35.99	29.58	29.3	35.09	29.69
1952	6	19	38.61	37.58	37.96	37.62	37.49	35.76	37.21	37.6	34.49	35.23	31.2	35.37	37.42	31.87	30.02	35.19	33.14	35.31	29.49	34.89	34.89	37.23	32.41	40.5	38.46	38.9	39.48	37.35	33.2	39.95	38.28	39.27	38.34	31.99	31.8	37.58	32.2
1952	6	20	38.41	37.38	37.75	37.42	37.28	35.55	37.01	37.39	34.28	35.01	36.34	35.16	37.21	36.91	29.81	34.98	32.9	35.1	29.27	34.68	34.68	37.03	32.21	40.32	38.27	38.72	39.31	37.16	33.02	39.77	32.13	39.08	38.15	38.4	37.2	37.38	32
1952	6	21	39.02	37.99	32.54	38.02	37.93	36.18	37.63	38.03	29.71	35.67	36.97	35.8	37.85	37.54	35.64	30.45	28.53	30.54	35.16	30.22	30.22	37.63	38.33	40.86	38.85	39.28	39.83	37.75	33.59	40.33	38.68	39.65	38.72	38.98	37.81	37.99	32.6
1952	6	22	33.49	38.1	38.51	38.14	32.51	36.3	32.4	32.75	29.84	30.54	37.09	35.92	32.72	32.42	35.77	30.58	28.66	30.67	35.28	30.35	30.35	37.74	32.95	40.97	38.96	39.39	39.93	37.86	33.69	40.43	38.79	39.75	38.83	39.09	37.92	38.1	32.72
1952	6	23	33.52	38.13	38.54	38.17	38.08	36.33	32.43	38.19	35.1	30.57	37.12	35.95	38	37.69	30.62	35.79	33.78	35.91	30.1	35.5	35.5	37.77	38.47	33.57	31.93	39.42	39.95	37.89	33.72	40.46	38.82	39.78	38.86	39.12	32.35	38.13	39.17
1952	6	24	34.94	39.55	34.21	39.59	39.61	37.82	33.89	39.7	36.66	37.37	38.61	37.45	39.52	33.95	32.16	32.17	30.38	37.46	31.67	31.95	31.95	39.17	34.44	34.84	33.3	40.74	41.18	39.28	41.06	35.1	34.26	41.11	33.93	40.49	39.38	39.55	40.6
1952	6	25	38.37	37.34	31.86	37.38	31.7	30.18	36.97	31.95	29.01	29.72	30.95	29.83	31.91	31.62	29.76	34.93	32.86	35.06	29.23	34.63	34.63	36.99	32.17	40.29	38.23	38.68	39.28	37.12	32.98	33.06	38.05	39.05	38.12	31.76	37.16	37.34	38.38
1952	6	26	37.11	36.08	30.52	36.12	30.35	34.2	35.68	30.61	32.85	33.6	29.63	33.79	30.57	30.29	33.58	28.37	26.28	28.48	33.05	28.11	28.11	35.76	36.37	39.16	37.02	37.51	38.19	35.89	31.8	38.57	36.81	37.87	36.93	37.15	35.9	36.09	37.12
1952	6	27	33.07	37.68	32.22	37.72	32.07	35.87	31.97	32.31	34.61	35.34	31.31	35.48	32.28	37.22	30.13	35.3	33.26	35.43	29.61	35.01	35.01	31.66	38.02	40.59	38.56	39	39.57	31.61	39.31	33.37	38.38	39.37	38.44	38.69	37.5	37.68	32.3
1952	6	28	29.83	34.44	28.78	34.48	28.6	27.16	28.66	28.86	25.83	31.82	33.25	26.78	28.82	28.56	26.61	31.76	29.43	31.91	26.02	31.42	31.42	28.48	34.69	37.69	35.45	35.98	36.77	28.44	36.26	30.38	35.2	36.34	35.39	35.57	34.26	34.45	29.04
1952	6	29	39.99	38.97	33.58	39	33.44	31.88	38.63	33.68	30.79	36.73	38	31.54	33.65	38.58	36.71	36.71	34.77	36.82	36.24	36.43	36.43	38.59	33.83	41.74	39.79	40.19	40.68	38.71	40.51	41.23	39.64	40.56	39.64	39.93	38.79	38.96	40.01
1952	6	30	38.38	37.35	31.87	37.39	31.71	35.52	36.98	31.96	34.24	34.98	30.96	35.13	31.92	31.63	34.95	34.94	27.78	35.07	34.45	34.64	34.64	37	32.18	40.3	38.24	38.69	39.28	37.13	32.99	39.74	38.06	39.06	38.12	38.37	37.17	37.35	31.97
1952	7	1	35.09	29.62	32.68	29.56	27.92	33.28	34.17	28.2	32.42	32.25	29.36	33.18	27.77	29.1	32.54	33.6	32.03	33.82	31.86	33.72	33.72	34.4	29.7	36.68	34.37	36.34	36.07	34.59	35.75	36.52	36.35	30.55	35.31	36.02	30.08	29.12	29.53
1952	7	2	33.19	32.57	35.76	32.5	35.86	36.31	32.56	35.99	35.56	35.36	36.95	36.22	35.44	36.73	35.64	36.71	35.36	36.91	35.01	36.83	36.83	37.35	37.26	39.43	37.28	39.19	33.12	37.52	33.63	33.77	34.05	33.38	38.16	38.91	33.04	32.06	32.51
1952	7	3	37.46	37.03	35.15	37.07	35.25	35.71	36.56	35.38	34.94	34.75	31.8	35.62	34.83	36.13	35.03	31.52	30.13	31.68	34.39	31.46	31.46	32.04	36.67	32.72	30.87	38.63	32.59	31.98	38.05	38.79	38.68	38.32	32.23	38.34	32.46	36.84	31.92
1952	7	4	34.33	33.91	31.88	33.94	31.96	32.51	33.4	32.11	31.61	26.93	33.13	32.4	31.57	32.9	31.75	28.22	26.61	28.4	31.05	28.16	28.16	28.92	28.93	29.81	27.78	35.6	35.38	28.87	30.03	35.79	35.6	35.33	34.58	35.27	33.98	33.72	34.25
1952	7	5	36.21	35.78	28.77	35.82	33.94	34.43	35.3	34.08	33.61	33.44	30.52	34.34	33.54	30.25	29.06	34.78	33.3	35	28.41	34.9	34.9	35.53	30.85	31.56	29.64	37.42	31.45	35.71	36.84	32.02	32.25	37.13	36.4	37.12	35.87	35.59	30.67
1952	7	6	29.23	33.67	31.63	33.7	26.87	27.68	28.56	27.16	26.81	31.2	32.88	27.59	26.73	28.07	26.83	27.97	26.33	28.15	26.15	27.91	27.91	33.41	28.68	35.75	33.38	29.75	35.16	33.6	34.78	29.99	30.16	35.1	34.35	29.49	29.07	33.48	34.01
1952	7	7	31.28	30.87	23.62	30.91	28.77	29.39	30.32	28.93	28.37	28.25	30	29.27	28.4	25.18	28.56	25.02	23.18	25.22	27.81	24.95	24.95	25.89	25.82	33.14	30.61	27.04	32.62	25.85	32.07	27.31	32.6	32.41	31.64	26.74	26.26	30.68	31.19
1952	7	8	35.1	34.68	27.61	34.71	27.93	33.3	34.18	28.22	32.43	32.27	33.92	33.2	27.78	33.7	32.56	29.04	27.48	29.21	31.88	28.98	28.97	29.69	29.72	30.53	28.55	30.73	36.08	29.64	35.76	30.96	31.16	36.07	35.33	30.48	34.76	34.49	29.55
1952	7	9	29.6	34.03	32.01	34.07	27.25	32.63	28.93	27.54	31.74	31.58	28.71	32.53	27.11	33.03	31.88	28.35	26.75	28.53	31.19	28.29	28.29	29.05	33.61	36.09	33.74	30.1	35.49	29	30.15	30.34	35.72	29.94	29.33	29.85	29.44	33.84	28.9
1952	7	10	28.7	33.13	31.07	33.17	31.15	27.13	28.02	31.3	26.25	26.11	32.33	27.04	30.77	27.52	26.28	27.41	25.73	27.59	25.58	27.34	27.34	32.87	32.69	35.25	32.85	34.85	34.68	33.07	34.26	29.48	34.84	34.59	28.46	34.51	33.2	32.95	27.99
1952	7	11	33.61	28.16	26.06	28.09	31.22	27.2	32.68	31.37	26.31	26.18	32.4	27.11	30.83	27.58	26.34	32.05	25.81	32.28	25.65	32.17	32.17	28.21	28.2	35.31	32.92	34.91	34.74	28.17	34.33	29.54	29.7	29.14	33.9	34.58	28.6	27.66	28.06
1952	7	12	25.64	25.05	27.88	24.98	23.1	28.59	24.93	23.41	27.54	27.42	24.64	28.46	22.99	24.37	23.08	28.77	26.86	29.02	22.33	28.88	28.88	25.11	29.58	26.24	24	31.9	31.9	25.07	26.32	32.13	26.63	26.16	30.89	31.52	30.14	24.55	24.92
1952	7	13	26.54	30.99	23.74	31.02	28.89	24.92	25.84	29.05	23.95	28.37	25.57	24.82	28.52	25.3	28.68	29.71	23.3	29.96	27.93	29.83	29.83	30.72	25.94	33.24	30.73	27.15	32.72	30.93	27.19	27.42	27.51	32.52	31.75	26.85	31.04	30.8	25.82
1952	7	14	23.92	28.38	21.01	28.42	21.31	22.25	23.19	21.62	21.17	25.62	27.42	22.14	21.2	22.61	25.95	26.96	20.36	27.22	25.15	27.07	27.07	28.12	23.28	30.81	28.15	24.63	30.35	28.34	24.66	24.92	24.94	30.02	29.23	24.3	28.42	28.19	23.19
1952	7	15	24.56	23.98	26.76	23.91	21.98	22.9	23.84	22.29	21.85	26.29	23.53	22.79	21.87	27.85	26.62	23.06	21.08	23.27	25.83	22.99	22.99	28.76	28.48	31.41	28.78	25.24	30.93	28.97	25.28	31.1	25.57	25.13	24.48	24.92	24.39	23.48	29.32
1952	7	16	29.72	34.15	32.14	34.19	32.22	32.75	29.05	32.36	31.87	27.18	28.83	32.65	31.82	33.15	32	28.48	26.88	28.66	31.31	28.41	28.41	33.89	33.73	36.2	33.86	30.22	35.6	34.08	30.27	36.03	30.64	35.56	29.44	29.96	34.22	33.96	29.01
1952	7	17	29.64	24.21	27	24.14	27.06	27.72	28.67	27.23	26.64	22.01	23.77	27.59	26.7	23.5	26.85	27.87	25.9	28.13	26.07	27.99	27.99	28.98	28.71	31.62	29	25.46	25.49	29.2	25.5	31.32	30.99	25.35	30.07	25.14	29.29	23.7	24.07
1952	7	18	33.34	27.89	30.86	27.82	30.94	31.5	32.41	31.09	30.57	30.42	27.57	31.39	30.55	31.89	26.06	27.19	25.5	27.38	25.36	27.13	27.13	32.67	27.93	35.06	32.65	34.65	34.49	32.86	34.06	34.86	29.43	28.89	33.64	34.31	28.33	27.39	33.27
1952	7	19	33	32.59	30.5	32.63	30.58	31.15	32.06	30.73	30.21	30.06	27.22	31.04	30.2	31.54	25.7	26.83	25.12	27.02	25	26.77	26.77	27.61	27.58	28.58	26.48	34.32	34.18	27.56	33.74	34.53	29.1	34.06	33.31	33.98	27.99	32.4	32.92
1952	7	20	33.56	33.14	26	33.18	31.16	27.14	32.62	31.31	26.26	30.65	32.34	27.05	30.77	27.53	26.28	27.42	25.74	27.6	25.59	27.35	27.35	28.16	28.15	29.09	27.03	34.86	34.69	28.11	34.27	35.06	29.65	34.59	33.84	34.52	33.21	32.95	33.48
1952	7	21	26.64	26.04	23.84	25.97	24.15	25.02	25.94	24.45	24.06	28.47	30.21	24.93	24.03	29.99	28.78	25.24	23.41	25.44	28.04	25.17	25.17	30.82	26.04	27.17	30.82	32.86	27.17	31.03	32.27	27.51	32.81	27.11	31.85	32.5	26.47	25.54	31.4
1952	7	22	27.57	26.97	24.81	26.9	25.12	30.56	26.88	25.42	29.59	29.45	31.17	30.44	24.99	30.94	29.76	30.8	29.03	31.03	29.03	30.91	30.91	31.75	26.99	28.03	31.74	28.14	33.65	31.95	33.17	33.97	28.53	28	27.37	27.86	27.4	26.47	32.34
1952	7	23	35.67	35.24	28.2	35.28	28.53	33.88	34.76	28.81	33.04	28.34	34.51	33.78	28.38	34.29	28.49	29.64	28.12	29.81	27.83	29.58	29.57	34.99	34.85	37.22	34.94	31.28	36.6	35.17	31.33	37.08	36.92	36.61	30.5	31.04	30.66	35.06	35.6
1952	7	24	32.58	31.96	35.12	31.89	30.37	35.68	31.94	30.64	34.91	30.19	31.77	35.59	30.21	31.51	30.33	36.06	34.67	36.27	29.71	36.18	36.18	32.01	36.64	38.86	36.68	32.98	38.2	31.95	33.03	38.76	33.45	32.79	32.2	32.76	32.42	31.45	31.89
1952	7	25	33.47	32.85	36.05	32.78	36.15	36.59	32.84	36.28	35.86	31.13	32.69	36.51	35.73	32.43	35.93	37	35.67	37.21	35.31	37.12	37.12	32.9	37.55	39.69	37.56	33.84	39.01	32.83	33.9	34.04	34.33	33.65	33.06	33.63	33.32	32.34	38.27
1952	7	26	31.23	35.66	33.72	35.7	33.81	29.72	30.58	33.95	28.94	28.78	34.94	29.65	33.4	30.13	28.93	30.08	28.59	30.24	28.28	30.01	30.01	30.68	30.72	31.44	29.52	31.68	36.98	30.62	36.72	31.9	37.33	37.01	30.9	31.45	35.74	35.47	36.02
1952	7	27	32.73	37.15	35.28	37.19	35.38	31.26	32.09	35.51	30.53	30.35	31.93	31.18	34.96	31.66	35.15	31.65	30.27	31.81	34.52	31.59	31.59	36.89	32.24	39	36.83	38.75	38.34	37.07	33.18	38.91	38.8	38.44	37.72	38.46	37.24	36.96	37.52
1952	7	28	31.39	30.99	28.82	31.02	28.89	29.51	30.44	29.05	28.49	28.37	25.57	29.39	28.52	25.3	24.02	25.14	23.31	25.34	23.28	25.07	25.07	30.73	30.49	33.24	30.73	32.77	32.72	30.93	32.18	32.99	32.71	32.52	31.75	32.4	31.04	30.8	25.82
1952	7	29	29.55	33.98	31.96	34.02	32.04	32.58	28.88	32.19	31.69	31.53	28.66	32.48	31.65	32.98	31.83	28.3	26.69	28.48	31.13	28.24	28.24	33.72	33.55	36.04	33.69	30.06	35.45	33.91	30.1	30.29	30.47	35.4	29.28	29.8	34.05	33.79	28.84
1952	7	30	34.29	33.88	31.85	33.91	31.93	27.89	33.37	32.08	27.04	26.9	28.55	27.81	31.54	32.87	31.72	28.19	26.57	28.37	31.02	28.13	28.13	33.62	33.45	35.95	33.59	29.96	35.35	33.81	30	35.76	30.37	35.3	34.55	29.69	29.28	33.69	34.22
1952	7	31	31.48	31.08	28.92	31.11	28.99	25.02	30.53	29.15	24.05	28.46	30.21	24.92	28.61	29.98	28.78	25.23	23.41	25.43	28.03	25.17	25.17	30.82	30.58	33.33	30.82	32.86	32.8	31.02	32.26	27.5	27.6	32.61	26.47	32.49	26.47	30.89	31.4
1952	8	1	26.19	25.83	24.33	25.75	29.18	26.68	27.21	29.33	24.87	26.82	26.66	26.79	29.7	26.72	27.44	26.1	23.89	26.18	26.11	26.12	26.12	25.93	29.69	31.34	29.84	30.14	26.23	25.84	31.16	29.54	30.65	25.41	29.76	30.74	30.12	25.63	24.74
1952	8	2	26.83	31.18	29.93	31.24	25.14	31.74	27.84	25.43	29.8	31.83	31.65	31.84	25.88	27.36	32.66	31.18	29	31.29	31.44	31.34	31.34	26.57	26.15	31.95	30.48	25.64	26.84	26.48	27.36	30.17	31.28	30.98	30.4	26.17	26.46	31.35	30.63
1952	8	3	27.71	32.05	30.83	32.11	30.74	28.2	28.71	30.87	26.45	32.74	32.54	28.32	31.24	32.7	33.56	27.67	25.56	27.74	32.34	27.69	27.69	27.44	27.03	32.79	31.36	26.51	27.67	27.35	28.22	26.01	27.33	31.85	26.52	27.03	27.34	32.22	26.24
1952	8	4	26.29	30.65	29.39	30.71	29.29	26.78	27.31	29.43	24.98	26.93	26.76	26.89	29.8	31.28	27.54	26.21	24	26.29	26.22	26.23	26.23	30.31	29.8	31.44	29.94	25.11	31.19	30.42	26.83	24.62	25.93	30.46	25.11	25.64	25.92	30.82	24.84
1952	8	5	27.27	26.9	30.38	26.82	30.29	32.18	28.28	30.43	30.26	27.94	27.75	32.28	30.79	32.26	28.54	31.63	29.48	31.74	27.23	31.79	31.79	31.29	26.59	32.37	30.92	26.08	32.12	31.4	27.79	30.61	26.9	26.47	26.09	26.6	26.9	26.7	25.81
1952	8	6	24.68	24.33	27.74	24.26	27.64	29.59	25.71	27.79	27.56	25.27	25.14	29.68	28.16	29.66	30.47	28.97	26.64	29.09	29.22	29.12	29.12	24.42	23.98	24.31	22.95	28.66	24.8	24.33	25.25	28.06	24.33	23.92	28.26	29.26	28.61	24.15	23.24
1952	8	7	23.06	27.45	21.15	27.53	25.99	27.98	24.12	26.15	25.88	27.96	23.51	28.06	26.53	28.04	24.26	27.31	24.87	27.44	22.9	27.46	27.46	22.82	26.54	22.77	21.34	27.07	28.14	22.73	23.67	26.48	22.74	27.28	21.91	27.69	22.71	27.65	21.65
1952	8	8	27.89	23.06	21.5	23	21.64	28.31	28.87	21.94	26.23	23.96	23.85	28.39	22.4	23.93	24.6	27.65	20.83	27.78	23.24	27.81	27.81	27.43	26.88	23.09	21.68	27.4	28.46	27.55	24	26.81	27.9	22.67	22.24	28.02	27.34	22.9	27.24
1952	8	9	23.45	23.11	26.5	23.05	21.69	28.36	24.5	21.99	26.28	24.01	23.9	28.44	22.45	23.98	24.65	27.7	20.89	27.83	23.29	27.86	27.86	23.2	22.74	23.14	21.73	27.45	28.51	23.11	28.47	21.83	27.95	22.71	27.04	28.06	27.39	22.94	27.29
1952	8	10	26.58	26.21	29.68	26.14	29.58	31.49	27.6	29.72	29.54	31.58	27.05	31.59	30.09	31.57	27.84	30.92	24.32	31.03	26.52	31.08	31.08	30.6	25.9	31.71	30.23	30.53	31.46	30.71	31.54	29.93	26.21	25.79	30.15	31.13	26.21	26.02	30.38
1952	8	11	30.72	30.58	29.32	30.65	29.23	26.72	31.67	29.37	24.91	26.87	31.05	26.83	29.74	26.76	27.48	26.14	23.93	26.22	26.15	26.17	26.17	25.97	25.54	31.38	29.88	30.18	31.13	25.88	26.77	29.58	30.69	30.39	25.05	30.78	25.86	30.76	30.04
1952	8	12	31.32	31.18	29.93	31.24	29.84	27.32	32.26	29.98	25.54	27.48	27.3	27.43	30.34	27.36	32.66	31.18	29	31.29	31.44	31.34	31.34	30.85	26.15	31.95	30.48	30.77	31.7	30.96	31.79	25.14	26.46	30.98	25.65	31.37	26.46	31.35	25.37
1952	8	13	31.33	31.18	24.99	31.25	29.84	31.75	32.26	29.98	29.8	27.49	27.31	31.84	30.35	31.82	32.66	31.18	29	31.29	31.44	31.34	31.34	30.85	30.34	26.37	25.11	30.78	26.84	30.96	31.79	25.15	26.46	30.99	30.4	31.37	26.46	31.35	30.63
1952	8	14	27.71	27.6	21.31	27.68	21.45	28.13	28.69	21.75	26.04	28.12	28.01	28.21	22.21	28.2	24.42	27.46	25.04	27.6	27.72	27.62	27.62	27.25	26.7	22.92	21.49	27.22	23.42	27.36	23.82	26.63	27.71	27.43	26.81	27.84	22.86	27.8	27.06
1952	8	15	33.36	28.48	32.01	28.4	27.22	33.78	34.28	27.5	31.92	33.93	33.71	33.89	27.94	29.41	30.16	28.86	26.83	28.92	33.54	28.88	28.88	28.6	28.2	28.32	27.14	27.65	33.63	28.5	29.36	32.18	33.3	28.04	27.67	28.16	28.49	28.27	27.38
1952	8	16	32.42	27.55	31.05	27.47	30.96	28.42	33.35	31.1	26.68	28.61	32.76	28.54	31.46	28.47	29.21	27.89	25.8	27.96	27.91	27.92	27.92	31.94	27.26	27.42	26.2	26.72	27.88	32.05	28.44	31.25	32.37	27.12	26.74	27.25	27.55	27.34	26.46
1952	8	17	26.84	31.19	29.95	31.25	29.85	27.33	27.85	29.99	25.55	27.49	31.66	27.44	30.36	27.38	28.1	31.19	29.01	31.3	26.78	31.35	31.35	30.86	30.35	26.38	25.11	25.65	31.71	30.97	27.37	30.19	26.47	31	25.66	26.18	30.77	31.36	30.64
1952	8	18	30.23	30.1	28.83	30.17	28.73	26.24	31.19	28.87	24.41	26.37	30.56	26.34	29.24	26.28	31.56	30.06	27.81	30.18	30.32	30.22	30.22	25.49	25.05	30.91	29.39	24.57	30.67	25.39	26.29	29.11	25.39	29.92	24.57	25.11	25.38	30.28	29.56
1952	8	19	29.48	29.35	28.06	29.42	27.96	29.9	30.44	28.1	27.88	25.59	29.8	29.99	28.47	29.97	26.22	24.86	22.57	24.95	24.87	24.88	24.88	24.73	24.29	30.19	28.63	28.96	29.96	24.64	25.55	23.33	24.64	29.17	28.56	29.57	24.62	29.54	28.81
1952	8	20	30.2	30.07	23.84	30.14	28.69	30.62	31.15	28.84	28.63	30.68	26.18	30.71	29.21	30.69	26.95	30.03	27.77	30.14	25.62	30.18	30.18	29.73	29.21	30.88	29.36	29.67	25.78	29.84	26.26	24.05	25.35	29.88	29.28	30.27	29.64	30.25	29.52
1952	8	21	23.67	23.34	21.77	23.27	21.92	28.59	24.72	22.22	26.52	24.24	28.47	28.67	22.67	24.2	24.88	23.52	21.13	23.61	23.52	23.53	23.53	23.42	27.16	28.93	27.32	22.54	23.85	23.34	28.69	27.07	23.34	22.93	27.26	23.08	27.62	23.16	27.51
1952	8	22	29.75	29.35	27.95	29.27	28.12	30.24	30.73	28.4	28.57	30.48	34.59	30.37	28.84	30.29	31.06	29.76	27.79	29.82	29.78	29.79	29.79	29.48	33.28	29.16	28.02	33.64	29.6	29.38	30.22	33.04	34.17	28.91	28.55	34.23	33.67	29.13	28.26
1952	8	23	33.44	33.27	27.13	33.33	27.3	29.44	34.35	27.58	27.74	29.66	33.78	29.56	28.02	33.93	34.81	28.94	26.91	29	33.61	28.96	28.96	28.68	32.47	28.39	27.21	32.85	33.7	28.58	29.43	32.25	33.37	33.06	32.5	33.44	32.87	33.43	27.46
1952	8	24	32.99	32.83	26.68	32.89	26.85	28.99	33.91	27.13	27.27	33.55	28.99	29.11	27.57	29.04	29.79	28.48	26.42	28.54	28.49	28.5	28.5	28.23	32.02	27.96	26.77	32.41	28.41	28.13	33.43	31.81	28.11	32.62	32.05	33	32.42	32.99	32.28
1952	8	25	24.9	24.55	27.97	24.48	23.17	25.39	25.93	23.46	23.53	29.85	25.36	25.49	23.92	25.43	30.7	24.77	22.47	24.86	29.45	24.79	24.79	24.64	28.39	24.52	23.17	28.87	29.87	24.55	25.46	28.28	24.55	24.14	23.73	24.28	28.83	24.37	28.72
1952	8	26	29.78	24.93	28.36	24.86	28.26	25.78	30.73	28.41	23.93	25.89	30.1	25.88	28.78	30.27	31.09	29.59	22.9	29.71	29.85	29.75	29.75	29.31	24.59	24.89	23.56	24.12	30.24	29.42	30.27	28.66	24.93	24.52	28.86	24.66	24.92	24.75	29.1
1952	8	27	29.11	28.72	27.3	28.63	32.16	34.02	30.1	32.29	32.17	34.17	33.95	34.13	32.65	34.1	30.41	33.52	31.49	33.62	29.12	33.68	33.68	33.12	32.63	34.12	32.75	27.88	33.85	33.22	29.59	32.41	33.53	28.28	27.91	28.4	33.03	28.5	32.88
1952	8	28	33.22	33.06	31.86	33.11	27.08	33.64	29.72	27.36	31.77	29.43	29.21	33.75	27.8	33.71	30.02	33.13	31.07	33.23	28.72	33.29	33.29	32.74	32.25	33.76	32.37	27.5	33.49	32.84	29.22	27.01	33.16	32.85	27.53	28.02	32.65	33.21	32.5
1952	8	29	29.27	24.43	22.9	24.36	27.75	25.27	25.82	27.89	23.41	25.38	29.59	25.37	28.27	29.76	26.01	29.07	26.75	29.19	24.66	29.23	29.23	28.81	28.27	24.41	23.06	23.63	24.9	28.92	29.78	23.13	29.26	24.02	28.36	24.17	28.72	24.25	28.61
1952	8	30	24.47	24.13	27.54	24.06	22.74	24.97	25.51	23.03	23.09	29.41	24.93	25.06	23.49	29.46	25.7	24.34	22.01	24.43	24.35	24.36	24.36	24.22	23.77	24.12	22.75	23.33	24.61	24.13	29.48	22.83	28.96	23.72	28.06	23.87	24.11	23.95	28.3
1952	8	31	20.01	24.43	23.01	24.52	22.88	24.93	21.1	23.05	22.71	20.48	20.45	24.99	23.44	24.99	21.16	24.17	21.53	24.32	19.76	24.32	24.32	19.78	19.28	25.44	23.67	18.95	25.26	19.7	20.68	18.45	24.55	24.28	23.63	19.5	19.67	24.66	18.64
1952	9	1	29.5	29.78	23.07	29.85	28.61	25.53	29.61	28.77	24.36	29.69	24.44	25.53	29.02	25.18	23.79	29.12	22.43	29.48	22.98	29.08	29.08	29.6	28.35	30.02	28.32	28.69	24.96	29.3	28.72	29.81	29.69	30.59	29.64	28.3	28.45	29.75	22.73
1952	9	2	26.96	27.24	20.44	27.32	20.66	27.92	27.07	20.96	21.66	27.02	21.84	27.86	21.35	27.57	21.14	21.54	19.57	21.84	20.3	21.33	21.33	21.94	20.88	20.68	19.1	26.24	22.64	21.43	26.26	27.36	27.17	28.12	27.16	25.81	25.92	27.22	20.17
1952	9	3	26.76	27.04	20.23	27.12	20.45	22.75	26.87	20.76	21.45	21.99	21.64	22.73	21.15	27.37	26.02	21.33	19.35	21.64	25.29	21.13	21.13	21.75	20.68	20.5	18.91	26.05	22.46	21.23	26.07	27.17	26.97	27.93	21.21	25.62	20.67	27.02	19.98
1952	9	4	26.37	26.66	25.37	26.74	20.05	27.33	26.49	20.36	21.05	21.59	26.11	27.27	20.75	26.97	20.54	25.84	23.84	26.22	19.69	25.78	25.78	21.36	20.29	27.1	25.24	25.68	28.19	20.85	25.7	26.8	21.11	27.56	26.6	25.24	25.34	26.64	25.57
1952	9	5	29.05	29.32	28.14	29.4	28.14	30.04	24.2	28.3	28.7	24.39	28.84	29.99	28.55	24.71	23.31	28.65	26.84	29	22.5	28.6	28.6	24.01	27.89	22.64	21.16	28.26	30.62	23.51	28.28	23.14	23.75	30.15	23.43	27.86	22.95	29.3	28.25
1952	9	6	30.16	25.08	29.29	24.98	29.29	31.16	30.27	29.45	29.88	25.56	29.98	31.13	29.7	25.84	29.55	29.81	28.08	30.16	28.86	29.78	29.77	30.25	29.01	30.64	28.96	29.33	31.63	29.95	29.35	24.2	30.34	25.34	24.51	28.95	29.11	24.64	29.37
1952	9	7	30.11	25.03	29.24	24.93	29.24	26.15	30.22	29.4	25	25.5	29.93	26.15	29.65	30.78	29.5	29.76	28.03	30.11	28.81	29.72	29.72	25.06	28.96	30.59	28.91	29.28	31.59	24.56	29.3	30.39	30.29	25.29	30.23	28.9	29.06	24.59	29.32
1952	9	8	24.51	29.94	28.79	30.02	28.78	30.67	24.83	28.94	29.36	25.04	24.61	30.63	29.2	25.35	29.05	29.3	27.54	29.66	28.35	29.26	29.26	29.76	28.52	30.18	28.48	28.86	31.19	29.46	28.88	29.97	29.85	30.75	29.8	28.47	23.57	29.92	22.9
1952	9	9	22.9	28.34	21.58	28.41	27.11	29.04	23.22	27.28	27.65	23.35	27.83	28.98	27.54	23.71	27.37	22.7	20.81	22.99	26.66	22.5	22.5	28.17	21.99	28.67	26.9	27.3	23.64	27.86	21.94	28.42	28.26	29.19	28.24	26.89	21.97	28.31	21.28
1952	9	10	31.2	31.47	24.84	31.54	25.07	27.26	31.32	25.34	26.16	26.65	31.05	27.26	25.72	26.91	30.64	26	24.34	26.27	29.96	25.82	25.82	26.15	25.17	31.62	29.99	30.33	26.51	25.65	24.97	31.44	25.89	32.23	31.29	29.97	30.15	31.44	30.42
1952	9	11	31.44	26.36	30.62	26.26	25.31	27.5	31.55	25.59	26.41	26.9	26.42	27.51	25.97	32.14	30.88	31.16	29.52	31.5	30.21	31.13	31.13	26.38	30.31	31.84	30.23	30.56	26.72	25.88	30.59	25.44	26.12	26.58	31.52	30.2	30.39	25.92	30.66
1952	9	12	32.37	27.29	31.58	27.18	31.58	33.4	32.48	31.73	32.21	27.87	27.36	33.38	31.97	33.08	26.76	32.13	25.64	32.47	25.99	32.11	32.11	27.3	31.25	32.71	31.14	31.45	33.65	26.8	26.09	32.56	32.52	27.47	32.42	31.11	31.31	26.84	31.59
1952	9	13	34.66	29.57	28.42	29.46	33.95	30.75	34.77	34.09	29.81	35.09	34.57	30.78	34.33	35.41	34.22	34.54	28.21	34.86	33.58	34.52	34.52	29.56	33.56	34.84	33.39	33.65	29.65	29.07	33.69	34.76	34.79	29.69	28.88	33.35	33.59	29.11	33.88
1952	9	14	33.3	33.56	27.01	33.63	27.24	29.38	33.41	27.51	28.37	28.84	33.18	29.4	27.88	34.03	32.81	33.11	26.69	33.44	32.16	33.09	33.09	28.22	32.19	33.57	32.05	32.35	28.41	27.73	32.38	33.45	27.96	34.26	27.56	32.02	27.19	33.52	26.54
1952	9	15	28.53	33.94	27.41	34.01	27.64	29.77	28.84	27.9	28.78	29.25	33.58	29.79	28.28	29.43	33.21	33.52	27.12	33.84	32.56	33.49	33.49	28.6	27.68	26.97	25.73	32.72	34.84	28.11	32.75	33.82	33.83	34.63	33.7	32.4	32.62	33.91	32.91
1952	9	16	28.41	33.83	27.29	33.9	27.52	29.66	28.73	27.79	28.66	33.96	33.46	29.68	28.16	29.32	28.01	33.4	26.99	33.73	27.25	33.38	33.38	28.49	27.57	26.87	25.62	26.13	34.74	28	32.64	33.72	33.72	34.53	27.83	26.17	32.51	33.8	32.79
1952	9	17	38.4	38.64	37.83	38.71	32.53	34.55	38.51	32.77	33.77	34.19	38.39	34.6	33.13	39.22	33.02	38.47	37.33	38.76	32.32	38.47	38.47	38.41	37.35	31.38	30.37	37.26	33.06	38.13	37.3	38.35	33.01	39.2	38.28	37.02	32.27	38.6	37.64
1952	9	18	34.93	35.19	34.24	35.25	34.24	36	35.04	34.37	30.1	35.38	29.98	35.99	34.61	35.69	34.51	29.91	28.52	30.16	33.87	29.75	29.75	29.84	33.84	35.1	33.66	33.92	35.98	29.35	33.95	28.79	29.58	35.84	34.91	33.62	28.81	35.15	34.16
1952	9	19	37.13	32.03	36.52	31.92	36.52	38.23	37.24	36.64	37.25	37.68	32.23	38.23	36.88	37.93	36.79	32.22	30.99	32.46	36.18	32.07	32.07	32.02	31.17	37.16	35.83	36.04	37.98	31.53	36.07	30.9	37.24	32.09	37.05	35.78	36.05	31.57	36.37
1952	9	20	35.59	30.5	29.39	30.39	34.93	36.67	35.7	35.06	30.8	36.07	35.53	36.67	35.29	36.37	30.11	30.61	29.26	30.86	29.38	30.45	30.45	35.63	29.61	35.72	34.32	34.56	36.58	35.35	34.59	35.66	35.72	30.6	29.79	34.27	34.52	30.05	34.82
1952	9	21	35.16	30.06	34.47	29.96	29.17	36.23	35.27	29.42	30.34	30.79	35.08	36.22	29.79	30.93	34.74	30.15	28.77	30.4	34.11	29.99	29.99	35.19	29.17	35.31	33.88	34.14	36.19	34.91	28.78	35.24	35.28	30.17	29.37	33.84	34.09	29.61	28.4
1952	9	22	36.76	37.01	36.13	37.07	36.14	32.89	36.87	36.26	32.04	32.47	36.72	32.93	36.5	32.57	31.32	36.75	35.49	37.05	30.6	36.74	36.74	36.78	35.69	36.81	35.46	29.2	37.65	36.5	35.72	36.78	36.87	37.61	36.69	29.29	35.69	36.97	30.01
1952	9	23	33.11	33.37	26.82	33.44	32.35	29.19	33.22	32.5	28.17	28.65	32.99	29.21	32.74	33.84	32.62	28	26.48	28.27	31.96	27.83	27.83	33.17	27.1	33.4	31.87	32.17	34.32	32.88	32.2	27.04	33.26	34.08	33.14	31.84	32.05	33.34	32.33
1952	9	24	28.45	28.52	32.87	28.42	27.56	34.66	28.77	27.83	33.53	29.17	33.5	34.64	28.2	34.34	33.13	33.44	27.04	33.76	32.49	33.42	33.42	33.66	27.61	33.87	32.36	32.65	34.78	33.38	32.68	33.75	33.75	28.68	27.87	32.33	27.5	28.07	32.83
1952	9	25	27.37	27.45	26.21	27.34	31.75	28.6	27.69	31.9	27.56	28.04	32.4	28.62	32.14	28.26	26.93	27.39	25.83	27.66	26.16	27.22	27.22	32.59	31.41	32.86	31.3	31.61	33.79	32.3	31.64	32.72	27.2	27.63	32.58	31.27	26.42	27	31.75
1952	9	26	27.2	32.63	26.04	32.7	26.27	28.43	27.52	26.54	27.38	27.86	32.23	28.45	26.92	28.09	26.76	27.21	25.64	27.48	25.98	27.04	27.04	27.29	31.24	32.7	31.13	31.45	33.64	26.8	31.48	32.55	32.52	33.36	26.66	31.11	31.3	32.59	25.6
1952	9	27	31.15	31.22	35.67	31.11	30.37	32.43	31.47	30.62	31.56	32	31.39	32.47	30.98	32.11	35.94	31.36	30.07	31.6	35.32	31.21	31.21	36.34	35.24	36.39	35.02	35.25	37.24	36.06	29.9	36.35	36.43	37.18	36.25	34.97	35.24	30.76	35.54
1952	9	28	34.18	34.44	33.46	34.51	33.46	30.27	34.29	33.6	29.31	34.59	29.22	30.3	33.84	34.93	33.73	29.12	27.68	29.38	33.09	28.96	28.96	34.23	33.08	34.4	32.92	33.2	35.3	33.94	27.84	34.3	34.32	35.12	34.18	32.89	33.12	34.4	33.41
1952	9	29	35.79	30.7	35.13	30.59	35.13	36.87	35.9	35.26	35.83	36.28	30.86	36.87	35.49	31.58	35.4	30.81	29.48	31.06	34.77	30.65	30.66	35.82	34.71	35.9	34.51	28.26	30.68	35.54	34.78	29.61	30.42	30.79	35.75	28.34	34.72	30.24	35.02
1952	9	30	37.53	37.78	36.93	37.84	36.94	33.67	37.64	37.06	32.85	38.1	32.64	33.72	37.29	33.35	37.2	32.64	31.43	32.88	36.6	32.49	32.49	32.41	36.47	37.53	36.22	36.42	38.35	31.93	36.46	37.52	32.15	38.36	37.44	36.17	36.45	37.74	36.77
1952	10	1	38.5	38.91	36.58	38.91	36.49	37.95	37.4	36.82	37.38	36.74	36.74	37.74	37.13	37.1	36.2	30.52	29.2	30.67	36.1	30.8	30.8	31.01	36.86	35.95	35.11	38.14	39.16	30.32	38.31	30.22	37.93	38.66	38.21	38.65	37.97	38.64	36.46
1952	10	2	32.17	39.1	30	39.09	36.69	38.14	31.76	37.02	37.58	36.94	36.94	37.94	37.33	37.29	36.4	30.72	29.42	30.87	36.31	31	31	37.83	37.05	36.13	35.29	38.32	39.32	37.46	38.49	38.25	38.11	38.83	38.39	31.15	38.16	38.82	36.65
1952	10	3	33.06	39.98	37.71	39.97	31.19	33.3	32.66	31.69	32.69	37.89	37.86	33.18	32.29	38.23	37.36	37.26	36.22	37.45	37.28	37.54	37.54	38.7	37.95	37	36.2	31.14	40.1	38.33	39.32	39.1	38.98	39.67	39.23	32.01	32.73	39.71	37.54
1952	10	4	36.15	36.56	27.31	36.55	33.98	29.73	34.99	34.32	29	34.21	34.28	29.58	34.63	34.62	27.94	33.53	32.25	33.74	27.6	33.75	33.74	28.71	34.47	33.64	32.71	27.81	37.09	28.01	36.09	35.84	35.61	36.42	35.98	28.67	29.31	36.29	26.66
1952	10	5	36.34	36.75	27.51	36.74	27.74	29.93	35.19	28.26	29.21	34.41	28.73	29.78	28.85	34.82	28.14	33.73	32.47	33.94	27.81	33.95	33.95	35.53	34.67	33.83	32.9	28	37.26	35.16	36.27	36.02	35.79	36.6	36.16	28.85	29.5	36.48	34.27
1952	10	6	37.86	31.61	35.89	31.36	29.36	31.51	36.74	29.87	30.84	30.4	30.32	31.37	30.46	36.42	35.5	35.39	34.23	35.59	35.39	35.64	35.63	30.38	30.09	35.31	34.45	37.51	38.59	29.68	37.7	37.46	37.29	30.54	30.06	38.02	31.02	30.74	35.81
1952	10	7	39.56	33.32	37.7	33.07	37.62	33.29	38.48	37.95	32.68	32.24	37.85	33.17	38.26	32.53	37.35	37.25	36.21	37.45	37.27	37.53	37.53	38.69	37.94	36.99	36.19	39.17	31.7	38.32	39.31	39.09	38.97	32.16	39.22	39.69	39.03	32.45	37.53
1952	10	8	33.03	39.96	37.68	39.95	37.6	33.27	32.63	37.93	32.66	32.22	37.83	33.15	38.24	32.5	37.33	37.23	36.19	37.42	37.24	37.51	37.51	38.67	37.92	36.97	36.17	39.15	40.07	38.3	39.29	39.07	38.95	39.65	39.2	39.67	39.01	39.68	37.51
1952	10	9	40.37	34.13	38.56	33.88	38.49	34.13	39.31	38.8	33.55	38.76	38.7	34.02	39.12	39.07	38.23	32.55	31.37	32.7	38.15	32.87	32.87	39.48	38.76	37.78	37.01	39.95	40.8	39.11	40.07	39.86	39.77	32.93	39.98	40.48	39.84	33.26	38.35
1952	10	10	38.76	32.51	36.84	32.26	36.76	38.21	37.66	37.09	37.65	37.01	37.01	38.01	37.4	37.36	36.47	30.79	29.5	30.95	36.38	31.08	31.08	37.9	37.12	36.2	35.36	30.34	39.38	37.53	38.55	38.32	38.18	38.9	30.91	31.22	38.22	31.64	36.71
1952	10	11	35.97	36.38	33.89	36.37	33.79	29.54	34.81	34.13	28.81	28.37	28.35	29.39	34.44	34.43	27.74	33.33	32.04	33.54	27.4	33.55	33.54	35.17	34.29	33.47	32.52	27.64	36.93	34.8	35.92	35.67	35.43	36.25	35.81	28.49	29.13	36.11	33.9
1952	10	12	33.1	33.5	24.08	33.5	30.72	26.55	31.87	31.08	25.71	30.92	31.08	26.37	31.38	25.71	24.63	30.2	28.71	30.42	24.25	30.36	30.35	32.36	31.37	30.66	29.59	24.84	34.41	31.98	33.21	32.93	32.59	33.52	33.09	25.69	26.25	33.24	31
1952	10	13	32.77	33.16	23.72	33.16	23.92	31.97	31.53	24.46	31.19	24.91	30.73	31.7	25.04	25.35	29.97	29.83	28.32	30.06	29.8	29.98	29.98	32.03	31.03	30.32	29.25	32.55	34.11	31.65	32.9	32.61	32.26	33.2	32.77	33.04	32.22	32.9	30.66
1952	10	14	34.09	34.49	31.89	34.49	25.33	33.35	32.88	25.86	32.61	31.98	32.11	33.09	26.45	26.75	31.41	25.7	24.08	25.87	31.25	25.89	25.9	33.32	26.26	31.62	30.6	33.84	35.27	32.95	34.15	33.87	33.57	34.46	34.03	34.34	33.55	34.22	32
1952	10	15	24.87	31.78	22.26	31.78	28.88	30.53	24.28	29.25	29.7	29.06	29.28	30.25	29.56	29.59	28.48	28.32	26.71	28.56	28.28	28.45	28.45	30.67	23.51	28.97	27.84	31.21	32.89	30.3	31.59	31.29	30.9	31.88	31.46	31.69	30.84	31.52	29.26
1952	10	16	24.89	31.8	29.05	31.8	22.46	30.54	24.3	23.01	29.72	23.44	29.3	30.27	23.59	29.6	28.5	28.34	20.95	28.58	28.3	22.91	22.91	30.69	23.53	28.99	27.86	31.23	32.91	30.32	31.61	23.45	24.06	31.9	31.48	31.71	30.86	31.54	29.28
1952	10	17	32.7	33.1	30.42	33.1	30.29	31.9	31.46	30.65	31.12	30.48	30.66	31.63	30.96	30.97	29.9	29.76	28.24	29.99	29.73	29.91	29.91	31.96	30.97	30.26	29.19	24.45	25.66	31.59	32.84	32.55	32.2	33.14	32.71	25.3	25.85	32.84	30.59
1952	10	18	33.3	27.04	31.05	26.79	30.92	32.52	32.07	31.28	31.76	31.12	25.54	32.26	31.59	31.6	30.55	30.41	28.93	30.63	30.38	30.57	30.57	25.9	31.57	30.84	29.79	33.07	34.57	32.17	33.39	33.11	32.78	33.7	33.27	33.56	32.75	26.18	31.19
1952	10	19	35.5	29.25	26.62	29	33.28	29.05	34.33	33.63	28.3	33.5	27.85	28.89	33.94	33.93	32.94	27.24	25.72	27.41	32.8	27.46	27.47	34.71	33.81	33.01	32.04	35.22	36.52	34.34	35.48	35.22	28.11	35.8	27.82	35.72	34.97	28.39	26
1952	10	20	29.22	36.14	26.87	36.14	27.09	35.07	28.74	27.61	34.39	28.12	33.84	34.83	28.21	28.49	27.48	27.49	25.99	27.67	27.14	27.72	27.73	34.94	34.05	33.24	32.28	27.41	36.72	34.57	35.7	35.44	28.34	36.03	28.05	28.26	35.2	35.87	33.66
1952	10	21	33.53	27.27	31.3	27.03	24.73	32.76	32.3	25.26	32.01	25.73	31.52	32.5	25.85	26.15	25.08	30.66	29.2	30.88	24.71	30.83	30.82	32.77	31.8	31.07	30.03	33.29	34.78	32.4	33.61	33.33	26.16	33.92	33.49	26.1	32.99	26.41	31.43
1952	10	22	36.3	30.05	34.24	29.81	34.14	35.65	35.15	34.48	35	34.37	34.43	35.42	34.79	29.08	28.1	28.11	26.65	28.28	27.76	28.35	28.35	35.49	34.62	33.79	32.86	35.99	37.22	35.12	29.05	35.98	35.75	36.56	36.13	36.5	35.77	29.19	34.23
1952	10	23	37.07	37.47	28.28	37.46	34.95	30.68	35.93	35.29	29.99	35.19	29.49	30.54	35.6	35.58	28.93	34.52	33.31	34.73	28.6	34.76	34.76	36.24	35.4	26.23	25.59	36.74	37.89	35.87	29.77	28.85	29.65	37.29	36.85	37.25	36.53	37.2	35.01
1952	10	24	38.39	38.8	36.46	38.79	29.93	32.07	37.28	30.44	31.42	36.62	36.62	31.93	31.03	36.98	36.08	35.97	34.85	36.17	35.98	36.23	36.23	37.54	36.75	35.84	34.99	38.03	39.06	37.17	31.02	37.97	30.96	38.55	38.11	38.54	31.55	38.53	36.35
1952	10	25	34.62	35.02	25.68	35.01	32.34	33.9	33.42	32.69	33.18	32.55	32.67	33.65	33	27.3	31.98	31.85	30.47	32.07	31.83	32.04	32.04	27.2	32.91	32.14	31.14	34.35	35.74	26.51	34.64	26.52	34.09	34.96	34.53	34.85	27.77	34.75	32.53
1952	10	26	34.21	27.96	32.02	27.71	25.46	33.47	27.17	25.99	32.74	26.47	32.24	33.22	26.58	26.87	31.54	31.41	29.99	31.63	31.39	31.59	31.58	33.44	32.5	31.74	30.72	33.96	35.38	33.07	34.26	33.98	33.69	34.57	34.14	34.45	33.67	27.1	24.69
1952	10	27	34.59	34.99	32.42	34.98	32.3	28.09	33.39	32.65	27.31	26.87	32.63	27.93	32.96	32.96	31.95	31.82	30.43	32.03	31.8	32	32	33.81	32.88	32.11	31.11	34.32	35.71	33.44	34.61	26.48	34.06	34.93	34.5	34.82	34.05	34.72	32.5
1952	10	28	28.99	35.91	33.39	35.9	33.29	34.82	28.5	33.63	34.14	27.86	33.6	34.58	33.94	33.93	27.23	32.82	25.72	33.03	26.89	27.46	27.47	34.71	33.81	33.01	32.04	35.22	36.52	34.34	35.48	35.22	34.96	35.8	35.37	35.72	34.97	35.64	26
1952	10	29	39.04	32.8	37.15	32.55	37.06	32.74	37.95	37.39	32.12	37.32	31.56	32.62	37.7	37.67	31.07	36.68	29.83	36.88	30.77	31.39	31.4	38.18	37.41	36.47	35.65	38.66	39.63	37.81	38.82	38.59	38.46	31.66	38.72	39.18	32.2	31.93	37
1952	10	30	34.19	27.94	32	27.69	31.88	33.45	32.98	32.23	32.72	32.09	32.22	33.2	32.54	26.85	31.52	31.38	24.19	31.6	31.36	26	26.01	33.42	32.48	31.72	22.65	33.94	35.36	33.05	34.24	33.96	33.66	27.05	34.12	34.43	33.65	27.08	24.67
1952	10	31	33.26	27.01	31.02	26.76	30.89	32.49	32.04	31.25	31.72	31.09	25.51	32.22	31.55	31.57	30.51	24.79	23.12	24.98	30.35	24.98	24.98	32.51	25.42	30.81	29.76	33.04	34.55	32.14	26.18	33.08	32.75	26.17	25.7	33.53	32.72	26.15	31.16
1952	11	1	35.16	34.86	33.98	34.76	34.34	34.62	34.56	34.71	34	25.79	34.97	34.32	34.55	34.75	33.92	28.32	25.06	28.48	33.33	27.9	27.9	35.66	27.31	30.3	29.99	32.33	35.77	34.55	36.07	34.06	35.07	35.07	35.37	33.85	35.76	34.56	35.53
1952	11	2	34.66	34.37	33.45	34.27	33.81	34.11	34.05	34.19	33.46	33.23	34.46	33.8	34.03	34.24	33.39	27.79	24.48	27.95	32.79	27.35	27.36	35.16	35.43	29.73	29.42	31.8	35.28	34.03	35.58	33.56	34.58	34.58	34.88	33.35	35.27	34.06	35.01
1952	11	3	36.32	36.01	35.2	35.91	35.56	35.81	35.72	35.92	35.24	35	36.17	35.51	35.76	35.95	27.25	29.57	33.95	29.72	26.52	29.17	29.17	36.82	37.1	31.61	31.32	33.56	36.9	35.74	37.2	35.22	36.21	36.2	36.5	35.03	36.91	35.72	36.73
1952	11	4	33.52	33.23	22.79	33.13	32.6	32.94	32.9	33	32.24	32.01	33.28	32.62	32.84	33.05	32.17	26.56	30.67	26.73	31.55	26.1	26.1	34.02	34.27	28.44	28.11	30.58	34.16	32.85	34.46	32.41	33.45	33.47	33.77	32.18	34.13	32.91	33.82
1952	11	5	32.67	32.38	31.33	32.28	22.67	32.06	32.04	23.3	31.32	31.1	32.4	31.73	23.61	32.17	31.25	25.64	29.67	25.81	30.63	25.16	25.16	33.17	33.4	27.46	27.12	29.67	33.31	31.97	33.62	31.54	32.61	32.63	32.93	31.31	33.28	32.05	32.94
1952	11	6	33.58	33.29	32.3	33.18	32.66	32.99	32.95	33.06	32.3	32.07	33.34	32.67	32.9	25.02	32.23	26.62	23.2	26.79	31.61	26.16	26.16	34.08	34.32	28.5	28.17	30.64	34.21	32.91	34.51	32.46	33.5	33.52	33.82	32.24	34.18	32.97	33.88
1952	11	7	33.9	33.61	32.63	33.5	33	33.32	33.28	33.39	32.64	32.41	33.67	33	33.23	25.35	32.57	34.8	31.11	35.04	31.96	34.04	34.03	34.4	34.65	28.86	28.54	30.98	34.52	33.24	34.82	32.78	33.82	33.83	34.13	32.56	34.5	33.29	24.3
1952	11	8	34.57	34.27	33.35	34.17	33.71	34.01	33.96	34.09	33.36	33.13	34.36	33.7	33.93	34.14	33.29	35.52	31.9	35.76	32.69	34.78	34.77	35.07	35.33	29.63	29.31	31.7	35.18	33.93	35.49	33.46	34.48	34.49	34.79	33.25	35.17	33.96	25
1952	11	9	32.32	32.04	30.96	31.93	31.33	31.7	31.69	31.74	30.95	30.73	32.04	31.37	31.58	31.81	30.88	33.1	29.26	33.36	30.25	32.31	32.3	32.82	33.05	27.07	26.72	29.3	32.97	31.61	33.28	31.2	32.27	32.29	32.59	30.96	32.93	31.71	32.58
1952	11	10	39.29	38.97	38.36	38.87	38.71	38.87	38.73	39.03	38.43	38.17	39.24	38.6	38.86	39.03	38.33	40.61	37.43	40.81	37.8	39.97	39.96	39.79	40.11	34.99	34.75	36.74	39.83	38.81	40.12	38.22	39.14	39.11	39.41	38.05	39.87	38.7	39.81
1952	11	11	37.45	37.14	36.41	37.04	36.77	36.98	36.87	37.11	36.46	36.21	37.34	36.69	36.95	37.13	36.37	38.63	35.28	38.85	35.81	37.95	37.95	37.95	38.25	32.91	32.63	34.78	38.02	36.92	38.32	36.37	37.33	37.31	37.61	36.19	38.04	36.86	37.91
1952	11	12	39.08	38.76	38.14	38.67	38.49	38.65	38.52	38.82	38.2	37.95	39.03	38.38	38.65	38.82	38.11	40.38	37.19	40.59	37.58	39.74	39.74	39.58	39.9	34.76	34.51	36.51	39.62	38.6	39.92	38.01	38.93	38.9	39.21	37.84	39.66	38.49	39.6
1952	11	13	37.78	37.47	36.76	37.37	37.11	37.32	37.2	37.46	36.81	36.56	37.68	37.03	37.29	37.47	36.72	31.15	35.67	31.29	36.17	30.78	30.79	38.28	38.58	33.28	33.01	35.13	38.35	37.26	38.64	36.7	37.65	37.63	37.94	36.52	38.37	37.19	38.25
1952	11	14	41.77	41.43	40.99	41.34	41.34	41.41	41.23	41.63	41.09	40.82	41.8	41.17	41.46	41.61	40.98	43.28	40.34	43.46	40.49	42.69	42.69	42.27	42.62	37.81	37.6	39.38	42.27	41.38	42.56	40.71	41.58	41.53	41.84	40.58	42.34	41.19	42.39
1952	11	15	39.31	38.99	38.38	38.89	38.73	38.89	38.75	39.06	38.45	38.19	30.98	38.62	38.89	39.06	30.45	32.79	29.93	32.92	29.77	32.46	32.47	39.81	40.13	35.02	34.77	36.76	39.85	38.84	40.15	38.24	39.16	39.13	39.43	38.08	39.89	38.72	39.84
1952	11	16	37.76	37.44	36.73	37.35	37.09	37.29	37.18	37.43	36.78	36.53	37.66	37.01	37.26	37.45	36.7	38.96	35.64	39.17	36.14	38.28	38.28	38.26	38.56	33.25	32.98	35.1	38.32	37.23	38.62	36.67	37.63	37.61	37.91	36.49	38.35	37.16	38.22
1952	11	17	37.89	37.58	27.43	37.48	37.23	29.2	37.32	37.58	28.86	36.68	37.8	28.98	37.41	37.59	36.84	31.27	28.27	31.41	36.29	30.9	30.91	38.39	38.7	33.41	33.14	35.25	38.46	37.37	38.75	36.81	37.76	37.74	38.05	36.64	38.48	37.3	38.37
1952	11	18	41.48	41.14	31.24	41.05	32	41.12	40.94	32.52	40.77	40.51	41.5	40.86	32.82	41.3	40.67	42.96	40	43.15	40.17	42.37	42.37	41.98	42.33	37.48	37.27	39.07	41.98	41.08	42.27	40.42	41.29	41.25	41.55	40.28	42.05	40.9	32.17
1952	11	19	36.89	36.59	35.82	36.49	27.15	36.4	36.31	27.72	35.86	35.61	36.77	36.11	28.03	36.55	35.77	38.03	34.63	38.25	35.21	37.33	37.33	37.39	37.69	32.27	31.99	34.18	37.47	36.34	37.77	35.8	36.78	36.77	37.07	35.62	37.49	36.3	27.41
1952	11	20	36.16	35.85	35.04	35.76	35.39	35.65	35.56	35.76	35.07	34.83	36.01	35.35	35.59	35.79	34.99	37.24	33.76	37.46	34.41	36.53	36.52	36.66	36.94	31.44	31.14	33.4	36.75	35.58	37.05	35.06	36.05	36.05	36.35	34.87	36.76	35.56	26.65
1952	11	21	33.72	33.43	32.45	33.32	32.81	33.14	33.1	33.2	32.45	32.22	33.48	32.82	33.04	33.26	32.38	34.61	30.9	34.85	31.77	33.84	33.84	34.22	34.47	28.66	28.33	30.79	34.35	33.05	34.65	32.6	33.64	33.66	33.96	32.38	34.32	33.11	34.03
1952	11	22	36.21	35.9	35.09	35.8	35.45	35.7	35.61	35.81	35.12	34.88	36.06	35.4	35.64	35.84	35.04	37.29	33.82	37.51	34.46	36.58	36.58	36.71	36.99	31.49	31.2	33.45	36.8	35.63	37.1	35.11	36.1	36.09	36.39	34.92	36.8	35.61	26.7
1952	11	23	31.82	31.55	30.44	31.44	30.8	31.19	31.18	31.22	30.42	30.2	31.52	30.86	31.06	31.29	22.45	32.57	28.68	32.82	21.66	31.76	31.76	32.32	23.93	26.5	26.15	28.77	32.48	31.1	32.79	30.69	31.78	31.81	32.1	30.46	32.44	31.21	32.06
1952	11	24	30.94	30.67	29.5	30.56	29.87	30.28	30.29	30.3	29.47	29.26	22.33	29.94	30.14	30.38	29.41	31.62	27.64	31.88	28.76	30.79	30.78	31.44	31.65	25.5	25.13	27.83	31.61	30.18	31.92	29.8	30.91	30.94	31.24	29.56	31.56	30.32	31.14
1952	11	25	32.94	32.65	31.62	32.55	31.98	32.34	32.31	32.39	31.61	31.39	32.68	32.01	32.23	32.45	31.54	25.93	22.45	26.1	30.92	25.46	25.46	33.44	33.68	27.77	27.43	29.96	33.58	32.25	33.88	31.82	32.87	32.9	33.19	31.59	33.55	32.33	33.22
1952	11	26	36.17	35.86	35.05	35.76	35.4	35.66	35.57	35.77	35.08	34.84	27.73	35.36	35.6	35.8	35	29.41	26.24	29.56	34.42	29.01	29.01	36.67	36.95	31.44	31.15	33.4	36.76	35.59	37.06	35.07	36.06	36.05	36.36	34.88	36.76	35.57	36.57
1952	11	27	36.32	36.01	35.2	35.91	35.56	35.81	35.72	35.92	35.24	35	36.17	35.51	35.76	35.95	35.15	37.4	33.95	37.63	34.58	36.7	36.7	36.82	37.1	31.61	31.32	33.56	36.9	35.74	37.2	35.22	36.21	36.2	36.5	35.03	36.91	35.72	36.73
1952	11	28	35.92	35.62	34.78	35.52	35.14	35.4	35.32	35.51	34.81	34.57	35.76	35.1	35.34	35.54	34.73	36.98	33.48	37.21	34.15	36.26	36.26	36.42	36.7	31.16	30.87	33.14	36.51	35.33	36.81	34.82	35.82	35.81	36.11	34.63	36.52	35.32	36.31
1952	11	29	33.81	33.52	32.55	33.42	32.91	33.24	33.19	33.3	32.55	24.35	33.58	32.92	33.14	25.26	32.48	34.71	31.01	34.95	31.87	33.94	33.94	34.31	34.56	28.77	28.44	30.89	34.44	33.15	34.74	32.7	33.74	33.75	34.05	32.48	34.42	33.2	34.12
1952	11	30	28.62	28.36	27.03	28.25	18.38	27.89	27.94	19.06	26.98	26.77	28.21	27.53	19.38	27.97	26.92	21.28	17.39	21.48	26.24	20.7	20.71	29.12	29.3	22.86	22.46	25.35	29.33	27.78	29.64	27.46	28.61	28.67	28.96	27.19	29.25	27.99	28.73
1952	12	1	34.6	34.1	31.69	33.87	32.34	32.83	33.7	32.99	30.87	31.1	32.19	32.3	33.32	32.73	33.13	31.1	28.47	31.31	33.2	32.75	32.75	31.99	31.98	27.12	27	29.95	30.71	30.36	32.21	32.25	34.21	33.79	33.81	31.91	33.26	33	31.45
1952	12	2	39.14	38.63	36.59	38.46	37.15	37.48	38.24	37.71	35.81	35.98	36.92	37.01	37.99	37.39	37.91	35.98	33.76	36.17	38.02	37.69	37.69	36.72	36.72	32.67	32.58	35.09	35.57	35.31	36.9	37.04	38.73	38.34	38.33	36.78	37.86	37.71	36.42
1952	12	3	38.05	37.55	35.42	37.36	36	36.37	37.15	36.59	34.63	34.82	35.79	35.88	36.88	36.27	36.77	34.82	32.49	35.01	36.87	36.51	36.51	35.59	35.59	31.34	31.25	33.86	34.41	34.13	35.78	35.9	37.65	37.26	37.25	35.61	36.76	36.59	35.23
1952	12	4	32.64	32.15	29.58	31.89	30.27	30.83	31.74	30.96	28.74	29	30.15	30.28	31.31	30.72	31.08	28.99	26.19	29.22	31.12	30.62	30.62	29.95	29.94	24.73	24.59	27.74	28.62	28.22	30.18	30.19	32.26	31.82	31.86	29.81	31.28	30.96	29.31
1952	12	5	34.12	33.62	31.17	33.38	31.84	32.34	33.22	32.5	30.34	30.58	31.69	31.81	32.83	32.24	32.63	30.58	27.91	30.8	32.69	32.22	32.22	31.49	31.48	26.53	26.41	29.41	30.2	29.83	31.71	31.75	33.73	33.31	33.33	31.39	32.78	32.5	30.93
1952	12	6	36.94	36.44	34.22	36.24	34.82	35.23	36.04	35.43	33.41	33.62	34.63	34.73	35.73	35.13	35.6	33.62	31.19	33.82	35.69	26.53	26.53	34.43	34.43	29.98	29.88	32.6	33.22	32.91	34.63	34.72	36.54	36.14	36.14	34.42	35.63	35.43	34.01
1952	12	7	37.01	36.51	34.29	36.3	34.89	35.3	36.11	35.5	33.49	33.69	34.7	34.8	35.8	35.2	35.67	33.69	31.27	33.89	35.76	26.6	26.6	34.5	34.5	30.06	29.96	32.68	33.29	32.99	34.7	34.8	36.61	36.21	36.21	34.49	35.7	35.5	34.09
1952	12	8	35.69	35.19	32.87	34.97	33.5	33.95	34.79	34.13	32.05	32.27	33.33	33.43	34.44	33.85	34.28	32.27	29.74	32.48	34.36	25.17	25.17	33.12	33.12	28.45	28.34	31.19	31.88	31.55	33.34	33.4	35.29	34.88	34.89	33.08	34.37	34.13	32.65
1952	12	9	36.78	36.28	34.05	36.08	34.66	35.07	35.88	35.26	33.24	33.45	34.46	34.57	35.57	34.97	35.43	33.45	31.01	33.65	35.52	35.12	35.12	34.26	34.26	29.79	29.68	32.43	33.05	32.74	34.47	34.56	36.38	35.98	35.98	34.25	35.48	35.26	33.84
1952	12	10	35.46	34.96	32.63	34.74	33.26	33.72	34.56	33.89	31.81	32.03	33.09	33.2	34.21	33.62	34.04	32.03	29.48	32.24	34.12	24.92	24.93	32.89	32.88	28.18	28.06	30.93	31.64	31.3	33.1	33.17	35.07	34.66	34.67	32.83	34.14	33.9	32.4
1952	12	11	37	36.51	34.29	36.3	34.89	35.3	36.1	35.5	33.49	33.69	34.7	34.8	35.8	35.2	35.67	33.69	31.27	33.89	35.76	35.37	35.37	34.5	34.5	30.06	29.96	32.68	33.29	32.99	34.7	34.79	36.61	36.2	36.21	34.49	35.7	35.5	34.09
1952	12	12	39.69	39.18	37.18	39.01	37.73	38.05	38.79	38.28	36.41	36.57	37.49	37.58	38.56	37.95	38.49	36.58	34.4	36.76	38.61	38.29	38.29	37.29	37.3	33.34	33.26	35.72	36.16	35.92	37.47	37.62	39.28	38.9	38.88	37.37	38.42	38.28	37.02
1952	12	13	36.43	35.93	33.67	35.72	34.28	34.71	35.53	34.9	32.86	33.07	34.1	34.2	35.21	34.61	35.06	33.07	30.6	33.27	35.15	34.74	34.74	33.9	33.89	29.36	29.25	32.03	32.67	32.36	34.1	34.19	36.03	35.63	35.63	33.87	35.12	34.9	33.46
1952	12	14	35.42	34.92	32.58	34.7	33.22	33.68	34.52	33.85	31.77	31.99	33.05	33.16	34.17	33.58	34	31.99	29.43	32.2	34.08	33.65	33.64	32.85	32.84	28.13	28.01	30.89	31.6	31.26	33.06	33.12	35.03	34.62	34.63	32.79	34.1	33.85	32.36
1952	12	15	34.7	34.2	31.8	33.97	32.45	32.94	33.8	33.1	30.98	31.21	32.3	32.41	33.43	32.84	33.24	31.21	28.59	31.42	33.31	32.86	32.86	32.09	32.09	27.24	27.12	30.07	30.82	30.47	32.31	32.36	34.31	33.89	33.91	32.02	33.37	33.1	31.56
1952	12	16	35.79	35.29	32.98	35.07	33.61	34.05	34.89	34.23	32.16	32.38	33.43	33.54	34.55	33.95	34.39	32.38	29.86	32.59	34.47	34.04	34.04	33.23	33.22	28.57	28.46	31.3	31.99	31.66	33.44	33.51	35.39	34.98	34.99	33.18	34.47	34.23	32.76
1952	12	17	35.72	35.22	32.9	35	33.53	33.98	34.82	34.16	32.08	32.3	33.35	33.46	34.47	33.88	25.23	32.3	29.77	32.51	25.36	33.96	33.96	33.15	33.15	28.49	28.37	31.22	31.91	31.58	33.36	33.43	35.32	34.91	34.92	33.11	34.4	34.16	32.68
1952	12	18	39.19	38.69	36.65	38.51	37.21	37.54	38.29	37.77	35.87	36.04	36.97	37.06	38.05	37.44	37.97	36.04	33.82	36.23	38.08	37.75	37.75	36.78	36.78	32.74	32.65	35.16	35.63	35.38	36.96	37.1	38.78	38.4	38.38	36.84	37.92	37.77	36.48
1952	12	19	39.19	38.69	36.65	38.51	37.21	37.54	38.29	37.77	35.87	36.04	36.97	37.06	38.05	37.44	28.89	36.04	33.82	36.23	29.05	37.75	37.75	36.78	36.78	32.73	32.65	35.16	35.63	35.38	36.96	37.1	38.78	38.4	38.38	36.84	37.92	37.77	36.48
1952	12	20	38.62	38.11	36.03	37.93	36.6	36.95	37.72	37.17	35.24	35.42	36.37	36.47	37.46	36.85	37.36	35.42	33.15	35.62	37.47	37.12	37.12	36.18	36.18	32.03	31.94	34.5	35.02	34.75	36.36	36.49	38.21	37.82	37.81	36.22	37.33	37.17	35.85
1952	12	21	39.64	39.14	37.13	38.97	37.69	38	38.74	38.24	36.36	36.53	37.44	37.53	38.51	37.9	38.44	36.53	34.34	36.71	38.56	38.24	38.24	37.25	37.25	33.28	33.21	35.66	36.12	35.87	37.43	37.58	39.23	38.85	38.83	37.32	38.37	38.24	36.97
1952	12	22	36.95	36.45	34.23	36.25	34.84	35.24	36.05	35.44	33.43	33.63	34.64	34.74	35.74	35.14	35.61	33.63	31.21	33.83	35.7	35.31	35.31	34.44	34.44	29.99	29.89	32.62	33.23	32.93	34.64	34.74	36.55	36.15	36.15	34.43	35.65	35.44	34.03
1952	12	23	40.7	40.19	38.27	40.03	38.8	39.08	39.8	39.33	37.5	37.66	38.54	38.62	39.6	38.99	39.55	37.66	35.57	37.84	39.68	39.38	39.38	38.34	38.35	34.57	34.5	36.86	37.24	37.02	38.52	38.69	40.28	39.91	39.88	38.45	39.44	39.33	38.12
1952	12	24	40.59	40.08	38.15	39.92	38.69	38.97	39.69	39.22	37.39	37.54	38.43	38.51	39.48	38.87	39.43	37.55	35.45	37.72	39.56	39.26	39.27	38.23	38.24	34.44	34.37	36.74	37.13	36.9	38.4	38.58	40.17	39.8	39.77	38.34	39.33	39.22	38
1952	12	25	40.6	40.09	38.16	39.93	38.7	38.98	39.7	39.23	37.4	37.55	38.44	38.52	39.49	38.88	39.44	37.56	35.46	37.74	39.57	39.28	39.28	38.24	38.25	34.45	34.38	36.75	37.14	36.91	38.41	38.59	40.18	39.81	39.78	38.35	39.34	39.23	38.02
1952	12	26	40.3	39.8	37.84	39.63	38.38	38.67	39.4	38.92	37.07	37.23	38.13	38.21	39.19	38.58	39.13	37.24	35.11	37.42	39.26	38.95	38.95	37.93	37.94	34.09	34.02	36.41	36.82	36.58	38.11	38.27	39.89	39.51	39.49	38.03	39.04	38.92	37.69
1952	12	27	40.64	40.14	38.21	39.98	38.74	39.02	39.74	39.28	37.44	37.6	38.48	38.57	39.54	38.93	30.41	37.6	35.51	37.78	30.59	39.32	39.32	38.29	38.29	34.51	34.43	36.8	37.19	36.96	38.46	38.63	40.23	39.85	39.83	38.39	39.39	39.27	38.06
1952	12	28	37.42	36.92	34.74	36.73	35.34	35.73	36.52	35.93	33.94	34.14	35.13	35.23	36.23	35.63	27.03	34.14	31.76	34.34	27.17	35.82	35.82	34.93	34.93	30.57	30.48	33.15	33.74	33.44	35.13	35.24	37.02	36.62	36.62	34.94	36.13	35.93	34.54
1952	12	29	34.6	34.1	31.69	33.87	32.35	32.84	33.7	33	30.87	31.1	32.19	32.3	33.32	32.73	33.14	31.1	28.47	31.32	33.2	23.98	23.98	31.99	31.98	27.12	27	29.95	30.71	30.36	32.21	32.25	34.21	33.79	33.81	31.91	33.26	33	31.45
1952	12	30	34.41	33.91	31.49	33.68	32.15	32.64	33.51	32.8	30.66	30.9	32	32.11	33.13	32.54	32.94	30.9	28.25	31.12	33	23.78	23.78	31.79	31.79	26.89	26.77	29.74	30.51	30.15	32.02	32.06	34.02	33.6	33.62	31.71	33.07	32.8	31.25
1952	12	31	35.19	34.69	32.33	34.47	32.97	33.44	34.29	33.61	31.51	31.74	32.81	32.92	33.93	33.34	33.76	31.74	29.16	31.95	33.83	24.62	24.63	32.6	32.6	27.84	27.72	30.62	31.35	31	32.82	32.88	34.8	34.38	34.4	32.54	33.86	33.61	32.1
1953	1	1	34.97	34.71	32.23	34.37	33.02	33.35	34.13	33.8	32.4	31.75	32.88	32.91	34.14	33.25	33.24	31.45	29.01	31.78	34.45	31.41	31.41	32.57	33.23	26.96	26.72	29.88	30.49	30.78	32.47	32.36	34.7	33.94	33.62	32	34.24	33.46	31.55
1953	1	2	34.81	34.55	32.05	34.2	32.85	33.18	33.97	33.63	32.22	31.58	32.71	32.74	33.98	33.08	33.07	31.28	28.82	31.61	34.27	31.23	31.23	32.4	33.05	26.75	26.51	29.69	30.3	30.59	32.29	32.18	34.54	33.77	33.45	31.82	34.08	33.29	31.36
1953	1	3	35.91	35.64	33.23	35.31	34	34.29	35.06	34.76	33.41	32.75	33.84	33.86	35.09	34.19	34.21	32.45	30.1	32.77	35.43	32.41	32.41	33.56	34.2	28.11	27.88	30.95	31.53	31.82	33.46	33.35	35.63	34.89	34.57	33.01	35.19	34.43	32.57
1953	1	4	36.52	36.24	33.88	35.91	34.63	34.91	35.65	35.38	34.07	33.39	34.47	34.48	35.7	34.8	34.84	33.1	30.8	33.41	36.06	33.06	33.06	34.21	34.84	28.86	28.64	31.64	32.2	32.49	34.1	34	36.24	35.5	35.19	33.67	35.8	35.06	33.23
1953	1	5	35.85	35.57	33.17	35.24	33.93	34.23	34.99	34.7	33.34	32.68	33.78	33.8	35.02	34.13	34.15	32.38	30.03	32.7	35.36	32.35	32.34	33.5	34.14	28.03	27.8	30.88	31.46	31.75	33.39	33.29	35.57	34.82	34.51	32.94	35.12	34.36	32.5
1953	1	6	39	38.69	36.53	38.4	37.22	37.4	38.09	37.91	36.73	36.03	37.01	37	38.2	37.3	37.4	35.73	33.67	36.02	38.65	35.72	35.72	36.82	37.42	31.91	31.72	34.46	34.95	35.25	36.72	36.63	38.69	38	37.7	36.33	38.3	37.61	35.94
1953	1	7	42.52	42.18	40.29	41.93	40.89	40.94	41.55	41.5	40.52	39.77	40.62	40.59	41.75	40.84	41.04	39.47	37.75	39.73	33.39	39.49	39.49	40.54	41.08	36.24	36.09	38.48	38.85	39.17	40.45	40.36	42.18	41.56	41.28	40.13	41.85	41.24	39.79
1953	1	8	41.83	41.49	39.56	41.24	40.17	40.25	40.87	40.79	39.78	39.04	39.92	39.89	41.06	40.15	40.32	38.73	36.96	39.01	32.67	38.75	38.75	39.82	40.37	35.4	35.24	37.69	38.09	38.4	39.72	39.63	41.5	40.86	40.58	39.38	41.16	40.53	39.04
1953	1	9	40.27	39.95	37.89	39.67	38.54	38.68	39.34	39.2	38.1	37.38	38.32	38.3	39.48	38.58	38.71	37.08	35.15	37.36	31.04	37.08	37.08	38.17	38.74	33.48	33.3	35.92	36.36	36.67	38.07	37.98	39.95	39.29	38.99	37.7	39.58	38.92	37.33
1953	1	10	41.68	41.35	39.4	41.09	40.01	40.1	40.72	40.64	39.62	38.88	39.76	39.74	40.91	40	40.17	38.58	36.78	38.85	41.45	38.59	38.59	39.66	40.21	35.21	35.05	37.52	37.93	38.24	39.56	39.47	41.35	40.71	40.43	39.22	41.01	40.38	38.87
1953	1	11	43.99	43.64	41.87	43.41	42.43	42.43	43	43	42.12	41.34	42.14	42.09	43.24	42.33	33.4	41.04	39.47	41.29	34.93	41.07	41.07	42.11	42.62	38.06	37.93	40.16	40.49	40.81	42.01	41.93	43.65	43.05	42.77	41.72	43.34	42.76	41.4
1953	1	12	40.96	40.64	38.63	40.37	39.27	39.38	40.02	39.91	38.85	38.12	39.03	39.01	40.18	39.28	39.43	37.82	35.95	38.1	40.7	37.82	37.82	38.9	39.47	34.33	34.16	36.71	37.13	37.44	38.81	38.71	40.64	39.99	39.7	38.45	40.28	39.64	38.09
1953	1	13	40	39.69	37.6	39.41	38.27	38.41	39.08	38.93	37.82	37.1	38.04	38.03	39.21	38.31	38.44	36.8	34.84	37.08	39.7	36.79	36.79	37.89	38.46	33.15	32.97	35.61	36.07	36.37	37.79	37.69	39.69	39.02	38.72	37.42	39.31	38.65	37.04
1953	1	14	40.34	40.02	37.97	39.75	38.62	38.76	39.41	39.28	38.18	37.46	38.39	38.38	39.56	38.66	38.79	37.16	35.24	37.44	40.05	37.16	37.16	38.25	38.82	33.57	33.39	36	36.44	36.75	38.15	38.06	40.03	39.36	39.07	37.79	39.66	39	37.41
1953	1	15	36.36	36.08	33.71	35.75	34.47	34.74	35.49	35.21	33.89	33.22	34.3	34.32	35.54	34.64	34.67	32.92	30.62	33.24	35.89	32.89	32.89	34.04	34.67	28.66	28.44	31.46	32.02	32.32	33.93	33.83	36.08	35.34	35.03	33.49	35.64	34.89	33.06
1953	1	16	38.77	38.47	36.29	38.17	36.99	37.18	37.87	37.68	36.5	35.79	36.78	36.78	37.98	37.08	37.17	35.49	33.42	35.79	38.41	35.48	35.48	36.59	37.19	31.64	31.44	34.21	34.7	35	36.49	36.39	38.47	37.78	37.48	36.1	38.08	37.38	35.7
1953	1	17	39.58	39.27	37.16	38.99	37.83	37.99	38.67	38.51	37.37	36.65	37.61	37.6	38.79	37.89	38.01	36.35	34.36	36.64	39.26	36.35	36.35	37.45	38.03	32.64	32.45	35.14	35.6	35.91	37.35	37.25	39.28	38.6	38.3	36.97	38.89	38.22	36.59
1953	1	18	40.2	39.88	37.82	39.6	38.47	38.61	39.27	39.13	38.03	37.31	38.24	38.23	39.41	38.51	38.64	37	35.07	37.29	39.9	37	37.01	38.1	38.67	33.39	33.21	35.84	36.28	36.59	38	37.9	39.88	39.22	38.92	37.63	39.51	38.85	37.26
1953	1	19	36.39	36.11	33.74	35.78	34.5	34.77	35.52	35.24	33.92	33.25	34.33	34.35	35.57	34.67	34.7	32.95	30.65	33.27	35.92	32.92	32.92	34.07	34.7	28.7	28.47	31.49	32.06	32.35	33.96	33.86	36.1	35.36	35.05	33.52	35.67	34.92	33.09
1953	1	20	34.92	34.66	32.18	34.31	32.97	33.3	34.08	33.75	32.35	31.7	32.83	32.86	34.09	33.2	33.19	31.4	28.96	31.73	34.39	31.36	31.36	32.52	33.17	26.9	26.65	29.82	30.43	30.72	32.42	32.31	34.65	33.89	33.57	31.95	34.19	33.41	31.49
1953	1	21	36.5	36.22	33.86	35.89	34.61	34.88	35.63	35.36	34.04	33.37	34.44	34.46	35.68	34.78	34.82	33.07	30.78	33.39	36.04	33.04	33.04	34.18	34.81	28.83	28.61	31.62	32.18	32.47	34.08	33.98	36.21	35.48	35.17	33.64	35.78	35.03	33.21
1953	1	22	37.71	37.42	35.16	37.11	35.88	36.11	36.83	36.6	35.35	34.66	35.69	35.7	36.91	36.01	36.07	34.36	32.19	34.67	37.31	34.34	34.34	35.47	36.08	30.33	30.12	33	33.53	33.83	35.37	35.27	37.42	36.71	36.4	34.95	37.01	36.29	34.54
1953	1	23	39.69	39.38	37.28	39.1	37.94	38.1	38.77	38.62	37.48	36.77	37.73	37.72	38.9	38	38.12	36.47	34.48	36.76	39.37	36.46	36.46	37.56	38.14	32.77	32.58	35.26	35.72	36.03	37.46	37.37	39.38	38.71	38.41	37.09	39	38.33	36.7
1953	1	24	38.65	38.35	36.16	38.05	36.86	37.05	37.75	37.55	36.36	35.66	36.66	36.65	37.85	36.95	37.04	35.36	33.28	35.66	38.29	35.35	35.35	36.46	37.06	31.49	31.29	34.07	34.57	34.87	36.36	36.26	38.35	37.65	37.35	35.96	37.95	37.26	35.57
1953	1	25	39.23	38.93	36.78	38.64	37.46	37.64	38.32	38.15	36.99	36.28	37.25	37.25	38.44	37.54	37.64	35.98	33.95	36.27	38.89	35.97	35.97	37.08	37.66	32.2	32.01	34.74	35.21	35.52	36.98	36.88	38.93	38.24	37.94	36.59	38.54	37.86	36.2
1953	1	26	41.16	40.84	38.85	40.57	39.48	39.58	40.22	40.12	39.07	38.33	39.23	39.21	40.39	39.48	39.64	38.03	36.19	38.31	40.91	29.18	29.18	39.11	39.67	34.58	34.41	36.94	37.35	37.66	39.02	38.93	40.84	40.19	39.9	38.67	40.49	39.85	38.31
1953	1	27	39.02	38.71	36.55	38.42	37.24	37.42	38.11	37.93	36.76	36.05	37.03	37.03	38.22	37.32	37.42	35.75	33.7	36.05	38.67	35.74	35.74	36.85	37.44	31.94	31.74	34.49	34.98	35.28	36.75	36.65	38.71	38.02	37.73	36.36	38.32	37.63	35.97
1953	1	28	34.82	34.56	32.07	34.21	32.87	33.2	33.99	33.65	32.24	31.59	32.73	32.76	33.99	33.1	33.09	31.29	28.84	31.63	34.29	31.25	31.25	32.41	33.07	26.77	26.53	29.71	30.32	30.61	32.31	32.2	34.56	33.79	33.47	31.84	34.09	33.31	31.38
1953	1	29	36.99	36.7	34.38	36.38	35.12	35.38	36.11	35.86	34.57	33.89	34.95	34.96	36.18	35.28	35.32	33.59	31.35	33.91	36.55	33.57	33.57	34.7	35.32	29.44	29.22	32.18	32.72	33.02	34.6	34.5	36.7	35.97	35.67	34.17	36.28	35.54	33.75
1953	1	30	36.09	35.81	33.42	35.48	34.18	34.47	35.23	34.94	33.6	32.93	34.02	34.04	35.26	34.37	25.23	32.63	30.3	32.96	26.68	32.6	32.6	33.75	34.38	28.33	28.1	31.15	31.72	32.01	33.65	33.54	35.81	35.06	34.75	33.2	35.36	34.61	32.76
1953	1	31	38.76	38.46	36.28	38.16	36.97	37.16	37.86	37.67	36.48	35.78	36.77	36.77	37.96	37.06	28	35.48	33.4	35.78	29.47	35.47	35.47	36.58	37.17	31.62	31.42	34.2	34.69	34.99	36.48	36.38	38.46	37.76	37.47	36.08	38.06	37.37	35.69
1953	2	1	37.61	37.43	36.88	37.93	37.43	37.48	37.65	37.92	36.47	36.4	39.2	37.27	36.6	37.02	28	36.33	33.21	37.32	27.8	35.79	35.79	37.08	37.51	30.51	30.3	33.24	36.04	35.6	37.08	36.05	37.42	36.7	36.49	35.33	37.73	36.49	34.91
1953	2	2	38.19	38	37.49	38.51	38.04	38.05	38.21	38.52	37.08	37	39.77	37.84	37.18	37.6	28.59	36.93	33.88	37.92	28.4	36.4	36.4	37.67	38.09	31.23	31.02	33.89	36.65	36.23	37.67	36.66	38	37.28	37.08	35.95	38.3	37.08	35.54
1953	2	3	39.07	38.87	38.43	39.39	38.96	38.92	39.07	39.43	38.01	37.91	40.65	38.72	38.07	38.47	29.48	37.84	34.92	38.83	29.33	37.32	37.32	38.58	38.97	32.31	32.11	34.9	37.58	37.19	38.58	37.6	38.87	38.17	37.98	36.88	39.17	37.98	36.49
1953	2	4	37.88	37.69	37.16	38.2	37.72	37.74	37.91	38.2	36.75	36.68	29.76	37.54	36.87	37.29	37.71	36.61	33.52	37.6	37.13	26.63	26.62	37.36	37.78	30.85	30.64	33.55	36.32	35.9	37.36	26.35	37.69	36.97	36.76	35.62	38	36.77	35.21
1953	2	5	37.81	37.62	37.08	38.13	37.64	37.67	37.84	38.12	36.67	36.6	29.68	37.46	36.8	37.22	37.64	36.53	33.44	37.52	37.05	36	36	37.28	37.7	30.75	30.54	33.46	36.24	35.81	37.28	26.27	37.62	36.89	36.68	35.54	37.92	36.69	35.12
1953	2	6	38.03	37.84	37.32	28.31	37.87	37.89	38.06	38.35	36.91	36.84	39.62	37.68	37.02	37.44	37.87	36.76	33.7	28.31	37.28	36.23	36.23	37.51	37.93	31.03	30.82	33.71	36.48	36.06	37.51	36.5	37.84	37.12	36.91	35.78	38.14	36.92	35.37
1953	2	7	38.73	38.53	38.06	39.05	38.6	38.58	38.73	39.07	37.65	37.56	40.31	38.38	37.73	38.13	38.57	37.49	34.52	29.02	38.01	36.96	36.96	38.22	38.63	31.89	31.69	34.51	37.22	36.81	38.22	37.23	38.53	37.83	37.62	36.52	38.83	37.63	36.12
1953	2	8	40.59	40.37	40.05	40.91	40.56	40.42	40.54	40.99	39.61	39.48	42.16	40.23	39.61	39.98	40.47	39.42	36.7	30.94	39.96	38.9	38.9	40.13	40.5	34.18	34	36.62	39.19	38.84	40.13	39.2	40.37	39.71	39.53	38.5	40.67	39.52	38.12
1953	2	9	39.38	39.17	38.76	39.7	39.29	39.22	39.37	39.74	38.33	38.23	40.96	39.02	38.38	38.77	39.24	38.16	35.28	39.14	38.69	37.64	37.64	38.89	39.28	32.69	32.49	35.24	37.91	37.52	38.89	37.92	39.17	38.48	38.29	37.21	39.47	38.29	36.82
1953	2	10	37.34	37.15	36.58	37.66	37.14	27.46	37.38	37.64	27	36.12	38.93	27.29	36.32	36.75	37.16	36.04	32.88	27.59	36.56	35.51	35.51	36.8	37.23	30.18	29.96	32.93	35.74	35.3	36.8	35.76	37.15	36.42	36.21	35.04	37.46	36.21	34.62
1953	2	11	36.51	36.33	35.69	36.82	36.27	36.38	36.57	36.78	35.29	35.25	38.1	36.16	35.48	35.92	36.31	35.17	31.9	36.18	35.68	34.63	34.64	35.94	36.4	29.15	28.92	31.98	34.86	34.4	35.95	34.88	36.33	35.57	35.35	34.15	36.63	35.36	33.72
1953	2	12	36.8	36.62	36.01	37.12	36.58	36.68	36.86	37.09	35.61	35.56	38.39	36.46	35.78	36.22	36.61	35.48	32.26	36.49	36	34.95	34.95	36.25	36.7	29.52	29.29	32.32	35.18	34.72	36.25	35.2	36.62	35.88	35.66	34.47	36.93	35.66	34.04
1953	2	13	37.52	37.33	26.98	37.83	37.33	37.38	37.55	37.82	36.36	36.3	39.1	37.17	36.5	36.93	37.34	36.22	33.09	37.22	36.74	35.69	35.69	36.98	37.41	30.39	30.18	33.13	35.93	35.5	36.98	35.95	37.33	36.6	36.39	35.23	37.63	36.39	34.81
1953	2	14	38.26	38.07	27.78	38.58	28.69	38.12	38.28	29.35	37.15	37.07	39.85	37.91	37.25	37.67	38.1	37	33.97	37.99	37.52	36.47	36.47	37.75	38.16	31.31	31.11	33.98	36.72	36.31	37.75	36.74	38.07	37.35	37.15	36.02	38.37	37.15	35.61
1953	2	15	37.86	37.67	27.35	38.17	28.26	37.72	37.89	28.94	36.72	36.65	29.73	37.51	36.84	37.27	37.69	36.58	33.49	37.57	37.1	36.05	36.05	37.33	37.75	30.81	30.6	33.51	36.29	35.87	37.33	36.31	37.67	36.94	36.73	35.59	37.97	36.74	35.18
1953	2	16	38.35	38.15	27.87	38.66	28.78	38.2	38.36	29.44	37.24	37.16	30.22	38	37.34	37.75	38.19	37.09	34.07	38.08	37.61	36.56	36.56	37.83	38.24	31.42	31.21	34.07	36.81	36.4	37.83	36.83	38.15	37.44	37.24	36.11	38.45	37.24	35.7
[truncated: 22,963 more rows]

## Sheet: Min_Temperature
Daily Max Temperature (˚C)of Chari-Logone River basin
[truncated: 23,742 more rows]
