# Supplementary material for: Observed and simulated hydro-climatic data for the lake Chad basin, Africa
Source: Data Brief. 2019 May 23;25:104043. doi: 10.1016/j.dib.2019.104043 (PMC6595281; doi:10.1016/j.dib.2019.104043)
Supplement: Multimedia component 5 [file mmc5.zip › Daily_Simulated_Natural_streamflow_data.xlsx]

## Sheet: Basic_information
Basic information of hydrometric station located in the Chari-Logone River basin
SR	Station ID	Station Name	Located Country	Zone	Zoon	Great basin	River basin	River	Latitude	Longitude	Altitude
1	1460200120	N'Djamena	Chad	Africa	the sub sahelian	Lake Chad basin	Chari	Chari	12.1167	15.0333	287
	CRU Climate Research Unit
	missing values are represent by -999

## Sheet: Natural_streamflow
Daily simulated natural streamflow (m3/s) at N'Djamena gauge of Chari-Logone River
Year	Month	Day	N,Djamena (m3/s)
1951	1	1	447
1951	1	2	447
1951	1	3	447
1951	1	4	447
1951	1	5	447
1951	1	6	447
1951	1	7	447
1951	1	8	447
1951	1	9	447
1951	1	10	447
1951	1	11	447
1951	1	12	447
1951	1	13	447
1951	1	14	447
1951	1	15	447
1951	1	16	447
1951	1	17	447
1951	1	18	447
1951	1	19	447
1951	1	20	447
1951	1	21	447
1951	1	22	447
1951	1	23	447
1951	1	24	447
1951	1	25	447
1951	1	26	447
1951	1	27	447
1951	1	28	447
1951	1	29	447
1951	1	30	447
1951	1	31	447
1951	2	1	447
1951	2	2	447
1951	2	3	446.9
1951	2	4	445.9
1951	2	5	443.2
1951	2	6	439.6
1951	2	7	436.2
1951	2	8	433
1951	2	9	430
1951	2	10	427.3
1951	2	11	424.8
1951	2	12	422.4
1951	2	13	420.1
1951	2	14	417.8
1951	2	15	415.4
1951	2	16	413
1951	2	17	410.5
1951	2	18	407.9
1951	2	19	405.2
1951	2	20	402.4
1951	2	21	399.3
1951	2	22	396.2
1951	2	23	392.9
1951	2	24	389.5
1951	2	25	386
1951	2	26	382.4
1951	2	27	378.7
1951	2	28	374.9
1951	3	1	371.1
1951	3	2	367.3
1951	3	3	363.5
1951	3	4	359.5
1951	3	5	355.5
1951	3	6	351.3
1951	3	7	347
1951	3	8	342.6
1951	3	9	338.2
1951	3	10	333.7
1951	3	11	329.1
1951	3	12	324.6
1951	3	13	320.1
1951	3	14	315.5
1951	3	15	311
1951	3	16	306.6
1951	3	17	302.2
1951	3	18	297.8
1951	3	19	293.4
1951	3	20	289.1
1951	3	21	284.7
1951	3	22	280.4
1951	3	23	276
1951	3	24	271.7
1951	3	25	267.4
1951	3	26	263.1
1951	3	27	258.9
1951	3	28	254.7
1951	3	29	250.6
1951	3	30	246.5
1951	3	31	242.6
1951	4	1	238.7
1951	4	2	234.9
1951	4	3	231.2
1951	4	4	227.6
1951	4	5	224.1
1951	4	6	220.8
1951	4	7	217.5
1951	4	8	214.5
1951	4	9	211.6
1951	4	10	208.8
1951	4	11	206.2
1951	4	12	203.7
1951	4	13	201.3
1951	4	14	199.1
1951	4	15	197
1951	4	16	195
1951	4	17	193.2
1951	4	18	191.6
1951	4	19	190.2
1951	4	20	189
1951	4	21	188
1951	4	22	187.1
1951	4	23	186.5
1951	4	24	186
1951	4	25	185.6
1951	4	26	185.4
1951	4	27	185.3
1951	4	28	185.3
1951	4	29	185.4
1951	4	30	185.6
1951	5	1	185.9
1951	5	2	186.3
1951	5	3	186.7
1951	5	4	187.2
1951	5	5	187.8
1951	5	6	188.4
1951	5	7	189
1951	5	8	189.7
1951	5	9	190.4
1951	5	10	191.2
1951	5	11	192.1
1951	5	12	193.1
1951	5	13	194.1
1951	5	14	195.1
1951	5	15	196.1
1951	5	16	197.2
1951	5	17	198.3
1951	5	18	199.4
1951	5	19	200.6
1951	5	20	201.9
1951	5	21	203.2
1951	5	22	204.5
1951	5	23	206
1951	5	24	207.6
1951	5	25	209.3
1951	5	26	211.1
1951	5	27	213
1951	5	28	214.9
1951	5	29	217
1951	5	30	219.1
1951	5	31	221.2
1951	6	1	223.8
1951	6	2	227.8
1951	6	3	230.1
1951	6	4	232.2
1951	6	5	234
1951	6	6	235.7
1951	6	7	237.2
1951	6	8	238.6
1951	6	9	239.8
1951	6	10	240.9
1951	6	11	242
1951	6	12	242.9
1951	6	13	243.8
1951	6	14	244.6
1951	6	15	245.4
1951	6	16	246.1
1951	6	17	246.8
1951	6	18	247.5
1951	6	19	248.1
1951	6	20	249
1951	6	21	250.7
1951	6	22	253.7
1951	6	23	258
1951	6	24	263.3
1951	6	25	269.3
1951	6	26	275.5
1951	6	27	281.9
1951	6	28	288.3
1951	6	29	294.5
1951	6	30	300.6
1951	7	1	306.9
1951	7	2	316.9
1951	7	3	335.3
1951	7	4	345
1951	7	5	354.1
1951	7	6	362.2
1951	7	7	369.1
1951	7	8	374.8
1951	7	9	379.3
1951	7	10	382.9
1951	7	11	386.5
1951	7	12	391
1951	7	13	396.5
1951	7	14	402.8
1951	7	15	409.6
1951	7	16	416.6
1951	7	17	423.4
1951	7	18	430.1
1951	7	19	436.8
1951	7	20	444
1951	7	21	451.5
1951	7	22	458.7
1951	7	23	465.6
1951	7	24	472.5
1951	7	25	480.1
1951	7	26	488.7
1951	7	27	497.8
1951	7	28	507.1
1951	7	29	517
1951	7	30	527.9
1951	7	31	540
1951	8	1	552.5
1951	8	2	561.6
1951	8	3	571.1
1951	8	4	600.7
1951	8	5	627.4
1951	8	6	655.1
1951	8	7	680.5
1951	8	8	704.1
1951	8	9	725.5
1951	8	10	745
1951	8	11	762.8
1951	8	12	779.4
1951	8	13	795.9
1951	8	14	813.1
1951	8	15	831.3
1951	8	16	850.1
1951	8	17	869.3
1951	8	18	888.5
1951	8	19	907.2
1951	8	20	925.5
1951	8	21	943.9
1951	8	22	962.9
1951	8	23	982.7
1951	8	24	1002.9
1951	8	25	1023.5
1951	8	26	1044.1
1951	8	27	1064.9
1951	8	28	1085.5
1951	8	29	1106
1951	8	30	1126.4
1951	8	31	1146.9
1951	9	1	1168.1
1951	9	2	1190.4
1951	9	3	1213.8
1951	9	4	1238.4
1951	9	5	1263.8
1951	9	6	1289.8
1951	9	7	1316.2
1951	9	8	1342.7
1951	9	9	1369.4
1951	9	10	1396.7
1951	9	11	1425.5
1951	9	12	1456.2
1951	9	13	1488.9
1951	9	14	1523.5
1951	9	15	1559.7
1951	9	16	1597
1951	9	17	1635.1
1951	9	18	1673.6
1951	9	19	1711.7
1951	9	20	1749.1
1951	9	21	1786.1
1951	9	22	1823.5
1951	9	23	1862.6
1951	9	24	1904
1951	9	25	1947.6
1951	9	26	1993.2
1951	9	27	2040.6
1951	9	28	2089.2
1951	9	29	2138.9
1951	9	30	2189.4
1951	10	1	2261
1951	10	2	2310.7
1951	10	3	2357.4
1951	10	4	2398.6
1951	10	5	2441
1951	10	6	2483.1
1951	10	7	2526.2
1951	10	8	2569.5
1951	10	9	2612.7
1951	10	10	2655.1
1951	10	11	2696.4
1951	10	12	2736.4
1951	10	13	2775.5
1951	10	14	2814.3
1951	10	15	2852.8
1951	10	16	2891.2
1951	10	17	2929.2
1951	10	18	2966.8
1951	10	19	3003.3
1951	10	20	3038.2
1951	10	21	3071
1951	10	22	3100.9
1951	10	23	3127.6
1951	10	24	3151.3
1951	10	25	3172.6
1951	10	26	3192.4
1951	10	27	3211.4
1951	10	28	3229.8
1951	10	29	3247.6
1951	10	30	3264.6
1951	10	31	3280.8
1951	11	1	3301.2
1951	11	2	3339.2
1951	11	3	3349.1
1951	11	4	3356.9
1951	11	5	3361.4
1951	11	6	3362.6
1951	11	7	3360.8
1951	11	8	3356
1951	11	9	3348
1951	11	10	3337.3
1951	11	11	3324
1951	11	12	3308.3
1951	11	13	3290.5
1951	11	14	3270.4
1951	11	15	3248.2
1951	11	16	3224.1
1951	11	17	3197.9
1951	11	18	3169.5
1951	11	19	3138.7
1951	11	20	3105.7
1951	11	21	3070.5
1951	11	22	3033.1
1951	11	23	2993.8
1951	11	24	2952.6
1951	11	25	2909.9
1951	11	26	2865.9
1951	11	27	2820.8
1951	11	28	2774.8
1951	11	29	2728.1
1951	11	30	2680.8
1951	12	1	2631.4
1951	12	2	2575.8
1951	12	3	2528
1951	12	4	2480
1951	12	5	2432.2
1951	12	6	2384.3
1951	12	7	2336.4
1951	12	8	2288.2
1951	12	9	2240.1
1951	12	10	2192.2
1951	12	11	2145.2
1951	12	12	2099.6
1951	12	13	2055.6
1951	12	14	2013.5
1951	12	15	1973.3
1951	12	16	1935
1951	12	17	1898.5
1951	12	18	1863.6
1951	12	19	1830.2
1951	12	20	1798
1951	12	21	1766.9
1951	12	22	1736.7
1951	12	23	1707.3
1951	12	24	1678.4
1951	12	25	1650
1951	12	26	1621.9
1951	12	27	1594
1951	12	28	1566.2
1951	12	29	1538.5
1951	12	30	1510.7
1951	12	31	1482.8
1952	1	1	1430
1952	1	2	1383.7
1952	1	3	1351.7
1952	1	4	1314
1952	1	5	1280.3
1952	1	6	1247.5
1952	1	7	1216.2
1952	1	8	1186.1
1952	1	9	1156.9
1952	1	10	1128.6
1952	1	11	1101
1952	1	12	1074.3
1952	1	13	1048.3
1952	1	14	1023
1952	1	15	998.4
1952	1	16	974.5
1952	1	17	951.4
1952	1	18	929
1952	1	19	907.4
1952	1	20	886.5
1952	1	21	866.3
1952	1	22	846.9
1952	1	23	828.2
1952	1	24	810.2
1952	1	25	793
1952	1	26	776.5
1952	1	27	760.6
1952	1	28	745.4
1952	1	29	730.9
1952	1	30	716.9
1952	1	31	703.6
1952	2	1	690.9
1952	2	2	678.7
1952	2	3	666.9
1952	2	4	654.8
1952	2	5	641.5
1952	2	6	627.7
1952	2	7	614.6
1952	2	8	602.1
1952	2	9	590.3
1952	2	10	579.1
1952	2	11	568.5
1952	2	12	558.4
1952	2	13	548.8
1952	2	14	539.5
1952	2	15	530.5
1952	2	16	521.8
1952	2	17	513.3
1952	2	18	505
1952	2	19	496.8
1952	2	20	488.8
1952	2	21	480.9
1952	2	22	473.1
1952	2	23	465.4
1952	2	24	457.8
1952	2	25	450.4
1952	2	26	443
1952	2	27	435.8
1952	2	28	428.7
1952	2	29	421.7
1952	3	1	414.9
1952	3	2	408.3
1952	3	3	401.8
1952	3	4	395.4
1952	3	5	389.1
1952	3	6	382.8
1952	3	7	376.6
1952	3	8	370.3
1952	3	9	364.1
1952	3	10	358.1
1952	3	11	352.1
1952	3	12	346.2
1952	3	13	340.3
1952	3	14	334.6
1952	3	15	329
1952	3	16	323.4
1952	3	17	317.9
1952	3	18	312.5
1952	3	19	307
1952	3	20	301.7
1952	3	21	296.4
1952	3	22	291.1
1952	3	23	285.9
1952	3	24	280.8
1952	3	25	275.7
1952	3	26	270.6
1952	3	27	265.6
1952	3	28	260.8
1952	3	29	256
1952	3	30	251.3
1952	3	31	246.7
1952	4	1	242.3
1952	4	2	238
1952	4	3	233.8
1952	4	4	229.8
1952	4	5	225.9
1952	4	6	222.3
1952	4	7	218.8
1952	4	8	215.4
1952	4	9	212.2
1952	4	10	209.2
1952	4	11	206.3
1952	4	12	203.7
1952	4	13	201.3
1952	4	14	199.2
1952	4	15	197.4
1952	4	16	195.9
1952	4	17	194.6
1952	4	18	193.7
1952	4	19	193
1952	4	20	192.5
1952	4	21	192.2
1952	4	22	192.1
1952	4	23	192.1
1952	4	24	192.3
1952	4	25	192.7
1952	4	26	193.3
1952	4	27	193.9
1952	4	28	194.7
1952	4	29	195.7
1952	4	30	196.8
1952	5	1	198
1952	5	2	199.4
1952	5	3	201
1952	5	4	202.6
1952	5	5	204.3
1952	5	6	206.3
1952	5	7	208.4
1952	5	8	210.8
1952	5	9	213.6
1952	5	10	216.7
1952	5	11	220.3
1952	5	12	224.6
1952	5	13	229.6
1952	5	14	235.6
1952	5	15	242.4
1952	5	16	249.9
1952	5	17	258.2
1952	5	18	267
1952	5	19	276.4
1952	5	20	286.4
1952	5	21	297
1952	5	22	308
1952	5	23	319.3
1952	5	24	330.8
1952	5	25	342.4
1952	5	26	354
1952	5	27	365.6
1952	5	28	377.2
1952	5	29	388.6
1952	5	30	400
1952	5	31	411.1
1952	6	1	422.3
1952	6	2	434.5
1952	6	3	444.6
1952	6	4	453.9
1952	6	5	462.5
1952	6	6	470.2
1952	6	7	477.3
1952	6	8	483.7
1952	6	9	489.7
1952	6	10	495.4
1952	6	11	500.8
1952	6	12	505.8
1952	6	13	510.3
1952	6	14	514.4
1952	6	15	517.9
1952	6	16	520.8
1952	6	17	523.2
1952	6	18	525.1
1952	6	19	526.7
1952	6	20	528.5
1952	6	21	530.8
1952	6	22	533.9
1952	6	23	537.6
1952	6	24	541.9
1952	6	25	546.8
1952	6	26	552.3
1952	6	27	558.4
1952	6	28	565.1
1952	6	29	572.3
1952	6	30	580
1952	7	1	588.6
1952	7	2	601.7
1952	7	3	624.2
1952	7	4	639.1
1952	7	5	654.6
1952	7	6	670.1
1952	7	7	685.2
1952	7	8	700.1
1952	7	9	715.1
1952	7	10	731.5
1952	7	11	750.8
1952	7	12	773.3
1952	7	13	798.3
1952	7	14	824.8
1952	7	15	852
1952	7	16	879.4
1952	7	17	906.4
1952	7	18	932.6
1952	7	19	957.8
1952	7	20	981.6
1952	7	21	1003.7
1952	7	22	1024.3
1952	7	23	1043.5
1952	7	24	1061.7
1952	7	25	1078.7
1952	7	26	1094.2
1952	7	27	1107.6
1952	7	28	1118.4
1952	7	29	1126.6
1952	7	30	1132.3
1952	7	31	1135.5
1952	8	1	1135.7
1952	8	2	1129.7
1952	8	3	1121.6
1952	8	4	1131.7
1952	8	5	1137.7
1952	8	6	1144.3
1952	8	7	1148.5
1952	8	8	1151
1952	8	9	1151
1952	8	10	1148.3
1952	8	11	1143.2
1952	8	12	1137.4
1952	8	13	1133
1952	8	14	1131.6
1952	8	15	1133.9
1952	8	16	1140.9
1952	8	17	1153.6
1952	8	18	1172.4
1952	8	19	1197
1952	8	20	1227
1952	8	21	1261.9
1952	8	22	1301.8
1952	8	23	1347
1952	8	24	1397.6
1952	8	25	1453.4
1952	8	26	1513.6
1952	8	27	1577.7
1952	8	28	1644.9
1952	8	29	1714.6
1952	8	30	1786.1
1952	8	31	1858.8
1952	9	1	1932.2
1952	9	2	2005.9
1952	9	3	2080
1952	9	4	2154.7
1952	9	5	2229.7
1952	9	6	2304.1
1952	9	7	2377.7
1952	9	8	2449.5
1952	9	9	2519
1952	9	10	2586
1952	9	11	2650
1952	9	12	2710.5
1952	9	13	2766.7
1952	9	14	2818.8
1952	9	15	2866.2
1952	9	16	2908.6
1952	9	17	2946.4
1952	9	18	2980.2
1952	9	19	3010.8
1952	9	20	3038.3
1952	9	21	3062.8
1952	9	22	3084.4
1952	9	23	3102.9
1952	9	24	3117.9
1952	9	25	3129.2
1952	9	26	3137.2
1952	9	27	3141.8
1952	9	28	3143.3
1952	9	29	3141.9
1952	9	30	3137.8
1952	10	1	3152.4
1952	10	2	3143
1952	10	3	3128.6
1952	10	4	3107.4
1952	10	5	3087
1952	10	6	3067.3
1952	10	7	3051.4
1952	10	8	3039.8
1952	10	9	3033
1952	10	10	3030.7
1952	10	11	3032.8
1952	10	12	3038.7
1952	10	13	3048.1
1952	10	14	3060.8
1952	10	15	3076.6
1952	10	16	3095.7
1952	10	17	3118.3
1952	10	18	3145
1952	10	19	3174.9
1952	10	20	3206.9
1952	10	21	3240
1952	10	22	3273.4
1952	10	23	3307.5
1952	10	24	3341.4
1952	10	25	3374.7
1952	10	26	3407.1
1952	10	27	3438
1952	10	28	3467.3
1952	10	29	3494.7
1952	10	30	3520.1
1952	10	31	3543.3
1952	11	1	3569.2
1952	11	2	3611.1
1952	11	3	3623.9
1952	11	4	3633.8
1952	11	5	3640.2
1952	11	6	3643.1
1952	11	7	3642.2
1952	11	8	3637.3
1952	11	9	3628.5
1952	11	10	3615.6
1952	11	11	3598.5
1952	11	12	3577.3
1952	11	13	3551.9
1952	11	14	3522.2
1952	11	15	3488
1952	11	16	3449.2
1952	11	17	3406.1
1952	11	18	3359.3
1952	11	19	3309.6
1952	11	20	3257.5
1952	11	21	3203
1952	11	22	3146.3
1952	11	23	3087.4
1952	11	24	3026
1952	11	25	2962.1
1952	11	26	2896.7
1952	11	27	2829.9
1952	11	28	2762.1
1952	11	29	2694.1
1952	11	30	2626.4
1952	12	1	2557.8
1952	12	2	2484.3
1952	12	3	2419.9
1952	12	4	2356.6
1952	12	5	2295
1952	12	6	2235
1952	12	7	2176.7
1952	12	8	2120.1
1952	12	9	2065.3
1952	12	10	2012.2
1952	12	11	1960.9
1952	12	12	1911.3
1952	12	13	1863.4
1952	12	14	1817.2
1952	12	15	1772.6
1952	12	16	1729.6
1952	12	17	1688
1952	12	18	1647.9
1952	12	19	1609.1
1952	12	20	1571.5
1952	12	21	1535.2
1952	12	22	1499.9
1952	12	23	1465.7
1952	12	24	1432.4
1952	12	25	1400
1952	12	26	1368.3
1952	12	27	1337.4
1952	12	28	1307
1952	12	29	1277.3
1952	12	30	1248
1952	12	31	1219.3
1953	1	1	1166
1953	1	2	1119.9
1953	1	3	1088.6
1953	1	4	1052
1953	1	5	1020
1953	1	6	989.4
1953	1	7	960.9
1953	1	8	933.8
1953	1	9	908.2
1953	1	10	883.9
1953	1	11	860.7
1953	1	12	838.7
1953	1	13	817.8
1953	1	14	797.8
1953	1	15	778.9
1953	1	16	761
1953	1	17	744
1953	1	18	728
1953	1	19	712.8
1953	1	20	698.5
1953	1	21	685.1
1953	1	22	672.5
1953	1	23	660.7
1953	1	24	649.6
1953	1	25	639.3
1953	1	26	629.6
1953	1	27	620.5
1953	1	28	612
1953	1	29	604.1
1953	1	30	596.7
1953	1	31	589.7
1953	2	1	583.1
1953	2	2	577
1953	2	3	571.1
1953	2	4	564.7
1953	2	5	556.9
1953	2	6	548.4
1953	2	7	540.5
1953	2	8	532.8
1953	2	9	525.7
1953	2	10	519.1
1953	2	11	512.8
1953	2	12	506.8
1953	2	13	501
1953	2	14	495.4
1953	2	15	490
1953	2	16	484.5
1953	2	17	479.1
1953	2	18	473.8
1953	2	19	468.3
1953	2	20	462.9
1953	2	21	457.4
1953	2	22	451.9
1953	2	23	446.4
1953	2	24	440.8
1953	2	25	435.2
1953	2	26	429.5
1953	2	27	423.9
1953	2	28	418.3
1953	3	1	412.8
1953	3	2	407.3
1953	3	3	401.8
1953	3	4	396.3
1953	3	5	390.8
1953	3	6	385.3
1953	3	7	379.6
1953	3	8	373.9
1953	3	9	368.2
1953	3	10	362.5
1953	3	11	356.9
1953	3	12	351.3
1953	3	13	345.7
1953	3	14	340.2
1953	3	15	334.8
1953	3	16	329.3
1953	3	17	323.9
1953	3	18	318.6
1953	3	19	313.2
1953	3	20	307.9
1953	3	21	302.7
1953	3	22	297.4
1953	3	23	292.3
1953	3	24	287.2
1953	3	25	282.1
1953	3	26	277.1
1953	3	27	272.3
1953	3	28	267.7
1953	3	29	263.6
1953	3	30	259.8
1953	3	31	256.5
1953	4	1	253.7
1953	4	2	251.2
1953	4	3	249
1953	4	4	247.1
1953	4	5	245.4
1953	4	6	243.9
1953	4	7	242.5
1953	4	8	241
1953	4	9	240
1953	4	10	239.1
1953	4	11	238.3
1953	4	12	237.6
1953	4	13	237
1953	4	14	236.6
1953	4	15	236.3
1953	4	16	235.9
1953	4	17	235.4
1953	4	18	235.4
1953	4	19	235.5
1953	4	20	235.5
1953	4	21	235.5
1953	4	22	235.5
1953	4	23	235.4
1953	4	24	235.2
1953	4	25	235.1
1953	4	26	235
1953	4	27	234.9
1953	4	28	234.7
1953	4	29	234.6
1953	4	30	234.6
1953	5	1	234.5
1953	5	2	234.5
1953	5	3	234.5
1953	5	4	234.5
1953	5	5	234.4
1953	5	6	234.4
1953	5	7	234.2
1953	5	8	233.8
1953	5	9	233.4
1953	5	10	232.9
1953	5	11	232.2
1953	5	12	232.1
1953	5	13	232.4
1953	5	14	233.1
1953	5	15	234.4
1953	5	16	236.2
1953	5	17	238.9
1953	5	18	242.6
1953	5	19	247.7
1953	5	20	254.5
1953	5	21	263.1
1953	5	22	273.5
1953	5	23	285.5
1953	5	24	298.7
1953	5	25	312.7
1953	5	26	327.4
1953	5	27	342.5
1953	5	28	357.8
1953	5	29	373.3
1953	5	30	388.8
1953	5	31	404.3
1953	6	1	420.3
1953	6	2	437.6
1953	6	3	453.2
1953	6	4	468.5
1953	6	5	483.7
1953	6	6	498.8
1953	6	7	513.8
1953	6	8	528.7
1953	6	9	543.4
1953	6	10	557.9
1953	6	11	572.1
1953	6	12	586.1
1953	6	13	600.1
1953	6	14	614.3
1953	6	15	628.9
1953	6	16	644.2
1953	6	17	660
1953	6	18	676.5
1953	6	19	693.6
1953	6	20	711.4
1953	6	21	729.8
1953	6	22	748.8
1953	6	23	768.4
1953	6	24	788.5
1953	6	25	809.3
1953	6	26	831.1
1953	6	27	854
1953	6	28	877.7
1953	6	29	902.3
1953	6	30	928.1
1953	7	1	956
1953	7	2	990.4
1953	7	3	1036.6
1953	7	4	1077.7
1953	7	5	1121.8
1953	7	6	1168.4
1953	7	7	1216.9
1953	7	8	1267.4
1953	7	9	1319.6
1953	7	10	1373.2
1953	7	11	1427.8
1953	7	12	1482.9
1953	7	13	1537.9
1953	7	14	1592.2
1953	7	15	1645.7
1953	7	16	1697.9
1953	7	17	1748.6
1953	7	18	1797.7
1953	7	19	1845.1
1953	7	20	1890.5
1953	7	21	1933.8
1953	7	22	1974.8
1953	7	23	2013.1
1953	7	24	2048.9
1953	7	25	2082.4
1953	7	26	2113.1
1953	7	27	2141
1953	7	28	2166.1
1953	7	29	2189
1953	7	30	2210.1
1953	7	31	2229.6
1953	8	1	2246.8
1953	8	2	2258.3
1953	8	3	2267.8
1953	8	4	2295.4
1953	8	5	2318.5
1953	8	6	2341.3
1953	8	7	2360.8
1953	8	8	2377.5
1953	8	9	2390.5
1953	8	10	2399.8
1953	8	11	2405.6
1953	8	12	2408.7
1953	8	13	2410
1953	8	14	2409.8
1953	8	15	2408.7
1953	8	16	2407.1
1953	8	17	2405.5
1953	8	18	2404.4
1953	8	19	2404.4
1953	8	20	2405.9
1953	8	21	2409.6
1953	8	22	2415.6
1953	8	23	2424
1953	8	24	2434.8
1953	8	25	2448.3
1953	8	26	2464.5
1953	8	27	2483.6
1953	8	28	2505.5
1953	8	29	2530
1953	8	30	2556.9
1953	8	31	2586.1
1953	9	1	2617.4
1953	9	2	2651
1953	9	3	2686.8
1953	9	4	2724.8
1953	9	5	2764.9
1953	9	6	2806.4
1953	9	7	2848.9
1953	9	8	2892
1953	9	9	2935.8
1953	9	10	2980.1
1953	9	11	3025
1953	9	12	3070.2
1953	9	13	3115.4
1953	9	14	3160.4
1953	9	15	3204.9
1953	9	16	3248.5
1953	9	17	3291.2
1953	9	18	3332.5
1953	9	19	3371.7
1953	9	20	3408.1
1953	9	21	3441.1
1953	9	22	3471.2
1953	9	23	3499
1953	9	24	3525
1953	9	25	3548.5
1953	9	26	3569
1953	9	27	3586.1
1953	9	28	3599.5
1953	9	29	3609
1953	9	30	3615
1953	10	1	3638.3
1953	10	2	3636.6
1953	10	3	3628.4
1953	10	4	3611.6
1953	10	5	3593
1953	10	6	3571.2
1953	10	7	3548.2
1953	10	8	3523.6
1953	10	9	3497.8
1953	10	10	3470.7
1953	10	11	3442.6
1953	10	12	3413.8
1953	10	13	3384.7
1953	10	14	3355.5
1953	10	15	3326.2
1953	10	16	3297.1
1953	10	17	3268.2
1953	10	18	3239.5
1953	10	19	3211.1
1953	10	20	3183
1953	10	21	3155
1953	10	22	3126.8
1953	10	23	3098.3
1953	10	24	3069.4
1953	10	25	3040.6
1953	10	26	3012.5
1953	10	27	2985.2
1953	10	28	2958.5
1953	10	29	2932.2
1953	10	30	2906.7
1953	10	31	2882.1
1953	11	1	2863.6
1953	11	2	2865
1953	11	3	2841
1953	11	4	2817.6
1953	11	5	2794
1953	11	6	2770.2
1953	11	7	2745.8
1953	11	8	2720.8
1953	11	9	2694.8
1953	11	10	2667.6
1953	11	11	2639.2
1953	11	12	2609.5
1953	11	13	2578.8
1953	11	14	2547.3
1953	11	15	2515.2
1953	11	16	2482.8
1953	11	17	2449.9
1953	11	18	2416.6
1953	11	19	2382.8
1953	11	20	2348.2
1953	11	21	2313.7
1953	11	22	2279.1
1953	11	23	2244.3
1953	11	24	2209.2
1953	11	25	2173.9
1953	11	26	2138.5
1953	11	27	2103.1
1953	11	28	2067.7
1953	11	29	2032.4
1953	11	30	1997.4
1953	12	1	1961.1
1953	12	2	1919.5
1953	12	3	1886.2
1953	12	4	1853.5
1953	12	5	1821.4
1953	12	6	1790.1
1953	12	7	1759.4
1953	12	8	1729.4
1953	12	9	1699.9
1953	12	10	1670.9
1953	12	11	1642.3
1953	12	12	1614
1953	12	13	1586
1953	12	14	1558.3
1953	12	15	1530.6
1953	12	16	1503.1
1953	12	17	1475.7
1953	12	18	1448.4
1953	12	19	1421.1
1953	12	20	1393.9
1953	12	21	1366.8
1953	12	22	1339.6
1953	12	23	1312.5
1953	12	24	1285.4
1953	12	25	1258.2
1953	12	26	1230.9
1953	12	27	1203.7
1953	12	28	1176.4
1953	12	29	1149.2
1953	12	30	1122.1
1953	12	31	1095.1
1954	1	1	1043.4
1954	1	2	998.7
1954	1	3	968.8
1954	1	4	933.6
1954	1	5	902.9
1954	1	6	873.6
1954	1	7	846.4
1954	1	8	820.8
1954	1	9	796.7
1954	1	10	773.8
1954	1	11	752.1
1954	1	12	731.4
1954	1	13	711.7
1954	1	14	693.2
1954	1	15	675.9
1954	1	16	659.9
1954	1	17	645.2
1954	1	18	631.7
1954	1	19	619.5
1954	1	20	608.5
1954	1	21	598.5
1954	1	22	589.6
1954	1	23	581.6
1954	1	24	574.4
1954	1	25	568
1954	1	26	562.3
1954	1	27	557.2
1954	1	28	552.6
1954	1	29	548.5
1954	1	30	544.8
1954	1	31	541.4
1954	2	1	538.4
1954	2	2	535.7
1954	2	3	533.1
1954	2	4	529.8
1954	2	5	525
1954	2	6	519.4
1954	2	7	514.1
1954	2	8	509
1954	2	9	504.3
1954	2	10	499.9
1954	2	11	495.8
1954	2	12	491.7
1954	2	13	487.8
1954	2	14	484
1954	2	15	480.1
1954	2	16	476.1
1954	2	17	472.1
1954	2	18	467.8
1954	2	19	463.4
1954	2	20	459
1954	2	21	454.5
1954	2	22	449.9
1954	2	23	445.1
1954	2	24	440.2
1954	2	25	435.2
1954	2	26	430.2
1954	2	27	425
1954	2	28	419.7
1954	3	1	414.5
1954	3	2	409.4
1954	3	3	404.2
1954	3	4	398.9
1954	3	5	393.6
1954	3	6	388.1
1954	3	7	382.6
1954	3	8	377
1954	3	9	371.4
1954	3	10	365.8
1954	3	11	360.2
1954	3	12	354.8
1954	3	13	349.9
1954	3	14	345.7
1954	3	15	342.3
1954	3	16	339.6
1954	3	17	337.6
1954	3	18	336.2
1954	3	19	335.3
1954	3	20	334.6
1954	3	21	334.1
1954	3	22	333.8
1954	3	23	333.3
1954	3	24	332.5
1954	3	25	332.3
1954	3	26	332
1954	3	27	331.7
1954	3	28	331.4
1954	3	29	330.9
1954	3	30	330.6
1954	3	31	330.5
1954	4	1	330.6
1954	4	2	331.3
1954	4	3	332.4
1954	4	4	333.8
1954	4	5	335.2
1954	4	6	336.5
1954	4	7	337.4
1954	4	8	338.1
1954	4	9	338.5
1954	4	10	338.5
1954	4	11	338.2
1954	4	12	337.5
1954	4	13	336.9
1954	4	14	336.1
1954	4	15	335.1
1954	4	16	334
1954	4	17	332.7
1954	4	18	331
1954	4	19	329
1954	4	20	326.5
1954	4	21	323.5
1954	4	22	319.9
1954	4	23	315.6
1954	4	24	310.8
1954	4	25	305.5
1954	4	26	300.1
1954	4	27	294.8
1954	4	28	289.8
1954	4	29	285.1
1954	4	30	280.9
1954	5	1	277
1954	5	2	273.3
1954	5	3	269.9
1954	5	4	266.9
1954	5	5	264.4
1954	5	6	262.6
1954	5	7	261.6
1954	5	8	261.3
1954	5	9	261.5
1954	5	10	262.4
1954	5	11	264.7
1954	5	12	268.7
1954	5	13	274.5
1954	5	14	281.8
1954	5	15	290
1954	5	16	298.9
1954	5	17	308.2
1954	5	18	317.8
1954	5	19	327.6
1954	5	20	337.6
1954	5	21	347.8
1954	5	22	358.2
1954	5	23	368.7
1954	5	24	379.4
1954	5	25	390.4
1954	5	26	401.7
1954	5	27	413
1954	5	28	424.3
1954	5	29	435.5
1954	5	30	446.5
1954	5	31	457.4
1954	6	1	468.6
1954	6	2	481.2
1954	6	3	492.3
1954	6	4	503.4
1954	6	5	514.5
1954	6	6	525.8
1954	6	7	537.7
1954	6	8	550.8
1954	6	9	565
1954	6	10	579.8
1954	6	11	594.5
1954	6	12	608.8
1954	6	13	623
1954	6	14	637.8
1954	6	15	653.2
1954	6	16	669.1
1954	6	17	685.4
1954	6	18	701.6
1954	6	19	717.7
1954	6	20	733.6
1954	6	21	749.5
1954	6	22	765.6
1954	6	23	781.5
1954	6	24	796.7
1954	6	25	811.1
1954	6	26	824.4
1954	6	27	836.8
1954	6	28	848.4
1954	6	29	859.6
1954	6	30	870.7
1954	7	1	882.2
1954	7	2	897.7
1954	7	3	921.8
1954	7	4	937.5
1954	7	5	952.6
1954	7	6	966.6
1954	7	7	979
1954	7	8	989.9
1954	7	9	999.3
1954	7	10	1008.3
1954	7	11	1017.9
1954	7	12	1028.9
1954	7	13	1041.6
1954	7	14	1056.3
1954	7	15	1073.1
1954	7	16	1092
1954	7	17	1112.7
1954	7	18	1134.8
1954	7	19	1157.8
1954	7	20	1181.4
1954	7	21	1205.4
1954	7	22	1229.7
1954	7	23	1254.1
1954	7	24	1278.5
1954	7	25	1303.7
1954	7	26	1330.1
1954	7	27	1357.8
1954	7	28	1386.4
1954	7	29	1415.4
1954	7	30	1444.4
1954	7	31	1472.9
1954	8	1	1499.6
1954	8	2	1521
1954	8	3	1540.7
1954	8	4	1579.8
1954	8	5	1616
1954	8	6	1652.7
1954	8	7	1686.2
1954	8	8	1717.1
1954	8	9	1744.6
1954	8	10	1769
1954	8	11	1790
1954	8	12	1807.9
1954	8	13	1823.1
1954	8	14	1836.6
1954	8	15	1850.1
1954	8	16	1864.7
1954	8	17	1881.2
1954	8	18	1899.9
1954	8	19	1920.4
1954	8	20	1941.7
1954	8	21	1963.8
1954	8	22	1987.2
1954	8	23	2011.5
1954	8	24	2036.3
1954	8	25	2061.8
1954	8	26	2088.2
1954	8	27	2116.5
1954	8	28	2148
1954	8	29	2182.9
1954	8	30	2220.7
1954	8	31	2261.9
1954	9	1	2305.6
1954	9	2	2351.4
1954	9	3	2399.3
1954	9	4	2448.9
1954	9	5	2499.6
1954	9	6	2550.9
1954	9	7	2602.6
1954	9	8	2654.6
1954	9	9	2706.6
1954	9	10	2758.3
1954	9	11	2809.4
1954	9	12	2859.4
1954	9	13	2908.2
1954	9	14	2955.3
1954	9	15	3000.5
1954	9	16	3043.6
1954	9	17	3084.3
1954	9	18	3122.4
1954	9	19	3157.7
1954	9	20	3190.1
1954	9	21	3219.4
1954	9	22	3245.1
1954	9	23	3266.5
1954	9	24	3283
1954	9	25	3294.3
1954	9	26	3300.7
1954	9	27	3303
1954	9	28	3302.2
1954	9	29	3298.8
1954	9	30	3293.3
1954	10	1	3307.3
1954	10	2	3298.7
1954	10	3	3286.1
1954	10	4	3267.1
1954	10	5	3248.2
1954	10	6	3227.3
1954	10	7	3205.9
1954	10	8	3183.4
1954	10	9	3160.1
1954	10	10	3136.1
1954	10	11	3111.7
1954	10	12	3087.5
1954	10	13	3063.2
1954	10	14	3038.6
1954	10	15	3013.7
1954	10	16	2988.2
1954	10	17	2962.4
1954	10	18	2936.3
1954	10	19	2910.3
1954	10	20	2884.6
1954	10	21	2859.4
1954	10	22	2834.8
1954	10	23	2810.9
1954	10	24	2787.8
1954	10	25	2765.7
1954	10	26	2744.6
1954	10	27	2724.7
1954	10	28	2706
1954	10	29	2688.5
1954	10	30	2672.3
1954	10	31	2657.2
1954	11	1	2648.8
1954	11	2	2661.1
1954	11	3	2648.9
1954	11	4	2638.5
1954	11	5	2629.2
1954	11	6	2620.9
1954	11	7	2613.7
1954	11	8	2607.3
1954	11	9	2601.5
1954	11	10	2596.2
1954	11	11	2591.2
1954	11	12	2586.7
1954	11	13	2582.5
1954	11	14	2578.7
1954	11	15	2575.2
1954	11	16	2572
1954	11	17	2569.1
1954	11	18	2566.3
1954	11	19	2563.6
1954	11	20	2560.9
1954	11	21	2558.1
1954	11	22	2555.2
1954	11	23	2552
1954	11	24	2548.6
1954	11	25	2544.8
1954	11	26	2540.5
1954	11	27	2535.5
1954	11	28	2529.4
1954	11	29	2522.3
1954	11	30	2514.3
1954	12	1	2504
1954	12	2	2487.7
1954	12	3	2479
1954	12	4	2470.1
1954	12	5	2461
1954	12	6	2451.5
1954	12	7	2441.6
1954	12	8	2431.3
1954	12	9	2420.5
1954	12	10	2409.3
1954	12	11	2397.5
1954	12	12	2385
1954	12	13	2371.9
1954	12	14	2358.1
1954	12	15	2343.4
1954	12	16	2327.8
1954	12	17	2311.3
1954	12	18	2293.8
1954	12	19	2275.2
1954	12	20	2255.5
1954	12	21	2234.5
1954	12	22	2212.3
1954	12	23	2188.7
1954	12	24	2163.5
1954	12	25	2136.8
1954	12	26	2108.7
1954	12	27	2079.1
1954	12	28	2048.3
1954	12	29	2016.2
1954	12	30	1982.9
1954	12	31	1948.5
1955	1	1	1888.2
1955	1	2	1833.6
1955	1	3	1792.6
1955	1	4	1745.2
1955	1	5	1701.2
1955	1	6	1657.7
1955	1	7	1615.3
1955	1	8	1573.4
1955	1	9	1532.2
1955	1	10	1491.5
1955	1	11	1451.2
1955	1	12	1411.2
1955	1	13	1371.8
1955	1	14	1333.1
1955	1	15	1295.2
1955	1	16	1258.5
1955	1	17	1223
1955	1	18	1188.7
1955	1	19	1155.6
1955	1	20	1123.9
1955	1	21	1093.3
1955	1	22	1064
1955	1	23	1035.9
1955	1	24	1009
1955	1	25	983.1
1955	1	26	958.3
1955	1	27	934.5
1955	1	28	911.8
1955	1	29	889.9
1955	1	30	869
1955	1	31	848.9
1955	2	1	829.7
1955	2	2	811.3
1955	2	3	793.5
1955	2	4	775.6
1955	2	5	756.8
1955	2	6	737.6
1955	2	7	719.1
1955	2	8	701.7
1955	2	9	685.1
1955	2	10	669.4
1955	2	11	654.4
1955	2	12	640.2
1955	2	13	626.5
1955	2	14	613.3
1955	2	15	600.6
1955	2	16	588.3
1955	2	17	576.4
1955	2	18	564.8
1955	2	19	553.5
1955	2	20	542.4
1955	2	21	531.6
1955	2	22	521.1
1955	2	23	510.8
1955	2	24	500.7
1955	2	25	490.9
1955	2	26	481.2
1955	2	27	471.8
1955	2	28	462.7
1955	3	1	453.8
1955	3	2	445.1
1955	3	3	436.7
1955	3	4	428.4
1955	3	5	420.3
1955	3	6	412.3
1955	3	7	404.4
1955	3	8	396.6
1955	3	9	388.9
1955	3	10	381.4
1955	3	11	374.1
1955	3	12	366.9
1955	3	13	359.9
1955	3	14	352.9
1955	3	15	346
1955	3	16	339.2
1955	3	17	332.7
1955	3	18	326.2
1955	3	19	319.9
1955	3	20	313.6
1955	3	21	307.3
1955	3	22	301.2
1955	3	23	295.3
1955	3	24	289.4
1955	3	25	283.6
1955	3	26	277.9
1955	3	27	272.4
1955	3	28	267
1955	3	29	261.7
1955	3	30	256.5
1955	3	31	251.5
1955	4	1	246.7
1955	4	2	242
1955	4	3	237.5
1955	4	4	233.2
1955	4	5	229
1955	4	6	225.1
1955	4	7	221.5
1955	4	8	218.1
1955	4	9	214.9
1955	4	10	212
1955	4	11	209.5
1955	4	12	207.6
1955	4	13	206.5
1955	4	14	206.5
1955	4	15	207.2
1955	4	16	208.5
1955	4	17	210.2
1955	4	18	212.2
1955	4	19	214.3
1955	4	20	217.1
1955	4	21	220.3
1955	4	22	223.9
1955	4	23	228
1955	4	24	232.4
1955	4	25	237.5
1955	4	26	243.1
1955	4	27	249.2
1955	4	28	255.7
1955	4	29	262.5
1955	4	30	269.4
1955	5	1	276.3
1955	5	2	283.2
1955	5	3	290.2
1955	5	4	297
1955	5	5	303.9
1955	5	6	310.7
1955	5	7	317.5
1955	5	8	324.2
1955	5	9	330.9
1955	5	10	337.5
1955	5	11	344
1955	5	12	350.3
1955	5	13	356.4
1955	5	14	362.4
1955	5	15	368.4
1955	5	16	374.9
1955	5	17	382
1955	5	18	389.6
1955	5	19	397.7
1955	5	20	406.2
1955	5	21	415.1
1955	5	22	424.4
1955	5	23	433.8
1955	5	24	443.5
1955	5	25	453.4
1955	5	26	463.4
1955	5	27	473.6
1955	5	28	483.9
1955	5	29	494.4
1955	5	30	505.1
1955	5	31	516.1
1955	6	1	527.7
1955	6	2	541
1955	6	3	552.9
1955	6	4	564.9
1955	6	5	577
1955	6	6	589.6
1955	6	7	602.9
1955	6	8	617.1
1955	6	9	632.4
1955	6	10	648.8
1955	6	11	666.1
1955	6	12	684.1
1955	6	13	703
1955	6	14	722.6
1955	6	15	743.2
1955	6	16	764.7
1955	6	17	787.1
1955	6	18	810.6
1955	6	19	834.9
1955	6	20	859.8
1955	6	21	885.2
1955	6	22	910.7
1955	6	23	936.2
1955	6	24	961.5
1955	6	25	986.7
1955	6	26	1011.7
1955	6	27	1036.6
1955	6	28	1061.1
1955	6	29	1085.3
1955	6	30	1108.9
1955	7	1	1132.7
1955	7	2	1161.2
1955	7	3	1200.1
1955	7	4	1232.5
1955	7	5	1265.9
1955	7	6	1299.2
1955	7	7	1331.6
1955	7	8	1363.1
1955	7	9	1393.5
1955	7	10	1422.7
1955	7	11	1450.4
1955	7	12	1476.4
1955	7	13	1500.7
1955	7	14	1523.5
1955	7	15	1544.7
1955	7	16	1564.5
1955	7	17	1583
1955	7	18	1599.8
1955	7	19	1614.5
1955	7	20	1626.9
1955	7	21	1637.7
1955	7	22	1647.1
1955	7	23	1655.3
1955	7	24	1662.4
1955	7	25	1668.2
1955	7	26	1673.1
1955	7	27	1677.3
1955	7	28	1682.2
1955	7	29	1688.9
1955	7	30	1697.8
1955	7	31	1708.3
1955	8	1	1719.2
1955	8	2	1726.5
1955	8	3	1734
1955	8	4	1762.4
1955	8	5	1790.4
1955	8	6	1822.8
1955	8	7	1856.3
1955	8	8	1891.4
1955	8	9	1927.1
1955	8	10	1963.3
1955	8	11	1999.5
1955	8	12	2035.5
1955	8	13	2071
1955	8	14	2105.8
1955	8	15	2139.6
1955	8	16	2172.2
1955	8	17	2203.5
1955	8	18	2233.7
1955	8	19	2262.7
1955	8	20	2291.6
1955	8	21	2321
1955	8	22	2350
1955	8	23	2377.9
1955	8	24	2404.4
1955	8	25	2429.3
1955	8	26	2452.1
1955	8	27	2472.6
1955	8	28	2490.3
1955	8	29	2505.3
1955	8	30	2518.5
1955	8	31	2531.4
1955	9	1	2545.1
1955	9	2	2560
1955	9	3	2576.1
1955	9	4	2593.3
1955	9	5	2611.6
1955	9	6	2631.1
1955	9	7	2652.3
1955	9	8	2675.1
1955	9	9	2699.5
1955	9	10	2725
1955	9	11	2751.5
1955	9	12	2779.2
1955	9	13	2807.7
1955	9	14	2837.4
1955	9	15	2868.1
1955	9	16	2901.1
1955	9	17	2935.7
1955	9	18	2971.9
1955	9	19	3009.5
1955	9	20	3048.3
1955	9	21	3088.1
1955	9	22	3128.4
1955	9	23	3169.1
1955	9	24	3210
1955	9	25	3251
1955	9	26	3291.8
1955	9	27	3332.6
1955	9	28	3374
1955	9	29	3417.2
1955	9	30	3463.3
1955	10	1	3533.2
1955	10	2	3583
1955	10	3	3630.4
1955	10	4	3672
1955	10	5	3713.5
1955	10	6	3752.9
1955	10	7	3791.2
1955	10	8	3828
1955	10	9	3863.7
1955	10	10	3898.5
1955	10	11	3932.9
1955	10	12	3967
1955	10	13	4000.5
1955	10	14	4033.1
1955	10	15	4064.1
1955	10	16	4092.5
1955	10	17	4118.2
1955	10	18	4141
1955	10	19	4160.8
1955	10	20	4177.4
1955	10	21	4190.9
1955	10	22	4201.3
1955	10	23	4209.1
1955	10	24	4215.1
1955	10	25	4219.7
1955	10	26	4222.7
1955	10	27	4223.9
1955	10	28	4222.8
1955	10	29	4218.7
1955	10	30	4210.9
1955	10	31	4199.5
1955	11	1	4191.2
1955	11	2	4201.8
1955	11	3	4186.5
1955	11	4	4171.1
1955	11	5	4154.4
1955	11	6	4136.1
1955	11	7	4116.2
1955	11	8	4094.1
1955	11	9	4069.4
1955	11	10	4042.1
1955	11	11	4012.2
1955	11	12	3980
1955	11	13	3946
1955	11	14	3910.2
1955	11	15	3872.4
1955	11	16	3832.5
1955	11	17	3790.1
1955	11	18	3745
1955	11	19	3696.9
1955	11	20	3645.7
1955	11	21	3591.6
1955	11	22	3534.7
1955	11	23	3475.6
1955	11	24	3414.5
1955	11	25	3352.2
1955	11	26	3289.1
1955	11	27	3225.5
1955	11	28	3161.6
1955	11	29	3097.4
1955	11	30	3032.9
1955	12	1	2966.5
1955	12	2	2894.6
1955	12	3	2830.5
1955	12	4	2766.2
1955	12	5	2702.1
1955	12	6	2638.1
1955	12	7	2574.6
1955	12	8	2511.6
1955	12	9	2449.3
1955	12	10	2387.8
1955	12	11	2327.4
1955	12	12	2268.2
1955	12	13	2210.5
1955	12	14	2154.4
1955	12	15	2100
1955	12	16	2047.3
1955	12	17	1996.3
1955	12	18	1947
1955	12	19	1899.5
1955	12	20	1853.5
1955	12	21	1809.1
1955	12	22	1766.3
1955	12	23	1725
1955	12	24	1685.2
1955	12	25	1646.7
1955	12	26	1609.6
1955	12	27	1573.7
1955	12	28	1539
1955	12	29	1505.4
1955	12	30	1472.8
1955	12	31	1441.3
1956	1	1	1385.7
1956	1	2	1337.8
1956	1	3	1305.1
1956	1	4	1267.5
1956	1	5	1234.7
1956	1	6	1203.6
1956	1	7	1174.8
1956	1	8	1147.5
1956	1	9	1121.7
1956	1	10	1097.1
1956	1	11	1073.7
1956	1	12	1051.4
1956	1	13	1030
1956	1	14	1009.4
1956	1	15	989.6
1956	1	16	970.4
1956	1	17	952
1956	1	18	934.1
1956	1	19	916.8
1956	1	20	900
1956	1	21	883.8
1956	1	22	868.1
1956	1	23	852.8
1956	1	24	837.9
1956	1	25	823.5
1956	1	26	809.5
1956	1	27	795.9
1956	1	28	782.6
1956	1	29	769.7
1956	1	30	756.9
1956	1	31	744.8
1956	2	1	732.9
1956	2	2	721.4
1956	2	3	710.1
1956	2	4	698.3
1956	2	5	684.9
1956	2	6	670.5
1956	2	7	657.2
1956	2	8	644.3
1956	2	9	632
1956	2	10	620.2
1956	2	11	608.9
1956	2	12	598.1
1956	2	13	587.6
1956	2	14	577.5
1956	2	15	567.6
1956	2	16	557.9
1956	2	17	548.4
1956	2	18	539.1
1956	2	19	530
1956	2	20	521
1956	2	21	512.1
1956	2	22	503.3
1956	2	23	494.7
1956	2	24	486.1
1956	2	25	477.8
1956	2	26	469.6
1956	2	27	461.6
1956	2	28	453.7
1956	2	29	446
1956	3	1	438.5
1956	3	2	431.1
1956	3	3	424
1956	3	4	417
1956	3	5	410.1
1956	3	6	403.2
1956	3	7	396.3
1956	3	8	389.6
1956	3	9	383.1
1956	3	10	377.1
1956	3	11	371.7
1956	3	12	367.1
1956	3	13	363.2
1956	3	14	360
1956	3	15	357.2
1956	3	16	354.8
1956	3	17	352.8
1956	3	18	351.1
1956	3	19	349.4
1956	3	20	347.5
1956	3	21	345.9
1956	3	22	344.4
1956	3	23	342.9
1956	3	24	341.3
1956	3	25	339.7
1956	3	26	338.4
1956	3	27	338.2
1956	3	28	340
1956	3	29	343.7
1956	3	30	348.8
1956	3	31	355
1956	4	1	361.6
1956	4	2	368.2
1956	4	3	374.5
1956	4	4	380.5
1956	4	5	386
1956	4	6	391.2
1956	4	7	396
1956	4	8	400.6
1956	4	9	405
1956	4	10	409.4
1956	4	11	413.9
1956	4	12	418.1
1956	4	13	421.8
1956	4	14	424.6
1956	4	15	426.5
1956	4	16	427.6
1956	4	17	427.8
1956	4	18	427.2
1956	4	19	425.9
1956	4	20	423.7
1956	4	21	420.9
1956	4	22	417.4
1956	4	23	413.5
1956	4	24	409.4
1956	4	25	405
1956	4	26	400.2
1956	4	27	394.7
1956	4	28	388.8
1956	4	29	383.2
1956	4	30	378.9
1956	5	1	376.9
1956	5	2	376.6
1956	5	3	377.7
1956	5	4	379.7
1956	5	5	382.9
1956	5	6	386.6
1956	5	7	390.7
1956	5	8	395.1
1956	5	9	399.5
1956	5	10	404
1956	5	11	408.4
1956	5	12	412.7
1956	5	13	416.8
1956	5	14	420.8
1956	5	15	424.6
1956	5	16	428.2
1956	5	17	431.5
1956	5	18	434.5
1956	5	19	437.1
1956	5	20	439.3
1956	5	21	441
1956	5	22	442.4
1956	5	23	443.5
1956	5	24	444.3
1956	5	25	445.1
1956	5	26	445.9
1956	5	27	446.6
1956	5	28	447.3
1956	5	29	447.9
1956	5	30	448.5
1956	5	31	449.1
1956	6	1	450
1956	6	2	452.1
1956	6	3	452.5
1956	6	4	452.8
1956	6	5	452.9
1956	6	6	452.5
1956	6	7	451.9
1956	6	8	451
1956	6	9	449.9
1956	6	10	448.7
1956	6	11	447.4
1956	6	12	446.1
1956	6	13	444.8
1956	6	14	443.7
1956	6	15	442.6
1956	6	16	441.7
1956	6	17	441
1956	6	18	440.4
1956	6	19	439.9
1956	6	20	439.5
[truncated: 21,743 more rows]
