# Supplementary material for: Observed and simulated hydro-climatic data for the lake Chad basin, Africa
Source: Data Brief. 2019 May 23;25:104043. doi: 10.1016/j.dib.2019.104043 (PMC6595281; doi:10.1016/j.dib.2019.104043)
Supplement: Multimedia component 6 [file mmc6.zip › Monthly_CRU_Climatic_Data.xlsx]

## Sheet: Basic_Data_Information
Basic information of extracted CRU points in the Chari-Logone River Basin
SR	Extracted points	Elevation	Latitude (Decimal Degree)	Longitude (Decimal Degree)		CRU Climate Research Unit
1	C720	899	14.4362	23.3554		missing values are represent by -999
2	C740	1003	13.2376	23.6441
3	C750	774	12.9406	22.6449
4	C760	291	12.4247	14.8522
5	C770	313	10.96	14.7913
6	C780	330	10.9146	16.3778
7	C790	537	12.1879	21.6847
8	C820	429	10.9552	20.246
9	C840	577	11.8977	20.1778
10	C870	526	11.4083	19.2483
11	C900	497	11.1961	22.3879
12	C950	346	9.78123	17.2448
13	C970	494	10.1158	22.1913
14	C980	513	10.2775	23.3456
15	C1000	385	9.92401	18.8994
16	C1010	412	10.217	20.23
17	C1040	540	9.21156	22.2588
18	C1070	425	10.1794	21.1699
19	C1080	480	8.82525	21.5381
20	C1110	391	8.49619	18.2452
21	C1120	360	8.89257	18.6575
22	C1140	459	8.88758	20.5618
23	C1150	491	8.02179	15.769
24	C1160	461	7.77271	16.2883
25	C1170	368	8.56012	17.3596
26	C1180	392	8.30406	17.8612
27	C1220	408	8.38895	19.9314
28	C1230	398	8.04501	18.582
29	C1260	450	7.20272	19.0885
30	C1280	480	7.38425	16.9273
31	C1300	790	7.38614	14.6839
32	C1330	450	7.18447	17.4798
33	C1340	431	7.47691	20.1256
34	C1400	462	6.50873	18.1062
35	C1410	698	6.18302	16.4575
36	C1450	330	10.3474	15.6325
37	C1460	385	9.16258	15.86

## Sheet: Max_Temperature
Monthly maximum temperature extracted from Climate Research Uninit (CRU) dataset for the Chari-Logone River Basin
Year	Month	C1000	C1010	C1040	C1070	C1080	C1110	C1120	C1140	C1150	C1160	C1170	C1180	C1220	C1230	C1260	C1280	C1300	C1330	C1340	C1400	C1410	C1450	C1460	C720	C740	C750	C760	C770	C780	C790	C820	C840	C870	C900	C950	C970	C980
1951	1	36.8994	37.5997	35.0994	37.1	36.0987	36.3	36.7	36.6997	35.3013	35.0003	35.9	36	36.1006	36.2	35.6006	34.8	32.5	35.1	35.1994	34.5994	34.5997	35.6013	36.0994	29.501	29.299	32.3003	34.1003	34	35.501	34.7	37.4006	36.5	36.2003	34.4006	36.9006	36.0003	34
1951	2	37.4993	38.2996	35.6	37.8993	36.4996	37.5996	37.7996	37.1004	36.0996	36.7996	37.5989	37.5989	36.8007	37.6004	37.1	36.6996	32.9996	36.8996	35.9996	36.5996	36.6007	36.4996	37.2989	30.2993	30	33.0993	35.3996	35	36.5007	35.3986	38.1996	37.2004	36.0989	35.2004	37.4	36.6996	34.7993
1951	3	39.6006	40.099	37.8006	40.1003	38	38.4	38.9006	38.3006	37.8994	37.3994	38.6	38.0994	37.2997	37.7	36.3994	36.4997	34.0006	36.5	35.8997	35.2006	35.2006	40.0006	40	34.3997	34.1994	36.8997	40.3994	38.9987	40.5003	38.7997	40.3	40.001	39.4003	38.7997	40.1	39.6006	38.301
1951	4	39.5993	38.6007	35.999	38.2003	36.0003	38.1003	38.6993	36.2997	36.601	36.7007	38.2	37.7993	36.6003	37.1997	35.7007	35.9003	32.9997	35.9993	34.9007	34.7	34.7	40.0003	39.3	34.1	33.7997	35.9003	40.8007	39.0993	40.7	37.6993	38.999	38.9997	39.8013	37.2993	39.7997	37.9	36.6
1951	5	37.2006	36.4006	34.2006	36.5	33.8997	34.799	35.6	34.0997	33.4006	33.5994	34.8	34.5003	34.199	34.2997	33.0003	33.101	30.3003	33.3003	32.7003	32.4003	32.3997	37.0006	35.6994	36.6003	35.5006	36.999	39.8	36.9994	38.2997	37.6006	36.8997	37.8994	37.9003	37.1003	36.1987	36.4	36.1003
1951	6	34.4	33.9993	32.1	33.9997	31.9	32.6007	33.1003	32.2	31.2	31.3997	32.4	32.2007	32.2	32.2	31.301	31.2003	28.599	31.4	31	30.7997	30.7993	34.5	33.299	36.3003	34.301	35.2997	37.8	34.5997	35.7007	35.6	34.4003	35.6003	35.401	34.7007	34.0003	33.9003	33.5003
1951	7	31.201	30.899	29.2	30.8006	29.2003	30.2	30.5997	29.4006	28.9997	29.4997	30.1	30.1	29.6	29.9997	29.5003	29.5	27.2003	29.6997	28.9	29.4984	29.4984	31	30.2006	32.7003	30.8006	31.3994	33.8	31.2994	31.801	31.8006	31.1994	31.9997	31.6994	31.1	30.6	30.7003	30.2997
1951	8	30.1997	30.1003	29.1997	30.2997	29.199	29.6997	30.1003	29.399	28.3997	28.899	29.4997	29.6	29.6	29.7	29.2997	29	26.6994	29.2	29.1	29.1003	29.0994	29.5003	29.1994	30.8994	29.4003	29.8997	31.1003	29.5003	29.9003	30	30.0997	30.1003	29.5013	30.2006	29.5	30.2997	30.0003
1951	9	31.501	31.3003	29.9997	31.2003	30.0997	30.8	31.2997	30.299	28.799	29.8	30.5007	30.7003	30.6003	30.7993	30.301	29.9993	27.0993	30.2993	30.0003	30.0003	29.9997	30.1997	29.8	32.3	30.7003	31.601	32.2997	29.9003	31.0003	31.8993	31.3997	31.8007	31.2003	31.3993	30.1997	31.2003	30.7
1951	10	34	33.4	31.5006	33.3	31.3997	32.4994	33.0997	31.5994	31.6	31.7	32.4006	32.2006	31.8006	32.0994	31.3003	31.3997	29.2994	31.4997	30.8003	30.9006	30.9	34.2	33.0994	33.4994	32.3	33.6997	37	34.2006	35.1003	34.3	33.7006	34.6	34.6003	33.6003	33.4003	33.199	32.6997
1951	11	35.8003	35.2	33.2003	35	33.5003	34.399	34.8	34	33.9007	33.6997	34.4007	34.2993	34.4003	34.1997	33.399	33.4997	31.0997	33.6997	33.2997	32.9003	32.9003	35.3007	35.0993	30.0993	29.8	32.2993	35.3993	34.3993	35.5997	34.0997	35.3007	35.1997	35.3	33.9003	35.3	34.6003	33.4997
1951	12	35.4003	34.3	31.6003	33.701	32.6006	34.1003	34.7	33.5	33.1003	33.2006	33.7997	33.899	34.5997	33.999	33.5003	33.2	30.8994	33.4006	33.6	33.0003	33	33.6	33.8997	25.9997	25.9	29.1	32	31.8997	33.5	31.601	34.3006	33.5	33.9006	30.9997	34.5003	32.4997	30.4
1952	13	38.2997	38	35.5997	37.5997	36.5997	37.101	37.7997	37.3994	36.0003	35.7	36.6994	36.7997	37.8006	37.1003	36.3994	35.5997	33.1006	35.9	36.6994	35.4003	35.4	36.1003	36.6997	30.0006	29.6994	32.8003	34.2006	34.4003	35.9006	35.2003	37.8994	36.999	36.6997	34.8003	37.4006	36.6	34.5
1952	14	39.1003	38.8997	36.8003	38.6997	37.2993	38.1	38.8997	37.901	36.5	37	37.9997	38.199	38.5993	38.3	37.6	36.9993	33.4007	37.2986	37.4003	36.9993	36.999	36.4007	37.2003	31.7007	31.6	34.5007	34.5997	34.6007	36.2007	36.6	38.8007	38	36.6993	36.7014	37.5	37.9997	36.4
1952	15	39.7994	39.4003	37.6	39.301	37.5994	39.0003	39.4994	37.9013	37.4003	37.9	39.0997	38.8	37.7997	38.5006	36.9994	37.2006	33.899	37.3006	36.3997	35.9997	36.0003	39.0006	39.3006	33.5003	33.2997	36.0006	38.4003	37.5	39.2003	38.0003	39.4997	39.3003	38.8	38.1003	39.5997	39.1997	37.7
1952	16	40.3993	39.4997	36.9003	39.3993	36.7007	38.1003	39	37.1	36.3003	36.5993	38.0997	37.7007	37.2	37.2	35.6	35.7997	32.8993	35.9003	35.2	34.5003	34.5003	40	39.1003	36.601	35.7003	38.0003	41.2007	39.2997	40.8003	39.6003	40.0003	40.5	40.199	39.1013	39.5993	39.1007	38.1
1952	17	37.8997	37.0994	34.7003	37.1003	34.2997	35.2994	36.0997	34.5997	33.5	34.0003	35.299	35.001	34.6006	34.6003	33.3	33.5006	30.401	33.5997	32.899	32.7	32.7	37.2	35.8997	37.9006	36.6994	38.1	39.9994	37.2	38.4997	38.7013	37.7	38.7997	38.5003	38.0003	36.4997	36.999	36.7997
1952	18	34.6997	34.1997	32.1	34.2003	31.9993	32.4007	32.999	32.2003	30.7007	31.1	32.1	32.0007	32.0997	32.001	31.0993	30.9003	28.1993	31.201	30.9003	30.5987	30.599	34.0997	32.8993	37.2	35.0997	36.0993	37.4993	34.2003	35.3003	36.2987	34.699	36.1003	35.5997	35.0997	33.5003	34.0997	33.7993
1952	19	31.3006	31.601	29.7	31.6	29.7006	30.2	30.5013	29.9	29.3003	29.3003	30.1	30.1003	29.4003	30.0003	29.4003	29.2997	27.1997	29.4994	28.701	29.3	29.2994	31.3003	30.6003	33.4997	31.5997	32.199	34	31.4003	32.0994	32.5997	31.8997	32.6994	31.9997	31.8997	30.8994	31.3003	30.9
1952	20	28.199	28.0997	27.1997	28.0987	27.1994	28.7994	28.9003	27.3994	26.9006	28.2003	28.599	28.8994	27.8003	29.0006	28.6003	28.4994	25.7003	28.5997	27.6003	28.6	28.6	27.7003	27.5	28.301	26.9003	27.4994	28.9006	27.6994	27.9994	27.6003	27.9997	27.7997	27.3003	27.8997	27.6	28.0994	27.7997
1952	21	31.2993	30.7997	29.501	30.8	29.6	30.9	31.3003	29.8	29	29.7987	30.6	30.8997	30.1007	30.9003	30.3	29.9997	27.3003	30.2997	29.5993	29.9003	29.9003	29.9993	29.5997	31.599	30.0993	31.1003	31.8993	29.5997	30.7	31.4003	31.0003	31.5007	30.7993	30.8	30.101	30.6007	30.1003
1952	22	34.4	33.6997	31.5997	33.6	31.599	32.6	33.2	32.0003	31.9	31.8994	32.4997	32.401	32.4003	32.3	31.5003	31.6	29.5003	31.7997	31.3	31.1	31.1	33.9987	33.2	33.1003	31.8997	33.501	36.3	33.8003	34.899	34.301	34.0003	34.7	34.4997	33.5994	33.2994	33.2006	32.6
1952	23	35.601	35.2997	33.5	35.199	33.5997	34.7997	34.9997	34	34.2007	33.7003	34.6007	34.499	33.899	34.4007	33.5993	33.5007	31.1	33.6997	33	32.9003	32.9	36.101	35.8	30.7993	30.499	32.8	36.1993	35.0013	36.4997	34.4997	35.501	35.4997	35.8003	34.3003	36.1987	34.9993	34.0007
1952	24	37.2006	36.6994	34.4994	36.499	35.1003	35.499	36.3006	35.6997	33.6997	33.899	34.9003	35.0003	35.9997	35.3997	34.7006	33.9	31.5003	34.0994	34.8003	33.6	33.6006	34.7006	34.6997	30.2997	30.1997	32.9003	33.4997	33.2003	34.8997	35	36.7997	36.4003	36.3997	34.7003	35.8997	35.7	34.3
1953	25	38.4997	38.2003	35.9997	37.9003	36.6997	36.8997	37.6	37.4	36.1987	35.5	36.5	36.5003	37.6994	36.7994	35.9994	35.1997	33.1003	35.5	36.3997	34.9	34.9	36.3006	36.8994	31.2997	31.0997	33.9003	34.399	34.7003	36.2	36.1013	38.1997	37.501	37.1997	35.7997	37.7994	37.0994	35.3997
1953	26	38.9004	38.6996	36.4993	38.5004	37.1007	38.4007	38.9	37.5989	37.4986	37.3996	38.4	38.2004	37.8996	38.3	37.4007	37.0004	34.1004	37.2989	36.8996	36.8	36.8	38.3993	38.8004	32.0996	31.8996	34.7004	37.3996	37.0007	38.4	36.7007	38.7004	37.9993	37.8011	36.6996	39	37.8011	36.3007
1953	27	40.4997	40.4006	38.2997	40.3003	38.4	38.9003	39.5994	38.7003	36.5994	37.7006	38.8994	38.6994	38.4003	38.3	36.9	36.9997	33.2994	37.1006	36.6994	35.8006	35.8003	39.2006	39.1006	35.0003	34.7997	37.4997	39.5006	38.1006	39.6006	39.3003	40.501	40.5006	39.7	39.3006	39.4994	40.1006	38.6994
1953	28	39.999	39.3007	36.7	39.1003	36.5003	37.7007	38.7003	36.9013	36.2993	36.0007	37.6003	37.4003	37.0003	36.9993	35.2997	35.3	32.6993	35.4997	35.0007	34.0993	34.099	39.3003	38.5997	35.8	35	37.499	40	38.4007	40.1007	39.2007	39.6997	39.9993	39.5997	38.7007	39.3	38.8997	37.7
1953	29	37.0003	36.4006	34.2006	36.3997	33.7997	34.9013	35.6997	34.0003	32.2003	33.399	34.7	34.5994	33.8997	34.5006	33.2	33.1003	29.5003	33.4	32.4	32.5	32.501	35.7003	34.6006	37.1003	35.8994	37.4003	38.2994	35.4997	37	38.1006	36.9997	38.0994	37.5003	37.4006	35.4	36.3997	36.0994
1953	30	33.6997	33.2993	31.1993	33.2997	31.2003	32.0993	32.7003	31.5	29.7997	30.8	31.7997	32.0003	31.6003	32.0003	31.101	30.9	27.7993	31.2003	30.5997	30.6007	30.6007	32.1997	31.2007	35.6	33.601	34.7003	35.3003	32.0007	33.3007	35.1	33.7993	35.001	33.9997	33.901	31.8013	33.1003	32.6
1953	31	29.8	29.2994	27.8	29.2003	27.8006	29.5	29.6	28.0003	28.6003	29.0994	29.5	29.5006	28.5994	29.399	28.9997	29.3	26.7994	29.4	28.0003	29.2994	29.3	29.9006	29.3994	30.6003	28.7997	29.5003	32.4	30.0003	30.5994	29.9	29.5006	30.1997	30.1006	29.3006	29.599	29.1003	28.6
1953	32	28.7997	28.6003	27.7003	28.6006	27.6997	29.3997	29.4994	27.9006	28.2997	28.8997	29.1997	29.3	28.3994	29.4003	28.9997	28.9997	26.4997	29.1006	28.1006	29.0003	29.0006	28.9997	28.8	28.7	27.3006	27.9	30.3	29.1	29.4003	28.1003	28.5003	28.3	28.2003	28.4	28.9	28.6003	28.1997
1953	33	32.0997	31.6993	30.599	31.6	30.699	31.6003	32	31.0007	30.1003	30.501	31.3	31.3997	31.3007	31.499	31.0007	30.6	28.0003	30.8003	30.7997	30.3993	30.4	31.7993	31.2993	31.6997	30.199	31.2993	33.8	31.6003	32.4	31.7003	31.801	31.9007	31.8	31.4	31.701	31.5003	30.8993
1953	34	34.4994	33.6997	31.7003	33.6003	31.7006	32.4003	32.9997	32.099	32.6994	31.9	32.4	32.1003	32.4006	31.9984	31.1997	31.4	29.7994	31.5003	31.1997	30.7997	30.8	35.0003	34.0994	33.2006	32.0997	33.6	37.6006	35.0003	35.9003	34.399	34	34.6997	35.0003	33.6003	34.0997	33.3997	32.6997
1953	35	35.5003	35.1003	33.0003	34.9	33.2993	34.2993	34.6997	33.6993	33.801	33.4003	34.1997	34.0003	34	34	33.2003	33.201	30.8003	33.2993	32.8993	32.5003	32.501	35.5997	35.2997	30.1	29.9	32.3993	35.8007	34.6	35.901	34.0997	35.2	35.1003	35.299	33.901	35.6	34.5003	33.501
1953	36	35.2006	34.5006	31.8	34.0003	32.701	34.3006	34.701	33.4997	33.4	33.3997	33.9997	34.0003	34.1994	34.2997	33.6994	33.4003	31.1997	33.501	33.3994	33.0994	33.1	34	34.1997	26.8	26.6	29.6003	32.6013	32.3994	34.0003	31.9997	34.4997	33.8997	34.2997	31.4	34.8	32.7997	30.8003
1954	37	36.3997	35.8003	35	35.4003	35.4	36.201	36.6003	35.3003	34.6003	34.8006	35.6994	35.8	35.8	36	35.3003	34.6003	32.099	34.9	34.8997	34.3003	34.3006	35.5997	36.1003	28.3994	28.8	31.3997	33.7	34.0997	35.4003	33.2994	35.701	34.8997	35.9	33.9006	36.8	35.9006	34.0994
1954	38	39.6	39.3004	37.2	39.0993	37.5986	38.6996	39.2007	38	38.0011	37.4993	38.7004	38.4993	38.1	38.3993	37.3993	37.0007	34.3996	37.3	37.1	36.6993	36.6996	39	39.4004	33.2993	33.1004	35.7996	38.1007	37.5996	39.1007	37.6993	39.3004	38.9004	38.7007	37.6004	39.6	38.6004	37.2
1954	39	40.6003	40.0003	37.8997	40	37.9006	38.5003	39	38.3003	38.2003	37.4	38.7003	38.0994	38.2994	37.6	36.199	36.4	34.1	36.4994	36.399	35.0994	35.1	40.7997	40.7	34.9994	34.7997	37.2987	41.2	39.6994	41.201	38.9997	40.1997	40.1003	40.2	39.1006	40.9	39.8	38.5994
1954	40	39.9997	39.2013	36.5	39.0997	36.3003	37.3997	38.4007	36.6	36.6	35.8993	37.499	36.9997	36.5007	36.501	34.8003	34.8997	32.8003	35.0997	34.3993	33.7003	33.7	40.3003	39.199	37.1003	36.2	38.4003	41.9	39.8	41.1997	39.8	39.8003	40.5003	40.2	39.1003	39.6993	38.8997	38
1954	41	37.2997	36.5006	34.1997	36.4997	33.9	34.7	35.4994	34.1997	32.7	33.2997	34.6	34.4	34.2997	34.1003	32.8003	32.7994	29.8006	32.9997	32.6997	32.1006	32.0997	36.4	35.2	36.9	35.8003	37.1994	38.7997	36.1997	37.5997	37.7994	37.0003	38.0997	37.7003	37.2997	36.0003	36.5	36.2
1954	42	33.3993	33.001	31.0993	33.0003	31	32.1997	32.5007	31.3003	30.6	31.0003	31.9993	31.9	31.3	31.9003	31.1	30.801	28.1003	31.1	30.3993	30.5003	30.5	33.7993	32.5993	35.5	33.4	34.3003	36.9	33.8	34.7997	34.6997	33.4	34.5997	34.4007	33.7007	33.2007	32.9	32.6013
1954	43	29.599	29.2997	27.5997	29.2006	27.6997	29.4994	29.6006	27.899	28.2997	28.8994	29.3997	29.4997	28.0994	29.4003	28.9006	29.0006	26.3994	29.2003	27.5997	29.0003	29	29.9003	29.3006	30.7003	28.8	29.6003	32.3997	30.0003	30.701	30.0003	29.6003	30.3	30.2003	29.3003	29.7003	28.9997	28.5003
1954	44	28.301	28.101	27.2	28.0997	27.2	29.001	29.0003	27.499	26.9997	28.4006	28.6994	29.0003	27.9003	29.0997	28.7997	28.7003	25.6	28.9006	27.801	28.7003	28.7	27.7997	27.7003	28.0003	26.6006	27.3	28.9	27.8006	28.0994	27.501	28.1003	27.7994	27.3994	27.8003	27.8994	28.1	27.7003
1954	45	30.9997	30.5003	29.2003	30.4003	29.3	31.1	31.3003	29.6	29.7	30.0003	30.7993	30.7993	30.1007	30.9003	30.1993	29.8997	27.6	30.1003	29.7	29.7007	29.7	31.6993	31.1	31.1003	29.4993	30.4	33.4997	31.5007	32.299	30.7007	30.6003	30.901	31.0997	30.3003	31.3997	30.2993	29.8
1954	46	33.5006	32.9006	31	32.8006	31	32.1006	32.5994	31.2006	31.5997	31.5	32.2	32.0006	31.5	31.899	31.1	31.0997	29.0994	31.3003	30.5	30.6997	30.7	33.9997	33.001	32.4003	31.1994	32.6994	36.5006	33.9013	34.8003	33.501	33.1997	33.9003	33.8997	32.8006	33.1003	32.6006	32
1954	47	36.7003	36.2	34.3007	36.1993	34.4003	34.8007	35.5003	34.9	33.7003	33.9003	34.8	34.6003	35.099	34.601	33.6997	33.5997	30.7997	33.8003	33.8997	33	32.999	35.8003	35.2987	31.8	31.4993	33.8997	36.3	35.0003	36.1993	35.601	36.3997	36.4997	36.2003	35.5	35.6	35.9	35.0003
1954	48	35.5006	35.3	32.7003	34.799	33.5003	34.699	35.1006	34.1003	33.8994	33.7003	34.4003	34.3994	34.3003	34.6	33.8984	33.4997	31.4994	33.701	33.5	33.1994	33.2	34.9	34.7994	28	27.8003	30.7003	33.9006	33.6997	35	33	35.3994	34.8006	35.1994	32.5006	35.3997	33.8	31.899
1955	49	35.6	35.7994	33.8003	35.5006	34.5997	35.799	36.3	35.0994	34.3	34.3	35.2997	35.4006	35.199	35.6997	35.0003	34.2003	31.6994	34.5	34.4	33.9006	33.9	34.901	35.2997	28.4994	28.2019	31.1994	33.5003	33.4006	34.8	33.4	35.701	34.9006	35.1	33.1003	36.099	34.7003	32.9006
1955	50	38.2993	37.8	35.9	37.3996	36.3	38.0004	38.3993	36.7	36.9004	37.1007	37.9996	37.9004	37.3996	37.9004	37.2996	36.7989	33.6004	37.1004	36.4989	36.8	36.7996	37.3996	38.1	30.7	30.6004	33.5	36.3996	35.8996	37.3996	35.6004	37.7996	37.0007	36.9	35.4996	38.3004	36.8004	35.2007
1955	51	39.801	39.4	37.2006	39.399	37.2997	37.8006	38.5003	37.7	37.1003	36.7003	37.9997	37.4994	37.5006	37.1003	35.7997	35.9003	33.3003	36.0003	35.8003	34.6997	34.7003	39.301	39.101	34.8006	34.6003	37	39.5	38.1994	39.5994	38.7013	39.6	39.6	39.0003	38.8003	39.2997	39.201	38.2006
1955	52	39	38.2993	35.799	38.2993	35.4007	36.4	37.4	35.5997	34.7	34.7993	36.3997	36.1003	35.3007	35.5997	33.9997	34	31.299	34.1	33.4003	32.6997	32.7	38.3997	37.3997	36.8003	35.7997	37.9993	40.1	37.8997	39.3003	39.3	38.9003	39.801	39.1997	38.5997	38	38.2997	37.4003
1955	53	36.6994	36.0997	33.9003	36.099	33.4994	34.5	35.2997	33.6997	32.6003	33.0984	34.5	34.1997	33.5	33.9003	32.6006	32.6	29.599	32.8	32.0003	31.8994	31.899	36.4	35.0994	37.1003	35.9	37.1997	38.9003	36.3	37.4997	37.8006	36.6997	37.8994	37.6	37.2013	35.6984	36.2003	36.0003
1955	54	33.6997	33.2003	31.1	33.1	31.099	31.9993	32.6993	31.4013	29.9003	30.7	31.7997	31.9003	31.6	31.8003	30.999	30.7003	27.699	31	30.499	30.5003	30.5007	32.5003	31.2997	35.4	33.4003	34.4	35.6	32.3993	33.5993	34.8	33.6007	34.7997	34.0003	33.7	32.0003	32.999	32.5003
1955	55	30.8	30.599	28.899	30.5	28.7997	29.6994	30	28.9997	28.0997	28.8003	29.5006	29.4997	29.1006	29.5006	28.8997	28.8	26.299	29.0997	28.4	28.7997	28.7994	30.2003	29.5013	32.4997	30.6	31.3997	33.0994	30.301	31.1	31.699	30.9	31.6994	31.3	30.9997	29.9997	30.3997	29.9997
1955	56	29.2997	29.3	28.201	29.3003	28.2	29.099	29.4	28.4	27.7997	28.3994	28.9997	28.999	28.5	29	28.5997	28.4	25.9994	28.5997	28.101	28.3	28.3003	29.2	28.8997	30	28.5	29.0006	30.901	29.3	29.7016	29.0994	29.4013	29.3003	29.0003	29.3	29.0997	29.4	28.999
1955	57	30.7	30.2993	28.8997	30.199	29.2	30.6987	31.2	29.499	28.3997	29.6007	30.4003	30.6993	30.001	30.7997	30.1997	29.7997	26.7007	30.0997	29.4003	29.7	29.6997	30.2	29.6987	30.9	29.4003	30.3	32.3	29.9	30.9003	30.5997	30.4	30.7003	30.2997	30.2	30.0993	30.0997	29.5997
1955	58	33.9997	33.3994	31.5	33.4003	31.4994	32.3003	32.8003	31.6994	31.1003	31.4994	32.2	32.2	31.8997	32.099	31.3006	31.1994	28.8	31.3994	30.9994	30.6997	30.7003	33.6003	32.601	32.9006	31.799	33.3006	36.5	33.6006	34.4003	33.9987	33.6984	34.4003	34.101	33.5	32.801	33.2	32.7
1955	59	35.9	35.4	33.3003	35.3	33.6	34.7	35.0997	34.1997	33.7987	33.9007	34.6003	34.499	34.4003	34.5	33.5997	33.7007	30.9003	33.9007	33.3993	32.9997	32.9997	35.4	35.0997	30.3	30.1003	32.501	35.4997	34.5003	35.7	34.3	35.6003	35.5003	35.3997	34.0997	35.4003	34.8	33.6997
1955	60	35.901	35.2003	32.7	34.8003	33.5	34.3	35.0003	34.2	32.7006	33.1	33.8003	33.9994	34.7994	34.3003	33.6	33.1003	30.5997	33.2997	33.7997	32.8006	32.8013	33.8003	33.6994	27.8997	27.9003	30.6994	32.5997	32.5	33.9003	32.8987	35.3006	34.7	34.9006	32.6003	34.3987	33.8003	32.0997
1956	61	35.6	35.2997	32.901	34.8006	33.9003	34.8003	35.3997	34.7003	33.499	33.4994	34.4003	34.5	35.4003	34.7003	33.9997	33.399	31.2	33.5994	34.3003	33.1	33.1	33.9013	34.3994	27.6006	27.4003	30.4003	32.2	32.4	33.7006	32.699	35.3006	34.2994	34	32.199	34.9003	33.7997	31.7997
1956	62	39.8003	39.5003	37.2007	39.2997	37.8	38.3	38.9	38.4007	38.2003	37.5003	38.3997	38.099	38.901	38	37.3997	37.0993	34.6007	37.3003	37.7007	36.8997	36.9	39.099	39.4	33.2993	33.1	35.8003	38.599	37.9003	39.0997	37.7	39.5003	38.9003	38.4993	37.6	39.4993	38.6003	37.1003
1956	63	38.6	38.5003	36.6006	38.6	36.4006	37.1	37.8003	36.7003	35.1003	35.7997	37.1	36.9003	36.301	36.6	35.2013	35.1997	31.8994	35.3003	34.8	33.9997	34.0003	38.0003	37.501	35.0997	34.8997	37.2	38.799	37.201	38.4994	38.601	38.8006	39.199	38.3	38.6	37.5994	38.7003	37.7994
1956	64	39.699	38.8003	36.0003	38.5007	35.9	37.3003	38.1997	36.1997	36.1997	35.8993	37.4007	36.9003	36.0997	36.3993	34.7	34.9	32.5003	35.1	34.0007	33.6997	33.6997	39.3003	38.6003	35.8	34.9003	37.2997	40.3	38.5993	40.1	38.8	39.1997	39.6997	39.5007	38.1997	39.301	38.3003	37.2007
1956	65	37.8006	37.0994	34.6	37.0003	34.3	35.101	35.9997	34.6006	34.1003	33.9	35.2006	34.9003	34.5997	34.5003	33.2	33.2997	30.799	33.5006	32.8997	32.5	32.5006	37.1	36.1	37.4003	36.1997	37.7003	39.4003	37.1006	38.0997	38.4	37.6003	38.6	38.1003	37.7994	36.7003	36.9	36.6
1956	66	34.0997	33.5013	31.5007	33.5003	31.2993	32.3007	32.901	31.5997	30.6993	31.1	32.1003	32	31.8003	31.9003	30.8987	30.9	28.3003	31.0997	30.7	30.4997	30.5	33.7	32.7003	35.9	33.9	34.8993	36.8997	33.8997	34.7997	35.3	33.9007	35.1997	34.8	34.2	33.3003	33.4	32.9003
1956	67	30.2997	29.999	28.2006	29.9	28.3	29.5997	29.9003	28.601	28.3	28.8994	29.4003	29.6	28.9003	29.6	29.0006	29.1	26.2997	29.199	28.2006	29.1	29.101	29.8994	29.2994	31.1003	29.3003	30.0997	32.4	29.9003	30.7	30.599	30.2994	30.8994	30.5	29.8994	29.6997	29.6997	29.101
1956	68	29	28.8003	27.7997	28.7997	27.9	29.3006	29.6003	28.0997	27.301	28.7003	29.1	29.2997	28.5997	29.5	29.1003	28.9	25.7994	29.0997	28.3	28.899	28.9003	28.0997	28.0006	28.5	27.2	27.8987	29.1997	28.0003	28.4	28.1997	28.7994	28.4997	27.9013	28.5	28.2006	28.8	28.3
1956	69	31.6987	31.4	29.901	31.4003	29.9997	30.9003	31.2997	30.3	29	29.801	30.5993	30.8	30.3993	30.8997	30.1997	29.8997	27.2007	30.1	29.7007	29.6997	29.6993	30.5997	30.1997	32.2997	30.6997	31.7007	32.7007	30.401	31.3003	32.1003	31.6	32.1007	31.4997	31.2997	30.7993	31.0997	30.6
1956	70	34.4006	33.9	31.4997	33.7	31.6003	32.6006	33.2006	32	31.6003	31.6997	32.5	32.401	32.2997	32.4	31.4997	31.3997	29.2006	31.6	31.2006	30.8997	30.9	33.7003	32.9013	32.9	31.7	33.4997	35.8	33.4003	34.5	34.4	34.2	34.8997	34.4003	33.5994	33.3003	33.3003	32.3997
1956	71	36.501	36.0997	34.1003	35.9993	34.2	35.1003	35.5997	34.7	34.7	34.2997	35.1993	34.9	34.901	34.9	34.0003	34	31.4007	34.2	33.7	33.3993	33.4003	36.3993	36.0003	31.3997	31.0993	33.5003	36.6003	35.4007	36.7	35.2993	36.1997	36.3	36.2	35.1007	36.3003	35.7003	34.601
1956	72	36.7006	36.0006	33.2997	35.5987	34.1	34.8	35.701	34.9994	32.9	33.7006	34.5003	34.6003	35.5006	34.9006	34.1997	33.7003	30.8994	33.9003	34.3994	33.3994	33.4003	33.8997	33.899	28.6994	28.6006	31.4997	32.7997	32.5003	33.9994	33.8003	35.9994	35.599	35.299	33.3997	34.6994	34.4997	32.6994
1957	73	36.5013	36.2003	33.8003	35.8003	34.8003	35.7	36.4006	35.599	34.4	34.3	35.3003	35.4	36.0997	35.5994	34.8994	34.1997	31.7997	34.4994	35.0003	33.899	33.899	34.4006	35.0997	28.3994	28.2006	31.2006	32.4003	32.7994	34.2006	33.5006	35.9997	35.1997	34.9006	33.2	35.9997	34.8	32.8997
1957	74	36.6989	36.5	34.3	36.1	34.9007	37.0007	37.2	35.4004	35.7007	36.1	36.9996	37	36.0004	37.0004	36.3004	35.9004	32.6004	36.2004	35.0993	35.8004	35.8004	36.0993	36.7996	29.0993	28.8	31.8996	34.9996	34.4	35.9993	34.1	36.5	35.5996	35.5007	33.7996	37	35.3	33.4004
1957	75	38.3	37.4997	35.3	37.4	35.3003	37.9997	38.1003	35.6997	37.7997	37.2006	38.3006	37.6	36.1	37.199	35.7	36.2	33.9003	36.1997	34.4997	34.8006	34.8	39.2997	39.6994	32.4997	32.4997	34.9006	38.7	37.8987	39.4994	36.6	37.6997	37.6	38.2013	36.7	40.0003	37.201	36.0994
1957	76	39.7003	38.8	36.3	38.699	35.9993	36.9997	38.1	36.3993	36.1003	35.6987	37.2003	36.6993	36.5003	36.2003	34.5007	34.8003	32.3997	34.8997	34.4	33.4997	33.5	39.2003	38.4007	36.1003	35.2997	37.6	40.4	38.6993	39.901	39.1	39.201	39.8997	39.3997	38.5993	38.9	38.6013	37.7
1957	77	37.8	36.9003	34.6994	36.8997	34.299	35.2994	36.2994	34.6	32.7997	33.8994	35.1997	35.1003	35.0997	34.7984	33.4997	33.499	30.0997	33.5994	33.4006	32.7	32.6997	36.0994	35.1	36.8997	35.7994	37.2994	38.4006	35.8997	37.1994	38.1	37.4	38.401	37.699	37.6	35.8	36.8006	36.5003
1957	78	34.7003	34.1993	32.2003	34.101	32.1	32.6	33.3997	32.2997	30.3997	31.2993	32.2997	32.4003	32.4003	32.401	31.5	31.2997	28.2007	31.5997	31.2	30.9997	31.0007	32.6983	31.7003	36.5	34.5003	35.5997	35.799	32.5003	33.8013	35.9993	34.7	35.899	34.899	34.8003	32.6003	34.1003	33.599
1957	79	31.6	31.4994	29.8003	31.401	29.9003	30.3997	30.9003	30.1	29.2	29.699	30.3003	30.3994	30.2003	30.4	29.9006	29.8006	27.2006	30.1	29.5003	29.9006	29.9	30.5997	30.1997	32.6987	30.8994	31.7006	32.8994	30.6	31.2997	32.1003	31.7997	32.3	31.6	31.5	30.4997	31.3003	30.8
1957	80	30.3997	30.0987	29.1003	30.099	29.1003	30.101	30.4	29.4006	29.0997	29.5	29.9994	29.9994	29.7994	30.0997	29.7003	29.4997	27.1003	29.6997	29.3006	29.4	29.3997	30.2	29.8994	29.999	28.7	29.3	31.5	30.2	30.4994	29.6	30.1003	29.9	29.5997	29.9006	30.1	30.2003	29.7006
1957	81	32.6003	32.1	30.9993	32.1993	31.099	31.5	32.0993	31.4	30.1003	30.4	31.2007	31.3	31.7003	31.4003	30.7003	30.2997	28.0003	30.6003	30.8007	30.2003	30.1993	31.8	31.3007	32.9003	31.4	32.3003	33.9993	31.5	32.5003	32.6003	32.2003	32.5993	32.1993	32.2007	31.9007	32.0987	31.7
1957	82	35.1	34.2994	32.4997	34.4003	32.4003	32.899	33.4	32.7006	32.7	32.0006	32.8994	32.5997	32.8997	32.499	31.701	31.5006	29.8003	31.6994	31.799	31	31.0003	35.4987	34.499	34.0013	32.999	34.3997	38.1994	35.2003	36.4	35.1006	34.599	35.4	35.8994	34.7003	34.901	34.299	33.8997
1957	83	36.9997	36.5	34.701	36.4997	34.8	35.1987	35.8003	35.2007	35.3	34.4007	35.3007	35	35.199	34.8993	34.1	33.9997	31.8	34.2003	33.9997	33.2993	33.3	37.201	36.6003	32.2997	32.0997	34.4987	37.7	36.4997	37.6	36.0997	36.8	36.8997	36.9997	35.9003	36.8	36.301	35.4007
1957	84	36.5003	36.2006	33.5997	35.8997	34.2997	35.2997	36.0003	34.9003	34.1	34.099	34.999	35.0006	35.0997	35.2	34.5	34	31.7994	34.1	34.0994	33.501	33.4997	35.4997	35.3003	29.8994	29.6997	32.4	34.7997	34.3	35.7	34.5006	36.301	36.1	36.301	33.9997	36	34.8006	33.2997
1958	85	37.5006	37.1994	35.0006	36.799	35.7997	36.8997	37.5997	36.5006	35.7997	35.6003	36.5003	36.6003	37.0997	36.8003	36.1006	35.5006	33.1003	35.7003	36.0003	35.201	35.201	36.0997	36.4997	29.6003	29.4006	32.4006	34.5013	34.7003	35.9997	34.699	37.101	36.2997	36.2013	34.3	37.1997	35.9003	33.9997
1958	86	37.2011	36.8007	34.7007	36.5007	35.2993	37.4004	37.6996	35.8989	36.5996	36.5004	37.4	37.3007	36.7	37.3	36.5004	36.1996	33.3	36.5	35.7007	36.1007	36.0996	36.6004	37.4996	29.6004	29.5007	32.2993	35.1007	34.9004	36.4	34.3989	36.8004	35.9007	35.6	34.4	37.6993	35.8	34.0993
1958	87	41.1997	40.8997	38.8003	40.8003	38.899	39.5997	40.2	39.301	39.0994	38.4	39.8	39.2994	39.2003	38.9006	37.4994	37.4997	35.0003	37.7	37.5	36.3013	36.3006	40.8994	40.9994	35.201	35.001	37.6997	40.499	39.5997	41.0997	39.499	41.0994	40.799	40.5	39.6003	41.4003	40.499	39.1006
1958	88	40.3003	39.5997	37.1003	39.6997	36.7987	37.801	38.8003	37.1003	37.1	36.3007	37.9007	37.3987	36.9003	36.9	35.2997	35.2997	33.1007	35.4	34.8993	33.9997	33.9997	40.5003	39.6	37.8003	36.8993	39.0007	41.8997	39.9	41.4	40.3003	40.2	40.9	40.7997	39.8007	40.2997	39.6	38.8
1958	89	38.1997	37.4003	35.1	37.4003	34.7994	35.699	36.6003	35.0003	34.1997	34.4003	35.7006	35.4006	35.2003	35.1003	33.7994	33.8	30.9997	33.9997	33.4	32.9997	32.9997	37.1	36.0006	37.7003	36.599	38.0994	39.201	36.9994	38.0997	38.7997	37.9003	38.901	38.2003	38.1997	36.7997	37.3994	37.1006
1958	90	34.2993	33.7	31.5997	33.7	31.6003	32.5003	33.2	31.9	30.4987	31.2	32.2003	32.2	32.1993	32.3	31.3003	31.1997	28.199	31.4997	30.9993	30.8993	30.9003	33.4007	32.2007	35.8003	33.9	34.9997	36.8003	33.3997	34.5	35.4007	34.1	35.3007	34.801	34.3	32.8993	33.6	33.1003
1958	91	30.299	30.1994	28.4	30.2	28.4994	30	30.2	28.8	28.3	29.1	29.7	29.8997	29.001	30.0003	29.499	29.3	26.4994	29.5994	28.5003	29.4003	29.4006	29.8006	29.3	31.5003	29.7003	30.5	32.0003	29.6003	30.5003	31	30.4	31.1	30.6013	30.299	29.8997	29.9994	29.4
1958	92	30.1006	30	29.0003	30.001	29	30.0003	30.4	29.2997	29.0006	29.3994	30	30.0006	29.6003	30.0997	29.6994	29.5003	27.1	29.7	29.2997	29.4006	29.3997	29.701	29.6	29.9003	28.501	29.2003	30.9	29.6	29.9994	29.3997	30.0003	29.8006	29.1997	29.7016	29.7	30	29.4997
1958	93	32.5	32.3	30.9007	32.2997	31.0997	31.5007	32.1993	31.5	29.8	30.401	31.1997	31.4003	31.7	31.5007	30.9	30.4007	27.8007	30.7	30.901	30.3993	30.3993	31.6	31.0003	33.1003	31.501	32.4	33.5993	31.4007	32.101	32.6993	32.3987	32.8	32	32.3	31.5	32.1	31.6
1958	94	35.5994	34.9994	32.8997	34.9994	32.9	33.099	33.8997	33.3006	32.8006	32.4	33.2006	32.9997	33.4003	33.0003	32.0997	32.0003	30.201	32.199	32.2997	31.4	31.4	34.7003	33.9	34.5003	33.5	35.0006	36.9	34.5997	35.4	35.7003	35.3994	36.0997	35.3	35.1	34.1	34.6997	34.0994
1958	95	37.0997	36.6997	34.8	36.7	34.9	35.4	35.9007	35.3	35.5003	34.6	35.5	35.1	35.2993	35.1	34.3	34.1997	31.899	34.4	34.2003	33.5003	33.5007	37.3	36.9	32.3003	32.1003	34.399	37.4007	36.3993	37.6007	36.0997	36.9003	37.0003	37.1003	35.9	37.1997	36.4	35.3997
1958	96	37.5987	36.8997	34.501	36.6	35.1	35.9987	36.699	35.8003	35.9	34.9003	35.8003	35.6	36.201	35.7994	35.0997	34.5997	32.9	34.8	35.1	34.2	34.2	36.9006	36.7997	30.3003	30.1997	32.9997	36.2006	35.699	37.1	35.2	37.1003	36.8003	37.3003	34.6994	37.3994	35.7003	34.2003
1959	97	36.2994	36.0016	33.8997	35.6	34.7	35.9997	36.6997	35.2997	34.801	34.7	35.6	35.6997	35.6997	36	35.1994	34.6	32.3	34.7997	34.7	34.2	34.2006	34.8	35.4	28.4	28.2	31.2997	32.9997	33.3003	34.6997	33.4997	35.9	35.1	35.099	33.2006	36.1997	34.8	33
1959	98	37.0004	36.4007	34.4004	36	34.9986	37.7011	38.0011	35.6007	36.3993	36.8004	37.6	37.5996	36.5996	37.7011	36.9004	36.6004	33.4004	36.9	35.6996	36.5	36.4996	36.4004	37.3	28.6996	28.5986	31.6004	34.7996	34.7	36.2014	33.7993	36.3014	35.2996	35.3011	33.7993	37.5	35.3989	33.5993
1959	99	40.6	40.0003	37.9997	39.9	38.0997	39.1	39.6997	38.5	39.2	38.2006	39.5	38.8003	38.3994	38.2997	36.9006	37.2	35.0997	37.2997	36.5997	35.7997	35.7994	40.6006	41.001	34.2997	34.099	36.7997	39.9997	39.201	40.801	38.6997	40.201	39.8997	39.8006	38.7997	41.3	39.6994	38.3003
1959	100	40.3993	39.7007	37.3003	39.7003	37.0997	37.7007	38.9007	37.401	36.1997	36.0993	37.8003	37.399	37.199	37	35.3	35.2003	32.4997	35.3997	35.2	34.001	34.0013	39.4007	38.7	36.9003	36.1	38.3997	40.699	38.801	40.3003	40.0003	40.2003	40.6997	40.1	39.4993	39.4997	39.6	38.601
1959	101	37.8003	37.2997	35	37.4003	34.6006	34.9997	35.8994	34.8003	33.7	33.6997	35	34.599	34.4003	34.2997	32.9997	33.0003	30.4003	33.2	32.7003	32.1987	32.1994	37.5003	36.1994	38.399	37.2003	38.5994	40.2006	37.3006	38.7	39.1997	37.8994	39.1994	38.799	38.5003	36.9	37.3997	37.2006
1959	102	34.4007	34.1997	32.3003	34.2013	32.2007	32.9	33.4997	32.4007	31.1987	31.599	32.7	32.6007	32.1	32.5997	31.6003	31.399	28.5997	31.6993	31	31.0997	31.1	34.3	33.2	36.6	34.5997	35.5993	37.6003	34.3993	35.5	36.001	34.5987	35.9007	35.3997	34.9997	33.999	34.2003	33.7993
1959	103	31.4	30.9	29.4003	30.9	29.4	30.2003	30.6	29.5994	29.9003	29.5997	30.2003	30.0997	29.6994	30.0003	29.5003	29.4994	27.3997	29.5994	29.0006	29.4006	29.4006	31.8994	31.1	32.1003	30.4003	31.0994	34.6994	32.0997	32.7006	31.6003	31.2006	31.9	32.0003	31.0994	31.3003	30.7997	30.4997
1959	104	28.9997	28.8	27.9003	28.699	27.9	29.4994	29.6994	28.1	27.6	28.7997	29.199	29.4997	28.6003	29.599	29.2	29.0003	26.2	29.2	28.2997	28.9994	28.9997	28.4006	28.2997	28.4994	27.1	27.9	29.5003	28.4003	28.7987	28.0994	28.6997	28.3994	28.0003	28.4997	28.5006	28.799	28.2997
1959	105	32.1003	31.6993	30.0997	31.6007	30.2993	31.1997	31.6993	30.5997	29.2	30.1	30.8997	31.101	30.7	31.2003	30.5	30.1	27.2997	30.4003	30.0993	30.001	30.001	30.701	30.3997	32.1	30.5003	31.5997	32.6997	30.3	31.4	32.0007	31.8003	32.0997	31.7	31.4	31.0007	31.1993	30.699
1959	106	34.6	33.7997	31.9	33.7006	31.9003	33.1	33.3997	32.2	33.2997	32.3	33.099	32.801	32.4997	32.6994	31.9003	31.7997	30.4003	32	31.6	31.1997	31.1997	35.3	34.601	32.8003	31.7997	33.4003	37.1997	34.8997	35.9997	34.1	34.099	34.699	34.8994	33.6003	34.8	33.3994	32.8003
1959	107	36.6003	36.1	34.0997	36.1003	34.2997	35.1003	35.6003	34.6993	34.7003	34.099	35.0003	34.799	34.6993	34.7993	33.9007	33.7997	31.4	33.9997	33.701	33.2003	33.2003	36.5007	36.2	31.7	31.4007	33.9	36.7007	35.4007	36.8007	35.5993	36.3003	36.5	36.6	35.3	36.5993	35.7997	34.7003
1959	108	36.4	35.9013	33.8003	35.6006	34.4	35.2994	35.9	34.9997	34.3003	34.1003	34.9006	34.9	35.4003	35.2003	34.5994	34.0006	31.7997	34.2006	34.6006	33.6997	33.7	35.1	35.1994	28.7	28.7003	31.4997	33.8	33.6006	35.2	33.7003	35.9	35.4	35.8	33.4006	35.9997	34.6997	32.9997
1960	109	36.499	36.2987	34.3003	35.8997	35.0994	36.0006	36.6997	35.7	34.4	34.5	35.4997	35.7006	36.099	35.9006	35.1003	34.5	32.1006	34.8	35.0003	34.1997	34.2	34.5997	35.199	28.4	28.1994	31.3003	32.8003	32.9006	34.4997	33.6	36.1994	35.2994	35.1003	33.4	36.099	35.1003	33.1994
1960	110	37.7993	37.999	36.2003	37.7997	36.5003	37.6	38.1007	36.9003	35.899	36.4	37.4003	37.2997	36.9993	37.4997	36.8007	36.2	32.9003	36.4997	36.1003	36.0997	36.0997	36.5997	37.1997	31.4	31.2	34.0003	35.6997	34.8993	36.4997	35.899	37.8993	37.1997	36.7	36	37.7003	37.201	35.8003
1960	111	39.7	39.3003	37.4003	39.1997	37.5003	38.4003	38.9	37.7	37.8997	37.3003	38.5994	38.1	37.3994	37.7	36.3	36.4	33.8997	36.5	35.9	35.0997	35.0997	39.7	39.8006	33.9997	33.7994	36.4	39.7	38.3994	40.001	38.3006	39.5003	39.4	39.2006	38.2994	40.3	39.1006	37.9003
1960	112	39.6997	39.0003	36.5007	38.9993	36.1	36.9007	38	36.4	36.1	35.4003	37.0003	36.5993	36.1	36.1	34.4	34.5007	32.2997	34.5993	34.1	33.1993	33.2003	39.6	38.6003	37.2003	36.3007	38.4	41.2003	39	40.4993	39.7003	39.5003	40.4007	39.9997	39.2	39.1003	38.8993	38.0997
1960	113	37.4	36.799	34.5003	36.8	34.2006	35.0006	35.7994	34.4	33.4	33.5997	35.0003	34.5997	34.2	34.3	32.9997	33.0003	30.2997	33.2003	32.6003	32.1994	32.1994	36.6994	35.5997	37.6003	36.4997	37.7994	39.0006	36.4997	37.8	38.5	37.4006	38.5	38.1	37.801	36.5003	36.7997	36.5987
1960	114	34.7003	34.2003	32.4003	34.3007	32.1997	32.4007	33.0997	32.3997	30.7	31.1997	32.2003	32.0993	32.3003	32.1003	31.2	30.8997	28.1997	31.2	31.0997	30.6	30.5997	33.8987	32.8003	37.0993	35.1007	35.9997	37.2997	33.901	35.1003	36.2	34.7003	35.9993	35.3997	35.2003	33.5003	34.2997	33.9997
1960	115	31.3997	31.1003	29.4	30.9994	29.3997	29.8994	30.499	29.7997	28.9013	29.1	29.7	29.8997	29.9994	29.899	29.4003	29.2003	26.901	29.5	29.2994	29.2997	29.3	30.2994	29.7	32.4003	30.6	31.3997	32.5997	30.3003	31	31.9003	31.2994	32.0006	31.2006	31.3006	30.1	30.9006	30.5
1960	116	31.1003	30.6994	29.8003	30.7997	29.7994	30.3	30.6997	30.0003	29.3997	29.5997	30.199	30.0997	30.3006	30.2003	29.7994	29.5003	27.3003	29.7003	29.8	29.499	29.4997	30.5994	30.3	31.0003	29.7	30.3006	32.2	30.5997	31.0006	30.4997	30.6997	30.7006	30.4994	30.7994	30.501	30.9	30.5997
1960	117	31.5003	31.0997	29.8997	31.1003	30.0003	30.9997	31.5003	30.2997	29.3	29.9003	30.7003	30.7993	30.6	31	30.3003	29.8997	27.3993	30.2	30.0007	29.899	29.899	31.301	30.6993	31.899	30.3987	31.1993	33.7	31.1003	32.0003	31.499	31.1993	31.6	31.3997	31.1003	31.1007	31	30.5997
1960	118	34	33.4	31.7006	33.5	31.501	32.7	33.101	31.7003	32.199	31.7997	32.599	32.3994	31.9	32.5003	31.6003	31.3987	29.5003	31.599	31.0997	30.899	30.8994	34.6003	33.6	33.1997	32.0006	33.5	37.0997	34.399	35.3997	34.1997	33.7006	34.5003	34.601	33.6	33.8003	33.4	32.8
1960	119	36.2	35.6997	33.8007	35.6007	34	34.9013	35.499	34.4993	33.6	33.9003	34.8	34.8007	34.7997	34.8007	33.9997	33.7997	30.9	34.0997	33.7997	33.3007	33.3003	35	34.8	30.501	30.2003	32.8	34.9007	33.9003	35.3003	34.6003	35.8	35.699	35.1993	34.4003	35.1007	35.1997	33.9997
1960	120	38.3003	37.6997	35.3997	37.4	36.0006	36.3997	37.3	36.6994	34.4997	35.0003	35.9997	36.1003	36.9	36.4006	35.6003	34.8997	32.199	35.1994	35.8003	34.5997	34.6003	36.1006	35.8006	31.3003	31.199	34	35.501	34.8003	36.3	36.099	37.8997	37.6	37.6	35.6994	36.6003	36.5994	35.2003
1961	121	37.5	37.4994	35.1997	37.2	35.8997	36.401	37.099	36.5994	34.0003	34.6997	35.8003	36.1003	36.8003	36.5	35.8006	34.9	31.699	35.1994	35.6003	34.7997	34.8003	34.5003	34.9003	30.9	30.5997	33.5997	32.7997	32.9003	34.4994	35.6994	37.499	37.0006	36.201	35.2	36.0006	36.4003	34.6006
1961	122	36.2	35.7007	34.0996	35.5	34.5007	36.3007	36.7004	34.9004	34.4	35.1996	36.1	36.2	35.4993	36.3989	35.9007	34.9996	31.7004	35.4004	34.7993	35.1996	35.1996	34.4004	35.3993	28.3996	28.3996	31.4007	32.7004	32.6	34.3004	33.4996	35.6993	34.8011	34.3996	33.4996	35.8996	35	33.4
1961	123	40.2	39.9	37.9006	39.8	38.1003	39.2	39.8003	38.401	37.6	38.1003	39.2997	38.8994	38.4	38.8003	37.301	37.2994	34.3	37.3997	36.9006	36.201	36.1997	38.8	39.4003	33.7003	33.5	36.4006	37.8997	37	38.9006	38.4	39.7994	39.5997	39.0997	38.3	39.8997	39.5	38.0003
1961	124	39.2007	38.8	36.499	38.9	36.2	36.501	37.6	36.4003	34.5997	34.7	36.5003	36.1	35.801	35.6	34	33.8003	30.9997	34.0003	33.9997	32.3997	32.4007	38.5017	37.3997	36.9	35.9007	38.2003	40.0997	37.9	39.5	39.4997	39.2997	40.1003	39.3993	39	38.2007	38.9003	37.8997
1961	125	38.1	37.699	35.399	37.701	35.0994	36.101	36.801	35.3003	34.1994	34.7003	36.001	35.6997	35	35.4003	33.901	34.1	31.2006	34.3	33.3	33.2003	33.2003	37.6003	36.5003	38.4997	37.2997	38.699	39.8006	37.4003	38.699	39.4006	38.2	39.4006	38.7994	38.5997	37.3006	37.7006	37.4003
1961	126	34.1003	33.5	31.4003	33.4007	31.4	32.6	33.1	31.7003	30.8003	31.3003	32.4	32.2997	31.7993	32.3007	31.3	31.1997	28.3	31.3997	30.7003	30.8003	30.8	33.8997	32.6997	35.8997	33.9003	34.9007	37.1007	33.9003	35	35.2997	33.9	35.1997	34.9	34.1	33.4997	33.3007	32.9
1961	127	30.2994	29.8	28.001	29.7	28.0994	29.4006	29.7997	28.2994	28.1	28.6997	29.3	29.3	28.8006	29.3003	28.8	28.7006	26.2006	28.8997	28.1006	28.6997	28.7003	29.8006	29.2994	30.8997	29.201	30.0003	32.2006	29.8003	30.6	30.5003	30.2	30.6997	30.4	29.8994	29.6	29.4997	29.0997
1961	128	29.1003	28.8006	27.9003	28.8	27.8994	29.4003	29.5987	28.1	28.1994	28.7	29.1997	29.3	28.8003	29.6	29.3	28.8003	26.5997	29.1	28.501	29.1997	29.1994	29.0003	28.8003	28.6006	27.3013	28.1006	29.8987	29.0006	29.1994	28.3	28.7003	28.5	28.0997	28.5997	28.8997	28.8997	28.5
1961	129	31.5007	31.3007	30.1003	31.4	30.3007	30.9	31.4003	30.4997	29.3007	29.6003	30.599	30.5993	30.3997	30.8	30.0003	29.6	27.2003	29.9	29.7993	29.4997	29.5	31	30.6	32.3003	30.6997	31.6007	33.1	30.7997	31.7	31.9007	31.3997	31.8003	31.3007	31.4003	31.1003	31.2997	30.7997
1961	130	34.7997	34.0997	31.999	34.0013	32	33.6003	34.1006	32.4	32.2997	32.6	33.5003	33.401	32.8006	33.4006	31.999	32.3	29.8003	32.4003	31.8006	31.6	31.601	34.4997	33.6997	33.3	32.2	33.9003	36.5003	34.3006	35.3	34.6003	34.401	35.1003	34.7997	33.8997	34.0994	33.701	33.0003
1961	131	36.099	35.0997	33.0007	34.9	33.4007	35.9	36.1997	33.8	34.3007	34.9	35.8007	35.7993	34.2003	35.899	34.4	34.899	31.6993	35.201	33.3997	34.0993	34.1	35.499	35.6	29.4997	29.2	31.8003	35.1	34.299	35.7	33.8003	35.3013	34.9997	35.201	33.5003	36.0997	34.4003	33.1
1961	132	35.099	34.5003	32.3003	34	33	34.5994	35.099	33.6006	32.8	33.3994	34.2003	34.4	34.2006	34.7003	33.7	33.4006	31.0997	33.7	33.3994	33.0997	33.0997	33.3003	33.6	27.0006	26.8997	29.8006	31.8003	31.7997	33.4	32.0997	34.5	33.7997	34.1	31.6997	34.3997	33.2006	31.3003
1962	133	35.5003	35.1	32.9003	34.7	33.7994	35.2003	35.7997	34.5003	33.0006	33.7	34.6006	34.8997	34.9997	35.2006	34.101	33.7997	31.099	33.9994	33.9003	33.3997	33.3997	33.0003	33.6984	27.5	27.2006	30.3003	31.1994	31.2994	32.799	32.6003	35	34.2	34.001	32.2006	34.5997	33.7994	31.8
1962	134	38.3004	38.3993	36.9	38.3007	37.3007	37.9	38.3	37.7004	35.9996	36.6	37.6996	37.7011	37.9993	37.9007	37.2004	36.5	33	36.8	37.1004	36.5004	36.5004	36.2996	37.2993	31.3996	31.1996	34.2004	34.9	34.8014	36.2004	36.3004	38.3007	37.4989	36.5993	36.3	37.6	37.8	36.1989
1962	135	39.5997	39.7003	37.6003	39.7997	37.5006	37.6	38.3	37.9	36.1	36.2997	37.7	37.3997	37.6003	37	35.6997	35.6003	32.4006	35.8	35.9003	34.4997	34.5	38.7003	38.4997	35.3994	35.1997	37.699	39.2994	37.7006	39.3	39.3	39.9003	40.1003	39.2	39.3003	38.8003	39.6013	38.5997
1962	136	38.7993	38.2	36	38.199	35.6003	36.8003	37.6003	35.7993	34.9997	35.2003	36.8007	36.399	35.5993	35.8993	34.3007	34.401	31.6017	34.6	33.8003	33.1993	33.2003	38.599	37.6997	36.299	35.2997	37.5	40.0003	38.001	39.4003	38.9	38.7003	39.5007	38.9997	38.4003	38.3007	38.3	37.499
1962	137	36.901	36.2	34.0997	36.3006	33.5997	35.0997	35.7994	33.801	33.199	33.601	35	34.7	33.5	34.4006	32.9003	33.0997	30.199	33.2994	32	32.3006	32.3	36.6994	35.4994	37.3003	36.1003	37.3997	39.0006	36.6006	37.8003	37.9997	36.8006	38.0003	37.5	37.4003	36.2003	36.4003	36.1994
1962	138	33.1993	32.9	30.9997	32.9007	30.8	31.4997	31.9997	31.1	29.9	30.3007	31.3	31.1997	31.0997	31.3003	30.6	30.1003	27.4997	30.4003	30.1	29.9007	29.9007	32.7997	31.7	35.7003	33.6997	34.699	35.8993	32.8	33.8993	34.9	33.3003	34.7017	34	33.8	32.2997	32.901	32.6
1962	139	31.6997	31.4006	29.5997	31.3	29.6	30.7997	31.0997	29.7997	29.3003	29.901	30.599	30.7	29.9994	30.7006	30.001	29.9	27.3006	30.1994	29.2013	29.9	29.8997	31.301	30.6994	33.1003	31.2997	32.0994	33.8997	31.3	32.2003	32.3994	31.6994	32.4994	32.2006	31.6997	31.1994	31.0987	30.8006
1962	140	29.6997	29.3	28.3006	29.3	28.299	29.7	30	28.5003	28.3994	29	29.4997	29.599	28.8994	29.6994	29.2	29.0997	26.7	29.3	28.4997	29.0003	29	29.3003	29.1997	29.3997	27.9997	28.8003	30.2994	29.2	29.6006	28.8987	29.4003	29.1997	28.8006	29.199	29.4003	29.3994	28.8997
1962	141	31.3993	30.9003	29.5993	30.8997	29.6997	30.9993	31.3993	29.8997	29.6003	30	30.8003	30.9003	30.2003	30.8993	30.3007	30	27.5993	30.3007	29.6	29.9	29.9003	31.3003	30.8	32.0993	30.5	31.3997	33.5993	31.099	32.001	31.6007	30.999	31.6003	31.5003	30.999	31.2997	30.7997	30.4007
1962	142	34.2	33.9	31.9997	33.9003	31.9	32.6997	33.1997	32.1006	31.5003	31.6997	32.5994	32.4994	32.1997	32.5003	31.7003	31.3	29.1	31.5987	31.3003	31.0003	30.9997	34.2006	33.201	33.9	32.701	34.2	36.8997	33.999	35.1003	34.8997	34.099	35.1013	34.8006	34.0997	33.6006	33.7003	33.1997
1962	143	36.7003	36.5	34.401	36.4003	34.4993	34.5997	35.301	35.1007	33.199	33.2993	34.5997	34.3007	34.9993	34.101	33.2	32.9993	29.7997	33.1997	33.9993	31.8997	31.9	36.1	35.3003	32.3003	32.0003	34.3997	37.1997	35.3007	36.801	35.999	36.7997	36.8997	36.9	35.7987	35.9007	36.1003	35.1
1962	144	36.9997	36.3997	34.0006	36.0006	34.6003	35.9	36.5994	35.1997	33.8003	34.3997	35.4	35.6003	35.4997	35.9006	35.0003	34.5006	31.6	34.6994	34.5003	34.101	34.1006	35.1994	35.1003	29.8994	29.8	32.5997	34.3	33.7997	35.4997	34.699	36.4994	36.1994	36.2997	34.1006	36.0997	35.0997	33.5
1963	145	37.1997	36.5006	34.1994	36.0006	34.9006	37.399	37.8997	35.4003	35.2	35.9	36.8997	37.1997	35.8	37.3994	35.9003	36	32.8994	36.3006	34.8006	35.5003	35.5003	35.5	36	29.8997	29.6	32.4003	33.7	34.1	35.2997	34.5994	36.7003	36.0003	35.799	34.0006	36.7	35.1006	33.4997
1963	146	39.1007	38.6	36.4996	38.3011	36.9	39.1007	39.4004	37.2996	37.4004	37.9996	39.1004	39	37.6996	39	37.7996	37.8993	34.1	38.1	36.6996	37.4993	37.4996	38.7989	39.0011	32.7004	32.4996	35.1007	38.3	37.7	38.9996	37	38.6993	38.1989	38.2	36.7993	39.3004	37.7996	36.3004
1963	147	39.2997	38.5994	36.7006	38.5003	36.6997	38.4003	38.9003	36.9003	36.8003	37.3003	38.6	38.1997	37.0997	38.0006	36.4997	36.6003	33.3003	36.7994	35.6	35.5997	35.5997	38.4003	38.6997	33.5	33.4013	36.0003	37.9	37.0997	38.6006	37.7997	38.7994	38.8	38.299	37.6997	39.0997	38.4994	37.2
1963	148	38.901	38.2007	35.6007	38.0993	35.2997	36.6003	37.4993	35.5993	35.1003	35.199	36.7	36.3	35.5997	35.6993	34.1993	34.2997	31.6997	34.401	33.7	33.199	33.1997	38.6	37.799	36.4007	35.5	37.6007	39.8997	37.9003	39.4007	38.8997	38.7	39.4997	39.0987	38.3	38.4	38.0983	37.2003
1963	149	36.4994	35.799	33.6997	35.9006	33.1994	34.7006	35.3997	33.2997	33	33.3997	34.6997	34.3997	33.401	34.2003	33.0003	32.9006	30.0006	33.0994	31.8	32.2997	32.3	36.6006	35.3994	36.8	35.6006	37	38.9997	36.6013	37.7003	37.6003	36.3	37.6	37.2997	36.8997	35.9994	35.9997	35.8
1963	150	34.7993	34.1	32.0993	34.2007	31.9993	33.1003	33.5993	32.201	31.399	31.8	32.7993	32.8007	32.3	32.6007	31.5	31.6003	29	31.8003	31.1997	31.1003	31.1003	34.5003	33.4003	36.9007	34.9007	35.8997	37.901	34.6007	35.7003	36.1997	34.6	36.1003	35.7997	34.9997	34.1003	34.1	33.7
1963	151	30.7994	30.399	28.7	30.299	28.8003	30.1006	30.4	29.001	28.9003	29.3997	29.901	30	29.3994	29.9997	29.6006	29.4006	27	29.6	28.7994	29.4	29.3997	30.8006	30.0994	31.6003	29.801	30.6003	33.4997	30.8994	31.6997	31.101	30.7003	31.2997	31.2	30.3997	30.499	30.2003	29.7003
1963	152	30.2006	29.6997	28.7994	29.8006	28.7	30.1997	30.4	28.901	28.8994	29.4003	29.9997	30.0994	29.3997	30.0994	29.6003	29.4	27.1003	29.6987	29	29.3003	29.3	30.1997	29.9	29.9997	28.4994	29.3003	31.6994	30.2003	30.5994	29.4	29.7994	29.6994	29.6006	29.6997	30.2	29.8	29.4
1963	153	32.4007	31.9997	30.7	31.9997	30.8003	31.7997	32.3	31.0997	30.2993	30.7007	31.6003	31.7	31.3003	31.6993	31.2007	30.6997	28.3	31.0003	30.6	30.7003	30.7007	32.2	31.5993	33	31.399	32.4003	34.3993	32.0003	32.9003	32.6993	32.1007	32.6007	32.4003	32.1007	32.0993	31.8	31.399
1963	154	33.7	33.5	31.999	33.6	31.8003	31.8	32.4	31.9987	30.7	30.7997	31.6003	31.5003	32.2997	31.4997	31.1013	30.5	28.4	30.7003	31.301	30	30.0006	33.4	32.4006	33.2994	32.0994	33.7	36.3	33.1994	34.3	34.4006	33.8003	34.6003	34.4	33.8997	32.6997	33.5994	33.1
1963	155	35.5	35.1007	33.1997	35	33.4003	34.4003	34.9	33.8	33.0993	33.4003	34.1993	34.1993	34.0003	34.2997	33.7007	33.1997	30.5	33.4993	33.0997	32.7007	32.6993	34.7	34.5	30.2997	30	32.4997	34.5007	33.3993	34.9	34.301	35.2997	35.3	35.0987	34.099	34.9	34.6993	33.6003
1963	156	36.7994	36.2	33.5994	35.8003	34.4	36.5003	36.9997	35.0006	34.7	35.1997	36.1	36.1997	35.3003	36.4006	35.1	35.201	32.4003	35.3994	34.4	34.7	34.7003	35.9006	35.9	29.4	29.201	31.9997	34.9994	34.4003	36.1006	34.199	36.3006	35.9	36.3006	33.5	36.7997	34.7006	33
1964	157	36.8994	36.4006	33.9994	36	34.7997	36.5003	37.0997	35.5997	34.1997	34.9	35.9	36.2	36.1	36.5997	35.5997	35.0003	31.9994	35.2997	35.0006	34.7997	34.7994	34.4997	35.099	28.8	28.5003	31.6987	32.6006	32.8997	34.2997	34.0006	36.4	35.6	35.301	33.5	35.9	34.9997	33.1006
1964	158	38.4	38.1003	36.3003	37.8	36.8	38.4003	38.8007	37.3003	36.3003	37.1003	38.0993	38.3007	37.6	38.5014	37.5003	37.099	33.3997	37.4993	36.7	37.1003	37.099	36.2993	37.2997	30.7007	30.5993	33.7007	34.7	34.501	36.1997	35.8003	38.101	37.2007	36.6007	35.799	37.7997	37.2986	35.5993
1964	159	40.5994	40.2994	38.3994	40.2006	38.4003	39.7	40.2003	38.6994	37.9984	38.399	39.8	39.3997	38.4	39.2997	37.5994	37.7997	34.3	37.9	36.7994	36.6003	36.6006	40.0997	40.2003	35.2003	34.9	37.5	40.0997	38.799	40.3997	39.3006	40.4997	40.3997	39.9	39.2006	40.6	40.1	38.8006
1964	160	39.0003	38.2997	35.5997	38.0993	35.2993	36.7	37.6	35.5997	34.899	34.9003	36.5993	36.3003	35.6997	35.7007	34.2003	34.0997	31.2997	34.1997	33.8007	32.6987	32.6993	38.9	37.7997	36.399	35.4003	37.5007	40.7	38.4	39.8003	38.8007	38.8007	39.499	39.2993	38.2003	38.4003	38.0003	37.1
1964	161	36.9	36.4	34.1006	36.4006	33.7997	34.5994	35.4	33.9	32.9994	33.1997	34.5003	34.2003	33.9	33.8994	32.8997	32.7	30.001	32.7994	32.3006	31.9003	31.8997	36.5003	35.2997	37.2	35.9997	37.4	38.9997	36.5	37.699	38.0997	36.9994	38.1997	37.6006	37.2987	36	36.4	36.1003
1964	162	34.0007	33.7993	31.9007	33.901	31.8	32.1007	32.6997	32	30.2997	30.7987	31.8003	31.8003	31.8997	31.9003	31.0007	30.6003	27.8993	31.0003	30.7007	30.3993	30.399	33.2993	32.2	36.7003	34.7003	35.7	36.5993	33.2993	34.5	36.0007	34.2	35.7	34.8997	34.7997	32.7993	33.9	33.5003
1964	163	30.5	29.9997	28.3006	29.9003	28.3997	29.8	30.0994	28.5994	28.4	28.9	29.5	29.6997	29.1003	29.6994	29.3	28.9997	26.3	29.2003	28.5994	28.9997	29.0003	30.2997	29.601	30.9006	29.2	30.0997	32.9003	30.3	31	30.599	30.3	30.9	30.8	30.001	30.101	29.6997	29.2997
1964	164	28.9003	28.4	27.599	28.5003	27.5994	29.2	29.4	27.7997	28.001	28.6	29	29.1003	28.3997	29.4003	29.1	28.7003	26.3994	29	28.0987	29	29	28.7	28.7003	28.401	27.0003	27.7997	29.7006	28.6003	28.9994	28	28.4	28.2	28.0003	28.2997	28.9003	28.5987	28.1994
1964	165	31.3003	31.1	29.7	30.999	29.8	30.9007	31.3007	30.1003	29.3003	29.7993	30.5993	30.7997	30.0993	30.8	30.0997	29.8987	27.3	30.201	29.3997	29.9003	29.8997	31.1003	30.7	32.2997	30.5997	31.5007	32.9007	30.899	31.699	31.6997	31.0993	31.6003	31.101	31.1993	31	30.8993	30.401
1964	166	33.501	32.6994	30.7	32.599	30.7003	32.1003	32.5997	31	30.9994	31.0994	31.9987	31.8997	31.5003	31.6997	30.6997	30.799	28.4997	30.9006	30.6003	30.0013	30.0003	33.5994	32.6	32.1	31.0006	32.5	36.0994	33.501	34.5003	33.2987	33.1	33.8	33.8	32.6997	33.0006	32.4003	31.8003
1964	167	34.899	34.7003	32.9	34.5993	33.0007	33.2993	33.8003	33.3997	32.1003	32.2003	33.2003	33.101	33.6993	32.9997	32.2997	31.9993	29.3003	32.2003	32.8	31.2003	31.2007	34.099	33.7	30.0007	29.6993	32.1997	34.4993	33.0997	34.5	33.8997	34.8003	34.9	34.5993	33.7997	34.2	34.3997	33.4
1964	168	34.9997	34.1997	31.8997	33.6997	32.501	34.7003	35.1997	33.1	33.0006	33.4003	34.3994	34.4	33.6994	34.6997	34	33.4997	30.7	33.6997	33.099	33.1006	33.1003	34.5003	34.1997	27.2	27	29.8994	33.7997	33.2	34.7	32.1003	34.2006	33.8003	34.5006	31.4997	35.1003	32.799	31.1006
1965	169	36.8994	36.4	34.099	36	34.8006	36.4	37.1	35.4003	34.4	35.0013	35.8997	36.2003	35.9006	36.4003	35.3003	35.1	31.8997	35.3	34.6994	34.6994	34.699	35.3	35.6006	29.499	29.3	32.201	34.2003	34	35.399	34.2994	36.4003	35.8	35.8	33.9	36.3006	35.199	33.5003
1965	170	38.1	37.7	35.6011	37.2993	36.1	38.3996	38.6007	36.6	36.6996	37.3004	38.2996	38.2993	37.1004	38.1996	37.1	37.2004	33.4007	37.4	36.2004	36.8004	36.8004	37.7011	38.2007	31.4	31.1011	33.8	37.1	36.1996	37.7	35.7014	37.8004	37.1004	37.0004	35.5	38.4993	36.6993	35.1996
1965	171	39.7997	39.3003	37.199	39.1997	37.299	38.6994	39.3997	37.6006	37	37.5003	38.8003	38.4	37.4997	38.3003	36.6	36.8	33.4997	36.9003	35.7997	35.5997	35.601	38.6997	38.9994	34.2994	34.1003	36.7006	38.1997	37.3	39	38.4003	39.5006	39.4	38.9003	38.3994	39.4997	39.1	37.8994
1965	172	39.0993	38.5	36.0997	38.3997	35.8997	36.8993	37.8993	36.0997	35.0993	35.3	36.9003	36.4997	36	36.1003	34.6997	34.4007	31.7007	34.6003	34.1003	33.3993	33.4003	38.5003	37.7	36.199	35.2997	37.5003	39.5997	37.9003	39.3	38.9003	38.8993	39.5997	39.0007	38.4993	38.4	38.5007	37.6003
1965	173	37.5003	37	34.8003	37.0003	34.4003	35.401	36.0997	34.4994	33.4013	33.7997	35.3	34.9987	34.1	34.5	32.801	33.1997	30.3003	33.3997	32.5003	32	32	37.1994	35.8997	37.6	36.4003	37.9006	39.8997	37.2	38.5003	38.6	37.5006	38.7	38.3003	37.9003	36.7994	36.8997	36.8013
1965	174	34.1	33.9017	32	33.8993	31.9	32.2997	32.8997	32.2	30.5003	31	32	32	32.4003	31.9	30.9997	30.7997	28.201	31	31.1993	30.3997	30.3997	33.3003	32.2997	36.2993	34.3007	35.3	36.1993	33.1003	34.3	35.7	34.2997	35.5	34.7	34.6997	32.9997	33.9	33.5003
1965	175	31.6997	31.7	30.2	31.7	30.0006	30.4	30.8	30.1994	28.999	29.5003	30.2003	30.2	30.2994	30.2006	29.7003	29.4994	27.0003	29.7003	29.6	29.4003	29.4006	31.1	30.4003	33.6006	31.8003	32.5	33.6997	31.0997	31.9	32.7997	32	32.8997	32.2003	32.1003	30.8997	31.6994	31.3006
1965	176	30.1994	30.0994	29.2003	30.1006	29.0997	30.0997	30.4003	29.3997	28.8	29.3003	29.8	29.9997	29.8	30.2	29.8	29.3994	27.0997	29.7006	29.3994	29.501	29.5003	29.5003	29.3997	29.9997	28.6997	29.4997	30.3	29.3994	29.7003	29.7	30.0997	29.8994	29.3	29.8994	29.699	30.2003	29.7
1965	177	31.8997	31.7997	30.6	31.9003	30.7003	30.9003	31.5003	30.9013	29.6	29.8003	30.7007	30.8003	30.8	30.8003	30.3003	29.8003	27.5003	30.1	30.1	29.7	29.7	31.3997	30.9007	33.1003	31.5007	32.4	33.5993	31.2997	32.0993	32.6993	31.9007	32.4997	31.8997	32.1003	31.3003	31.8	31.4
1965	178	34.5	33.3003	31.3997	33.1994	31.3997	33.4997	33.8994	31.6997	31.9997	32.4006	33.3	33.3	32.1	33.201	31.9994	32.1006	29.5997	32.3003	31.2997	31.4994	31.5	34.5003	33.7	32.6006	31.4997	33.0997	37.1	34.299	35.4003	33.8997	33.8	34.399	34.699	33.1994	34.0997	33.0006	32.3997
1965	179	36	35.3003	33.4003	35.2003	33.601	35.2993	35.7	34.0003	33.801	34.1997	35.0003	35.1007	34.301	35.2007	34.0997	34.1003	31.3003	34.4	33.3003	33.499	33.5	34.9	34.8997	30.3003	30	32.5	34.3003	33.6	35.1003	34.3997	35.4993	35.4	35.2003	34.1003	35.4	34.7993	33.5997
1965	180	36.3	35.5997	33.2997	35.2003	34.0003	35.8997	36.3997	34.6	33.9997	34.5994	35.4	35.6006	35.0997	35.9006	34.8994	34.5997	31.9	34.8003	34.2	34.1997	34.1997	34.6	34.9006	28.3003	28.2003	31.2	32.9	32.9994	34.6013	33.4	35.5994	35.0997	35.2994	32.9003	35.599	34.2	32.4
1966	181	37.4997	36.799	34.5994	36.4997	35.4	37.2997	37.901	35.9994	35.0997	35.6997	36.7	37.0003	36.4003	37.3	36.3	35.6994	32.7	36.001	35.4003	35.5003	35.5	35.5994	36.0994	29.3997	29.2	32.301	33.8994	33.8997	35.4997	34.5006	36.8994	36.0994	36.4016	34.1	37.0003	35.6	33.7003
1966	182	37.2996	36.5	34.5993	36.1	35.2011	37.8993	38.1011	35.6011	35.7007	36.5	37.4989	37.7004	36.3007	37.7996	37.1	36.2989	32.7996	36.5996	35.9007	36.2	36.1993	35.8004	36.8007	29	28.8004	31.8004	34.4	34.1007	35.7	34.0004	36.5004	35.5	35.4996	33.8004	37.3996	35.6	33.6
1966	183	40.0997	39.3997	37.6003	39.5003	37.4997	38.8	39.4997	37.8	37.3	37.6003	38.8997	38.6003	37.3997	38.1003	36.3003	36.8	33.8997	36.8006	35.7	35.3	35.3003	39.6997	39.599	34.3006	34.099	36.8997	39.599	38.3994	40.1003	38.7003	39.6987	39.699	39.5997	38.8003	40.0003	39.4994	38.2
1966	184	38.8993	37.9003	35.4993	37.901	34.9997	36.5	37.4003	35.199	34.7997	35	36.6	36.0997	35.1003	35.499	33.8003	34.0997	31.4007	34.0997	33.2	32.6007	32.6013	38.3993	37.5003	36.499	35.4997	37.5993	39.8993	37.7997	39.2003	38.9	38.6003	39.499	39.1	38.2007	38.1	37.8993	37.2003
1966	185	36.2	35.4987	33.4013	35.6013	32.9	34.199	35.0003	33.1006	32.5997	32.9	34.2003	33.9	33.1003	33.7003	32.7997	32.4	29.601	32.6003	31.7	31.9	31.9	36.5003	35.1994	36.601	35.3997	36.7006	39.2	36.4997	37.6994	37.3	35.9997	37.3997	37.299	36.5997	35.6994	35.7	35.499
1966	186	33.4	32.6007	30.8007	32.4997	30.5993	32.301	32.7993	30.8	30.5003	30.9997	32.1	32.0993	30.9997	32	30.9003	30.9003	28.0997	31.2003	29.9993	30.5003	30.5003	33.2	32.2	34.9993	33.001	33.9993	36.1007	33.2	34.1993	34.3	33.1	34.2997	33.8997	33.3003	32.8993	32.5	32.2013
1966	187	32.6997	32.3997	30.5	32.2997	30.5006	31.7003	32.0003	30.7997	30.099	30.5997	31.4997	31.6003	30.8	31.5003	30.5006	30.701	28.0997	30.9006	29.9	30.5	30.5	32.4	31.5997	34.4997	32.6003	33.3	35.1	32.4994	33.3	33.5997	32.799	33.7	33.3013	32.8	32.2006	32.199	31.8006
1966	188	30.4003	30.2006	29.0997	30.2	29.0994	30.0997	30.4006	29.3003	28.8	29.2003	29.9	30.0003	29.4003	29.9994	29.5	29.2006	26.8997	29.5	28.9003	29.099	29.0994	30.1006	29.8003	31.099	29.6	30.2006	31.7003	30.1003	30.5997	30.3	30.3	30.3	30.001	30.2994	30.1006	30.3003	30.0003
1966	189	31.7003	31.4	30.2003	31.3997	30.2003	30.8003	31.3007	30.4	29.4003	29.7	30.5997	30.6	30.5997	30.7	29.9997	29.7	27.2997	29.9	29.8997	29.4	29.4	31.6997	30.7997	32.9997	31.4007	32.1993	34.3	31.4997	32.4997	32.4	31.6003	32.301	32.0997	31.8013	31.201	31.3997	31.1007
1966	190	34.2997	33.6997	31.7994	33.6997	31.6994	32.6003	33.3006	31.9	31.5006	31.7	32.4997	32.399	31.9994	32.2987	31.399	31.3003	29.1	31.4994	31.0003	30.6994	30.7	33.9997	33	33.8997	32.7	34.2	36.5003	33.8	34.7997	34.8	34.1	35.001	34.7	34.1003	33.399	33.5994	33.1003
1966	191	35.199	35.2997	33.5007	35.2997	33.6	33.301	33.801	34	32.7003	32.4993	33.2	33	34.2003	33.3993	33.7	32.0003	29.9003	32.4	33.199	32.6007	32.5993	34.699	34.3	31.2003	30.899	33.3007	35.2	33.5997	35.1	34.901	35.4013	35.6997	35.4007	34.7007	34.7003	35.0993	34.1007
1966	192	35.3994	34.8	32.7003	34.6003	33.2006	34.199	34.899	33.7013	32.7006	33.0006	33.7	33.7997	33.9997	34.0987	33.3	32.7006	30.8006	32.799	33	32.2994	32.3003	33.9006	33.8003	28.8006	28.5997	31.4	33.1	32.6	34.101	33.501	35	34.7994	35.2	32.9003	34.4997	33.8013	32.3984
1967	193	35.2003	34.9003	32.7997	34.6	33.5003	34.5	35.2006	34.2013	32.2994	32.9997	33.999	34.3	34.6997	34.5997	34.2003	32.9997	30.3	33.3006	33.9	33	32.9997	32.501	33.1003	28.0003	27.7	30.6997	30.6	30.8997	32.3013	32.8	34.8994	34.3997	33.8	32.2997	34.0994	33.7	31.8997
1967	194	37.6	37.2996	35	37.1	35.5993	37.2004	37.5996	36.1	35.5996	36.2004	37.2	37.0996	36.7996	37	36.3004	36.0004	32.7004	36.1996	35.7993	35.7993	35.8	36.3996	37.0007	30.6993	30.6007	33.4993	35.5	34.9993	36.4	35.5004	37.3	36.6993	36.3007	35.3	37.2004	36.4	34.7996
1967	195	38.5006	37.8	35.9	37.7	36.001	37.6994	38.3	36.1997	35.8997	36.4	37.6997	37.5003	36.1997	37.1997	35.8006	35.6997	32.6997	35.9	34.801	34.5003	34.5006	37.7003	37.9	32	31.8003	34.5997	37.3994	36.4	38.1003	36.601	38.0003	37.7994	37.5	36.6	38.3997	37.601	36.0997
1967	196	39.0007	37.6	35.6997	37.5	35.1997	37.9	38.5007	35.1	36.101	36.3993	37.9003	37.6	34.8993	36.701	34.1003	35.6	32.8	35.5003	33.3007	33.3	33.3003	39.8007	38.8	35.6997	34.801	36.8993	41.4007	39.3003	40.6	38.1993	38.2	38.8997	39.199	37.801	39.2	37.8003	37.0997
1967	197	37.5997	36.899	34.4994	36.9006	34.2003	35.8003	36.4997	34.3997	33.8	34.3	35.7003	35.4003	34.2006	34.8997	32.8006	33.7997	30.699	33.7997	32.5	32.201	32.201	37.5003	36.2997	37.7	36.6	38	40.0006	37.4994	38.7	38.6	37.5006	38.7	38.5003	37.9006	36.9997	36.9	36.7
1967	198	33.4	32.7997	30.7997	32.8993	30.5007	31.8997	32.4993	30.7997	30.099	30.6993	31.7003	31.6993	30.6997	31.5	30.3	30.5	27.6	30.7003	29.7	29.8997	29.8997	33.301	32.0003	35.9997	34	34.8993	36.6997	33.4993	34.5	35.0997	33.4	34.9	34.4	33.8993	32.5997	32.9003	32.601
1967	199	30.4003	30.2013	28.5006	30.2006	28.4	29.0003	29.4006	28.5997	27.8003	28.1994	29.001	28.8994	28.5997	28.8987	28.7994	28.0997	25.7006	28.3994	27.9	28.5013	28.5013	30.1997	29.4003	32.4997	30.5997	31.2994	33.3997	30.4006	31.0994	31.6	30.599	31.5997	31.3	30.7997	29.8994	30.1997	29.9006
1967	200	29.2994	29.2997	28.3003	29.3994	28.3006	28.8994	29.3006	28.4	27.6	28.0997	28.7994	28.7997	28.4997	28.9997	28.5997	28.1003	25.6003	28.4	28.1003	28.2	28.1997	29.0006	28.601	30.1	28.5984	29.301	30.6997	29	29.4997	29.4006	29.3003	29.399	28.9997	29.6	28.999	29.5003	29.199
1967	201	31.2997	31.3993	29.899	31.4	30.1	30.2003	30.7993	30.3	28.8003	29.1003	29.9997	30.001	30.2993	30.2007	30.1	29.1007	26.8997	29.4007	29.599	29.4003	29.4003	30.7	30.1	32.9	31.2003	32.0003	32.9	30.4993	31.4017	32.2	31.5	32.0997	31.3997	31.6	30.5997	31.1997	30.7997
1967	202	34.2987	33.5003	31.4	33.4	31.4003	33.0997	33.601	31.6997	31.9	32.2	32.9994	32.9	31.9006	32.7	31.4	31.8003	29.3994	31.9	30.9	30.8	30.7997	34.3006	33.5003	33.2	31.9994	33.6	36.5003	33.9997	35.1994	34.3003	33.9013	34.6997	34.6994	33.6003	33.9	33.2006	32.5997
1967	203	34.7007	34.199	32.2997	34.0993	32.4997	33.5997	34	32.9003	32.2993	32.5997	33.4	33.2993	33.2	33.3997	32.6	32.4003	29.7	32.6007	32.1997	31.8003	31.8007	34.0993	33.8	29.6013	29.3	31.7993	34.1997	32.9993	34.4007	33.5003	34.4	34.5	34.2997	33.2007	34.2993	33.8	32.6997
1967	204	36.7987	36.3003	34.0006	36	34.6006	34.9997	35.799	35.201	33.6997	33.6003	34.5994	34.6013	35.3997	34.8997	34.1997	33.4997	30.9006	33.7006	34.4	33.0994	33.0997	34.9997	34.899	30.0003	29.8	32.6	34.4	33.6	35.301	34.6997	36.5003	36.2003	36.3006	34.101	35.7997	35.1006	33.5003
1968	205	36.3003	35.9003	33.7	35.4997	34.3994	35.3987	36.1003	35.101	33	33.7003	34.8003	35.1	35.5013	35.3987	34.6997	33.8	30.5006	34.1003	34.5	33.6006	33.6	33.4997	34.0997	29	28.7003	31.6997	31.801	31.8006	33.4	33.8994	35.901	35.3003	34.9003	33.4006	34.9013	34.6994	32.9997
1968	206	38.201	37.4007	35.3	36.901	35.8003	37.8003	38.3	36.501	36.6003	36.8997	37.8007	37.8003	37.5997	37.8003	37.0997	36.8	33.5003	36.9997	36.5	36.5997	36.5993	36.7	37.4979	29.7993	29.7003	32.8003	35.2003	35.0997	36.4993	34.9	37.4003	36.3	35.9	34.8007	37.5997	36.4	34.5003
1968	207	39.7006	39.3994	37.1997	39.3	37.2003	38.3003	38.8997	37.6003	36.8994	37.099	38.4	37.9994	37.4994	37.6	35.799	36.3	33.2006	36.4	35.7003	34.7	34.6997	39.2006	39.2006	34	33.8	36.4997	39.3006	38.0003	39.6006	38.4	39.5	39.4006	39.0994	38.3	39.4997	38.9994	37.6006
1968	208	37.9	38.1997	35.899	38.1	35.6003	34.9007	35.9003	36.0003	33.8	33.4003	34.9997	34.5003	36.0007	34.4993	34.5	32.3997	30.5997	32.9003	33.9997	32.9	32.8993	37.2997	36.3993	35.5003	34.5003	37	38.7003	36.6	38.1003	38.501	38.4003	39.001	38.2	37.9	37.2003	37.9993	36.9993
1968	209	37.0006	36.3003	33.7997	36.2994	33.5994	34.699	35.5	33.7997	33.1994	33.4	34.7	34.3003	33.6994	34	32.7003	32.7997	29.9003	33.0003	32.1	31.9997	31.999	36.5003	35.4013	37.0013	35.8997	37.3006	38.8003	36.3003	37.6	37.899	36.9003	38.1003	37.6006	37.1	36.2006	36.1997	35.7997
1968	210	32.9993	32.4997	30.6003	32.5003	30.6003	31.699	32.4	30.8	29.5993	30.5003	31.4997	31.5997	31	31.6	30.7	30.501	27.5003	30.8007	30	30.3007	30.3003	32.0013	30.8	34.7	32.6997	33.801	34.9997	32.1007	33.0003	34.2003	32.9003	34.1	33.3	33.0997	31.4	32.5007	32.0007
1968	211	30.8	30.4003	28.6997	30.299	28.6	30.0006	30.3	28.899	28.3	29.1	29.7994	29.8994	29.1	29.7997	29.2	29.2	26.6003	29.5	28.4	29.2	29.199	30.2994	29.501	31.8006	30	30.8003	32.9997	30.3987	31.0997	31.201	30.801	31.4997	31.1	30.5003	29.8997	30.2	29.7003
1968	212	30.6997	30.5006	29.7013	30.6997	29.6006	30.0997	30.3997	29.7	28.7	29.2	29.899	29.8997	29.8006	30.0003	29.5006	29.1	26.9003	29.299	29.2994	29.0994	29.0994	30.5	30.0006	31.4	29.899	30.4997	32.3994	30.7	31.0006	30.6	30.5997	30.7003	30.5	30.7003	30.2994	30.8	30.4006
1968	213	32.4	31.9997	30.6997	32.1	30.6997	30.899	31.5003	31	29.4993	29.7993	30.7003	30.8	31.2007	30.8	30.2003	29.8	27.401	30.1	30.3	29.6997	29.6997	31.5	30.7997	33.7	32.1997	32.9	33.8	31.3997	32.2003	33.1	32.2	32.8003	32.0997	32.5003	31.2	32	31.7007
1968	214	34.2997	33.7997	31.9997	33.8003	31.8	32.7003	33.3003	32	31.1003	31.5	32.3994	32.5006	32	32.4994	31.601	31.4003	29.1997	31.6003	31.1	30.8994	30.9003	33.3	31.9994	34	32.8	34.299	35.8003	33.4994	34.0994	34.899	34.0997	35.1	34.5	34.1994	32.5003	33.7997	33.2997
1968	215	36.6993	36.0997	33.9	36.1007	34.1	34.9007	35.5007	34.6003	33.4997	33.6993	34.7007	34.7	34.8997	34.6993	33.7	33.5003	30.0007	33.8003	33.5997	32.9003	32.9013	35.3993	35.0997	32.0007	31.7003	34.2003	35.7997	34.3007	35.8997	35.8	36.3003	36.6997	36.2	35.3993	35.5007	35.6993	34.5997
1968	216	37.1	36.7006	34.1	36.3	34.7994	35.5994	36.2997	35.3997	34.1006	34.201	35.1997	35.1997	35.7003	35.4994	34.7	34.101	30.9016	34.301	34.7003	33.7006	33.7003	35.6003	35.5003	30.1	29.9003	32.7997	34.9013	34.2997	35.9	34.9997	36.8	36.6003	36.7	34.3006	36.2997	35.2997	33.6
1969	217	35.6997	35.3006	33.001	34.9997	33.7997	35.399	36.1003	34.501	33.2006	33.8994	34.7997	35.1	34.901	35.4997	34.4997	33.9997	31.0997	34.3	33.899	33.7003	33.6994	33.7	34.1	28.0994	27.8994	30.9003	32.0994	32.0997	33.5997	33.201	35.2003	34.5006	34.3994	32.6006	35.001	33.9997	32.2
1969	218	38.6996	38.2996	35.9007	38.0993	36.4996	39.2004	39.5	37.1004	37.4004	38.1004	39.0004	39.0004	37.6007	39.1007	37.7	38.0004	34.5004	38.2004	36.4996	37.6	37.6004	38.2993	38.8004	31.9	31.5996	34.5004	37.3996	36.9	38.2996	36.5007	38.2993	37.7	37.4989	36.2004	38.9986	37.2004	35.5993
1969	219	39.4006	39.2003	36.4997	39.2006	36.5994	37.7	38.3994	37.2	36.4997	36.5006	37.9006	37.5003	36.9997	37.1006	35.7997	35.7006	32.801	35.7994	35.4003	34.4997	34.5003	39.6003	39.0997	35.1994	34.7006	37.1997	40.6	38.6	40.2006	38.9003	39.4	39.6	39.3	38.5	39.3	38.7006	37.4994
1969	220	39.6003	38.6003	36.2993	38.5003	35.7997	37.5997	38.4997	36	35.9	36.0997	37.6013	37.2007	35.9	36.8003	35.0993	35.201	32.4003	35.3	34.0997	33.9	33.9003	39.6993	38.7	36.8997	35.9997	38.1007	41.3	39.2003	40.6	39.3987	39.2003	39.8997	39.7993	38.9	39.1993	38.6007	37.8987
1969	221	36.8997	36.2994	34.1	36.2994	33.6003	35.1	35.7997	33.6994	33.4997	33.7003	35.1003	34.8	33.4003	34.4994	33.3003	33.1997	30.4	33.3994	31.9997	32.4997	32.4997	36.901	35.7006	37.601	36.2994	37.6003	39.2997	36.8997	38.1003	38.2006	36.9	38.2	37.9006	37.4	36.4006	36.3997	36.1997
1969	222	33.6	34.1993	32.3	34.401	32.0993	31.4997	32.1	32.2997	30.0993	30.5	31.4003	31.3	31.9	31.4	31.2	30.3007	27.9	30.6007	30.9013	30.5	30.5003	33.2	31.9997	37.6997	35.4997	36.3997	36.7	33.2	34.401	36.6	34.3993	36.101	35	35.4003	32.6	34.3003	33.9997
1969	223	32.7	31.9	30.0003	31.8003	30.0003	31.5006	31.901	30.199	29.8	30.4	31.4	31.4	30.2003	31.0003	29.8003	30.3003	27.4	30.4997	29.3994	29.7006	29.7	32.401	31.499	33.9003	32.1	32.8	35.1997	32.501	33.4	33.1	32.5	33.3	33.3003	32.2997	32.101	31.6987	31.3003
1969	224	30.3	30.099	29.1003	30.1	29.001	29.7	30.0997	29.3003	28.5	28.9006	29.5006	29.5994	29.5997	29.6997	29.4	28.9006	26.7003	29.0997	29.2006	28.9003	28.8994	29.9006	29.5003	30.6003	29.2	29.9003	31.5994	29.9003	30.4006	30.1003	30.0987	30.2003	29.8006	30.201	29.8997	30.2	29.8003
1969	225	32.1993	31.5993	30.1997	31.6	30.3	31.2997	31.8007	30.6003	29.8007	30.0993	30.9997	31.0997	30.7003	31.0993	30.3997	30.1	27.7007	30.4007	30.0007	29.7997	29.8003	31.9007	31.2013	33.2003	31.6007	32.4	34.3	31.6997	32.7	32.6	31.8997	32.5	32.3007	32	31.7	31.6003	31.1997
1969	226	33.9003	33.7013	31.9	33.6997	31.8006	31.1997	31.8997	32.0003	30.2006	30.2003	31.0994	30.8997	32.099	30.7997	30.6003	29.7994	27.8003	29.899	31.1003	29.4	29.401	33.6	32.1997	33.999	32.8997	34.3997	37.1997	33.6003	34.8006	35.0003	34.1	35.1	35.0997	34.3003	32.7	33.7997	33.3997
1969	227	35.7	35.3997	33.4003	35.2997	33.5993	34.2993	34.6993	33.8993	33.0997	33.199	34.1	34	33.9997	34	33.3997	32.9997	30.2993	33.1003	33.0013	32.4007	32.3993	35.1	34.7	31.0997	30.6993	33.1	35.5993	34.1007	35.5997	34.799	35.6007	35.801	35.6	34.3997	35.2003	34.9997	33.8007
1969	228	38.1	36.9997	34.7006	36.6994	35.2994	37.7003	38.3003	35.9	35.6994	36.2	37.2	37.2994	36.1997	37.6	35.9	36.1006	33.2997	36.3	35.1006	35.4994	35.5003	37.1003	37.0003	30.7	30.4994	33.4003	36.5	35.6994	37.3	35.6003	37.2	36.9987	37.7	34.901	37.8994	35.9006	34.2997
1970	229	36.8003	36.3003	34.0003	35.9006	34.7994	36.6013	37.099	35.4003	34.6	35.0997	36.1006	36.3994	35.9	36.8013	35.7994	35.2	32.1997	35.5	34.9997	35.0006	35.0003	35.0997	35.499	29.1	28.8997	31.8003	33.5003	33.6006	34.9997	34.0003	36.1997	35.5994	35.3997	33.5	36.1	34.9003	33.0997
1970	230	38.4	38	35.8	37.6007	36.4	38.9004	39.1011	36.9004	36.8	37.7004	38.6	38.7989	37.5996	39.0011	38.0004	37.6	33.8	38.1	36.7	37.6996	37.6993	37.2004	37.9993	31.4004	31.1996	33.9996	35.8011	35.4007	37.1	35.9007	38.0011	37.2993	37.0996	35.7007	38.5	37	35.2996
1970	231	40	39.0994	36.7	38.9997	36.799	39.499	39.8994	37.2997	38.3	38.6997	39.8	39.3997	37.4997	38.9997	37.0003	37.9	35	38.0006	35.7003	36.6	36.5994	40.001	40.3	34.1003	33.8003	36.3997	39.3	38.6003	40.0997	38.1994	39.3997	39.2994	39.1994	37.9994	40.3997	38.6	37.1997
1970	232	40.5997	39.7997	37.001	39.6997	36.9	38.4003	39.2987	37.4003	36.5	36.899	38.4	37.9997	37.5007	37.5003	35.6997	36	32.9997	36.1993	35.2987	34.8007	34.8003	39.9997	39.3	37.4	36.4997	38.8	40.9007	39.2993	40.8003	40.3	40.2997	40.9997	40.4997	39.6003	39.7993	39.3997	38.4007
1970	233	37.9006	37.0003	34.4003	36.9003	34.1	35.5997	36.3994	34.3006	33.6997	34.0997	35.6	35.299	34.0003	34.7987	33.2	33.499	30.4997	33.7	32.3997	32.4997	32.4994	37.6	36.1994	38.1003	36.6994	38.101	40.299	37.4997	38.7994	38.7	37.7	38.9006	38.6003	37.8003	36.9997	36.8003	36.4003
1970	234	35.2003	34.8997	32.4	34.9	32.4987	33.3997	34.0003	32.8993	31.6007	32.0003	33.1003	32.9997	32.0993	32.9	31.5993	31.7997	28.9993	32	31.0003	31.1	31.1	34.9	33.6993	37.6	35.4	36.5003	38.3003	34.9003	36.2007	36.9003	35.4	36.7003	36.2003	35.5	34.4	34.5	33.9003
1970	235	31.6997	31.3997	29.6006	31.299	29.6	30.6003	31	29.8003	29.1006	29.7003	30.4994	30.5997	29.7997	30.3006	29.7997	29.5997	26.8997	29.9003	29.2	29.4997	29.4994	31.5	30.7006	33.0997	31.2	31.9994	34.3016	31.5997	32.399	32.5	31.8006	32.6003	32.3	31.6003	31.0997	31.1003	30.6
1970	236	30.199	30.4	29.2997	30.3994	29.2997	29.5	29.8994	29.5003	28.2997	28.7	29.3003	29.4	29.8	29.3997	29.1006	28.699	26.3006	28.9	29.2997	28.5994	28.599	29.6003	29.3006	31.1994	29.6997	30.2997	31.3003	29.599	30.0997	30.3997	30.3	30.4	29.7994	30.5003	29.5006	30.4997	30.0997
1970	237	31.5	31.0013	29.4003	30.9003	29.5997	30.7997	31.3	29.9007	29.2003	29.6993	30.5003	30.599	30.3993	30.6997	30.1	29.7	27.2013	30	29.6	29.6003	29.6003	31.1007	30.6	32.5	30.8	31.4997	33.2993	30.7997	31.799	31.7997	31.1	31.7003	31.4003	31.101	31	30.6997	30.3007
1970	238	34.6997	34.1006	31.8997	33.9997	31.9	33.201	33.7	32.3994	32.001	32.2997	33.1006	32.999	32.7	32.8997	31.8997	31.9997	29.6	32.0994	31.7003	31.4	31.4	34.6006	33.6994	33.6006	32.4013	34.1003	37.1994	34.5	35.5003	34.8	34.401	35.2987	35.2003	34.101	33.9997	33.7003	32.9997
1970	239	36.7007	36.3	34.1	36.1993	34.3993	35.6997	36.0997	34.9007	34.2	34.5997	35.3997	35.5003	35.5003	35.6007	34.5997	34.4997	31.5997	34.8	34.201	34.1	34.1003	35.5007	35.3983	31.2997	31.0997	33.5997	35.1003	34.2997	35.699	35.4993	36.4	36.4007	36	35.0997	35.8993	35.7	34.4993
1970	240	35.8994	35.2997	32.7003	34.8	33.4003	34.901	35.5003	34.1	33.2006	33.7	34.5006	34.6997	34.9	34.8994	34.2	33.7006	31.2003	33.9003	34	33.3003	33.3006	34.2	34.2006	27.9003	27.7003	30.7006	33.0006	32.7997	34.2994	32.9997	35.3	34.9	34.9997	32.3994	35.001	33.7	31.7994
1971	241	35.5006	35.1994	33.0006	34.8994	33.6994	34.5994	35.399	34.4003	32.499	33.0997	34	34.3003	34.6997	34.7	33.9	32.9997	30.2003	33.3006	33.7006	32.799	32.7997	33.099	33.3994	28.5003	28.2003	31.1006	31.6003	31.4997	33.0994	33.199	35.1994	34.5994	34.3003	32.6997	34.3997	34	32.2994
1971	242	38.4004	37.9996	35.6996	37.6004	36.3007	38.2	38.6004	36.7989	36.3	36.9996	38.0011	38	37.3996	38.2	37.1007	36.8004	33.2004	37.1	36.4011	36.7	36.7	37.3	37.6996	30.9004	30.6996	33.7	36.4004	35.7004	37.4004	35.8	37.9	37.3996	37.3	35.5993	38.2007	37	35.2004
1971	243	39.7997	39.4	37.3006	39.1984	37.1997	38.5	39.1994	37.401	37.0003	37.1	38.499	38.2006	37.0994	37.8006	35.9997	36.3006	33.0997	36.499	35.4994	34.7994	34.8	39.9003	39.5006	34.5003	34.1994	36.6997	40.8997	39	40.4994	38.5003	39.701	39.5997	39.5	38.3994	39.6994	39.1003	37.8
1971	244	38.999	38.1003	35.7003	38.0007	35.4007	36.799	37.6993	35.5997	35.0997	35.1997	36.8003	36.4	35.5	35.9	33.9003	34.4007	31.5993	34.5	33.5	32.9997	32.9997	39.1003	37.9997	35.7	34.8997	37.1997	40.7997	38.6	40.1	38.6003	38.5997	39.3003	39.3003	38.1003	38.6	37.9993	37.2003
1971	245	38.2	37.399	35.0994	37.499	34.6	35.8997	36.7003	34.9	34.0006	34.4003	35.9	35.6003	34.6997	35.2003	33.2997	33.899	30.6003	34.1003	33.0006	32.9003	32.901	37.8003	36.5003	38.4003	37.3003	38.7003	40.6	37.6987	39.1	39.2997	38.1016	39.301	39.0994	38.6	37.2997	37.499	37.3
1971	246	34.3	33.8007	31.6997	33.799	31.6007	32.2	32.9	31.9003	30.5003	30.9	32.0007	31.8993	31.9	31.8	30.7003	30.7003	28.0003	30.9	30.5997	30.0997	30.1	34.0993	32.6997	36.2997	34.3997	35.399	37.799	34.1997	35.4003	35.8993	34.299	35.7993	35.4003	34.6	33.3003	33.7	33.3003
1971	247	30.9003	30.5	28.9006	30.4003	28.8013	29.7994	30.2013	28.9997	28.5997	29	29.7003	29.6997	29.1994	29.6	28.9997	28.9	26.5997	29.1003	28.4997	28.8	28.7994	30.7	29.9006	32.3003	30.4003	31.2003	33.5003	30.8997	31.6003	31.601	30.899	31.7006	31.4997	30.7994	30.3994	30.3994	29.8994
1971	248	28.9	29.3006	28.4997	29.5003	28.3994	28.3003	28.6994	28.5003	27.0997	27.3	28.0006	28.0994	28.1003	28.2003	27.8994	27.3	25.4013	27.5003	27.7006	27.2994	27.3	28.4	28	31.1003	29.6003	30	30.0997	28.4	28.9003	29.9006	29.4006	29.5994	28.8	30	28.3	29.7997	29.7003
1971	249	30.9997	30.5003	29.0993	30.499	29.0993	30.099	30.5997	29.2993	28.6003	28.8997	29.899	29.9007	29.2993	29.9997	29.1997	28.8993	26.6007	29.2007	28.6	28.7013	28.7003	30.5003	29.9	32.2	30.6003	31.4003	32.8993	30.5	31.1993	31.4993	30.6993	31.3	30.9993	30.7993	30.4	30.4013	30.0993
1971	250	33.5997	33.2003	31.3	33.2003	31.2006	31.9997	32.6	31.4006	30.8003	31.0003	31.7994	31.6997	31.2016	31.8	30.7003	30.7003	28.5003	30.8997	30.1003	30.3003	30.301	33.4003	32.3997	33.7997	32.601	34.1006	36.0006	33.4003	34.4	34.7006	33.6	34.699	34.3003	33.8994	32.7994	33.1997	32.7997
1971	251	35.3997	34.9003	32.8983	34.8007	32.8997	34.3997	34.7997	33.3003	33.0003	33.1997	34.1993	34.1007	33.1003	34.1003	32.6993	32.9997	30.3007	33.2003	32	32.1997	32.2003	34.9997	34.6007	31.2	30.7993	33.1003	35.5993	34.0993	35.5003	34.6997	35.1993	35.5	35.5003	34.301	35.1007	34.5	33.7
1971	252	34.0003	33.1994	30.7997	32.7994	31.5003	32.8	33.5003	32.1	31.3	31.5003	32.3997	32.5	32.9003	32.6994	32.3994	31.4	29.2006	31.5994	32.2	31.2003	31.2003	32.6006	32.3994	26.0003	25.899	28.9994	31.9994	31.4003	32.9	31.3997	33.2994	33.1	33.399	30.6	32.9994	31.8	30.0997
1972	253	37.2003	37.099	34.8994	36.9003	35.4	36.1	37.0003	35.8997	33.8997	34.3994	35.4994	35.7003	35.7994	35.9997	34.999	34.399	31.8003	34.7003	34.6	34.2006	34.2003	34.2	34.8006	30.2997	30.2	33.2	32.6997	32.6	34.2994	35.3	37.099	36.6997	36.2003	34.9997	35.9994	36.2997	34.5997
1972	254	37.7003	37	34.799	36.5993	35.2997	38.1997	38.4003	35.801	36.4	37.1	38	38.0997	36.499	38.1007	37.0997	37.0003	33.4007	37.2993	35.5997	36.8003	36.8	37.301	37.7997	30.0003	29.7997	32.8007	36.299	35.8003	37.3003	34.8997	37.0007	36.3997	36.601	34.6003	38	35.9	34.1003
1972	255	39.9006	39.6003	37.6003	39.5997	37.5994	38.2994	38.9003	37.8	36.9	37.0003	38.4006	38.0006	37.4994	37.6994	36.1006	36.1997	33.1003	36.3	35.7994	34.9997	34.9997	39.4006	39.1994	34.7003	34.5006	37.0987	40	38.2987	39.8997	39.0003	39.9	40	39.4997	38.8003	39.5994	39.3997	38.2006
1972	256	39.1997	38.4003	35.9007	38.4003	35.6007	36.8017	37.7993	35.7003	34.7997	34.9997	36.7997	36.4	35.4997	35.8003	34.2007	34.1003	31.1003	34.2997	33.6003	32.6993	32.7	39.2003	37.9003	36.6997	35.9003	38	40.9997	38.5003	40.2	39.2003	39	39.8	39.801	38.6003	38.8	38.4007	37.6
1972	257	36.1	35.6997	33.6997	35.8003	33.2003	33.9997	34.8	33.2	32.2	32.4997	33.8994	33.6	32.8	33.4	32.3994	31.901	29.0994	32.2	31.5	31.4006	31.4	36.0003	34.5997	37.5	36.2987	37.5	38.9	36	37.299	37.8994	36.3003	37.7003	37.3997	37.1997	35.401	36.0003	35.8994
1972	258	33.3003	32.7	30.9	32.7997	30.6	31.8993	32.4	30.7997	30.2	30.7007	31.701	31.6	30.701	31.6	30.6993	30.4987	27.8	30.8	29.5997	30.1	30.1	33.4997	32.2	35.9	33.7997	34.8003	36.8997	33.399	34.7003	34.9003	33.1993	34.6997	34.5993	33.7997	32.8997	32.9003	32.5013
1972	259	31.2003	30.7994	29.1994	30.6997	29.0003	30.5	30.8997	29.0994	29.4	29.601	30.399	30.3997	29.0994	30.2997	29.6003	29.5997	27.2997	29.8003	28.4	29.5	29.5003	31.801	30.8997	33	31.1997	31.7994	35	32.0006	32.8003	32.0994	31.2	32.199	32.2	31.3	31.4	30.7	30.3997
1972	260	30.9994	30.8	29.4003	30.8	29.3003	29.9997	30.5003	29.5003	29.001	29.1	29.9006	29.8	29.7	29.7997	28.9997	28.8003	26.8	28.9994	28.8994	28.5006	28.5006	31.2003	30.3997	31.9003	30.4	31.0997	33.5	31.5006	31.7994	31.0994	31.0003	31.2997	31.1	31.1006	30.7	30.8	30.5994
1972	261	32.1003	31.7	30.1997	31.7	30.2007	30.9007	31.3997	30.3997	29.699	29.9003	30.7003	30.8	30.5	30.7	29.8997	29.8	27.6997	30.0003	29.6997	29.4997	29.5007	32.101	31.101	33.8	32.1	32.8993	34.7997	32.1	32.8997	33.0003	31.9993	32.8003	32.5	32.2	31.6	31.601	31.4007
1972	262	33.5997	32.9	31.2003	33	30.8997	32.1997	32.7997	30.9994	30.7003	31	31.9003	31.9006	30.9003	31.8	30.7003	30.7	28.4994	30.899	29.9997	30.1003	30.1	33.5	32.399	34.2997	33.0003	34.2997	36.5003	33.4997	34.5006	34.7	33.4003	34.7006	34.4997	33.8997	32.699	33.1	32.7994
1972	263	35.099	34.5007	32.5	34.4	32.7	34.1	34.4997	33.1993	32.9993	33.1997	33.9	33.9007	33.4997	33.9007	32.9	32.9003	30.5997	33.1	32.4997	32.2993	32.2993	34.4993	34.1997	29.5997	29.4	32.0003	34.4997	33.6	34.8	33.8	34.7003	34.8003	34.7	33.4997	34.5	34.0003	32.8997
1972	264	36.0006	35.4003	32.799	35	33.501	34.9	35.6006	34.0997	33.199	33.6	34.5006	34.6006	34.4994	34.8	33.7997	33.5003	31.2006	33.6006	33.4	33	33	34.6997	34.4006	28.7994	28.601	31.6003	34.1	33.5	34.9003	33.7997	35.6	35.4	35.6	33.1	35.1997	33.9997	32.3997
1973	265	37.7997	37.5	35.1	37.1006	35.9994	37.1006	37.7003	36.6003	34.7003	35.4	36.4997	36.8003	37.0006	37.2006	36.2	35.5006	32.2006	35.801	35.9006	35.4003	35.4	35.2997	35.6997	30.1003	29.9006	33.0003	33.6003	33.8	35.3003	35.3003	37.5003	36.9	36.4994	34.7	36.7003	36.1003	34.2
1973	266	40.1989	40.5004	38.2996	40.3993	38.7	38.9	39.6	39.3	37.0011	37.6	38.6996	38.6996	39.8004	38.9	38.1004	37.4	33.7996	37.8	38.3011	37.5007	37.5004	37.9989	38.5007	34.3993	34.2004	36.9993	37.3004	36.5996	38.1	39.0004	40.3	39.9	38.9	38.7996	39.0004	39.6993	38.2004
1973	267	40.601	40.7003	38.3	40.6	38.4	38.3	39.1006	39	36.599	36.9003	38.3997	38.0003	39	37.5	36.1	36.0994	33	36.2	37.1	34.6994	34.7006	39.1006	39	34.9006	34.8997	37.6997	39.3994	37.8	39.5994	39.6994	40.8003	40.7	39.8997	39.6003	39.501	40.3	38.8997
1973	268	39.9007	39.1	36.6007	39.2	36.1993	37.2997	38.2993	36.5007	35.4003	35.4997	37.2997	36.9	36.4003	36.3997	34.2997	34.6003	31.9003	34.8003	34.2003	33.3	33.3	39.6003	38.301	38	37.2003	39.1003	41.2997	39.2007	40.5	40.299	39.6007	40.7	40.3003	39.6997	38.9987	39.1993	38.5
1973	269	37.2	36.6	34.101	36.6994	33.701	34.3997	35.1997	34.1003	32.6	32.9013	34.3003	34.0003	34.1006	33.6	32.199	32.1997	29.4997	32.3997	32.2997	31.301	31.2997	36.7997	35.3003	37.4	36.301	37.9	39.7006	36.7994	38.1003	38.4994	37.2	38.4994	38.199	37.7	36.0003	36.6006	36.3
1973	270	34.6997	33.8993	31.7007	33.8003	31.5993	32.9013	33.4993	31.8003	31.201	31.5	32.5997	32.6003	31.6997	32.4003	31.2	31.3	28.7003	31.5007	30.5	30.7003	30.7007	34.7993	33.399	36.8007	34.8	35.7997	38.6003	34.999	36.2	36.1	34.4	35.8997	35.9	34.7993	34.0003	33.7	33.499
1973	271	32.5997	32.1	30.2006	32.001	30.1	31.7	32.0006	30.301	30.3003	30.7994	31.5997	31.4994	30.4003	31.6	30.3994	30.7997	28.299	31.1	29.301	30.7997	30.7994	32.601	31.7997	34.299	32.5003	33.2	35.3997	32.7	33.4003	33.5	32.4987	33.5003	33.2994	32.6	32.2	31.8997	31.601
1973	272	29.9	29.9994	29.0003	30.2006	28.9003	29.2994	29.5997	28.9997	28.0997	28.3997	29.0003	29.1	29.0994	29.1	28.701	28.3006	26.1997	28.4994	28.4997	28.1	28.1006	29.6994	29.1997	31.2994	29.801	30.4013	31.6	29.799	30.3003	30.4997	30.1013	30.3	29.7997	30.5006	29.5003	30.3	30.1006
1973	273	31.5003	31.3003	29.6997	31.2993	29.7	30.2993	30.8003	29.9	29.0997	29.2997	30.0993	30.1	29.9	30.1003	29.4003	29.2003	27	29.3997	29.2003	28.901	28.8997	31.4997	30.599	33.5003	31.8003	32.599	34.5003	31.4997	32.4003	32.7	31.5007	32.4	32.1997	31.8003	31.1	31.2003	30.8997
1973	274	34	33.6003	31.801	33.5997	31.4	31.3994	32.201	31.5006	30.4	30.2	31.1994	31.001	31.3003	30.6	29.7994	29.701	27.8997	29.6997	30.3	28.5003	28.4994	33.7997	32.4	34.7997	33.5003	34.9003	37.3987	33.8	35.0006	35.3997	34.1006	35.4006	35.2	34.5003	32.9	33.7003	33.3997
1973	275	34.7007	34.4003	32.9	34.4003	32.999	33.8007	34.1003	33.2997	32.5	32.8003	33.6003	33.5997	33.3	33.6997	32.7997	32.5997	30.1003	32.9	32.3997	32.3003	32.3	33.8997	33.7003	30.2997	30.0003	32.3993	34.0003	32.9007	34.1997	33.9997	34.4997	34.6993	34.3997	33.8	34.2003	34.2997	33.4007
1973	276	37.3997	36.3997	33.8003	35.9997	34.401	36.3994	37.0997	34.9994	34.5003	34.999	35.9997	36.0997	35.3003	36.299	35	35	32.301	35.0997	34.0997	34.401	34.4006	36.1	35.9003	29.9003	29.4997	32.5003	35.5987	34.8013	36.401	34.7	36.6006	36.4	37.101	33.9997	36.8003	34.9994	33.3
1974	277	35.3	35.1994	32.9003	34.9	33.7006	34.3997	35.0997	34.5	32	32.7	33.8003	34.099	35.1	34.6	34.2997	32.9	29.9003	33.2006	34.2	32.9997	32.9997	32.3003	32.8003	27.801	27.7	30.7	30.5994	30.7	32.1994	32.9994	35.0997	34.4997	33.9003	32.4997	33.8997	33.9997	32.0997
1974	278	37.8004	37.8004	35.8004	37.6	36.2004	37.3993	38.0004	36.7	34.8989	35.7993	36.8993	37.1004	37.1004	37.4007	36.6996	35.7993	31.8007	36.2996	36.1007	35.9007	35.9004	35.9993	36.4007	31.8007	31.6004	34.4007	35.2993	34.2	36.1989	36.3004	37.8004	37.4	36.7	36.0996	37.0989	37.0996	35.5996
1974	279	39.201	38.2997	36.2997	38.2003	36.3003	38.6	39	36.501	37.0003	37.4006	38.7	38.2994	36.501	38.0994	36.3997	36.7003	33.3997	36.7997	35.0016	35.4994	35.4997	39.5	39.3	33.1003	32.9003	35.5	39.7997	38.1994	39.8997	37.2994	38.5997	38.4997	38.9003	37.2994	39.6006	38.1006	36.7003
1974	280	38.6993	38.0997	35.5997	38.2	35.1997	36.5	37.3993	35.4	34.8997	34.8	36.4993	36.1003	35.0993	35.6	33.8007	33.9007	31.2003	34.1007	33.1997	32.7003	32.7	39.6997	38.2	37.8	36.7003	38.5003	42.2007	39.3997	40.9003	39.5	38.8003	39.9013	39.999	38.9007	38.7993	38.2003	37.7
1974	281	35.999	35.0997	32.8	35.3006	32.2997	33.899	34.5994	32.4006	32.1994	32.4	33.9003	33.5003	32.1	33.3003	31.8997	31.899	29	32.0997	30.5994	31.3003	31.3006	36.2997	34.8003	37.2997	35.8994	37.1	39.3	36.3006	37.5997	37.6003	35.799	37.4	37.399	36.6994	35.4987	35.3006	35.3003
1974	282	33.599	32.8997	31.0997	32.9997	30.6993	31.801	32.4003	30.9	30.3007	30.5997	31.7007	31.4993	30.799	31.4003	30.2993	30.4	27.8003	30.5003	29.699	29.8007	29.8007	34	32.5	36.3	34.2997	35.0997	37.9003	34.2003	35.2993	35.3003	33.501	35.1007	35.1	34.1997	33.2007	33.0997	32.9003
1974	283	29.4997	29.3003	27.701	29.1997	27.6006	28.2	28.5997	27.8997	27.1	27.4	28.0994	28.0994	28.2	27.9994	27.8006	27.3994	25.199	27.5997	27.5	27.4003	27.4	29.2003	28.4997	31	29.0997	29.9003	32.3003	29.4	30.0994	30.2997	29.6	30.3997	30.2	29.7	28.9	29.1994	28.8994
1974	284	29.5003	29.1997	28.3994	29.4	28.2003	29.2	29.5	28.3	27.8003	28.0994	28.8997	29.0003	28.4	29.1	28.4	28.1	25.7994	28.3003	27.9003	28.001	28	29.3	28.9003	30.7	29.2	29.7	31.1994	29.2997	29.8994	29.7	29.3997	29.6	29.4003	29.8	29.4	29.6003	29.499
1974	285	30.5003	30.3003	29	30.399	29	29.2997	29.699	29.1997	27.9993	28.2007	29.1	29	29.1997	29.0007	28.5997	28.1	25.9993	28.3003	28.6997	27.9	27.8997	30.3	29.5007	32.4003	30.8007	31.5003	33.1007	30.2	31.2003	31.6003	30.4993	31.2997	31.2003	30.9	30.0003	30.399	30.1
1974	286	33.6006	34.001	32.0997	34.2013	31.8994	31.3997	32.001	31.9997	30.5	30.3006	31.3003	31.1	30.9003	30.9994	30.1006	29.9003	28.1	30.1003	29.8003	29.4	29.3997	33.9006	32.6	35.6003	34.3	35.6	37.5	33.901	35.1	36	34.5003	35.9	35.401	35.1	33	34.2003	33.9997
1974	287	34.9003	35.4993	33.7007	35.6	33.7	33.0993	33.5993	34.0003	32.1	32.2	32.9997	32.7993	33.9007	33	32.6997	31.9	29.5	32.2007	32.699	31.8	31.8	34.0003	33.6	32.1987	31.7997	34	34.5003	32.999	34.3997	35.5997	35.5	36	35.1003	35.1993	33.9997	35.3993	34.6003
1974	288	34.7003	34.299	32.001	34	32.6994	33.401	34.1003	33.2997	31.4	31.9	32.8	33.099	33.7006	33.399	32.9	31.8994	29.5	32.2006	32.8997	31.8003	31.7997	32.3006	32.4	27.501	27.3994	30.3997	31.0997	30.8003	32.3994	32.5003	34.2997	33.9997	33.8997	32.0997	33.2997	33.0997	31.4997
1975	289	35.3	35.5	33.4003	35.2997	34.2	33.6003	34.501	34.9003	31.2006	32.0003	32.9003	33.1997	35.2994	33.6994	33.6003	32.0006	29.099	32.3006	34.1997	31.9997	32	31.301	32.1003	28.4	28.2981	31.3003	29.6	29.4997	31.3003	33.5	35.3006	34.8006	33.7994	33.1003	33.3994	34.5006	32.6
1975	290	38.5	38.4004	36.4	38.3996	36.6989	37.4	38.0004	37.3004	35.3	36.0014	37.0004	37.0996	37.8	37.4007	36.9007	35.8007	32.2004	36.2004	36.6	35.9	35.8996	36.0993	36.6996	33.1004	33.0007	35.6993	35.2004	34.2996	36.2989	37.3004	38.3996	38.1	37.1993	37.2996	37.5007	37.9989	36.7
1975	291	39.3	38.8	36.8003	38.7994	36.8	38.1003	38.6994	37	36.5	36.801	38.2003	37.9006	36.8006	37.4997	35.8997	35.9997	32.8003	36.2	35.3003	34.9003	34.9	39.1003	38.9	34.5994	34.2997	36.8003	39.6997	37.9006	39.6997	38.2994	39.1003	39.1997	39.1003	38.2997	39.4	38.7003	37.6003
1975	292	39.7	38.2997	35.9	38.3	35.501	37.5007	38.3003	35.6993	35.5003	35.7	37.5	37.1003	35.5007	36.499	34.4997	34.9	31.8007	35	33.5	33.4997	33.5	40.0997	38.6997	37.2	36.2017	38.201	42.2997	39.4987	41.2003	39.3	39.1007	39.9007	40.6	38.8993	39.5	38.4003	37.7993
1975	293	36.9003	36.2003	34.0003	36.3003	33.5	34.1997	34.9997	33.6006	32.5997	32.7	34.2003	33.8	33.4003	33.6	32.2997	32.201	29.4003	32.4006	31.6997	31.401	31.3997	37.2	35.6003	37.8994	36.7003	37.8997	41.0003	37.2003	38.7006	38.4	36.8006	38.3997	38.6994	37.7003	36.4	36.399	36.4
1975	294	32.4993	32.6	31.0003	32.9003	30.6993	30.5997	31.1007	30.8007	29.4993	29.6003	30.4997	30.299	30.6997	30.501	30.3997	29.3003	27.1007	29.6997	29.5993	29.5997	29.6003	32.9993	31.6	36.3003	34.0997	35.0003	37.1	33.1003	34.3	35.1993	32.9	34.6993	34.4997	33.9997	32.2007	32.9003	32.8003
1975	295	30.0997	29.9997	28.7	30.1997	28.4994	28.6994	29.1	28.5006	27.4006	27.7	28.5006	28.5006	28.4013	28.5	28.2003	27.6003	25.4997	27.8997	27.699	27.7003	27.6997	29.8003	28.9	32.899	31	31.4994	32.9006	29.9	30.6997	31.7003	30.3997	31.5006	31.0997	31.001	29.5	30.3003	30.1006
1975	296	29.2003	28.7003	27.799	28.7994	27.5997	28.5997	29.001	27.5984	27.2997	27.4997	28.4	28.4	27.6	28.3006	27.6	27.401	25.3	27.6003	27.1994	27.0987	27.0997	29.2003	28.5997	30.2003	28.6	29.2006	31.6	29.3	29.899	29.2006	28.9997	29.2	29.3	29.2	29.0994	29.0006	28.7997
1975	297	30.0003	29.4997	28.1997	29.5	28.0993	29.4007	29.8003	28.3003	27.999	28.4	29.2	29.199	28.4	29.2003	28.6997	28.2997	26.099	28.5003	27.9	28.0997	28.1	29.8003	29.201	31.5	29.8003	30.6003	32.1997	29.7	30.5003	30.5997	29.7	30.4993	30.1003	30	29.4993	29.4997	29.299
1975	298	33.4003	33.1006	31.2997	33.1997	30.999	31.3994	32.0006	31.1997	30.3	30.3	31.3003	31.1	31.0006	30.9997	30.0997	29.9006	27.8003	30.0003	29.9994	29.2997	29.3	33.4003	32.1994	34.2997	32.9006	34.2997	36.5	33.2	34.3997	34.8	33.5997	34.8	34.5997	34	32.7	33.2006	33.0006
1975	299	35.2997	35.399	33.2993	35.3993	33.4	33.7997	34.301	33.6997	32.7003	32.799	33.6993	33.6	33.7	33.7003	33.1997	32.5997	29.8	32.7993	32.5993	32.201	32.2003	34.9997	34.4997	31.9987	31.4997	33.7993	35.9993	34.0993	35.6	35.3	35.5003	35.9997	35.8007	34.7997	34.9993	35.1	34.201
1975	300	35.2006	34.6006	32.0997	34.1994	32.7003	33.8006	34.4997	33.3	32.0994	32.3997	33.4	33.4994	33.6006	33.599	32.9	32.301	30.001	32.5006	32.5	31.8987	31.9003	33.8003	33.5003	28.3997	27.9994	30.9	33.4003	32.5	34.1	33.1	34.6997	34.6	34.9997	32.2997	34.4	33.2	31.6997
1976	301	36.1	35.7	33.5	35.3997	34.2	35.3	35.999	34.8	33.1	33.6003	34.7003	34.9006	34.9994	35.2003	34.4	33.6	30.7006	33.8997	33.9997	33.4	33.4	34.001	34.2	29.4006	29.0994	31.9	33.0003	32.4003	34.1997	33.9003	35.6997	35.2997	35.399	33.4	35.399	34.5994	32.9
1976	302	37.8	37.4	35.5	37.1993	35.8003	37.6007	38.1993	36.3	33.899	35.5007	37.0007	37.4003	36.9	37.7	36.7	36.0993	30.3993	36.5993	35.8997	36.0997	36.0997	36.1	36.0007	31.3003	31.1003	33.9	36.5997	34.4997	36.8	35.7993	37.5	36.9997	36.6997	35.7	37.1003	36.8003	35.3007
1976	303	38.6	38.0994	36.4	38.2994	36.1006	37.1	37.7997	36.3	35.2994	35.5997	37.1006	36.7006	35.8997	36.401	35.0003	34.9997	31.6	35.2	34.3003	33.7997	33.8	38.0994	37.9003	34.8994	34.7	36.9003	38.5987	36.8	38.7	38.3003	38.4006	38.9003	38.599	38.3006	38.701	38.5	37.6003
1976	304	38.5997	37.701	35.4003	37.6997	34.8997	36.4003	37.2007	35.0997	34.7007	34.7003	36.4	35.9983	35.1003	35.5003	33.899	33.9	31.0993	34.1003	33.0997	32.8	32.7993	39.1007	37.8	36.701	35.7003	37.6997	41.101	38.6	40.1997	38.8003	38.299	39.3003	39.5007	38.2997	38.3997	37.9003	37.2003
1976	305	36.5003	35.8	33.699	35.9997	32.9994	34.2997	34.9994	33.101	32.0997	32.6	34.2	33.8997	32.699	33.5	31.9	32.3	28.899	32.4	31.1997	31.1997	31.2003	36.4987	34.9997	38.2997	36.9	37.9997	39.7	36.3987	37.9003	38.4	36.4997	38.2	38.1003	37.4994	35.901	36.1997	36.2003
1976	306	33.0997	32.9	31.2007	33.1	30.7993	30.9003	31.5003	31.0003	29.399	29.7	30.7003	30.6	30.8007	30.601	30.1003	29.3997	26.9003	29.8	29.7007	29.5003	29.5007	32.8993	31.5	36.7003	34.5997	35.4	36.6007	33	34.199	35.4997	33.399	35.1	34.4997	34.3003	32.2	33.1987	33.1003
1976	307	31.0997	30.5997	29.1	30.6	28.9997	30	30.301	29.1003	28.2997	28.9006	29.8006	29.7997	29.1	29.701	28.7994	28.8994	26.0994	29.1	28.3006	28.6	28.5994	30.7994	30.0003	32.9003	31.1003	31.8	33.901	30.9006	31.7997	32	30.9994	31.8997	31.9006	31.3003	30.7003	30.6987	30.4994
1976	308	30.2994	30.0997	29.1	30.2	28.9	29.6997	30.1	28.9994	28.0003	28.5	29.3997	29.4003	28.9	29.4003	28.2	28.5	25.9006	28.7006	28.0997	27.8003	27.801	30.0013	29.4	32.1006	30.6003	31.0003	32.2	30.0997	30.7006	30.7997	30.2013	30.6003	30.3	30.9	30.0006	30.5006	30.4003
1976	309	31.4003	30.7987	29.7007	30.7997	29.6003	30.8	31.1993	29.7	29.2993	29.7997	30.5997	30.7	29.8	30.6997	29.7997	29.8003	27.3007	29.9993	29.2003	29.4003	29.4007	31.0997	30.4997	32.5997	31.0007	31.7997	33.3	31.0003	31.7	31.8997	31.1003	31.7	31.4	31.3	30.699	30.9993	30.6997
1976	310	33.2997	32.7006	31.1006	32.8003	30.7	31.2994	31.8997	30.699	30.2997	30.3003	31.2	31	30.5006	31	30.3	29.9003	27.999	29.9997	29.501	29.5003	29.501	33.4	32.1	34.4003	32.9994	34.301	36.5997	33.4	34.499	34.6997	33.1003	34.5997	34.3997	33.8003	32.5003	32.8997	32.8003
1976	311	36.0997	35.4997	33.5003	35.5	33.4993	34.7003	35.1993	33.9013	32.5	33.1	34.5	34.4	33.8	34.1	32.4993	33.1993	29.4993	33.2	32.6003	31.8007	31.7997	35.2997	34.5997	32.1997	31.8007	33.9997	36.3007	34.4	36.0007	35.5	35.9	36.3	36.1993	35.1003	35.3997	35.2003	34.4003
1976	312	36.1006	35.6006	33.601	35.4006	33.8997	35.0003	35.5006	34.3997	33.2003	33.2994	34.5006	34.5	34.4003	34.8	34.0013	33.2	30.6994	33.3997	33.5003	32.8003	32.8003	35.2006	34.9	30.5003	30.2003	32.8006	34.8997	33.7006	35.6997	34.5997	35.8006	35.9006	36.5006	34.1006	36.3006	34.8	33.5
1977	313	35.3	34.9997	32.7003	34.6003	33.4994	34.3997	35.0994	34.0994	32.2997	32.8003	33.8006	34.1003	34.6013	34.2997	33.9003	32.7997	30.101	33	33.6994	32.399	32.399	33.2006	33.4003	28.2003	27.8997	30.7997	32.1	31.7006	33.201	32.9997	35.0006	34.4994	34.301	32.3997	34.301	33.6994	31.8997
1977	314	36.3	36.4	34.3	36.0004	35	35.8004	36.1986	35.4007	33.7	34.3993	35.4011	35.4996	36	35.6004	35.5	34.0993	30.7007	34.4996	35.4007	34	33.9996	34.6993	35.0996	30.0996	29.8004	32.4996	34	32.9993	34.8004	34.5004	36.3004	35.7	35.1004	34.2	35.6007	35.3996	33.8
1977	315	38.2994	38.1997	36.099	38.1006	36.2006	36.799	37.4997	36.4994	35.9997	35.9	36.8997	36.5003	36.501	36.5997	36.3003	34.7997	32.9006	35.1997	35.1	34.8006	34.801	37.3	37.7	32.8994	32.6997	35.2997	36.7013	35.9	37.4	37.2003	38.2997	38.199	37.5003	37.099	37.7994	37.9003	36.4994
1977	316	39.5997	38.6	36.101	38.5	35.8003	37.8993	38.6007	36.0013	36	36.301	37.9993	37.5997	35.6993	36.9	34.9	35.499	32.5003	35.5003	33.801	33.9003	33.9003	39.801	38.9	36.3997	35.4997	37.8	41.1003	39	40.7003	39.2007	39.2003	39.9	40.0007	38.6	39.7	38.4007	37.5997
1977	317	37.3006	36.4003	34.1994	36.5003	33.7	35.4003	36.1	33.7013	33.5	33.8	35.3006	34.9997	33.6003	34.6003	32.9	33.3003	30.2994	33.5003	32.0997	32.2994	32.3003	37.4997	36.0997	37.501	36.4	37.6994	40.3	37.5	38.8003	38.3	36.999	38.4	38.4997	37.5994	36.9	36.5	36.4
1977	318	33.2997	32.4003	30.8007	32.4993	30.301	32.0993	32.6007	30.2997	30.6	30.9997	31.9997	31.8003	30.2003	31.6	30.3007	30.7003	28.0997	30.7993	29.3	29.8	29.7997	34.2003	32.8007	36.4	34.2997	34.9997	37.8993	34.5	35.4997	35.1	33.1003	34.8	34.8987	33.8993	33.3	32.8007	32.6993
1977	319	31.1	30.7003	29.1006	30.7	29.0006	30.099	30.5	29.0994	28.499	29.0006	29.9	29.9003	29	29.7994	29	29.1	26.4997	29.3006	28.2994	28.8	28.8003	30.9	30.099	33.1997	31.2997	31.9	33.9	31.1006	31.8997	32.0997	31.0997	31.9994	31.8003	31.4003	30.7003	30.699	30.5003
1977	320	29.0997	29.2006	28.5997	29.4	28.4997	29.1994	29.399	28.6003	27.4003	28.1003	28.9	29.0003	28.5	29.2003	28.8994	28.2013	25.3997	28.4997	28.4006	28.2997	28.3	28.5987	28.499	30.3	28.8006	29.3994	30.1006	28.3997	29.2997	29.4003	29.2	29.2997	28.8	29.5997	29.2003	29.7003	29.4997
1977	321	31.6003	31.0003	29.7003	31.1007	29.5	30.8003	31.2003	29.7	29.3	29.7007	30.499	30.5003	29.6003	30.5003	29.5997	29.7	27.1003	29.8997	29	29.2997	29.2997	31.5003	30.701	33.6997	32.001	32.6	34.1997	31.5003	32.4003	32.5007	31.3993	32.2003	31.9993	31.8003	31.3	31.201	31
1977	322	33.5997	32.8	31.1997	32.799	30.899	32.8997	33.2997	30.9994	31.8003	32.1006	32.7997	32.7	31	33.1003	32	31.8994	29.7997	32.1994	30.0003	32.1013	32.0997	34.1006	33.2997	33.0997	31.8994	33.5	36.2994	34	34.9003	34.2003	33.0997	34.1994	34.2997	33.3997	33.599	32.8997	32.501
1977	323	34.8993	35.0997	33.2993	35.101	33.4003	34	34.4	33.7	33.0003	33.1993	33.9	33.8007	33.7	34.1	33.6	32.9	30.6013	33.3	32.7007	33	32.9997	34.3993	34.2993	31.0007	30.7007	33.0997	34.3003	33.2	34.6007	34.7007	35.1	35.401	34.7983	34.3993	34.601	34.7993	33.8997
1977	324	34.7003	34.2003	32.1006	33.8997	32.7	34.0003	34.6	33.3003	31.6994	32.601	33.3997	33.6994	33.5997	33.9994	33.3997	32.4997	29.9	32.7997	32.9006	32.4006	32.4006	32.7	32.8006	27.9006	27.801	30.5997	31.5997	31.0994	32.8	32.5997	34.3003	34	34.1003	32.2	33.5	33.2003	31.7013
1978	325	35.6003	35.1997	33	34.6994	33.7997	35.1994	35.8	34.5003	33.201	33.8	34.7003	35.0003	34.8987	35.2997	34.5003	33.8006	30.8997	34.0994	34.2003	33.6	33.6	33.4994	33.9997	28.3006	27.9994	30.8994	31.8006	31.9003	33.401	33.0003	35.1997	34.5003	34.4003	32.5	34.7987	33.9003	32.0997
1978	326	38.8004	38.6007	36.6	38.4007	37	38.3007	38.7993	37.5	36.3011	37.1004	38	38.1	38.0004	38.2996	37.4996	36.9	33.2993	37.2	36.9007	36.9	36.9007	37.3	37.8007	32.1989	32.1004	34.8996	36.4007	35.5993	37.3996	36.9007	38.5004	38.0004	37.6	36.7004	38.2993	37.8	36.3996
1978	327	39.4994	38.999	36.9997	38.9	36.8997	38.1	38.6997	37.1	36.7	36.9006	38.1994	37.7997	36.9997	37.4003	35.9003	36.0994	33.1003	36.199	35.399	34.7006	34.6997	39.299	39.1	34.1994	33.9997	36.4994	39.8994	38.1003	39.9003	38.1997	39.3	39.2994	39.3003	38.1987	39.4994	38.8006	37.7003
1978	328	38.4007	37.7997	35.7	37.9	35.3007	36.4993	37.199	35.399	34.799	34.9003	36.5007	36.0993	35.2	35.9007	34.3993	34.0003	31.2997	34.299	33.4	33.4003	33.3997	39.101	37.799	36.499	35.4	37.4	41.1	38.7	40.0997	38.7007	38.2003	39.1997	39.4007	38.2013	38.2997	38.0007	37.2
1978	329	36.4997	35.8003	33.8003	36.0994	33.1	34.499	35.0997	33.0997	32.799	32.9994	34.3994	34.0997	32.8997	33.8997	32.5003	32.3997	29.5997	32.7	31.4016	31.8994	31.899	37	35.6	38.3003	36.8997	38.0994	40.3006	36.9997	38.4	38.3994	36.5997	38.1997	38.2997	37.6006	36.3003	36.3003	36.3003
1978	330	32.8	32.3997	30.8003	32.6007	30.4993	31.2	31.8003	30.6	29.6997	29.9983	31.0013	30.8997	30.4003	30.9997	30.2	29.7	27.3	30	29.4003	29.5003	29.5003	33.1003	31.6997	36.4	34.3003	35.099	36.7	33.0997	34.3	35.2003	32.999	34.6997	34.2997	33.9993	32.2997	32.8993	32.8003
1978	331	29.6994	29.5	28.1994	29.5003	28.0003	28.5	28.9006	28.0997	27.1	27.5997	28.2994	28.4	28.0997	28.4	28.1997	27.6003	25.2003	27.8003	27.6006	27.6994	27.6997	29.2003	28.4006	31.4994	29.5006	30.3003	31.9003	29.2	30.099	30.5987	29.799	30.7006	30.2997	29.9997	28.999	29.6994	29.301
1978	332	29.7003	29.3003	28.4	29.4006	28.2	29.3997	29.6994	28.3	28.2	28.3997	29.2003	29.2	28.4003	29.1997	28.5003	28.3006	26.2003	28.4994	27.8997	28.1013	28.101	29.8997	29.3997	30.5	29.1	29.7003	31.9997	30	30.5997	29.6997	29.5	29.7003	29.8003	29.8	29.8	29.6	29.5016
1978	333	31.1007	30.7	29.4993	30.7993	29.4	30.1007	30.5	29.6	28.7997	29.1007	29.9	29.9997	29.5003	30.0003	29.4003	29	26.8003	29.299	28.9	28.9003	28.9007	30.7993	30.0997	32.8007	31.3007	32	33.3007	30.7003	31.601	32	30.9	31.7	31.3003	31.4003	30.4993	30.9007	30.7007
1978	334	33.2	32.401	30.6	32.4	30.2997	31.3006	31.8994	30.4994	30.2003	30.099	31.1003	31	30.4006	30.701	29.9	29.7	27.6997	29.7997	29.5	29	28.9997	33.5994	32.2	33.7	32.1006	33.501	37.199	33.5	34.8	34.0994	32.9	34.1	34.4997	33.2003	32.699	32.4003	32.1997
1978	335	34.699	34.2	32.1997	34.1	32.3003	33.7	34.0997	32.5993	32.3007	32.6017	33.5003	33.5	32.5993	33.4997	32.5997	32.4003	29.7007	32.6003	31.6997	31.7	31.7003	34.399	33.9993	29.7997	29.4003	32.001	34.9003	33.4007	34.8997	33.7997	34.4997	34.8003	34.9003	33.2997	34.5	33.8	32.7003
1978	336	35.8997	35.0994	32.8006	34.799	33.4003	35.3	35.8997	33.9	33.9013	33.9997	34.8997	35	34.1003	35.2997	34.0997	33.8003	31.8	33.9997	33.3003	33.3006	33.301	35.101	35.0003	28.9006	28.7	31.5	34.2997	33.6997	35.3	33.6006	35.199	35	35.699	33	35.7006	34	32.5006
1979	337	36.5977	36.3	34.1	36	34.8006	35.6	36.4	35.4003	33.701	34	34.9994	35.1997	35.3997	35.5	34.8006	33.9	31.5997	34.2006	34.4994	33.4997	33.4997	34.4003	34.7003	29.5003	29.2	32.1994	33.3994	33	34.6	34.3994	36.3003	35.7994	35.799	33.9013	35.5997	35.2	33.3994
1979	338	38.3011	37.8004	35.8	37.6011	36.1	38	38.5004	36.6	36.2	36.8996	37.7996	37.7993	37.1993	38	37.2	36.7996	32.9993	37.1	36.0007	36.7989	36.7996	37.3	37.7	32.1996	31.5	34.0989	36.5996	35.8	37.5007	36.1	37.8007	37.3	37.4	35.8996	38.2004	37.2	35.6004
1979	339	39.2	39.1	37.2003	39.1	37.0003	37.3006	37.9997	37.3006	35.8997	36	37.3994	37	37.0997	36.5997	35.6003	35.1994	32.3994	35.3003	35.5006	33.999	33.9997	38.8	38.3994	34.601	34.3994	36.8994	39.5	37.699	39.4	38.4997	39.2997	39.4	39.1003	38.501	38.6994	39.1	37.9006
1979	340	38.7993	38	35.8003	38.2	35.2997	36.8997	37.6993	35.5007	35.4007	35.4993	36.9	36.5	35.299	36.0997	34.6007	34.5	31.9997	34.6993	33.4	33.5993	33.5997	39.399	38.2997	37.2993	36.3	38.2007	41.001	38.7003	40.301	39.301	38.7	39.7	39.5993	38.7	38.801	38.2997	37.6
1979	341	36.3	35.3994	33.2994	35.4994	32.7006	34.2	34.899	32.6994	32.401	32.6003	34.1	33.7997	32.5	33.3997	31.9997	32.1	29.3003	32.3006	30.999	31.1994	31.2003	36.7003	35.2	37.5997	36.2003	37.4006	40.001	36.8003	38.0997	37.8003	36.2003	37.6994	37.8003	37	35.8	35.7997	35.8
1979	342	32.4997	32.4	30.6997	32.6003	30.4	30.8	31.3	30.5	29.4	29.7	30.5997	30.4997	30.4003	30.5	30.2003	29.4993	27.0997	29.7997	29.4	29.4007	29.4	32.2003	31.0997	36.3	34.2003	35	35.399	32.2	33.3013	35	32.9003	34.401	33.6003	33.9	31.6003	32.7	32.6013
1979	343	30.5997	30.7006	29.6003	30.8003	29.2997	29.7	29.9994	29.3997	28.5003	28.9	29.4994	29.5	29.5003	29.7	29.5	29.0003	26.6	29.2997	28.8987	29.3994	29.3987	30.3003	29.7	33.2	31.4013	31.8997	32.9997	30.2997	31.0997	31.9	30.8	31.6	31.1006	31.701	30.1997	30.9997	31.0994
1979	344	29.7003	30	29.2	30.1997	29.0006	28.7003	29.2	28.9994	27.7997	27.8006	28.5003	28.5003	28.8994	28.8006	28.7997	27.6997	25.8003	28.1	28.3003	28.3006	28.3	29.4006	28.9997	32.0006	30.4013	30.9003	31.3994	29.4997	30	30.6997	30.0003	30.3997	29.8003	30.8	29.3984	30.4997	30.5
1979	345	31.6993	31.1997	29.8997	31.3003	29.7003	30.9997	31.2003	29.8003	29.8003	29.9997	30.8003	30.8003	29.9007	30.5997	29.5997	29.901	27.7	30	29.1997	29.2997	29.299	32.1007	31.3013	34.1997	32.5007	33.0003	34.8003	32	33.0003	32.8993	31.4993	32.5	32.5	32.2003	31.7003	31.5	31.4
1979	346	34.999	34.2997	32.2997	34.2994	32.101	33.601	34.1006	32.3006	32.4003	32.6006	33.5016	33.4	32.1	33.5	32.2994	32.3003	29.8997	32.6003	30.9006	32	32.0003	35.2997	34.2003	35.4994	34.2	35.6003	38.3	35.1994	36.3997	36.2006	34.8003	36.0997	36.2	35.2	34.8003	34.3013	34.0006
1979	347	37.4997	37	34.399	36.8997	34.6	35.7	36.2	35.0997	34.2003	34.3997	35.4993	35.3997	35.0013	35.1987	34.2993	33.9997	31.2997	34.1993	33.7007	33.301	33.3003	36.7997	36.1997	33.3993	32.9997	35.4003	37.5	35.7993	37.4003	37.0013	37.5	37.9007	37.7	36.5007	36.7983	36.5	35.5003
1979	348	35.7	34.6997	32.5003	34.4003	33.0997	35.8	36.301	33.6997	33.099	34.1003	35.1997	35.4997	34.101	35.9003	34.3006	34.3987	31.2003	34.6994	33.199	33.999	33.9994	33.8013	34	28.2997	28.2	31.0006	32.2	32.1997	33.8006	33.1006	34.8	34.5	34.7	32.601	34.9003	33.5	32.0006
1980	349	37.5	36.799	34.199	36.2994	34.9994	37.1	37.5997	35.6003	34.8994	35.5016	36.501	36.6994	35.9997	37.1003	35.6994	35.5013	32.6003	35.8003	34.8	35	34.9997	35.7006	36.0003	29.801	29.5006	32.4994	34.401	34.1994	35.7006	34.8003	36.7997	36.2994	36.6003	34.0994	36.8997	35.4006	33.5994
1980	350	38.0003	37.9997	36.1007	37.9003	36.4007	37.4	37.9	36.9003	35.4993	36.1997	37.2	37.199	37.3	37.3997	36.8993	35.9	32.6	36.3007	36.2997	35.9997	35.9993	36.4003	36.9997	31.5997	31.5997	34.4997	35.6003	34.9003	36.5	36.5	38	37.4993	37	36.3	37.4007	37.4003	35.9007
1980	351	39.5	39.1	36.9994	39	36.999	37.9994	38.6	37.3006	36.6	36.8003	38.1997	37.8	37.201	37.3003	35.9	36.0006	33.1	36.1003	35.5	34.7006	34.6994	39.2	38.9997	34.4997	34.3997	36.9994	39.6997	38.0006	39.699	38.8003	39.3	39.4997	39.3994	38.7	39.4987	38.9997	37.9003
1980	352	39.8997	39.2003	36.9	39.2003	36.4003	37.7997	38.6	36.5003	35.7	35.9	37.7	37.3007	36.2003	36.901	35.3007	35.1	32.1	35.3007	34.2993	33.9	33.8993	39.9997	38.799	38	37.0997	39.0997	41.7993	39.2997	41	40.2013	39.8	40.7007	40.701	39.7	39.7	39.3007	38.6007
1980	353	38.001	37.4003	34.6997	37.4	34.3016	35.1	35.9006	34.5006	33.0994	33.5003	35.1006	34.7003	34.2013	34.2006	32.7006	32.8003	29.7987	32.9994	32.4994	31.8	31.7994	37.5997	36.1006	39.3006	37.8997	39.2006	40.8006	37.4994	38.9997	39.7003	38.1997	39.6994	39.4	38.7003	37.0006	37.4	37.2
1980	354	34.2	33.0997	31.4007	33.0997	30.9993	32.8007	33.3	31.0993	30.6007	31.1997	32.5	32.4993	30.8997	32.3	30.9	31.1993	27.9993	31.3997	29.9003	30.4003	30.4	34.1	32.8003	36.2993	34.2003	35.1	37.5003	34.0003	35.3993	35.3	33.8	35.2003	35.2	34.1993	33.599	33.3007	32.9997
1980	355	30.7	30.0003	28.601	29.899	28.4003	29.9003	30.3003	28.4	28.4003	28.8981	29.7	29.799	28.499	29.6006	28.8994	28.899	26.5	29.1003	27.9006	28.6994	28.699	30.4997	29.8006	31.9994	30.1003	30.7997	33.199	30.601	31.4006	31.1003	30.5003	31.201	31.1997	30.4997	30.3003	30.0997	29.8003
1980	356	30.0994	29.8994	29.2003	30.1006	29.0003	29.5997	29.9994	29.0003	28.0006	28.4997	29.2997	29.4003	28.8994	29.5003	28.7	28.5003	26.1003	28.6994	28.4006	28.3006	28.301	29.5997	29.2	31.6006	30.1003	30.6003	31.501	29.6994	30.1997	30.4003	30.1013	30.3	29.8997	30.6994	29.6994	30.4	30.3003
1980	357	32.0007	31.9	30.5993	32	30.4003	30.7	31.3	30.5003	29.4	29.6	30.5	30.5007	30.1997	30.4	29.701	29.4003	27.3003	29.6	29.4997	29	29	31.8003	31	34.6997	33.0007	33.6003	34.7993	31.8003	32.8003	33.4	32.0997	32.9997	32.701	32.8003	31.5007	32.1	31.901
1980	358	33.8994	33.6003	31.9	33.7006	31.5	31.6003	32.1997	31.6	30.5997	30.5003	31.399	31.2006	31.3	31.0994	30.2997	29.9003	28.0997	30.101	30.201	29.2994	29.2997	33.9006	32.5003	35.1	33.9003	35.1003	37.4003	33.7997	35.0997	35.5003	33.9997	35.3997	35.3003	34.7003	33.0997	33.8997	33.6994
1980	359	35.5003	35.4997	33.3	35.4997	33.3997	33.7	34.2997	33.7003	32.5003	32.601	33.6003	33.5	33.6003	33.4003	32.8	32.3	29.8003	32.5007	32.5003	31.6997	31.7	34.9003	34.3003	32.4	31.9003	34.2003	35.7	33.999	35.5	35.7007	35.7007	36.3007	35.9	35.2	34.8003	35.2	34.2997
1980	360	34.901	34.8997	32.8	34.7	33.2994	33.0994	33.9013	33.8	31.1003	31.4997	32.4994	32.6997	33.7	33.0003	32.7006	31.4	29.1003	31.7	32.9006	31.2006	31.2003	32.4997	32.5	29.6003	29.5	32	31.7	30.999	32.8006	33.7997	35.0003	34.8994	34.6003	33.4003	33.4003	34.0003	32.7
1981	361	35.6003	35.9006	33.8003	35.9003	34.4997	33.9	34.7997	35.2	32.0994	32.4	33.2	33.5006	35.2997	34.0006	33.5	32.2006	30.1	32.5003	34.1	32.0994	32.0997	31.9003	32.699	29.8997	29.7006	32.6003	29.9997	30.0997	31.8003	34.4997	35.8003	35.3994	34.3	34.0997	33.6997	35.1003	33.5997
1981	362	38.2	37.7004	35.7	37.5	36.1993	37.8993	38.2996	36.7004	36.0993	36.8011	37.6996	37.7996	37.2	37.8	36.9004	36.6004	33.2004	36.9	36.2004	36.3004	36.2996	37.1011	37.5007	31.3996	31.2	34.0004	36.2007	35.5	37.1007	35.9	37.6993	37.0993	37.0989	35.8007	37.8996	36.9996	35.4004
1981	363	39.4003	38.2994	36.3006	38.299	36.2003	38.9003	39.4003	36.3987	37.5003	37.9	39.0997	38.6994	36.5	38.499	36.799	37.2	33.8984	37.5	34.9006	36.2003	36.2006	39.7	39.7006	34.0997	33.8997	36.2994	39.6997	38.3997	40.0997	37.9	38.6994	38.8006	39.0997	37.8994	39.9997	38.3003	37.2
1981	364	39.6013	38.3997	36.2997	38.3007	35.9003	38.1003	38.9	35.9	36.0007	36.3	37.9987	37.4997	35.6	37.5	35.5	35.5007	32.4007	35.6993	33.7993	34.5	34.4997	40.3003	39.0993	36.4003	35.5	37.6003	42.3003	39.6003	41.2003	38.9	39.0003	39.7007	40.2997	38.4997	39.901	38.4007	37.599
1981	365	36.2997	35.7003	33.7997	35.899	33.1	34.101	34.8003	33.1	32.4006	32.5997	33.999	33.7003	32.9003	33.5003	32.2994	32.1997	29.2	32.4	31.3006	31.6006	31.6003	36.7003	35.1997	37.8006	36.6003	37.8	39.9003	36.7	38.1	38.1	36.3003	37.9003	37.9	37.5	35.8	36.099	36.2994
1981	366	33.8003	33.3	31.699	33.4997	31.3997	31.9997	32.601	31.4993	30.1997	30.7003	31.8003	31.6997	31.3003	31.6997	30.8007	30.5003	27.6993	30.8007	30.1993	30.1	30.1	33.8003	32.4	37.0003	35.0003	35.8	37.4003	33.6997	34.9993	35.901	33.901	35.3997	35.1	34.8	33.1003	33.7	33.5997
1981	367	30.5006	30.1003	28.8006	30.2003	28.6	29.499	29.8003	28.6006	27.8994	28.501	29.3	29.3994	28.6003	29.399	28.8003	28.5994	25.899	28.8	28	28.7006	28.701	30.0003	29.3	32.4997	30.6003	31.3013	32.7003	29.9997	30.9	31.4997	30.3997	31.4003	31.001	30.8003	29.8003	30.299	30.1
1981	368	31.1006	30.7994	29.9006	30.9003	29.601	30.7003	31.0997	29.5997	29.1013	29.5	30.4006	30.4003	29.2997	30.5994	29.399	29.5994	26.9003	29.799	28.6006	29.2997	29.2994	30.8997	30.3997	33.101	31.6	31.8	32.9	30.9	31.6003	31.6006	31	31.4003	31.101	31.701	30.9	31.3003	31.2997
1981	369	31.4007	31.0003	29.7	31.1003	29.7	30.3	30.7003	29.8007	28.9003	29.2993	30.1	30.099	29.7007	30	29.2997	29.0997	26.9007	29.3	29	28.799	28.7993	31.4993	30.5	33.6	31.9003	32.6007	34.5	31.4003	32.4	32.5003	31.3	32.1003	32.101	31.9003	31.0007	31.0997	31.0003
1981	370	33.7003	33.2997	31.9006	33.5003	31.3997	31.8	32.3	31.4003	30.7997	30.7003	31.6	31.4003	31	31.3	30.499	30.3006	28.4003	30.5003	30.0003	29.8	29.7997	34.2	32.7994	35.2006	33.7987	35.0997	37.5994	34.0994	35.2997	35.399	33.8006	35.2	35.2003	34.5987	33.1997	33.8	33.7
1981	371	34.4003	34.2007	32.4997	34.2003	32.4997	33.4007	33.8997	32.8	31.9993	32.3	33.1993	33.2003	32.5997	33.1993	32.4	32.1	29.5003	32.2993	31.7003	31.5997	31.5997	33.5003	33.2997	30.3997	29.9993	32.4007	33.5	32.6	33.8003	33.9993	34.501	34.7003	33.9997	33.599	33.599	34.0007	33.0997
1981	372	36.8	36.3003	34.1997	36.0997	34.6003	35.8003	36.5003	35.0997	34.1003	34.4997	35.3997	35.5006	35.1006	35.8003	34.7	34.3994	31.901	34.599	34.0997	33.8984	33.8994	35.2997	35.2006	30.9	30.7003	33.2003	34.499	33.8003	35.5003	35.1006	36.499	36.4	36.599	34.6006	36.1003	35.399	33.9994
1982	373	36.3006	36.1006	33.7006	35.8	34.4003	35.4997	36.199	35	33.4	33.9	34.9003	35.201	35.4003	35.6003	34.9997	34	31.0006	34.2994	34.2006	34	34.0003	34	34.4003	30.5	30.1006	32.8006	32.7994	32.5	34.1	34.701	36.2003	35.9	35.5	34.1997	35.4006	35.0003	33.6003
1982	374	36.8996	36.2	34.1993	35.8996	34.5996	36.7	37.1996	34.9996	34.5996	35.5004	36.3996	36.6	35.7	36.6004	36	35.3996	31.6993	35.7	34.9004	35.2993	35.3004	35.5989	36.1	29.3004	29.2004	32.1004	34.7	33.8996	35.7	34.2	36.3004	35.6004	35.6004	34.1007	36.4993	35.3996	33.7004
1982	375	38.9003	38.2003	36.4997	38.1994	36.3003	37.8997	38.4003	36.499	36.2997	36.4997	37.901	37.6003	36.2997	37.401	36.1016	35.8	32.8	35.9994	34.8	34.9	34.9003	38.6997	38.5	33.6997	33.5006	36.0003	38.9003	37.6	39.0994	37.6003	38.3997	38.6003	38.4997	37.5994	38.9003	38.2994	37.0994
1982	376	39.3993	38.6	36.4007	38.6	35.9993	37.2007	37.9993	36.0993	35.6007	35.6003	37.2003	36.7997	35.9003	36.2007	34.4993	34.699	32.0003	34.8	34	33.5007	33.499	40.2003	38.8	36.9997	36.1003	38.2007	42.4	39.7003	41.1997	39.4007	39.1997	40.0003	40.3993	38.901	39.301	38.701	38.1
1982	377	36.099	35.501	33.6997	35.7	33.0997	33.9997	34.6003	33.0997	32.501	32.6997	33.9006	33.6	32.7994	33.5003	32.4	32.1997	29.4	32.3997	31.2	31.7	31.6997	36.7994	35.2997	37.5	36.3	37.5997	39.901	36.7994	38.0994	38.0003	35.9994	37.7003	37.7003	37.2997	35.8	36.0003	36.2
1982	378	34.4997	33.5987	31.9	33.6993	31.6003	32.5003	33.2	31.6997	30.6003	31.1	32.2993	32.1	31.5007	32.0003	30.6	30.7987	27.9997	30.9997	30.3	29.8997	29.9003	34.5993	33.001	37.5	35.3997	36.2	38.6993	34.7	36.1007	36.2003	34.2997	35.9003	36.0003	35.2	33.8003	33.8997	34
1982	379	32.1997	31.8	30.5997	31.9	30.1003	30.7006	31.2006	30.2003	29.2	29.7003	30.4994	30.5	29.8997	30.4	29.501	29.5994	27.1003	29.8006	28.9003	29.2994	29.2997	31.7994	30.801	35.0003	33.2003	33.5997	34.8997	31.8997	32.8	33.7	32.3	33.4003	33.1006	32.9997	31.4994	32.3013	32.2006
1982	380	30.1003	30.2003	29.5994	30.5	29.2994	29.3	29.8	29.299	27.7997	28.2	29.0003	29.0997	29	29.2	28.6994	28.2003	25.8	28.3997	28.5	28.0997	28.1	29.3994	28.9003	32.3003	30.8994	31.199	31.2	29.4	30	31.0003	30.3	30.7013	30.0003	31.2	29.3987	30.9003	30.901
1982	381	31.5997	31.0993	29.7	31.2003	29.6	31.0997	31.4003	29.7	29.8003	30.0997	30.9	30.7993	29.6993	30.8003	29.999	30.0007	27.6	30.199	29.1	29.7	29.6993	32.0997	31.3003	34.3003	32.599	33.0007	34.701	32	32.9007	32.8003	31.399	32.3993	32.401	32.1	31.6003	31.3007	31.2
1982	382	32.9997	32.6003	30.9997	32.7	30.5997	30.8	31.3994	30.6006	30.0006	29.7997	30.7	30.4997	30.2994	30.2	29.5997	29.3006	27.4994	29.4003	29.4003	28.5997	28.6003	33.5006	32.099	34.2997	32.9006	34.0997	37.4	33.4994	34.8006	34.5003	32.9994	34.3994	34.7003	33.7	32.6	32.999	32.8
1982	383	34.4	34.0007	32.2997	33.9997	32.3997	33.3	33.7	32.6	31.8997	32.1997	33.1	33.0003	32.8007	33.0003	32.3007	31.9997	29.3007	32.2003	31.9	31.3993	31.3993	33.7	33.4003	29.4993	29.2003	31.7	34.0003	32.5997	34.2003	33.5	34.2993	34.3997	34.4	33.2	33.8997	33.7987	32.6993
1982	384	36.3997	35.7006	33.5003	35.4006	34.0997	35.5997	36.199	34.6	33.701	34.1003	35.0994	35.1997	35	35.6003	34.3994	34.101	31.6003	34.2997	33.9006	33.701	33.7003	34.8997	34.901	29.3003	29.1003	32.0006	34.0003	33.4003	35.0987	34.1997	35.8019	35.6	36.0019	33.5997	35.7994	34.5997	33.101
1983	385	33.1997	33.2994	30.9003	32.9	31.7994	32.1	32.8	32.599	29.5003	30.2013	31.4003	31.7	33.2	32.6	33.2006	30.4006	27.5	31.1003	32.4994	31.6997	31.7	29.8003	30.3997	25.4997	25.3006	28.4013	28.1	27.999	29.8006	30.7997	33.101	32.3997	31.7006	30.3003	31.7	31.801	29.7997
1983	386	38.4996	37.5004	35.0996	37.1	35.6989	39.2989	39.4	36.2993	37.3007	38.1996	39.1	39.2004	37.4	39.4	38.5004	38.1993	34.3007	38.5996	36.4993	38.4007	38.3996	37.7989	38.5	30.6004	30.5004	33.4004	36.3996	36.0993	37.7	35.4004	37.5996	36.8	37.1	35.1996	38.8004	36.4	34.6996
1983	387	40.2003	39.5997	37.2006	39.4006	37.4006	39.5	39.9	37.9	37.999	38.6	39.6994	39.3994	38.1	39.0997	37.7997	37.8	34.8994	38	36.6006	36.9003	36.9	38.7	39.6006	33.1994	33.2006	36.0997	37.3006	36.9	38.6997	38.2003	39.7006	39.4006	38.9	38.0003	40.1	38.9	37.399
1983	388	40.8003	39.201	36.4007	38.9007	36.2	39.3993	40.0997	36.6003	37.9003	38	39.4997	39.1003	36.5003	38.4997	36.4	37.0997	34.3003	37.2	34.6993	35.7	35.6997	41.599	40.6007	36.0013	35.3007	37.6007	42.7997	40.9007	42.5007	39.0997	39.7993	40.1993	41.001	38.5003	41.2003	38.6	37.6
1983	389	37.9997	36.9003	34.4997	36.9997	34	36.7006	37.3003	34.2	34.9003	35.2	36.6006	36.2994	34	35.999	34	34.7	31.7003	34.9	32.3994	33.8003	33.7997	39.2003	37.7	38.4	37.3006	38.499	42.3	39.1997	40.6006	39.0006	37.5003	39.001	39.8003	38.2	38.3003	37.0003	36.9
1983	390	33.9	33.5003	31.9	33.6997	31.5003	31.9997	32.7	31.599	30.3003	30.701	31.801	31.6997	31.5	31.7	30.999	30.5	27.9013	30.8	30.5	30.2997	30.3	33.6993	32.4	37.4	35.4	36.1993	37.1997	33.8003	34.9	36.2	34.0997	35.6993	35.2	35.2007	33.0003	33.9	33.899
1983	391	31.7003	31.6997	29.9	31.8	29.7003	30.2	30.7	29.9	28.9006	29.3003	30.1	30	29.701	29.999	29.5003	29.1003	26.7994	29.4003	28.8997	29.0994	29.1	31.2997	30.3997	34.8013	32.9994	33.4	34.3006	31.4003	32.1987	33.4997	32.1	33.3	32.6003	32.6997	31.0003	31.6997	31.7003
1983	392	31.0003	31.0997	29.8	31.2997	29.6003	30.101	30.5997	29.7997	28.9003	29.1003	29.9	29.9	29.6	29.901	29.1994	28.9	26.8	29.0997	28.8006	28.701	28.7006	30.6997	30.1	33.4997	32.001	32.3003	32.8003	30.8	31.3006	32.0997	31.2994	31.7994	31.1	32.1	30.4997	31.3994	31.3997
1983	393	31.8997	31.4997	29.7993	31.601	29.7997	30.9017	31.3007	30.1003	29.6007	29.9	30.8	30.7997	30.3007	30.7007	30	29.8	27.6	30.0993	29.5003	29.6007	29.6003	32.0013	31.1997	34.3003	32.7003	33.2	34.8	31.9997	32.8997	33.0997	31.7997	32.6993	32.7	32.399	31.5997	31.4997	31.3993
1983	394	33.8997	33.3003	31.5006	33.399	31.1997	32.701	33.3	31.4013	31.501	31.6994	32.5994	32.5006	31.2	32.4	31	31.399	29.1997	31.5	30.1003	30.699	30.7006	34.201	33.0997	34.4	33.3	34.5997	36.6006	34.1003	34.9997	35	33.7	34.8997	34.6997	34.1987	33.3994	33.4	33.1997
1983	395	35.8993	35.3	33.201	35.3003	33.1997	35.3997	35.8003	33.6007	33.8993	34.3	35.1993	35.2003	33.5003	35.099	33.4993	33.9993	31.1993	34.3007	32.299	33.2003	33.201	35.999	35.5003	32.2	31.7003	33.9017	36.2993	34.9997	36.4	35.4	35.4997	35.9997	36.0003	34.8997	35.9993	35.101	34.2003
1983	396	35.8997	35.3997	33.0994	35.1997	33.5003	34.8	35.5	34.0003	33.001	33.3997	34.3997	34.5	34.0994	34.7	33.7003	33.2994	30.8	33.3997	33.0003	32.8	32.801	34.5997	34.399	30.4006	30.0997	32.5997	34.1	33.3006	35.0003	34.4994	35.5997	35.699	35.7997	33.7997	35.3	34.4	33.0994
1984	397	35.0003	34.5	32.2	34.1997	32.9003	34.9003	35.4006	33.5	33.1006	33.6	34.4003	34.701	33.8003	35.001	33.899	33.6	31	33.9997	32.5994	33.4997	33.499	33.3003	33.8	28.001	27.5997	30.5003	31.499	31.7	33.2006	32.6006	34.4994	33.9994	33.9	32.1003	34.6003	33.3003	31.4987
1984	398	38.6003	38.6	36.599	38.5003	36.9007	37.7993	38.401	37.3	35.9993	36.6993	37.7	37.7003	37.3003	37.7003	36.9997	36.5	33.0007	36.8	36.1	36.3007	36.3007	36.6993	37.2997	32.8	32.5003	35.3007	35.5003	34.8986	36.7993	37.0993	38.6003	38.1007	37.5	37.0003	37.8997	38.0993	36.5997
1984	399	39.8003	39.8003	37.8987	39.9013	37.8006	38.1013	38.7003	38	36.5006	36.5994	38.1	37.8006	37.5003	37.4	35.9997	35.8003	32.7006	36	35.8006	34.7003	34.6994	39.5	39.1	35.9	35.6006	37.9994	40.6003	38.3997	40.3	39.5	39.9997	40.2003	39.9997	39.5003	39.7	39.7994	38.8003
1984	400	38.5007	38.1997	36.2993	38.3	35.7	36	36.9013	35.8003	34.5997	34.3997	35.8997	35.4997	35.3997	35.1003	34.0003	33.3993	31.2	33.5997	33.6003	32.4003	32.4	39.0997	37.6997	37.2	36.1997	38.2	41.3997	38.7	40.1997	39.3997	38.6993	39.699	39.5997	38.8997	38.0997	38.5993	38.0007
1984	401	36.2997	36.0994	34.1	36.3003	33.4003	33.8	34.5994	33.4997	32.3	32.3997	33.7003	33.399	33.0003	33.1997	32.0994	31.8006	29	31.9997	31.5	31.2006	31.1997	37.0003	35.2997	38.5003	37.101	38.3006	40.6994	37.1006	38.5	38.7	36.7	38.3997	38.3006	37.9003	35.8	36.4	36.599
1984	402	33.7003	33.4	31.6	33.4993	31.2997	32	32.6	31.4	30.4993	30.8007	31.8997	31.6993	30.9007	31.7003	30.7003	30.5997	27.9997	30.9	29.9007	30.2	30.1997	34.0007	32.5997	36.701	34.6993	35.5	37.6007	34.2007	35.2013	35.7	33.9003	35.4007	34.9987	34.6003	33.0997	33.6	33.4007
1984	403	31.6997	31.5994	30.2994	31.8	29.9994	30.5994	30.9994	30.0003	29.3	29.7003	30.5	30.5	29.5994	30.5	29.4994	29.6994	27.2	30	28.6	29.6994	29.7	31.5	30.7	34.9003	33.1006	33.4006	34.4013	31.7	32.5003	33.5006	32.0003	33.2003	32.6003	32.7997	31.2994	32	31.9997
1984	404	31.5	31.6003	30.6003	31.7997	30.3	30.699	31.1	30.3006	29.7994	29.7003	30.5003	30.3997	29.9006	30.5	29.6	29.4994	27.6003	29.6997	29.1	29.3	29.301	31.9	31.1003	33.8994	32.5006	32.6997	34.501	32.1003	32.7	32.6003	31.6994	32.3003	32.1	32.6006	31.5006	32.101	32.1
1984	405	31.1007	30.9007	29.799	31.0997	29.6003	30.2007	30.601	29.6003	28.8997	29.1997	30.0003	30.101	29.5997	30.1007	29.5007	29.1	26.8997	29.3997	28.9003	28.9997	28.9997	31.5003	30.4993	34.0993	32.3993	32.9007	34.501	31.5	32.4	32.7	31.1997	32.1997	32.0007	32.101	30.8007	31.1997	31.199
1984	406	33.9	33.5003	32.2994	33.7006	31.8	32.0006	32.5006	31.7003	31	30.9	31.9	31.701	31.1997	31.601	30.8	30.4997	28.4994	30.7	30.3003	30.0006	29.9997	34.201	32.7997	35.5003	34.2	35.4006	37.5003	34.3	35.2994	35.7006	33.9997	35.4003	35.2006	35	33.1994	34.1006	34.0997
1984	407	36.0997	34.9003	32.9997	34.7	33	35.0003	35.501	33.2	33.4	33.6997	34.8993	34.7997	33.1997	34.4	32.5993	33.4997	30.4007	33.599	32.1007	32.1007	32.1007	36	35.2993	31.1	30.7003	33.0007	36.8997	35.1993	36.5997	34.5003	35.4993	35.6993	36.2003	34.3007	35.8	34.6993	33.8
1984	408	35.1003	34.699	32.8003	34.5003	33.2	33.4	34.2	33.7	31.5997	32.0003	32.9003	33.1003	33.9	33.4003	33.1003	32.0003	29.5997	32.2003	32.9994	31.8006	31.8006	32.7	32.6	29.0997	28.8997	31.5994	31.6997	31.2	32.8	33.4994	34.8	34.6994	34.4003	33.1003	33.6	33.9	32.6
1985	409	37.3997	37.5	35.2994	37.3003	35.9006	36.1	37.0006	36.4994	33.4003	34.2006	35.2997	35.5997	36.5997	36.1	35.5	34.299	31.0997	34.5994	35.5	34.1	34.0997	34.4997	34.6994	32.201	31.9	34.6003	33.6006	33.0997	34.7003	36.3003	37.499	37.3	36.4994	35.9003	35.9	36.701	35.1997
1985	410	35.5996	35.4	33.3	35.1996	33.7996	35.3011	35.6004	34.4	34.0007	34.2993	35.2004	35.1004	34.9996	35.0996	35.1	34	31.1993	34.3	34.1993	34	34.0004	34.6004	35.1996	28.4996	28.2996	31.3	33.4004	33	34.4996	33.4	35.3	34.5993	34.6007	33.2004	35.5007	34.5007	32.8
1985	411	39.5003	39.199	37.2	39.299	37.2006	37.9	38.6003	37.4	36.7	36.6997	37.9997	37.5994	37.2003	37.0994	36	35.9003	33.1994	35.9003	35.5997	34.5	34.499	39.3003	39.0003	35.2994	35	37.3994	39.9006	38.2003	39.8003	39.0003	39.4	39.7006	39.4	39	39.2994	39.3003	38.3006
1985	412	37.9007	36.7997	34.4993	36.6993	34.101	35.7987	36.6	34.3	34.001	34.0993	35.801	35.3997	34.2997	34.7993	33.5007	33.2	30.4993	33.2993	32.6	31.9993	31.999	37.899	36.8993	35.0993	34.099	36.2993	39.2997	37.2007	38.7993	37.601	37.401	38.1	38.3993	37.1	37.7	36.9007	36.0997
1985	413	35.9994	35.5003	33.3997	35.599	32.8006	33.3	34.1	32.8	31.8987	31.8	33.2003	32.8003	32.5	32.399	31.6	30.9997	28.7	31.2006	30.999	30.3006	30.3	36.401	34.7	37.6	36.1994	37.3987	40.101	36.5003	37.9013	37.8997	36.2006	37.8003	37.801	37.0003	35.4003	35.8	35.8006
1985	414	33.4993	32.7997	31.0993	32.901	30.7	31.8	32.2997	30.9003	30.3997	30.7003	31.7007	31.5993	30.9	31.5003	30.601	30.3997	27.9	30.701	29.7997	30.0997	30.0997	33.7997	32.3997	36.2003	34.2007	35.1	37.4003	33.8987	35.0007	35.2997	33.3997	34.8997	34.7997	34.1003	33	33.1003	32.9993
1985	415	30.6	30.4997	29.2997	30.5997	29.0997	29.3003	29.7003	29.0997	27.8997	28.3013	29.0003	29.1003	29.099	29.0994	28.9	28.3003	26.1	28.5	28.5006	28.3997	28.399	30.0006	29.3006	32.7	31	31.7	32.7994	29.999	30.8	31.9	30.7997	31.7006	31.2006	31.3997	29.8003	30.7997	30.7
1985	416	31	31.0997	30.5003	31.4	30.1994	30.1994	30.6987	30.2	28.7	29.0003	29.7997	29.9006	29.9	30.1997	29.4994	28.899	26.8003	29.0997	29.2	28.7003	28.7	30.4003	29.8	33.1003	31.6003	32.1006	32.2003	30.3006	30.9997	31.8997	31.3	31.6013	31	32.0994	30.4	31.7003	31.7994
1985	417	30.8	30.3993	29.2003	30.6007	28.9987	29.8997	30.2997	29.1993	28.6997	29	29.7997	29.7993	29.3003	29.801	29.3003	28.8997	26.8	29.2003	28.6	28.8997	28.9003	30.8997	30.0997	33.5997	32.001	32.5	33.5	30.8003	31.7003	32.2997	30.6997	31.6997	31.3	31.6	30.399	30.801	30.7993
1985	418	34.1997	33.4997	32.1003	33.601	31.6003	32.7006	33.1997	31.6006	31.5003	31.7003	32.6006	32.401	31.501	32.3997	31.301	31.4006	29.2003	31.4997	30.3994	30.7994	30.7997	34.2994	33.2	34.9	33.7	34.9997	36.7997	34.4	35.2	35.3	33.9	35.2006	34.9997	34.6994	33.5003	33.8994	33.8997
1985	419	35.9003	35.5	33.5997	35.3997	33.6	34.4	34.9	33.8	33.1	33.2	34.2	34.1	33.7	34.0003	32.7993	32.9003	30.3	33.1007	32.5	32.0007	32	35.3007	34.8	32.1997	31.7997	34.1007	36.0997	34.5003	35.8	35.4993	35.8007	36.2003	35.999	35.2003	35.2003	35.4	34.6
1985	420	35.1994	34.9003	32.9	34.7	33.3994	34.5013	35.0997	33.8	31.4006	32.3006	33.799	34.201	34.0997	34.6003	33.8997	33.0006	29.5006	33.2997	33.4003	32.8006	32.8006	32.4997	32.4997	29	28.9006	31.5994	31.5006	30.9994	32.7003	33.4997	35.0003	34.699	34.5	33.2	33.5994	34.0003	32.7
1986	421	36.3006	36.2003	33.7994	35.9003	34.6003	35.4	36.0997	35.201	33.4003	34.0013	34.8	35.1	35.4997	35.4	34.6003	34.001	31.2997	34.2	34.3994	33.6997	33.6997	33.8003	34.3003	29.8003	29.401	32.2997	32.2006	32.1997	33.8006	34.3	36.1003	35.7	35.1003	33.8003	35.1997	35.0003	33.299
1986	422	39.0004	38.5996	36.6996	38.4004	36.9996	38.5	39	37.4	36.8996	37.5	38.5	38.4007	37.5996	38.3	37.2993	37.2	33.7007	37.4004	36.5	36.9	36.8996	38.2007	38.5004	33	32.7	35.3993	37.6	36.9	38.4004	37.1004	38.6	38.3	38.1993	37.1	38.7996	38.0989	36.7004
1986	423	40.3006	40.4003	37.9	40.2994	37.8	37.9994	38.8003	38.1	36.5987	36.599	38.1997	37.7003	37.6003	37.3	35.7	35.7	32.7997	35.7994	35.5	34.0994	34.0997	39.6	39.201	35.7994	35.4994	38.0987	40.401	38.7003	40.3	39.8994	40.6003	40.7994	40.2	39.6997	39.599	40.1	38.9006
1986	424	40.9	39.8997	37.1007	39.7007	37	38.6987	39.5	37.2993	36.8003	36.9	38.6993	38.3	37.099	37.8007	35.799	36.101	33.0003	36.3007	35.0007	34.8	34.8	41.3997	39.9993	37.0003	36	38.3993	43.6007	40.9007	42.499	40.0007	40.4007	41.0007	41.6003	39.2993	40.6997	39.4	38.3003
1986	425	37.2003	36.4997	34.4	36.4003	33.8997	34.9997	35.6994	34.0006	33.2994	33.4006	34.899	34.6	33.4997	34.1994	32.7997	32.8997	29.9997	33.0997	31.9	32	31.999	37.4994	36	37.5	36.3997	37.6997	40.6	37.4003	38.801	38.199	37.1003	38.2994	38.4997	37.6003	36.7003	36.5997	36.5003
1986	426	34.501	34.0993	32.0997	34.2	31.9	32.601	33.2	31.9997	30.9997	31.401	32.4007	32.299	31.6003	32.1	31.0003	31.099	28.4997	31.3003	30.499	30.4	30.4	34.7003	33.3003	37.3007	35.1003	36.1	38.5997	34.7997	36	36.4003	34.6003	36.2	35.901	35.1	33.8	34.0993	33.7997
1986	427	31.1013	31.2994	29.8997	31.3006	29.6997	29.6003	30.0997	29.699	28.0994	28.6	29.4006	29.5003	29.601	29.3994	29.1	28.6003	26.0997	28.9006	29.0006	28.6	28.6003	30.1997	29.4997	33.7	31.7997	32.4	33.1	30.2	31.1	32.5997	31.5994	32.4994	31.6997	32.0013	30.101	31.5006	31.2
1986	428	30.8997	31.5003	30.9	31.7003	30.5997	29.7997	30.4	30.6003	28.299	28.601	29.4994	29.4994	30.1997	29.6997	29.3003	28.5003	26.4003	28.8	29.5994	28.601	28.6013	29.8997	29.5003	32.9994	31.5	32.1	31.6003	29.8	30.3997	32.0987	31.6003	31.8003	30.7	32.1997	29.9	32.001	31.9003
1986	429	30.5997	30.7	29.5003	30.8003	29.4	29.4003	29.8997	29.5003	28.3003	28.4003	29.1997	29.2003	29.0987	29.2003	29.001	28.2	26.3	28.399	28.6003	28.1003	28.1007	30.501	29.6987	33.4	31.6	32.1997	33.3	30.5	31.3007	32.1003	30.9003	31.8007	31.3003	31.5	30.0997	30.8993	30.7003
1986	430	34	33.2994	31.7	33.3994	31.3997	32.801	33.2994	31.3997	31.5003	31.7003	32.6997	32.5	31.1003	32.499	31.3003	31.5	29.0003	31.6994	30.0003	31.0003	30.9994	34.701	33.3994	34.6	33.3	34.6	37.6003	34.5994	35.7006	35.0003	33.7	34.9994	35.2003	34.2006	33.8	33.6003	33.4
1986	431	36.2003	35.7003	33.8007	35.6997	33.801	35.3003	35.6007	34.1	33.9007	34.1993	35.0997	35.0997	33.9997	34.9993	33.8	34.0003	31.0993	34.3	32.7997	33.2997	33.3003	36	35.4993	31.9007	31.4007	33.8003	36.4003	35	36.401	35.4	36.0007	36.3007	36.2003	35	35.8997	35.3997	34.4003
1986	432	35.1997	34.401	32.0994	33.9997	32.6994	33.8003	34.6003	33.3003	31.5003	32.1994	33.2	33.5	33.9003	33.7994	33.0997	32.4003	29.8	32.7	33.0006	32.0997	32.0997	32.2006	32.2997	27.5997	27.7003	30.6003	30.9997	30.8997	32.1997	32.7006	34.5006	34.0997	34.1003	32.3	32.9997	33.3006	31.7
1987	433	36.7006	35.799	33.4	35.401	34.1994	36.5997	37.1006	34.9003	34.4003	35	35.9994	36.2997	35.5006	36.6003	35.2006	35.1003	32.2003	35.4003	34.3994	34.601	34.6013	34.799	35.3	29.1997	28.9	31.7	33.2003	33.2994	34.8003	33.8006	35.9	35.4003	35.5	33.301	36.201	34.5003	32.7
1987	434	38.8996	38.4004	36.5	38.1996	36.8	38.6	39.0007	37.1996	36.8	37.5	38.4004	38.4004	37.8	38.4	37.5	37.3004	33.7996	37.6004	36.7993	37.1	37.1	37.6004	38.1004	33	32.8004	35.3996	36.5996	36.1	37.6996	37.0004	38.5007	38.1007	37.8004	36.9996	38.5993	37.8004	36.5996
1987	435	38.5003	38.2994	36.5997	38.3994	36.3	36.6003	37.3003	36.3997	35.2997	35.4	36.7003	36.3	36.1	35.9013	34.6997	34.6	31.8006	34.7006	34.5	33.3997	33.4	38.1	37.6997	34.4003	34.1994	36.5994	38.8994	37.1003	38.7	38.0003	38.5	38.7994	38.4003	38.1	38.0006	38.5	37.6003
1987	436	39.9007	38.499	36.2	38.3	35.7993	38.3013	39.0003	35.9	36.3993	36.6993	38.3013	37.9	35.799	37.2993	35.2993	35.8	33.0003	35.9	33.9013	34.3997	34.399	39.8007	39.0003	35.9997	35.0997	37.4003	40.6003	38.8997	40.4997	38.7007	39.1	39.7	39.9003	38.3	39.7007	38.2997	37.4993
1987	437	38.3	36.5997	34.4	36.5003	33.8994	36.8997	37.4003	33.9006	34.8006	35.2003	36.8	36.4997	33.8	36	33.9006	34.7	31.5	34.9003	32.2997	33.4997	33.501	39	37.4994	37.3003	36.2003	37.7003	42.1	39.1003	40.4003	38.2997	37.3997	38.6006	39.5006	37.6	38.3003	36.6994	36.4997
1987	438	34.9	33.9997	32.3993	33.9993	32.0993	33.1993	33.8007	32.2	31.3993	31.8003	33.1003	32.9003	32.0997	32.6997	31.4003	31.6003	28.7993	31.8	30.8993	30.7	30.6997	34.9	33.6993	37.1003	35.0997	36.1	38.2993	34.7997	36.0997	36.1997	34.5997	35.9993	36.0007	35.1993	34.4003	34.2993	34.0997
1987	439	33.2994	33	31.6003	33	31.1997	31.6003	32.1994	31.2997	30.4	30.5997	31.4994	31.3997	30.9994	31.3006	30.3994	30.5003	28.3	30.7003	30	30.199	30.1994	33.0997	32.0006	36.201	34.3	34.8003	36.499	33.3006	34.1003	34.8997	33.4997	34.7003	34.2997	34.099	32.5994	33.2994	33.2
1987	440	30.8997	31.101	30.701	31.3994	30.2994	29.8	30.2997	30.1997	28.6	28.8	29.5006	29.5003	29.999	29.6003	29.2003	28.7	26.7003	28.9003	29.3994	28.6	28.6003	30.301	29.7	33.1997	31.7003	32.2003	32.2997	30.4003	30.9003	32.0006	31.1994	31.6003	30.9	32.1997	30.1003	31.9	32.0006
1987	441	31.8003	31.601	30.6	31.6997	30.4	30.8	31.2003	30.4	29.6013	29.8	30.5013	30.4997	30.4	30.6007	29.9997	29.7003	27.5003	29.8993	29.7	29.5	29.5007	32.1	31.1	34.7007	33.1007	33.5993	35.1997	32.099	32.9997	33.4003	31.9003	32.8997	32.7	32.8003	31.4997	31.9993	31.9997
1987	442	34.2997	33.6	32.0997	33.601	31.799	33.1	33.5997	31.7994	31.7006	31.999	32.9006	32.8003	31.6997	32.7997	31.6997	31.7	29.3	31.901	30.8006	31.3	31.3003	34.5003	33.4994	33.9	32.7003	34.1997	37.2997	34.4	35.4997	34.8997	34.0003	35.001	35.0994	34.199	33.8997	33.7006	33.4006
1987	443	36.9	36.4007	34.5993	36.3007	34.7003	36.0003	36.4	35.0003	34.4997	34.901	35.899	35.9	34.9997	35.8003	34.4993	34.8	31.901	35.1	33.799	34.1	34.1	36.4003	36.0997	31.9997	31.6003	34.0993	36.501	35.4007	36.6997	35.8	36.6003	36.7993	36.6013	35.6	36.4007	36.2	35.1003
1987	444	36.3003	35.8994	33.599	35.6003	34.3003	35.2003	35.8006	34.799	33.4997	33.9006	34.8003	34.8987	34.9003	35.1006	34.3	33.9003	31.401	34.1	33.9003	33.4997	33.4997	34.7	34.6006	29.5003	29.2	32	33.9003	33.2997	34.8987	34.199	36.1	35.8003	35.9	33.5997	35.399	34.699	33.0997
1988	445	35.9997	36.201	33.9997	35.9006	34.7997	35.1994	35.8987	35.5003	33.0997	33.699	34.6994	35.0006	35.8003	35.0994	34.6994	33.7	30.8994	33.9	35	33.2994	33.2994	33.6	34.001	28.8994	28.7	31.7	32.0003	31.8994	33.6006	34.0006	36.1006	35.4997	34.8	33.5994	35.0003	35	33.2006
1988	446	38.7	38.6003	36.4986	38.2997	37	38.2	38.6993	37.4993	36.4007	37	38.0003	38.1003	38	38.101	37.4997	36.7997	33.3997	37.1003	37.0997	36.5997	36.5997	36.9	37.6003	31.2003	31.1007	34.1007	35.5997	35.2	36.8003	36.3003	38.6003	37.701	37.2	36.2003	38.1007	37.5997	35.8997
1988	447	40.201	39.9006	37.8003	39.8	37.9003	38.8997	39.4	38.1994	37.3	37.5006	38.9	38.6006	37.9006	38.199	36.799	36.6994	33.7987	36.8997	36.3003	35.601	35.6	39.7	39.5994	34.4997	34.3	37.0003	40.0997	38.5003	40.199	38.8003	40.001	39.9	39.7997	38.7994	40.0003	39.699	38.2997
1988	448	39.9	38.8993	36.4	38.8003	36.1993	37.9003	38.6	36.5007	36.401	36.4	38.0003	37.5	36.4007	36.9003	35.3	35.4	32.8003	35.4987	34.5003	34.1	34.1003	40.3987	39.2997	36.7003	35.6987	37.9003	42.3	39.9	41.3997	39.3003	39.4013	40.0993	40.6	38.7003	39.7997	38.7017	37.7997
1988	449	37.401	36.4003	34.2	36.3987	33.6997	35.1	35.8	33.7994	33.3994	33.6	35.0994	34.7	33.6003	34.4006	32.8997	33.101	30.2003	33.3006	32.0987	32.1997	32.1997	37.6997	36.0997	37.599	36.3003	37.6006	40.9003	37.8006	39.1006	38.2987	37.1997	38.5006	38.7	37.4997	36.7994	36.5006	36.3
1988	450	32.901	33.0003	31.3993	33.1997	31.1007	31.3	31.9	31.3003	29.8	30.0003	31.1003	31	31.0997	31.1013	30.4993	29.799	27.401	30.1993	30.1	29.7003	29.7003	33.1993	31.9003	36.5	34.2003	35.1003	36.899	33.4	34.4003	35.3997	33.2007	34.8997	34.2	34.1997	32.4	33.301	33.0003
1988	451	31	30.8997	29.4	30.9994	29.2997	29.9003	30.2994	29.4	28.5	28.9997	29.7006	29.8	29.3994	29.7	29.299	28.999	26.5	29.3	28.6997	29.0013	29.001	30.5	29.8006	33.3003	31.2997	32.0013	33.1006	30.5006	31.299	32.3003	31.3	32.1997	31.401	31.5997	30.3003	31.0003	30.701
1988	452	28.6	29.4003	28.7994	29.7006	28.7	28.4997	28.7994	28.7997	27.3	27.6994	28.3	28.3003	28.7994	28.5	28.6006	27.6997	25.6006	28.0003	28.4	28.0003	27.9997	28.401	28.0994	30.7003	29.1997	29.8006	29.9	28.3997	28.7997	29.8003	29	29.3003	28.4	30	28.3997	29.9994	29.8
1988	453	30.1	30.5007	29.4003	30.7003	29.3	29.2	29.5997	29.4997	27.9993	28.2993	28.9993	29.1007	29.4	29	28.9003	28.2007	26.1003	28.499	28.9	28.3003	28.3003	30.3007	29.4993	32.8	31.099	31.8	33.0997	30.1997	31.0997	31.8997	30.4007	31.2997	30.7993	31.2013	29.8	30.7003	30.5
1988	454	34	33.0013	31.2013	32.9	30.9006	32.2997	32.9003	31.0997	31	31.199	32.1997	32.0994	31.1994	31.9003	30.8003	30.9	28.5987	31	30.2	30.2	30.2	33.9	32.8006	33.2	31.7997	33.7006	36.6994	33.7997	34.9994	34.3	33.5994	34.4997	34.6006	33.4997	33.3003	32.8994	32.5994
1988	455	36.3993	35.2993	33.1997	35.0997	33.3	35.2003	35.5997	33.6003	33.8997	34.101	34.999	35.001	33.799	34.9013	33.4997	33.9007	31.2997	34.0997	32.6	33.1	33.0997	35.7993	35.5	31.2993	30.901	33.3003	36.1997	34.901	36.2003	34.901	35.899	36.0003	36.3007	34.501	35.7993	34.8997	34.0007
1988	456	34.8	35.6013	33.601	35.5013	33.9003	32.5997	33.3003	34.2994	30.7	31.0003	32.1	32.1994	34.0997	32.5003	32.6006	30.901	28.6	31.2	33.1997	30.9006	30.9006	32.199	31.9997	30.9	30.7003	33.0997	31.4997	30.6994	32.399	34.799	35.7997	35.8	34.4994	34.2997	33.0994	34.9	33.6994
1989	457	33.1994	33.1994	30.8	32.701	31.7003	32.0997	32.9	32.401	30.1	30.4997	31.5003	31.8	32.5994	32	31.3997	30.5003	28.1003	30.6997	31.7997	29.8997	29.8994	30.6	30.9003	25.9994	25.7006	28.6003	29.3003	29.2006	30.7003	30.9003	33.1994	32.4997	32.099	30.3	31.8997	31.7006	29.9003
1989	458	35.7993	35.9007	34	35.7	34.6	35.6	36.0004	35.1004	33.6986	34.3993	35.4004	35.5011	35.5996	35.6004	35.2007	34.3	31.1	34.6007	34.8993	34.2011	34.2007	33.7996	34.7004	28.2	27.7	31.1989	32.1007	31.9993	33.7007	33.6007	35.7004	34.8989	34.1004	33.2004	35.3004	34.9986	32.7
1989	459	40.601	39.3006	37.1013	39	37.1997	39.3	39.9	37.4	37.6003	38.1006	39.4	39	37.5	38.6997	36.8997	37.4	34.1997	37.5006	35.7994	35.9997	36.0006	39.2	39.5	33.3	32.799	35.901	38.799	37.8006	39.5	38.0003	39.7997	39.4003	39.5	37.7	40.0997	38.7994	36.8997
1989	460	40.6997	39	36.3	38.6997	36.0997	38.6	39.3997	36.4003	36.6003	36.7997	38.6	38.1997	36.3987	37.7	35.5997	36	33	36.2003	34.301	34.7007	34.6997	40.4997	39.5993	36.1	35.0003	37.4993	42.1003	39.7997	41.5	38.9997	39.8003	40.2003	41.0993	38.3997	40.3993	38.5007	37.5003
1989	461	36.199	35.8	33.7006	36.0003	33.1994	34.0013	34.7006	33.2997	31.9	32.2994	33.7994	33.5	32.9997	33.3003	32.1003	31.8	28.7997	32.1006	31.5	31.201	31.1997	35.9997	34.4997	37.4003	36.0003	37.4	38.9006	35.9	37.2	37.9003	36.3994	37.6997	37.4003	37.1	35.3003	36.1006	36.0006
1989	462	34.5	33.6993	31.7997	33.7003	31.599	32.8003	33.3993	31.801	31.1	31.6007	32.6	32.5993	31.7997	32.5003	31.401	31.4003	28.7	31.6003	30.699	30.9007	30.9	34.5003	33.1	36.6	34.4993	35.4993	38.0007	34.5	35.7007	35.7997	34.4	35.6993	35.7003	34.6003	33.7997	33.6997	33.4003
1989	463	31.2994	31.3994	30.0003	31.6006	29.6994	30.1	30.499	29.8003	28.7994	29.1003	29.9	29.899	29.5994	29.8994	29.4	29.0994	26.701	29.4	28.7	29.1994	29.199	31.1	30.199	34.5	32.6003	33.0994	34.1	31.2003	31.9994	33.3	31.6006	32.8994	32.2997	32.5003	30.8003	31.8003	31.5997
1989	464	30.1	30.5	29.7997	30.7003	29.4994	29.5	29.9003	29.4994	28.1003	28.6003	29.2003	29.3	29.3997	29.6003	29.2006	28.499	26.4	28.7997	28.8003	28.7003	28.7003	29.399	29.1	32.6997	31.0997	31.5	31.0006	29.4003	29.901	31.2003	30.4997	30.7994	29.8997	31.4994	29.6003	31.1003	31.1003
1989	465	31.099	31.3	30.2007	31.4993	30.1	30.1997	30.601	30.1997	28.8	29.099	29.9	30.0007	30.1	30.0003	29.5997	29.0007	26.8003	29.3007	29.5	28.9997	28.9997	31.0013	30.201	34.0997	32.2993	33.0007	33.8007	31	31.801	32.901	31.4003	32.3	31.7997	32.2997	30.7	31.6	31.3997
1989	466	33.4997	33.4994	32	33.6997	31.7994	32.2997	32.8	31.8997	31.0997	31.3006	32.1	32.0006	31.8997	32.1997	31.5994	31.1003	28.7	31.2997	30.8994	30.9006	30.8997	33.5994	32.6987	33.8994	32.8006	34.399	36.2006	33.4006	34.5997	35.0006	33.6003	34.7006	34.3994	34.3	33.1	33.7006	33.4
1989	467	36.7	36.1003	34.1	35.9003	34.2007	35.6	36.1007	34.6007	33.9003	34.4003	35.4003	35.4003	34.7	35.4007	34.3997	34.2997	31.3	34.6007	33.7003	33.6997	33.6993	35.8003	35.4993	31.6993	31.2	33.8003	35.9003	34.6997	36.1007	35.5	36.399	36.5	36.3003	35.1987	35.9007	35.6997	34.5997
1989	468	34.6	34.201	31.9003	33.9006	32.4997	33.3	33.9994	33	31.7994	31.9997	32.8997	33	33.3003	33.3006	32.5994	31.9	29.8994	32.1006	32.3006	31.5006	31.501	32.9997	32.801	28.1997	27.8997	30.801	32.4	31.6997	33.1997	32.8003	34.4003	34.1997	34.2003	32.201	33.5997	33.1	31.5997
1990	469	36.8003	36.6	33.8997	36.1994	34.6994	35.499	36.3006	35.4003	33.6	33.8997	34.9997	35.1	35.8	35.2	34.6997	33.7997	31.2997	34.001	34.8	33.1006	33.1003	34.5	34.6997	29.7006	29.3997	32.301	33.5997	33.1997	34.5997	34.5997	36.7003	36.1006	35.9	33.9997	35.6	35.1003	33.2
1990	470	35.7	35.4993	33.9	35.2	34.4004	35.7993	36.1004	34.8004	34.1	34.8	35.5993	35.6993	35.5	35.7989	35.9007	34.8007	31.5007	35.1004	35.2	35.0993	35.0986	34.2	35.0996	28.5996	28.5011	31.2996	32.6989	32.5	34.1	33.2	35.4	34.5004	34.2007	33.2993	35.2996	34.8004	33.1
1990	471	38.1997	37.6997	36.1	37.6994	36.0994	38.6	38.8006	36.3013	36.6003	37.3003	38.4994	38.3997	36.2003	38.2997	36.6994	36.8	33.3997	37.1003	35.1	36.001	36.0003	37.6994	38.301	32.9006	32.701	35.0997	36.6987	36.0003	37.8013	36.7003	37.7	37.5987	37.3	36.7994	38.8	37.6997	36.3003
1990	472	40.3997	39.3993	36.9003	39.3	36.6003	38.2	39.0997	36.7	36.5003	36.4997	38.3	37.8	36.3997	37.1997	35.3007	35.5007	32.7993	35.5993	34.4003	34	34	41	39.6997	37.5987	36.5	38.7007	43.0003	40.4997	41.9997	40.0993	40.0997	40.9	41.1003	39.399	40.2993	39.3003	38.4
1990	473	36.9003	36.4003	34.5003	36.5997	33.9	34.4997	35.3006	33.8997	33.0006	33.1	34.5003	34.2006	33.3006	33.8013	32.7003	32.5006	29.7994	32.6003	31.8003	31.699	31.7	37.1013	35.6003	37.9994	36.8	38.0997	40.2	37.1	38.3994	38.5	37	38.5003	38.2997	37.8006	36.3006	36.7006	36.7006
1990	474	34.6	34	32.1003	34.1	31.8	33.0007	33.6	31.8997	31.499	31.9	32.9003	32.8003	31.6003	32.6007	31.3997	31.6003	28.8993	31.8007	30.5	30.8993	30.899	35.1993	33.7013	37.1997	35.2003	36.1	38.8003	35.3003	36.4993	36.4003	34.6007	36.2	36.1007	35.2997	34.2	34.2003	34.1003
1990	475	31.0003	31.5	30.199	31.7003	29.9994	29.1003	29.6997	30.0997	27.9994	28.2997	28.9997	28.9003	29.899	29.3	29.5997	28.199	26.1	28.6	29.0987	29.2003	29.2003	30.0003	29.4	34.2	32.301	32.9	32.8	30.0003	30.8987	33.1003	31.7003	32.8003	31.6	32.4003	29.7997	31.8	31.6
1990	476	31.899	32.9994	31.5997	33.1994	31.4997	30.8997	31.4997	31.6	29.3003	29.7994	30.6997	30.6997	30.2003	30.8	29.9994	29.7006	27.299	29.9	29.4003	29.5003	29.5	31	30.6006	34.7006	33.3997	33.8	32.7997	31	31.5997	33.7997	33.0003	33.3006	31.9006	33.9	31.0997	33.1	33.2006
1990	477	32.7993	32.7003	31.1	32.8	30.9993	31.6003	32.2003	31.2007	30.1003	30.399	31.4	31.3	30.9003	31.3003	30.2987	30.2997	27.9003	30.5	30.0997	29.8007	29.8007	32.5007	31.6997	34.9997	33.4003	34.0997	35.2007	32.5003	33.4007	34.0007	32.9007	33.7007	33.2003	33.3997	32.2003	32.6003	32.5
1990	478	34.2994	33.8003	32.099	33.8997	31.7994	32.6	33.2006	31.8	31.6006	31.6003	32.5006	32.2994	31.599	32.1	31.1997	31.1997	29.1003	31.301	30.6	30.5	30.4997	34.3994	33.3006	35.0003	33.8997	35.101	37.5003	34.3994	35.5003	35.3997	34.1997	35.4006	35.3006	34.9	33.6997	34	33.8997
1990	479	37.1003	37.0997	35	37.099	35.1003	35.0997	35.8003	35.299	33.4997	33.7997	35.0003	34.9	34.9003	34.6993	33.8	33.501	30.6	33.701	33.701	32.5007	32.5	36.1993	35.4997	34.0003	33.5003	35.7007	37	35.2	36.7997	37.1	37.4993	37.8003	37.2997	36.9007	36.1997	36.8997	36.1007
1990	480	37.7003	37.5994	35.0003	37.2994	35.5003	35.2	36.2	35.8997	33.5	33.6997	34.9	34.7997	35.6	34.8997	34.499	33.4	31.0006	33.6006	34.4	32.6997	32.7003	36.0003	35.3013	32.5006	32.1997	34.801	36.0997	34.8003	36.499	36.9003	38.0997	38.1997	38.0997	36.2003	36.3997	36.6994	35.4003
1991	481	36.3003	35.9997	33.5	35.5997	34.301	35.5003	36.201	35.0003	33	33.899	34.8997	35.2	35.4994	35.5	34.6994	33.9994	30.9003	34.3003	34.4013	33.7006	33.7003	33.7006	34	28.7997	28.4994	31.6003	32.2003	32.0997	33.6997	33.9006	35.999	35.4997	34.9997	33.2997	34.9994	34.6	32.7
1991	482	40.1	39.3004	36.9004	39.1004	37.3004	39.1993	39.5993	37.7996	37.9	37.9	39.1	38.8996	38.1	38.8004	37.6996	37.3993	34.4004	37.5993	36.7996	36.9996	36.9996	39.5989	39.7007	33.3007	32.9996	36.1	39.2996	38.3004	39.8996	38.2996	39.5014	39.3	39.9004	37.7007	40.2	38.5004	36.7996
1991	483	40.1997	39.7	37.5994	39.6	37.5997	38.8006	39.2997	37.9003	37.2	37.501	38.9003	38.5003	37.699	38.1003	36.7	36.8	33.6006	36.9	36.1006	35.5	35.5	39.8	39.7	34.8003	34.499	37.1997	39.9994	38.5	40.3	38.899	39.9006	39.9994	40.1	38.8	40.199	39.5	38.1994
1991	484	40.6997	39.8993	37.3007	39.7997	36.6997	38.1	38.9997	36.899	35.5997	36.0997	38	37.5997	36.6	37.0003	35.2	35.1997	32.0997	35.4003	34.4	33.7993	33.8	40.4003	39.1003	37.9	36.6997	39.0993	42.4	39.9	41.5003	40.6003	40.5993	41.3993	41.5	39.9003	40	39.7007	38.5993
1991	485	36.6003	36.0003	33.5997	36	33.1006	34.1994	35.0994	33.1997	31.8997	32.6	33.9997	33.8994	33.0994	33.5994	32.3	32.3003	29.1	32.4997	31.5006	31.6	31.6003	35.4003	34.001	38	36.3987	37.8003	38.4997	35.299	36.8006	38.2003	36.7994	38.199	37.0003	37.2997	34.8	35.9997	36.0013
1991	486	34.7007	33.8987	31.7997	33.8993	31.7	32.9997	33.4003	31.9003	31.8	31.8003	32.9003	32.5993	31.8003	32.399	31.4003	31.4003	28.999	31.5993	30.6003	30.7997	30.7993	35.6993	34.3007	36.8	34.5993	35.699	39.3993	35.8003	37.0997	36.099	34.4993	36.0007	36.7013	34.7993	34.9003	33.8993	33.4993
1991	487	32.1	31.8003	30.1994	31.8	30.0003	30.5994	31.1006	30.1006	29.2	29.5997	30.501	30.5006	29.9997	30.3997	29.7984	29.4994	26.9997	29.801	29.1997	29.4	29.3994	31.6	30.7003	34.1994	32.3006	32.9997	34.4997	31.6003	32.4997	33.3003	32.2997	33.301	32.9003	32.5997	31.3	31.9003	31.6994
1991	488	30.2	30.1994	29.1997	30.3	29.1	29.7	30.0987	29.2003	28.1	28.7997	29.5	29.5003	29.1997	29.7	29.0997	28.6994	26.3	29	28.6003	28.599	28.6003	29.7997	29.3	31.4994	29.8994	30.501	31.7003	29.7994	30.2997	30.5006	30.3	30.5003	29.9994	30.6003	29.6994	30.3997	30.3003
1991	489	33.5007	32.9997	31.7003	33.1003	31.5	32.2003	32.4997	31.5993	31.5	31	31.9993	31.6993	31.5003	31.6997	30.9	30.5993	28.7993	30.8	30.6993	30.1993	30.1997	34.3	33.4	34.8997	33.4007	34.101	36.8997	34.2007	35.2013	34.2003	33.1007	33.8993	35.401	33.6007	33.9997	33.1003	32.7997
1991	490	34.5997	34.1994	32.5997	34.4006	32.0997	32.5997	33.2003	32.1997	31.2997	31.3006	32.3997	32.2	31.7997	32.0994	31	30.8	28.7994	31.0006	30.7006	30.1997	30.2	34.6994	33.5	35.201	33.9006	35.4003	37.9003	34.6003	35.9	36	34.6003	35.9003	36.1	35.299	33.9994	34.5003	34.3006
1991	491	36.0007	35.9007	34.0997	36	33.8997	34.5007	35.1	34.2	32.9993	33.2997	34.3003	34.2997	33.9003	34.1997	33.1	33.0997	30.2997	33.3	32.7003	32.2997	32.3007	35.3007	34.8	32.0997	31.7987	34.1	35.8	34.3	35.8	35.5997	36.1	36.2997	36.1013	35.3997	35.3	35.7	34.8
1991	492	35.3	34.8997	32.5997	34.5997	33.1006	34.0003	34.7997	33.7	31.5006	32.5006	33.399	33.7	34.1003	34.1003	33.4	32.6006	29.7	32.9	33.2	32.3997	32.4	32.8003	32.8003	28.7	28.601	31.3997	31.8997	31.1997	32.9994	33.5	34.9997	34.8994	34.6997	32.9	33.8003	33.8003	32.1994
1992	493	35.1006	34.9003	32.8997	34.5997	33.5997	34.4003	35.2	34.2006	31.7003	32.8	33.7997	34.1997	34.6003	34.5003	33.9003	33.0003	29.7994	33.3006	33.6994	32.901	32.9013	32.2003	32.6994	27.6006	27.3997	30.3994	30.6	30.6	32.201	32.7006	34.8994	34.2006	33.4994	32.3003	33.6003	33.7994	32.001
1992	494	36.2003	35.6993	33.5003	35.301	34.2997	36.6007	36.8003	34.8993	34.4997	35.5997	36.3993	36.5	35.7997	36.601	36	35.6007	31.8003	35.9	35.1007	35.6997	35.6997	34.9	35.8	27.9003	27.7003	30.7993	33.5993	33.2003	34.6993	33.001	35.6007	34.7007	34.6003	32.9007	36.0007	34.4993	32.5007
1992	495	40.6	40.2003	37.7997	40.0997	37.899	39.0997	39.7	38.1987	37	37.7003	39.0994	38.7997	38.0003	38.4006	36.9006	37	33.5994	37.099	36.2994	35.6003	35.5997	39.8003	39.6003	35.2006	34.8003	37.6006	40.1006	38.5	40.4006	39.5	40.4003	40.5	40.2994	39.2003	40.2	39.9	38.4006
1992	496	40.1997	39.4993	37.1007	39.5	36.6	37.799	38.6997	36.8	35.2003	35.9	37.701	37.2993	36.3997	36.8	35.1003	35.0007	31.7993	35.1993	34.3997	33.7997	33.8	39.8003	38.5997	37.5003	36.5007	38.7997	41.701	39.199	40.8007	40.2007	40.1	40.8	40.8	39.6	39.3997	39.4007	38.499
1992	497	37.0003	36.2	33.8	36.2	33.3003	34.7006	35.4003	33.4997	32.699	33.1997	34.6	34.2994	33.3	33.9006	32.5003	32.599	29.6	32.8	31.6006	31.8003	31.7987	37.1	35.4997	37.099	35.9006	37.4	40.0997	37.0013	38.3994	38.1003	36.9003	38.2	38.501	37.199	36.4	36.2006	36.0003
1992	498	34.4007	33.7997	31.599	33.7997	31.4003	32.3003	32.8993	31.6003	30.7007	30.9997	32.1993	31.9997	31.4003	31.8003	30.8	30.5993	28.0003	30.8997	30.1993	30.0997	30.1	34.5003	33.0997	37.5003	35.1007	36.0997	38.6003	34.6	35.9007	36.4003	34.4	36.0997	36.101	34.9997	33.7997	33.801	33.4003
1992	499	30.9003	30.5	28.5	30.4003	28.5006	29.599	30	28.6994	28	28.6003	29.4	29.4	28.799	29.2994	28.5997	28.6003	26.1	28.8003	27.9	28.3994	28.399	30.5994	29.6	33.8997	31.7997	32.4	33.599	30.7997	31.6003	32.5994	31.1006	32.4003	31.7994	31.7003	30.1	30.6	30.3013
1992	500	30.3	30.1	28.8987	30.2006	28.801	29.7003	30.1003	28.8994	27.9994	28.599	29.501	29.4997	29.0003	29.501	28.9006	28.6003	26.0997	28.7994	28.3997	28.4	28.3994	30	29.3997	31.2003	29.6006	30.3003	31.9987	30.0003	30.5987	30.4	30.2	30.399	30.1994	30.3994	29.8013	30.199	29.9
1992	501	31.9013	31.6013	30.201	31.5997	30.1003	30.7993	31.1993	30.2	29.3003	29.6	30.4993	30.501	30.099	30.5007	29.8	29.5	27.2003	29.6993	29.3997	29.1993	29.1997	31.8	30.9997	33.5	31.9997	32.7003	34.4003	31.701	32.5997	32.7997	31.8	32.5003	32.6003	32.099	31.401	31.6003	31.3003
1992	502	34.4	33.9003	32.0994	33.9997	31.8006	32.401	32.9997	31.8997	31.8006	31.3	32.3003	32.1	31.7006	31.9997	31	30.7997	29	30.9994	30.501	30.2003	30.2	34.9997	33.6997	34.7997	33.5994	35.1003	38	34.8997	36.0994	35.6006	34.3006	35.5013	36.1003	34.9003	34.1997	34.0997	33.9003
1992	503	35.4007	35.2997	33.401	35.3007	33.2997	34.1003	34.6997	33.6003	31.8993	32.9007	33.9003	34.0003	33.5993	33.8997	33	32.8	29.5997	33.001	32.5007	32.2	32.2	34	33.5997	31.5	31.0007	33.4	34.4993	32.8997	34.5007	34.9003	35.4007	35.7003	34.7993	34.6003	34.0993	34.9993	33.9997
1992	504	35.3994	34.8997	32.6003	34.6	33.2003	34.3	34.7994	33.6997	32.899	32.7994	33.7994	33.8003	34.0997	34.1	33.4003	32.6994	30.5	32.9	33.1	32.3987	32.4	34.3003	34.2	28.6	28.5	31.2	33.6	32.8006	34.5006	33.301	34.9997	34.7	35.6997	32.7	35.1003	33.8	32.1997
1993	505	34.4994	34.3997	32.1997	33.9994	33	33.9997	34.7	33.6	31.4	32.5003	33.4997	33.7997	34.1006	34.1003	33.5003	32.7006	29.7	33	33.2	32.5997	32.6	31.5994	32.3003	27.0994	27.0006	29.6994	29.8003	30	31.4994	31.9003	34.3	33.5	32.9003	31.5006	33.2006	33.1	31.2994
1993	506	37.4004	36.8004	34.5996	36.5996	35.1004	37.1	37.3989	35.6007	35.5004	35.9	36.9	36.7989	36.1996	36.7993	36.1	35.6	32.2996	35.8996	35.1996	35.4996	35.4996	36.5004	37	30.4996	30.3996	33.0996	35.5996	34.9	36.5989	35.1	36.7996	36.1996	36.7	34.6996	37.4996	36.0011	34
1993	507	40.4013	40.0003	38	39.8997	37.8994	38.9003	39.4	38.1	37.099	37.499	38.8997	38.6006	37.8003	38.1997	36.7	36.6997	33.4997	36.9	36.2006	35.5	35.4997	39.899	39.7	35	34.8	37.501	40.3003	38.5994	40.5003	39.3	40.2997	40.3003	40.2994	39.2	40.3	39.8	38.5997
1993	508	39.3983	38.4	35.9	38.3997	35.3997	37.1	37.7013	35.5997	35.7997	35.5	37.1003	36.4997	35.501	36.0007	34.4	34.499	32.1003	34.5993	33.4993	33.199	33.1997	40.3997	39.1003	37.7	36.4007	38.4	42.3	39.7007	41.4	39.499	39	39.9997	41.2997	38.9	39.9	38.4007	37.7
1993	509	36.999	36.1994	33.4994	36.1003	33.2003	35	35.601	33.4997	32.9994	33.5984	35	34.6003	33.3	34.2	32.6997	33.0003	30	33.1997	31.701	32.0997	32.1006	37.4994	35.9	37.0003	35.6	37.0997	40.7003	37.7003	38.8997	37.9006	36.7997	38.0997	38.5003	36.901	36.5994	36.0003	35.6003
1993	510	34.6	33.8007	31.7003	33.7993	31.4	32.6003	33.0997	31.5997	31.3997	31.399	32.5	32.1997	31.5003	32.0007	30.9007	30.9	28.5993	31.0993	30.301	30.3003	30.3	35.5	34.0003	36.901	34.8007	35.7993	39.4997	35.6997	36.9003	36.1997	34.4007	35.9997	36.7007	34.7997	34.6003	33.8	33.499
1993	511	32.7	32.1	30.4997	32.0994	30.2	31.2003	31.6003	30.3997	30	30.0997	31.0997	30.9	30.3997	30.8003	30.099	30	27.7006	30.2	29.5	29.8	29.8	32.699	31.8003	34.4006	32.5	33.3	35.8994	32.8997	33.7	33.599	32.5994	33.5994	34.0003	32.8	32.4	32.0997	31.8006
1993	512	30.5	30.3997	29.5997	30.5994	29.3997	29.8003	30.1006	29.3997	28.2	28.7003	29.5	29.5003	29.3	29.6006	29.0003	28.6003	26.2006	28.8	28.8006	28.499	28.4994	30.2997	29.7006	32.4	30.7994	31.1	32.4	30.299	30.8997	31.0994	30.501	30.8997	30.7994	31.0997	30.1994	30.8016	30.7997
1993	513	32.3003	32.0013	30.6997	32.2003	30.4003	31.1	31.5003	30.5003	29.8	29.9	30.8997	30.8003	30.4	30.6993	29.9	29.6993	27.5997	29.9007	29.5007	29.3993	29.3993	32.4	31.4993	34.9	32.9007	33.501	35.1003	32.4007	33.3	33.299	32.2003	33.0003	33.2997	32.8993	32	32.2007	31.7003
1993	514	35.2003	34.8006	32.9006	34.9997	32.6	33.0003	33.6994	32.7997	32	31.8006	32.9006	32.7	32.3	32.501	31.3997	31.3003	29.3997	31.5003	31.1003	30.5997	30.6003	35.4	34.1003	35.8003	34.501	36.0003	38.6	35.4	36.6	36.5003	35.3	36.5003	36.699	35.6997	34.6003	34.9006	34.3994
1993	515	38.4	38.3003	36.6997	38.6	36.2003	36.4007	36.8993	36.3003	35.3	34.9997	36.299	36	35.4997	35.8003	34.5	34.5	32.099	34.7	34.0993	33.5007	33.5003	38.1993	37.5	34.6003	34.2007	36.5997	38.8997	37.3	38.8007	38.2	38.7	38.9993	39.3003	37.8997	38.0993	38.2993	37.4
1993	516	35.7006	35.2997	32.8997	35.0003	33.4	34.4997	35.1997	34	31.8997	33	34.0003	34.1994	34.3003	34.4	33.5997	32.9994	30.2003	33.1984	33.2997	32.5997	32.6	33.4994	33.2997	29.9006	29.4013	31.899	32.8997	32.2003	33.8006	33.8003	35.4	35.2	34.9	33.3003	34.2	34.1994	32.6997
1994	517	36.7006	36.399	34.2	36.1003	34.901	35.8	36.4994	35.4997	33.3006	33.9994	35.1003	35.4	35.7994	35.6994	34.8003	33.9997	31.0003	34.3997	34.701	33.7997	33.8	34.2	34.601	30.3994	30.1	32.801	32.9003	32.6003	34.2994	34.701	36.5	36.001	35.8994	34.2003	35.6994	35.4003	33.7
1994	518	37.3996	36.9993	34.9011	36.7	35.3004	37.3993	37.7004	35.8	35.4011	36.3004	37.3004	37.3004	36.5	37.1993	36.4993	36.2004	32.5004	36.4007	35.6	36.0007	36.0004	36.1996	36.7986	31.2993	31	33.7	35.1	34.4993	36.1989	35.5004	37.0993	36.5996	36.3004	35.3	37.2007	36.2	34.7004
1994	519	40.5	39.6997	37.2006	39.5	37.4	38.9994	39.4003	37.6994	38.2994	37.8003	39.201	38.5997	37.6	38.1006	36.5006	36.7003	34.1994	36.7994	35.9	35.3003	35.2994	41.0994	40.8003	34.0003	33.5994	36.5013	41.4997	39.9994	41.6994	38.7	39.9997	40.0997	41.1994	38.201	41.3003	39.1003	37.4003
1994	520	40.3	39.5	37.101	39.6	36.4993	37.9003	38.6997	36.601	35.5003	35.9993	37.8	37.2993	36.4007	36.8	34.9997	35	32.0997	35.1997	34.3007	33.6997	33.7003	40.2993	39.0997	37.8997	37.0997	39.2007	42.3	39.6997	41.4	40.4	40.2003	40.9003	41.3	39.898	39.8997	39.6013	39.001
1994	521	37.8	37.3003	35.0997	37.4997	34.5	35.4003	36.0997	34.7003	33.4	33.8003	35.3	35.0003	34.2994	34.6994	33.3006	33.2	30.201	33.5003	32.5994	32.5	32.5006	37.6997	36.2997	39.0006	37.8997	39.1	40.7003	37.6006	39.1013	39.5	37.9003	39.2006	39.4	38.8006	37.2003	37.5994	37.4997
1994	522	34.2997	33.7007	31.9	33.8	31.5997	32.301	32.899	31.6997	30.8993	30.9997	32.1003	31.8997	31.3997	31.8013	30.799	30.5003	28.0987	30.7993	30.3	30.1003	30.1003	34.9003	33.5003	37.2993	35.1993	36.2007	38.7	34.8	36.3003	36.299	34.2993	35.9997	36.4003	35.2	34.1997	34.0003	33.8007
1994	523	31.0994	30.7	28.9997	30.6997	28.9003	29.8997	30.2997	29.0997	28.2003	28.8997	29.699	29.799	29.2006	29.6997	29.0997	28.9003	26.3	29.1997	28.4003	28.8997	28.8997	30.5	29.7003	32.8	30.7997	31.4997	33.4	30.6003	31.4003	31.8994	31.1	32.001	31.5003	31.1006	30.1997	30.6003	30.2
1994	524	29.7006	29.7006	28.7003	29.7997	28.6	29.2003	29.5997	28.6997	27.1	28.1997	28.9003	29.1003	28.8006	29.1997	28.6003	28.3006	25.5006	28.6	28.0997	28.3	28.3	28.5	28.2003	31.2	29.6003	30.1	30.3	28.4997	28.9994	30.1006	29.8003	30	28.7997	30.2006	28.6003	30.0003	29.8997
1994	525	31.101	30.6997	29.1997	30.6997	29.2007	30.1993	30.6003	29.3997	28.5997	29.2003	29.8993	29.999	29.499	30.001	29.3007	29.0983	26.7003	29.3003	28.799	28.8997	28.899	30.9	30.1003	32.7997	30.9007	31.7003	33.4003	30.6997	31.7	31.8	30.9	31.6997	31.4	31.1	30.5003	30.5993	30.2
1994	526	34.8013	34.2	32.2	34.2	31.899	32.7997	33.4	32.1006	31.3006	31.5	32.6006	32.3994	31.9006	32.1997	31.0997	31.101	28.8006	31.1997	30.6984	30.3006	30.3006	34.9	33.5006	35.2003	33.7994	35.3013	38.101	34.8003	36.1003	35.9	34.6994	36.0006	36.1006	34.8994	34.0994	34.1997	33.7997
1994	527	35.4003	34.9997	33.099	34.9993	33.1997	34.2003	34.7003	33.4993	33.201	33.3	34.0993	34.0003	33.7	34	33.0997	32.9997	30.5	33.199	32.5997	32.4993	32.5	34.8993	34.6	30.8993	30.6	33	35.0997	33.7993	35.1997	34.5983	35.2	35.4	35.301	34.2993	35	34.7	33.6997
1994	528	34.9003	34.5006	32.1	34.1003	32.8006	33.9003	34.6006	33.4006	31.9	32.6003	33.4997	33.6994	33.9003	34	33.3003	32.6994	30.0006	32.8997	33.0003	32.5	32.4994	32.7997	32.8997	27.7003	27.6003	30.5013	31.6997	31.3	32.9987	32.6	34.6	34.2003	33.9997	32.1003	33.8003	33.1994	31.599
1995	529	35.3	35.1003	32.9	34.801	33.599	34.3997	35.2	34.3003	32.2997	32.9006	33.7997	34.1	34.5987	34.3997	33.699	32.9	30.3	33.201	33.5994	32.6997	32.6997	32.5003	32.9997	29.3006	28.7	31.4006	30.901	30.8	32.4997	33.2003	35.1	34.4994	33.9006	32.7994	33.9984	34.0013	32.3013
1995	530	36.9986	36.8993	35.0993	36.6993	35.5	36.8	37.2007	35.9007	34.8996	35.6996	36.5996	36.6996	36.3996	36.8996	36.3	35.6004	32.0004	36.0011	35.5993	35.7004	35.6996	35.4	36.1	30.5004	30.3004	33	33.9993	33.6	35.2993	34.8996	36.7989	36.0993	35.7004	34.8996	36.6996	36.1996	34.7
1995	531	39.6997	39.199	37.2994	39.2003	37.3003	38.0984	38.7003	37.4997	37.099	36.8994	38.2006	37.7006	37.1997	37.5006	36.1	36	33.399	36.1006	35.7006	34.8994	34.8997	39.9003	39.6994	35.0997	34.7997	37.2997	40.5003	38.8997	40.5	38.7994	39.4	39.7003	40.0006	38.8003	40.0994	39.2	38.1994
1995	532	38.9993	37.8993	35.4997	37.8993	35	36.8	37.5003	35.1993	35.3	35.3007	36.7993	36.2997	35.099	35.6993	34.0997	34.2993	31.8	34.5003	33.2997	33.101	33.0997	39.7003	38.499	36.5	35.5003	37.599	41.7	39.199	40.6993	38.8997	38.5	39.4997	40.2003	38.2	39.1003	37.9003	37.2003
1995	533	37.6	36.8003	34.5003	36.9013	33.9994	35.0997	35.701	34.1	33.8006	33.6	35.101	34.5994	33.7997	34.3003	32.8994	32.8997	30.2994	33.101	32.1	32.1003	32.099	38.2	36.7013	38.0003	36.8003	38.2	41.3003	38.101	39.5997	38.8	37.4	38.8	39.6994	37.9994	37.5	37.0003	36.7994
1995	534	34.5993	33.901	32.099	34.1003	31.6997	32.499	33	31.9	31.0997	31.2007	32.3	32.1003	31.6003	31.999	30.9997	30.7997	28.4007	31.1	30.5	30.3997	30.4	35.101	33.7003	38	35.7	36.601	39	35.1	36.4993	36.6997	34.5007	36.2003	36.6	35.3997	34.3993	34.2003	34.0997
1995	535	32.2	31.6	29.9003	31.5994	29.8	31.0003	31.2997	29.9997	29.8997	29.9997	30.8997	30.7997	30.1006	30.7003	30	29.9003	27.7	30.0994	29.3	29.8003	29.8	32.3003	31.3994	33.599	31.4997	32.4006	35.3003	32.5003	33.2	32.9	32.0987	33.0003	33.2003	32.0003	31.9006	31.4994	30.9997
1995	536	30.999	30.9003	30.0003	31	29.7997	30.3994	30.7003	29.8003	29.2006	29.4003	30.1	30.1	29.8006	30.2003	29.5997	29.3	27.101	29.4997	29.2006	29.2	29.2003	30.999	30.5003	32.3003	30.7997	31.4006	32.8994	31	31.4997	31.4	31.0003	31.2994	31.2006	31.4006	30.9006	31.2	31.0003
1995	537	31.9997	31.6003	30.2	31.599	30.1003	30.8003	31.1997	30.299	29.6003	29.8007	30.6003	30.4997	30.2007	30.6007	29.9993	29.5997	27.5	29.7993	29.5997	29.4	29.4003	32.3997	31.3997	34.2	32.4	33.0997	35.2997	32.3007	33.3003	33.0993	31.8	32.7	33.3003	32.2993	31.9	31.5993	31.4997
1995	538	34.9	34.4006	32.8	34.5994	32.3997	32.8003	33.5	32.4994	31.2994	31.6003	32.6003	32.499	32.1003	32.4	31.3997	31.1	28.8994	31.3	31.0006	30.4997	30.5003	34.8	33.4997	35.7	34.4006	35.8003	38.0003	34.6	35.8997	36.3	34.9	36.3	36.3	35.4997	34.1	34.7	34.4003
1995	539	35.5	35.2007	33.5997	35.3003	33.5	34.3	34.6997	33.6003	32.8997	33.1993	34.0993	34.0003	33.5993	34	33.099	32.9	30.3	33.0987	32.5003	32.2997	32.3	35	34.5997	31.0007	30.7007	33.0993	35.4007	33.9997	35.4997	34.7997	35.4003	35.7	35.9003	34.5	35.2003	35.0997	34.0003
1995	540	36.8	36.0003	33.2	35.6006	33.9006	35.3994	36	34.6	33.7003	33.899	34.9994	34.9997	35.0003	35.1003	34.201	33.7006	31.4003	33.9003	33.8997	33.2003	33.2003	35.7006	35.3	29.3006	28.8997	31.9003	35.3	34.4	36.0997	34.4003	36.3006	36.1	36.9	33.3997	36.2006	34.5	32.5003
1996	541	37.4	36.5997	34	36.1997	34.9006	36.2006	36.7997	35.5003	35.3003	34.6994	35.8003	35.6997	35.8006	35.9	34.9997	34.2997	32.4006	34.6	34.7	33.8006	33.8003	36.7006	36.7997	29.6006	29.1997	32.2994	35.8006	35.3003	36.799	34.8006	36.7	36.399	38.1006	33.9	37.8006	35.2	33.1997
1996	542	39.1	38.3997	36.1003	38.0997	36.5003	38.4997	38.9	36.9997	37.1014	37.2	38.299	38.1	37.6003	38.1	37.1997	36.8	33.6997	37.0003	36.4	36.5	36.5003	38.6003	38.8993	32.301	32.2	35.0003	38.0997	37.1997	38.799	36.9993	38.4993	38.1003	38.6007	36.6997	39.4003	37.6	36.2003
1996	543	39.599	38.499	36.6	38.6006	36.3994	38.2006	38.6994	36.8006	36.999	36.9994	38.3003	37.9003	37.0997	37.5003	35.9997	36.0997	33.3003	36.2003	35.4997	34.8003	34.801	40.099	39.8006	34.7997	34.4	36.8006	40.9006	39.001	40.7003	38.4006	38.799	39.201	40.1	38.2	40.0994	38.4997	37.5
1996	544	39.601	38.2003	35.7993	38.2007	35.3997	37.4	38.2003	35.7	35.4997	35.6	37.3003	36.9	35.9003	36.4	34.7013	34.6	31.9	34.8003	34	33.4003	33.4	39.901	38.8	36.3	35.4993	37.601	41.799	39.4	40.9997	38.8993	38.699	39.4997	40.301	38.4007	39.4993	38.2993	37.4007
1996	545	37.2	36.4006	34.1997	36.6	33.6006	34.6	35.2997	33.6994	32.8006	33.1006	34.6	34.199	33.2994	33.6997	32.3	32.3006	29.4	32.5997	31.6994	31.4994	31.5003	37.6	36.0006	38.9	37.399	38.6003	41.0994	37.6	39.1003	39.1003	37.1003	38.9	39.3997	38.1	36.801	36.8	36.7997
1996	546	34.0997	32.8993	30.8997	32.9003	30.7	32.5	32.9997	31.1	31	31.199	32.2997	32.0997	31.4997	32	30.9987	30.7993	28.4	31.1013	30.3997	30.3997	30.3993	34.6997	33.4007	36.001	33.8997	34.8993	38.2	34.6997	35.9987	35.2003	33.5003	35.0007	35.6997	33.9003	34.0993	32.9003	32.6007
1996	547	32.7994	32.0003	30.1003	32.0006	30.0003	31.2994	31.6997	30.2	30.499	30.3006	31.199	31.0003	30.4003	30.9003	30.0994	30.0003	28.1006	30.1994	29.3994	29.7997	29.8003	33.3	32.2997	34.0997	32.2003	32.9994	36.4997	33.5003	34.2997	33.3997	32.4	33.4994	34.2003	32.5003	32.8997	31.9	31.4003
1996	548	31.2003	30.9	29.7	31.0994	29.7003	30.4006	30.7	29.8006	28.9997	29.1994	30.1003	30.1	29.7997	30.1997	29.4997	28.9997	26.8997	29.3006	29.0997	28.8994	28.899	30.9997	30.3997	32.3994	30.9	31	32.8	31.0003	31.5006	31.2003	31.0997	31.301	31.3997	31.1	30.9003	31.0003	30.6006
1996	549	32.0997	31.1997	30.1003	31.4997	29.9	30.8997	31.4003	30.1007	28.9	29.5	30.4997	30.6003	30.5	30.7003	30.0007	29.501	26.9997	29.7993	29.7997	29.401	29.401	31.5007	30.701	34.0997	32.3003	32.9003	34.5007	31.301	32.5	32.9003	31.5	32.4003	32.6	32.1003	31.4	31.6	31.2
1996	550	34.401	33.4003	31.6997	33.5	31.3003	32.4997	33.1997	31.5	31.0006	31.2994	32.3003	32.1994	31.8003	32.0994	30.999	30.8997	28.5994	31.1006	30.7013	30.2	30.1997	34.4	33.0997	34.4003	33.2	34.5994	37.4997	34.3	35.5006	35.099	33.8	35.0994	35.4997	34.4003	33.7003	33.6003	33.3994
1996	551	34.4	34.2003	32.601	34.2997	32.501	33.5003	33.9	32.8003	31.7993	32.1997	33.2007	33.1997	32.7	33.3007	32.4997	32.0997	29.1993	32.4	31.9	31.6003	31.6	33.8	33.4993	30.4	30.0993	32.4	34.0997	32.5003	34.199	33.9003	34.3007	34.5003	34.5	33.701	34.0997	34.1	33.2
1996	552	36.6	35.9994	33.8997	35.799	34.3	35	35.8	34.7997	33.6994	33.5003	34.6	34.5003	35.0006	34.8013	34.0006	33.2	31.1994	33.4003	33.9006	32.7994	32.7997	35.4003	35.1	29.799	29.8006	32.6006	34.8003	34.0997	35.8	34.7003	36.1994	36	36.5994	34.2	36.0987	35.0997	33.799
1997	553	37.0994	36.4997	34	36.1	34.7	36	36.5987	35.4003	34.4	34.301	35.5003	35.5003	35.7003	35.6997	34.7997	34.1	31.6997	34.4	34.4997	33.6997	33.6997	35.6006	35.8006	30.8987	30.6	33.3997	34.7	34.1997	35.8003	35.4994	36.5997	36.4997	37.2003	34.7003	36.8	35.3994	33.9997
1997	554	36.1993	34.8993	33.0007	34.6993	33.6004	36.4996	37	34.3	33.7007	35.3004	36.1989	36.4004	36.2	36.7004	36.1	35.4996	31.0996	35.7989	35.3996	35.6004	35.6011	34	34.8996	27.7	27.6004	30.4993	32.5007	32	33.9	32.5007	34.8	33.7996	34.0011	32.4996	35.4	34.0011	32.2996
1997	555	39.3997	39.1997	37.699	39.4006	37.501	38.5	39.0997	37.6	35.7997	36.9997	38.3994	38.2006	37.2997	37.9997	36.6003	36.4	32.7006	36.5997	35.8	35.1997	35.1984	38.2997	38.2	34.2003	34.401	36.9	38.4003	36.8997	38.8003	38.6006	39.3	39.3003	38.8997	38.8997	38.8003	39.5003	38.4997
1997	556	39.3003	38.8	36.6997	38.9	36.1	37.6013	38.4997	36.1007	35.0003	35.7	37.5003	37.1007	35.7007	36.8	35.1997	34.9003	31.6003	35.0997	33.9997	33.7997	33.8003	39.4993	38.3997	37.5	36.8	38.6993	41.301	38.7997	40.6003	39.9003	39.3	40.3007	40.4	39.4997	39.2	39.1003	38.6
1997	557	37.4	36.0003	33.9997	36.2003	33.3997	35.2	35.8997	33.7	33.0013	33.5003	34.9997	34.6994	34.1997	34.5	33.3	33.099	29.7997	33.3	32.5997	32.4	32.4006	37.2	35.8994	37.6006	36.4	37.6003	40.2003	37.0003	38.6003	38.0003	36.601	37.9006	38.7003	37.4003	36.7997	36.299	36.2
1997	558	34.3	33.2	31.2	33.2007	30.9003	32.5	33.1997	31.2	30.7	31.1003	32.3	32.1993	31.6997	32.1003	31.0007	30.801	28.2	31.1	30.5	30.4007	30.3997	34.199	32.8003	36.499	34.4	35.4003	38.0993	34.4003	35.6003	35.6997	33.8	35.3997	35.4993	34.4993	33.501	33.2997	33.099
1997	559	32.299	31.7994	29.9994	31.8	29.9003	31.1997	31.6006	30.0994	29.801	30.199	31	31.0003	30.3003	31.0003	30.2	30.1006	27.6997	30.3003	29.5006	29.9997	30.0003	32.1994	31.3997	33.8	31.8003	32.701	35.3003	32.2997	33.1997	33.1006	32.1994	33.1997	33.1006	32.201	31.9	31.7	31.2
1997	560	31.5997	31.1997	30.0003	31.1994	30.0006	31.0997	31.501	30.1997	29.6994	29.7997	30.9003	30.7997	30.5	31.0997	30.199	29.5	27.3997	29.8	29.9003	29.4006	29.4	31.6003	31.2	32.301	30.699	31.3	33.3003	31.6003	32.0997	31.4	31.2997	31.4997	31.5003	31.4997	31.501	31.299	30.9
1997	561	34.199	34.0007	32.6007	34.1003	32.6003	32.8997	33.5003	32.7003	31.2	31.4	32.5997	32.5	32.5997	32.802	31.7007	30.9993	28.8	31.3	31.7993	30.601	30.6003	33.9	33.1997	35.9993	34.3993	35.1	36.5	33.7003	34.799	35.1	34.1	34.901	34.8997	34.5007	33.7993	33.9997	33.6007
1997	562	36.3	34.6	32.8	34.5997	32.5997	34.501	35.2	32.9	33.3	33.3003	34.2997	33.9997	33.9	34.1	32.9997	32.6994	30.5006	32.9013	32.8003	31.8997	31.8997	36.8	35.6003	35.2003	33.9997	35.3997	39.701	36.6	37.7997	36	34.9994	36.0987	37.5006	35.2	36.1997	34.6	34.2
1997	563	38.0003	36.5993	34.5997	36.5	34.7997	36.7	37.2003	35.3003	36.1	35.5997	36.5	36.3003	36.2003	36.3	35.4	35.3	33.0003	35.3997	35.2	34.4003	34.4007	38.2003	37.7	32.2997	31.8997	34.4	38.6	37.1	38.6997	36.1003	36.901	37.1007	38.4007	35.7003	38.2003	36.2003	35.0997
1997	564	36.3	35.3	33.2003	35.0006	33.7	34.9997	35.9003	34.2997	32.9997	33.5003	34.4994	34.6006	35.2	35	34.3003	33.399	30.8997	33.5997	34.3	33.1006	33.1006	34.5	34.3997	29.0997	28.999	31.7	33.6994	33.1006	34.7	33.8	35.3	35.0997	35.9003	33.3	35.2997	34.2006	32.8003
1998	565	36.3997	36	33.6997	35.6006	34.4997	35.9003	36.4003	35.2003	33.901	34.2987	35.3003	35.599	35.7994	35.9	35.2003	34.3987	31.6	34.6994	34.9	34.3003	34.3003	34.3003	34.8003	28.9003	28.5	31.5003	32.7003	32.599	34.3003	33.699	36	35.2	35.3997	33.1016	35.6994	34.6994	32.6003
1998	566	38.5014	37.3004	35.0993	36.9014	35.6007	38.7	38.8996	36.3	36.7004	37.5993	38.5004	38.5	37.7004	38.4989	37.7	37.4996	33.9993	37.7	36.7996	37.3007	37.3007	37.5996	38.1007	31.0004	30.7993	33.4989	36.7	35.9996	37.6011	35.4	37.1993	36.6007	37.2004	35.2007	38.4993	36.3	34.7989
1998	567	39.899	39.3006	37.0997	39.0997	37.1994	39.5994	39.9	37.5	37.3997	38.3997	39.6997	39.4	37.5997	39	37.5997	37.8003	34.1006	37.9003	36.3003	36.4987	36.5003	38.8006	39.3003	33.3006	33.1994	35.8997	37.7003	37	38.8997	37.8994	39.2994	39.1006	38.8994	37.9006	40.1003	38.8003	37.501
1998	568	41.0997	38.9	36.4993	38.7993	36.1	38.9997	39.799	36.6003	37.3003	37.2997	38.999	38.4997	37.501	37.9	36.3003	36.3	33.5993	36.5	35.4993	35.1	35.0993	41.7997	40.6	37.1003	36.1003	38.2003	43.8007	41.1997	42.9	39.7	39.5003	40.2997	42.0997	39	41.4	38.899	37.9993
1998	569	38.3997	37.4997	35.2	37.5994	34.6997	36.3003	36.9	34.7997	34.6	34.7	36.1994	35.7	34.4997	35.3	33.7997	33.9	31.3003	34.1006	32.9003	33.0006	33.0003	39.4997	37.7994	38.9994	37.8003	39.2006	42.8	39.5006	40.8997	39.8	38.1997	39.7003	40.4	39	38.7003	37.8	37.6997
1998	570	34.3003	33.6003	31.9007	33.8	31.4997	32.699	33.2003	31.5997	31.3007	31.5003	32.5997	32.4007	31.5003	32.1997	31.2997	31.1007	28.7997	31.4003	30.3997	30.6993	30.6997	35	33.501	37.5993	35.6007	36.4003	38.7993	35.1007	36.4003	36.4997	34.1997	36	36.0003	35.1997	34.1003	34	33.9
1998	571	32.5003	32	30.301	32.0003	30.2006	31.1	31.6003	30.3997	29.6003	30.0994	30.9997	30.9013	30.6997	30.8997	30.299	30.0006	27.5003	30.2	29.8	29.9003	29.901	32	31.2003	34.301	32.2997	33.1003	34.8997	32.0006	33.0003	33.4997	32.5006	33.5003	33.1987	32.6006	31.8	32.0006	31.5
1998	572	29.901	29.4994	28.3994	29.5997	28.3	30.1003	30.2003	28.5003	28.5003	29.0997	29.9003	29.9006	28.7994	30.0003	29.3997	29.1006	26.6997	29.3	28.4003	28.8987	28.8994	30.2997	29.8006	30.6003	28.9006	29.6997	32.3997	30.4	30.899	29.7997	29.5997	29.8006	30.1	29.7997	30.2	29.7	29.3997
1998	573	31.6003	30.2997	28.8	30.3	28.9003	30.8993	31.4	29.3	28.8	29.8007	30.6	30.7003	30.4	30.8003	30.1003	29.8	27.1007	30.0013	29.7993	29.6	29.599	31.0997	30.4	31.7003	29.9993	30.9007	33.7003	30.8993	31.8993	31.0997	30.5003	30.9997	31.4997	30.3997	30.8997	30.0997	29.5997
1998	574	34.5997	33.501	31.5	33.4003	31.3003	32.8013	33.3006	31.5006	31.4997	31.6997	32.5997	32.399	31.9003	32.3	31.2006	31.2	28.9994	31.4	30.7006	30.501	30.4997	35.0003	33.7013	34.3003	32.9003	34.4	38.3003	34.9003	36.2003	35.001	33.9	35.0994	35.8997	34.0994	34.1994	33.4003	32.999
1998	575	37.2003	36.8997	34.8003	36.799	34.8997	36.1	36.5997	35.3007	34.8997	35.0007	35.9997	35.8993	35.299	35.799	34.8997	34.7003	32.1003	34.9003	34.3003	34	33.9997	37.1	36.6	33.3007	32.899	35.2	37.7007	36.0997	37.6	36.7	37.2	37.5003	37.6003	36.4	37.1007	36.6	35.7
1998	576	37.0003	36.799	34.9006	36.6	35.3003	35.8003	36.5003	35.7	33.4997	33.9	35.1006	35.2994	35.8	35.8	35.0994	33.9003	31.3	34.2997	34.8994	33.7994	33.8	35.099	34.9006	30.7006	30.6003	33.3003	34.4003	33.5003	35.4	35.2994	36.8997	36.601	36.6994	34.9997	36	35.9003	34.5994
1999	577	35.6003	35.2003	32.799	34.9003	33.5003	35.4997	35.8006	34.099	34	33.8003	34.9006	35	34.4006	35.2	34.5003	33.7	31.4	34.0006	33.6	33.3997	33.3994	35.1997	35.3997	29.5	28.9006	31.6006	34.1006	33.7006	35.2	33.6003	35.199	34.9997	35.601	33.0003	36.3006	33.999	32.399
1999	578	38.3996	38.1996	36.5	38.1996	36.4993	37.9004	38.2	36.8004	36.6007	36.6004	37.7993	37.4996	36.8	37.5993	36.7996	36.2	33.1996	36.5007	35.7993	36	35.9996	38.1	38.2993	34.5	34.2007	36.4004	37.6993	36.8	38.2	37.8007	38.3007	38.4007	38.1989	37.6	38.6996	37.9993	37.1
1999	579	39.8987	39.3	37.2006	39.2	37.1997	38.6003	38.801	37.5003	38.6994	37.6	38.701	38.1006	37.0997	37.7	36.3013	36.6	34.5994	36.6	35.6003	35.2997	35.3003	41.7006	41.4006	34.501	34.3	36.9	42.5003	40.7003	42.1994	38.4997	39.5	39.7003	40.8997	38.4003	41.3997	39.0006	37.7997
1999	580	39.6997	38.499	36.0997	38.3997	35.7003	37.4997	38.2003	35.999	35.9997	35.7997	37.4993	36.9997	36	36.4997	34.8003	34.8003	32.301	35	34.1	33.6007	33.6003	40.4	39.1997	36.4003	35.6003	37.8007	42.4003	39.8003	41.4	39.1993	39.0007	39.801	40.6993	38.6	39.999	38.5	37.6997
1999	581	36.6013	34.7	32.4994	34.8006	32.001	34.4003	35.0006	32.2994	33.0003	32.9006	34.3006	33.8997	33.1	33.5	32.1006	32.2	29.6997	32.4	31.4003	31.4	31.4006	37.3003	35.8006	37.1003	35.6994	36.8003	40.3997	37.3003	38.601	37.1997	35.3994	37	38.399	36.3	36.7003	34.9994	34.9
1999	582	33.4993	32.5997	30.8993	32.7	30.4987	31.6997	32.1003	30.7	30.7007	30.6	31.7	31.3007	30.7	31.2007	30.3007	30.2	27.9997	30.4	29.6007	29.7997	29.7997	34.9	33.3997	36.5997	34.5007	35.3	38.9	35.2	36.2	35.399	33.1997	34.899	35.5997	34.099	33.9003	32.9	32.8997
1999	583	31.001	29.7	28.1	29.6997	28.0003	30.1	30.4994	28.4003	28.9997	29.201	29.901	30.0003	29.3994	29.8003	29.2	29.2003	26.9003	29.4003	28.6003	29	29	31.1	30.3003	31.7997	29.9003	30.5997	34.1006	31.3003	31.9994	31.0006	30.1003	31.1006	31.6003	30.2003	30.7997	29.7006	29.2997
1999	584	29.6003	28.5994	27.6	28.7003	27.4	29.299	29.6997	27.7006	27.799	28.4003	29.1003	29.1003	28.6997	29.2003	28.6006	28.4	26	28.5997	28.0997	28.2003	28.2006	29.3006	28.9	29.9003	28.3	28.9003	31.2006	29.399	29.7987	28.8997	28.7003	28.8994	29.1997	29	29.3006	28.7997	28.5997
1999	585	31.4	30.4003	28.9993	30.3997	28.9997	30.4007	30.8997	29.1997	28.8007	29.3	30.1007	30.2	29.8003	30.2	29.5003	29.1997	26.8007	29.401	29.2	29.0003	29.0003	31.3003	30.5	32.5997	30.799	31.5	34.2007	31.2003	32.1993	31.7007	30.5997	31.5003	31.8997	30.9003	31.0007	30.3997	30.1007
1999	586	33.7	32.1997	30.1997	32.3006	30.0994	32	32.7003	30.5	30.3997	30.7997	31.7994	31.701	31.2994	31.6003	30.7	30.4994	28.1006	30.7003	30.3	29.9994	30.0003	33.6003	32.4	33.1994	31.6994	33.201	36.9997	33.5	34.8	33.7997	32.6994	33.9003	34.6003	32.8994	32.8997	32.1997	31.6997
1999	587	36.0003	35.5997	33.4993	35.4997	33.5003	35.1997	35.4993	33.9	33.899	34.1007	35.1	34.8993	33.9007	34.801	33.8	33.8	31.199	34.0007	32.9	32.9997	33.0003	36.2003	35.6997	32.2	31.5997	34	37.0003	35.3	36.7	35.5007	35.9007	36.401	36.4997	35.0997	36.1993	35.3003	34.3
1999	588	35.7003	35.3003	32.999	34.9997	33.5987	34.8994	35.5003	34.1	32.7003	33.4	34.4	34.5	34.3994	34.8997	34.1	33.3994	30.7003	33.6003	33.4997	33.1	33.1	34.1997	34.1003	29.3994	29.1006	31.8997	33.5003	32.7003	34.5003	33.9	35.4013	35.1997	35.6013	33.3994	35.1994	34.2	32.8
2000	589	36.101	35.6006	33.3997	35.199	34.0003	35.7006	36.2013	34.601	33.6997	34.1006	35.1003	35.301	35.1997	35.6013	34.9	34.201	31.3994	34.3994	34.3	33.9	33.8997	34.8	34.8997	29.1003	28.799	31.7	33.8994	33.4	34.9	33.8	35.5997	35.1997	35.5003	33.3003	35.6997	34.5	32.7997
2000	590	36.4	35.4	33.8983	35.4	34.1007	36.1007	36.8003	34.7007	32.9003	34.6986	35.699	36.0003	36	36.2997	35.7003	34.8007	30.5	35.2003	35.2	34.8997	34.8997	33.3997	34.1993	29.6993	29.7	32.3003	32.3997	31.6993	33.5003	34.0003	35.4	34.8993	34.2003	34.199	34.8007	35.1	33.9993
2000	591	39.2003	38.9003	36.8013	38.7003	36.8997	38.0987	38.4994	37.2003	36.7003	36.8997	38.1003	37.8	37.0013	37.5	36.1003	36.201	33.0994	36.3	35.5003	35.0994	35.1003	38.801	38.901	33.2003	33.0006	35.7994	38.7997	37.2994	39.2	37.6994	38.9994	38.8003	38.8003	37.7	39.3997	38.6003	37.1997
2000	592	40.1	38.6	36.4007	38.6997	35.9	37.8997	38.5993	36.2	37.1003	36.2997	37.9	37.2993	36.4013	36.8	35.2	35.1997	32.9997	35.2997	34.3997	34.0003	34.0007	41.4	40.1993	37.4003	36.3	38.4003	43.4	40.9	42.5013	39.699	39.2993	40.2	41.5993	39	40.8993	38.8003	38.1003
2000	593	37.7	36.4003	34.7994	36.5997	34.0997	35.2997	35.9987	34	34.1	33.801	35.1994	34.7997	34.0997	34.4997	33.2	33.0997	30.6994	33.3019	32.4997	32.3997	32.4	38.3994	37.001	38.0994	36.801	38	41.4003	38.2997	39.6997	38.5	37	38.4	39.4997	37.9006	37.8003	37.001	37
2000	594	33.8997	32.9	31.5	32.9993	31.0003	32.1007	32.6	30.998	30.9	30.8997	31.9003	31.7003	31.1997	31.6003	30.6993	30.4997	28.0997	30.8003	30.0997	30.0997	30.0993	34.9	33.5007	37	34.8	35.6	38.5993	34.8997	36.1993	35.7003	33.3993	35.0993	35.7997	34.6003	34.0003	33.4993	33.5007
2000	595	31.801	31	29.5994	31.0994	29.3997	30.5	31.0003	29.601	28.9997	29.3	30.2	30.3003	30.0997	30.401	29.8003	29.3	26.9003	29.5997	29.2997	29.4003	29.4003	31.3	30.5	33.4003	31.4997	32.0994	34.2	31.3003	32.3	32.3	31.3987	32.299	32.5	31.6997	31.2	31.2	31.0003
2000	596	30.899	30.7003	29.7994	30.8	29.6003	30.199	30.5	29.6994	29.7	29.2006	30	29.8997	29.7	29.9994	29.4006	29.0006	27.3003	29.2	29.0984	28.9003	28.9	31.4006	30.9003	32.3994	30.8003	31.3	33.3003	31.3003	31.9994	31.2	30.7997	31.1003	31.4013	31.3003	31.3006	31.0997	31.0003
2000	597	31.9	31.3	30.0993	31.4997	30.0003	30.8	31.1007	30.0997	29.8007	29.599	30.5003	30.3993	30.0993	30.5007	29.9	29.5	27.3993	29.7997	29.5003	29.401	29.401	32.2003	31.3997	34	32.3003	32.9003	35.0003	31.9987	33.0997	32.9	31.601	32.4993	33	32.2003	32.001	31.5	31.3987
2000	598	34.4003	33.8003	32.2994	34.001	31.9	32.6	33	31.999	31.6003	31.4006	32.3	32.2003	31.7	32.1003	31.2003	31.0013	28.8997	31.2006	30.7006	30.5006	30.5	34.6997	33.6003	34.8003	33.7	34.9997	37.5997	34.499	35.6994	35.5006	34.2	35.3997	36.0006	34.8003	34.1003	34.0997	33.9
2000	599	35.7	35.2007	33.2	35.1	33.3997	35.2997	35.4993	33.6993	34.2997	34.1997	35.0993	35.0003	33.9	34.8997	34.0003	33.901	31.4	34.1003	32.9	33.301	33.2993	36.3003	35.9003	31	30.5997	33.1	36.7	35.3003	36.6997	34.7003	35.5007	35.7	36.2	34.301	36.4	34.7993	33.8003
2000	600	35.3006	34.8	32.8003	34.4997	33.3	34.4003	35.0003	33.7003	32.2997	32.8997	33.9	34.1	34.1006	34.4003	33.8006	32.9003	30.2	33.1003	33.2994	32.7013	32.7	33.5997	33.6006	28.6997	28.6003	31.3	32.7003	32.2	33.8006	33.3	34.9006	34.5	34.9003	32.8997	34.6006	33.9006	32.5003
2001	601	34.8	34.6003	32.2997	34.2	33.1003	34.9	35.2	33.7006	33.8003	33.4997	34.499	34.5003	33.9997	34.7	34.0003	33.2994	31.1994	33.6	33.2006	33.1	33.1003	34.399	34.9003	27.8997	27.5003	30.4006	32.9997	32.8003	34.3994	32.4997	34.4994	33.9003	34.6003	32.1003	35.7997	33.2997	31.7
2001	602	37.4	36.7004	35	36.5004	35.3	37.3007	37.6993	35.7996	34.8004	35.9993	37	37.1	36.8993	37.4004	36.8004	36	32.1	36.4004	36.0007	36.1004	36.1004	35.3	36.0993	30.3996	30.2004	32.8996	34.1007	33.4993	35.3	34.6996	36.6007	35.9004	35.7007	34.7996	36.6004	36.0004	34.7004
2001	603	39.3	38.7994	36.8994	38.8006	36.8994	38.3	38.6003	37.0997	37.3	37.0003	38.3997	37.7994	36.8997	37.5003	36.0997	36.0994	33.3994	36.2003	35.399	34.9003	34.9006	39.899	39.9003	34.599	34.3	36.7	40.3006	38.6997	40.5003	38.3	39.1006	39.2006	39.701	38.3003	40.4006	38.7994	37.7997
2001	604	40.9003	39.4997	37.1997	39.4997	36.6997	38.4997	39.4	36.8987	36.1	36.5007	38.3	37.9	37.3	37.4997	35.8003	35.6	32.5997	35.8003	35.3	34.2993	34.2997	40.7997	39.7003	38.1007	37.1	39.2003	42.5993	40	41.899	40.4007	40.1	40.9997	41.699	39.8997	40.6	39.6	38.899
2001	605	38.0994	37.3997	35.3997	37.6003	34.8	35.7	36.5003	34.8	33.7	34.1003	35.5997	35.3	34.5997	34.9994	33.6994	33.5	30.4997	33.7003	33	32.8	32.8	38.1003	36.6	38.6997	37.5994	38.8997	41.1003	37.8997	39.4997	39.4003	37.9997	39.3	39.4997	38.699	37.5006	37.7	37.7006
2001	606	33.4003	32.9	31.0993	33	30.8	32.0997	32.4993	31	30.5007	30.7997	31.8003	31.6997	30.9003	31.7003	30.8007	30.5997	28.0003	30.8	29.9007	30.1993	30.199	34.0003	32.7997	35.8997	33.9	34.8997	37.6997	34.0003	35.3	35.1997	33.3003	34.9007	34.9993	34.0983	33.4007	33.0993	32.899
2001	607	31.5003	31.101	29.7997	31.2	29.6006	30.599	30.8006	29.6997	29.3994	29.6003	30.4006	30.3997	29.6	30.3997	29.8003	29.6003	27.2997	29.9003	29.0006	29.6003	29.6003	31.6006	30.8	33.4	31.499	32.2006	34.4997	31.6003	32.5003	32.3981	31.5003	32.2994	32.4006	31.7013	31.4994	31.1997	30.9994
2001	608	30.1	30	29.0006	30.1006	28.8	29.6994	29.9987	28.9003	28.2994	28.6997	29.4006	29.4994	28.8997	29.5997	29.0006	28.7006	26.299	28.9006	28.2997	28.6003	28.5997	30	29.6	31.9997	30.3003	30.8006	32.0994	30.101	30.7003	30.7	30.1	30.499	30.3006	30.7	30	30.2997	30.3
2001	609	31.9	31.4993	29.8993	31.4007	29.9	31.2007	31.4	30.2	29.5007	30	30.8	30.8997	30.3993	30.8997	30.299	29.8997	27.3003	30.1997	29.6993	29.8003	29.8003	31.9007	31.2007	33.1	31.1	32.001	34.5993	31.5997	32.8003	32.2	31.8	32.3	32.5997	31.4993	31.8003	31.2	30.7
2001	610	34.1	33.499	31.9003	33.5994	31.5997	33	33.3997	31.7	31.3	31.799	32.7	32.7003	31.8	32.699	31.8994	31.4997	29	31.8006	30.9003	31.1006	31.101	34.3006	33.2	34.3003	33.0997	34.5	37.199	34.1	35.2994	34.9997	33.9	34.9994	35.2003	34.2997	33.8006	33.6994	33.3997
2001	611	35.9	35.5	33.5997	35.501	33.5997	34.9	35.3003	33.9007	33.8997	33.8	34.8007	34.5997	33.9007	34.5997	33.6	33.4013	31	33.5997	32.8003	32.7997	32.8	36.2	35.801	32.2003	31.7	34	36.7003	35.2007	36.6997	35.5	35.8	36.2003	36.4997	35.0997	36.4	35.3	34.5003
2001	612	37	36.4006	34.1	36.1006	34.7	35.9	36.5003	35.2	34.1	34.2997	35.4006	35.3997	35.5003	35.7003	34.9	34.1	31.8006	34.3997	34.4997	33.8	33.7997	35.7994	35.6003	30.2987	30.1997	32.9997	35.199	34.4997	36.1	34.9997	36.5003	36.4	37.0003	34.4997	36.6	35.3003	34
2002	613	34.1994	33.8003	31.7997	33.5	32.6003	33.8997	34.3994	33.2006	31.3	32.701	33.3003	33.7006	33.7003	33.8997	33.3003	32.9003	29.5994	33.1	32.8994	32.5994	32.599	31.8016	32.201	26.199	25.9997	29.0003	30.2	30.1997	31.7003	31.3003	33.8006	32.9994	32.7006	30.9003	33.0003	32.4997	30.6994
2002	614	38.5996	38.3989	36.5	38.2993	36.7993	38.2007	38.6	37.3014	36.1	36.9007	38	37.9996	37.6996	38.0993	37.4004	36.8	33.1014	37.0996	36.7004	36.7007	36.7	36.8996	37.5996	32.7007	32.4011	35.0996	35.8004	35.2	36.9	36.8996	38.3989	37.9	37.6004	36.8	38.2	37.7996	36.3996
2002	615	40.5003	40.0003	38.0006	39.9997	37.9994	38.9997	39.3997	38.1997	37.6	37.4994	38.899	38.4997	37.8994	38.2	36.7997	36.5997	33.7	36.8	36.1997	35.5003	35.5006	40.4003	40.3003	35.5997	35.4	37.8994	40.9006	39.0994	41	39.5997	40.2	40.4006	41.2006	39.5	40.9006	40	38.799
2002	616	40.5003	39.6	37.301	39.701	36.8007	38.0993	38.8997	36.9997	36	36.2003	38.0003	37.499	36.5997	37	35.3007	35.1993	32.3997	35.4003	34.7003	33.9993	33.9993	40.8017	39.499	38.6997	37.7	39.701	43.1	40.3007	41.9003	40.8	40.1993	41.3	41.7993	40.2003	40.3	39.8003	39.2
2002	617	38.1006	37.1006	34.9	37.1994	34.4003	35.901	36.3	34.501	35.2	34.4006	35.8006	35.199	34.2994	34.8997	33.499	33.6006	31.5006	33.7997	32.701	32.9	32.8997	39.4994	38.0997	38.299	37.2006	38.5997	42.6003	39.4	40.8997	39.1	37.7	39.1006	40.9	38.3994	38.801	37.3003	37.199
2002	618	34.2	33.4003	31.5997	33.5	31.2987	32.8997	33.2003	31.5	31.7007	31.6993	32.799	32.3997	31.5003	32.3	31.399	31.2	28.8997	31.5003	30.5007	30.801	30.8003	35.6993	34.301	36.6007	34.5993	35.4997	39.2997	35.6997	36.9997	35.6993	33.9993	35.5007	36.1003	34.6003	34.9997	33.4997	33.4003
2002	619	32.9003	32.4994	31.099	32.5997	30.7997	31.399	31.799	30.8	30.4997	30.4003	31.1997	31.1	30.7003	31.1013	30.501	30.1987	28.0997	30.5	29.9006	30.0994	30.0997	33.0003	32.2006	35.1	33.2	33.8003	35.9994	33.0006	34	34.0003	33.001	33.899	34.501	33.2997	32.8	32.6003	32.5
2002	620	30.7994	30.6997	29.9006	30.9003	29.6994	30.4	30.7	29.7994	29.3003	29.4	30.0997	30.1	29.8003	30.3006	29.7006	29.3	27.0994	29.6003	29.1997	29.2006	29.2013	30.8994	30.5	32.3003	30.7	31.2997	32.8	31	31.4994	31.1997	30.9003	31.1006	31.0003	31.3006	30.899	31.2003	31
2002	621	31.9007	31.4997	30.601	31.7	30.2993	31	31.3	30.2997	29.8	29.6993	30.701	30.5997	30.1993	30.7	30.0007	29.6	27.5007	29.9003	29.5	29.5	29.4997	32.2997	31.3993	34	32.3003	32.9	35	32.1003	33.2	32.9003	31.8993	32.6	32.7007	32.4003	31.9997	31.8003	31.7007
2002	622	33.7003	33.2003	31.501	33.3	31.0003	32.3006	32.9	31.1	30.2016	30.9003	32	31.9997	30.9003	31.9997	30.9994	30.5997	27.9997	30.8006	30.0003	30.001	30.0003	33.7	32.4003	34.6997	33.4994	34.799	36.9003	33.5	34.9003	35.1994	33.7003	35.0994	35	34.5	33.1003	33.4	33.5006
2002	623	35.6	35.3007	33.3003	35.3003	33.3	34.999	35.4003	33.5003	33.2997	33.7997	34.8007	34.8007	33.6	34.7997	33.6997	33.4993	30.6007	33.6997	32.6003	32.7997	32.8003	35.7	35.2003	32.4007	32.0003	34.1997	36.1993	34.6997	36.1997	35.3993	35.5	35.9997	36.1003	35.2003	35.8003	35.201	34.5
2002	624	36.5003	36	33.7	35.5987	34.2	35.1	35.7	34.6997	33.299	33.6	34.6	34.7006	34.899	35	34.1997	33.4997	31.0994	33.7	33.9003	33.099	33.0994	34.8003	34.5997	29.8006	29.5994	32.4006	34.2003	33.4997	35.2	34.5003	36.0997	35.9997	36.3997	33.7997	35.6997	34.7994	33.2997
2003	625	35.9003	35.2994	32.9997	35	33.7003	35.5	35.9006	34.2997	34.6006	34.1994	35.1003	34.9997	34.8003	35.1994	34.5	33.9003	32.0003	34.2006	33.8997	33.6994	33.6994	35.5003	35.8	29.601	29.0997	31.7997	34.4006	34.1003	35.5003	33.7997	35.3997	35.1	35.8003	33.2003	36.7003	34.1994	32.6994
2003	626	39	38.5	36.5011	38.3007	36.8	39.2	39.5	37.3004	37.4007	37.9007	39.0004	38.9004	37.8	38.9996	38.1	37.4993	34.2007	37.8996	36.9004	37.3	37.2993	38.7	39.0996	31.9	31.9	34.8004	38.1004	37.2	38.8	36.8996	38.4996	38	38.4007	36.7	39.6004	37.8	36.3
2003	627	39.6997	39.3006	37.4	39.4	37.399	38.7997	39.3003	37.7	36.6003	37.4003	38.7997	38.6	37.4997	38.2994	36.9	36.8	33.2	37.0003	36.1	35.7003	35.7	38.9003	39.0003	34.4003	34.4	36.9997	38.7013	37.401	39.2997	38.7	39.4994	39.5013	39.3006	38.799	39.5994	39.4003	38.2
2003	628	40.6	39.7003	37.2993	39.699	36.8	38.7003	39.4007	36.9007	36.4	36.6997	38.6007	38.1997	36.6997	37.6	35.8007	35.7997	32.7993	36.0003	34.7997	34.501	34.4997	41.0997	39.8993	37.6993	36.8003	38.9997	43.1	40.501	42.2007	40.4003	40.2997	40.9997	41.5	39.8003	40.7007	39.6003	38.7
2003	629	37.9003	37.3013	35.5003	37.5	34.7997	35.5003	36.1003	34.8003	34.099	33.7	35.2003	34.8	34.5	34.8	33.6006	33.0003	30.5997	33.3997	32.9987	32.6	32.6003	38.2997	37	39.2997	38.0994	39.3	41.2003	38.0003	39.7003	39.5003	37.7994	39.0997	39.9003	38.9997	37.9997	37.7	37.9997
2003	630	33.8003	33.4003	31.8	33.5987	31.4003	32.1007	32.6997	31.5	29.9	30.5	31.8003	31.7997	31.199	31.7993	30.8997	30.4	27.7	30.8	30.2003	30.1	30.1003	33.2997	31.8993	37.4003	35.2997	36.1	36.9997	33.3007	34.5997	36.1997	34.0007	35.7007	35.2007	35.1003	32.8003	33.8007	33.9003
2003	631	31.5994	30.7	29.2006	30.699	29.0003	30.4994	30.8997	29.1994	29.3003	29.5	30.3003	30.3003	29.9	30.2994	29.6997	29.5	27.0994	29.6994	29.0994	29.5006	29.501	31.4997	30.7003	32.8994	30.8997	31.6	34.3994	31.5	32.3994	31.8997	31.0997	32.0006	32.3	31.0997	31.1987	30.7	30.4006
2003	632	31.2994	31.1994	30.2997	31.4	30.0997	30.5	30.9997	30.2003	28.8	29.3	30.1	30.1997	30.2003	30.4	29.9006	29.3	26.9003	29.5994	29.6	29.2997	29.2994	30.5997	30.0997	32.6997	31.1997	31.8003	32.401	30.5	31.2	31.7994	31.3	31.6	31.1997	31.7997	30.6997	31.601	31.4
2003	633	32.2997	31.9997	30.6997	32	30.4993	30.9993	31.4997	30.6003	29.7003	29.8993	30.7997	30.699	30.6003	30.7007	29.9993	29.6997	27.6	29.9007	29.8997	29.4997	29.5013	32.401	31.4997	34.6	32.9997	33.6003	35.299	32.3007	33.3003	33.6007	32.1997	33.1	33.2	32.9	32.1	32.1997	32
2003	634	35.5	34.8003	33.2003	34.9997	32.8006	33.3003	33.9003	32.9	32.3003	32.0003	33.1003	32.9	32.7003	32.7987	31.7997	31.4013	29.6006	31.7	31.4997	30.7994	30.7994	35.7003	34.3003	36.2006	35.0997	36.4997	38.999	35.7006	36.9	36.9003	35.299	36.7003	36.8994	36.1	34.8997	35.2	35.0994
2003	635	37.1997	36.7003	34.4003	36.6997	34.5003	35.7993	36.2997	34.8997	34.2007	34.6	35.7	35.5	34.7993	35.4	34.3	34.2003	31.4003	34.4003	33.6007	33.4	33.4003	36.9	36.2997	33.7007	33.4003	35.5997	37.6007	35.9997	37.4993	37.101	37.0997	37.6993	37.601	36.5	36.7997	36.4007	35.6003
2003	636	37.2997	36.8006	35.2	36.5997	35.5	35.6	36.3997	35.8	33.1013	33.7	34.8997	35.1994	36.0006	35.5997	34.9	33.8003	30.999	34.1003	35.1	33.5997	33.6003	34.6003	34.6	30.7003	30.8997	33.6006	33.8997	33.1003	35.0003	35.4013	36.8006	36.6003	36.801	35.1994	35.8997	36.1994	35
2004	637	36.2003	35.7	33.6006	35.6003	34.1	35.3997	35.801	34.7	33.7006	33.8003	34.8997	34.9	35	35.1	34.4013	33.7	31.2997	33.9997	33.8997	33.4006	33.3997	34.8	34.9997	30.5987	30.4003	32.9994	33.8	33.2997	34.8	34.7	35.801	35.7	35.8997	34.301	36	35.001	33.6997
2004	638	36.7003	36.599	34.8	36.5	35.101	37.8	37.8	35.4993	35.8993	36.6997	37.701	37.5993	35.7003	37.7007	37.0007	36.5007	32.9003	36.801	35.1997	36.4007	36.4	36.8	37.5007	30.5997	30.4007	33.1007	35.9007	35.1007	36.7997	35.099	36.6007	35.9993	36.3	34.8997	37.901	36	34.6
2004	639	40.3013	39.9994	38.3003	40.0997	38.2997	39.4997	39.9006	38.5003	37.5003	38.0994	39.5	39.2003	38.3	38.9003	37.5997	37.4997	34	37.5994	36.7994	36.3003	36.301	39.6	39.8006	34.6997	34.5997	37.3013	39.3003	37.9003	40.0003	39.1006	40.2	40.0003	39.9	39.2003	40.4987	40.0997	38.7006
2004	640	40.1997	39.4	37.2003	39.3993	36.6997	38.3997	39	36.8	37.1	36.4997	38.2997	37.699	36.5997	37.301	35.7003	35.4007	32.9997	35.5997	34.8003	34.3007	34.3003	41.6987	40.5997	38.2007	37.4	39.401	43.6003	41.0007	42.8003	40.4997	39.9	40.7997	41.7997	39.999	41.499	39.7	39.0003
2004	641	37.6006	37	35.1987	37.2997	34.5	35.2	35.9994	34.3997	33.0006	33.2984	34.9006	34.6	33.9006	34.3003	33	32.6997	29.8003	33	32.3	32.0003	32	37.7003	36.099	40.0997	38.7	39.8	41.2	37.7003	39.1994	40	37.6997	39.5003	39.4997	39.1997	37.1006	37.7	37.9994
2004	642	34.4997	33.8993	32.2	34.0007	31.7997	32.7997	33.2997	31.8997	31.1007	31.2997	32.4993	32.3003	31.6997	32.2997	31.3997	30.8997	28.4	31.2003	30.5997	30.5003	30.5003	34.9997	33.6003	37.2997	35.3003	36.299	38.8003	34.9997	36.399	36.4997	34.3997	36.1	36.1993	35.4007	34.4993	34.2003	34.1003
2004	643	32.6994	32.3984	31.0003	32.5003	30.7997	31.1003	31.5997	30.8	29.7003	29.7997	30.8003	30.8013	30.799	30.8997	30.3	29.8006	27.3994	30.2003	29.9994	29.8997	29.9003	31.8994	31.1997	34.9	33.2	33.7994	34.9	31.8006	32.901	33.9994	32.6994	33.7997	33.3997	33.3997	31.9994	32.6	32.5997
2004	644	31.6	31.4997	30.699	31.6997	30.3997	31.0003	31.3997	30.499	29.4	29.6994	30.5987	30.6997	30.501	30.8994	30.4006	29.6994	27.4006	29.9994	30	29.7006	29.7003	31.1	30.7997	33.2	31.6006	32.0997	33.0003	30.9987	31.6997	32.0997	31.6997	31.9	31.601	32.2	31.3997	31.9006	31.8003
2004	645	32.2	31.7007	30.501	31.8007	30.2993	31.3	31.5007	30.3993	30.6993	30.1003	30.9997	30.9007	30.5007	30.8993	30.3003	29.8003	28.0997	30.0993	29.7997	29.6997	29.7003	33.2003	32.3993	34.3997	32.7993	33.4	35.9	33.0993	34.0007	33.3003	31.9007	32.8	33.3	32.7	32.9997	32	31.8993
2004	646	35.6	34.8997	33.4006	35	33	34.001	34.6	33.099	32.3994	32.5003	33.7	33.6003	33.1	33.4997	32.5	32.0994	29.899	32.3994	32	31.6003	31.5994	35.6997	34.6	35.8006	34.5997	36.1003	38.8	35.5997	36.9003	36.5997	35.2994	36.4997	36.9003	36.001	35.199	35.2994	35.0003
2004	647	37.2013	36.5003	34.5	36.4993	34.6	36.1	36.399	35.0997	34.9003	34.8	35.8003	35.7	35.3	35.7	34.8007	34.5	31.8997	34.8	34.3007	33.8987	33.8993	37.3013	36.8007	32.3	31.9	34.4003	37.8997	36.2997	37.9	36.0007	36.7003	36.9	37.5997	35.7987	37.501	36.1	35.2007
2004	648	36.8003	36.0997	33.9006	35.8	34.5	35.9003	36.3994	35.0006	34.4994	34.3994	35.4	35.5	35.4006	35.7997	35.0003	34.1994	32.2013	34.499	34.501	33.9	33.9	36.1006	35.9997	29.6994	29.5994	32.5003	35.4997	34.8003	36.3994	34.6003	36.1997	36.001	36.8997	34.0997	36.8997	34.9997	33.6
2005	649	35.7003	35.3006	33.4	35.1006	34.101	35.1006	35.8006	34.6	32.2	33.3003	34.4003	34.7997	34.9997	35.1994	34.4997	33.5003	30.2994	33.8006	34.2	33.3997	33.3997	33	33.4	28.601	28.4997	31.4	31.6006	31.2994	33	33.5	35.1984	34.8006	34.7	33.2003	34.5997	34.5	32.9003
2005	650	41.3	40.8996	38.9004	40.6996	39.0989	40.7996	41.1993	39.4996	38.6993	39.4	40.5996	40.5989	39.8	40.5996	39.6	39.0996	35.5993	39.3996	38.7	38.8	38.7996	40.3989	40.6007	34.8	34.6004	37.5007	39.9996	38.9993	40.6011	39.4	40.9993	40.6	40.5996	39.3004	41.1	40.3004	38.9004
2005	651	40.5994	39.8994	38.2003	39.9	37.9006	39.7997	40.201	38	38.099	38.2997	39.9006	39.4003	37.8003	39	37.4003	37.4	34.4003	37.5994	36.2	36.0003	36.0006	41.3	40.9	34.9	34.8003	37.5003	41.901	40.2003	41.9006	39.2994	40.1997	40.3	40.9006	39.2994	41.4997	39.9994	38.8
2005	652	40.6003	39.999	38.2017	40.1003	37.4993	38.7	39.3997	37.3997	36.3993	36.5003	38.499	38.1	36.8997	37.7007	36	35.6007	32.7997	35.9003	35.1	34.4997	34.4987	41.0997	39.8993	38.5	37.599	39.701	42.9997	40.3993	42.1993	40.8003	40.4997	41.3	41.7003	40.5003	40.9007	40.3	39.7007
2005	653	38.1	37.4	35.3994	37.6003	34.7994	35.5003	36.401	34.8	33.1	33.701	35.3	34.9997	34.5997	34.7997	33.4997	33.2003	30	33.5003	32.9003	32.501	32.5003	37.5997	36.1997	38.6003	37.6003	38.9013	40.8006	37.4997	39.1	39.3997	37.9997	39.3003	39.5	38.7994	37.2003	37.7003	37.6006
2005	654	34.5997	34.1	32.4007	34.1993	32.0003	32.7	33.4007	32.2003	30.7007	31.1997	32.399	32.2993	32.0013	32.3993	31.5003	31.0007	28.1997	31.3003	30.899	30.6	30.6003	34.1993	32.8993	37.5007	35.4993	36.4	37.6997	34.1	35.5	36.601	34.5997	36.2	35.9	35.4993	33.6997	34.4003	34.1993
2005	655	32.3003	31.4997	29.9994	31.5997	29.8006	31	31.499	30.0003	29.7006	29.8994	30.8013	30.7997	30.4003	30.8	30.2	29.9	27.5	30.2	29.5994	29.9003	29.9003	32.0003	31.2	33.9	32.0006	32.7006	34.7997	31.9994	32.8997	32.9997	31.999	33.001	33	32.2	31.7997	31.6	31.4
2005	656	31.1006	30.8997	30.2006	31.0003	29.9006	30.9	31.1	29.901	29.299	29.6013	30.5013	30.5003	30.1006	30.8	30.1994	29.599	27.2997	29.9003	29.6	29.6	29.6006	31.2	30.6997	32.2	30.7003	31.301	33	31.1003	31.8003	31.2997	31	31.1994	31.3	31.3994	31.3	31.2997	31.2006
2005	657	32.0993	31.5997	30.5003	31.799	30.2997	31.4007	31.5993	30.499	30.5003	30.199	31.1	30.9997	30.499	31.0993	30.4007	30.0007	28.1	30.2993	29.8993	29.8993	29.8993	32.7997	32.1	34.3003	32.6993	33.3003	35.2993	32.7	33.5997	33.2997	31.9	32.6997	33.1007	32.6993	32.5	32	31.7997
2005	658	34.5006	34.0003	31.9003	34.0997	31.8003	32.6	33.1987	32.099	31.7	31.5997	32.4994	32.301	31.9003	32.1003	31.2	31.1	29.2	31.3	30.8003	30.5	30.5	34.9006	33.6997	35.001	33.5003	35	37.899	34.6994	36.0003	35.7	34.5	35.6997	36.1006	34.6	34.2006	33.8003	33.5006
2005	659	36.5007	36.0007	33.9	36.0003	33.999	35.1997	35.6	34.5	33.901	33.8993	34.9	34.8007	34.5987	34.8	33.8003	33.5993	31.0003	33.8007	33.4	33.001	33.0003	36.2007	35.6993	32.3997	32.1	34.5	36.6993	35.1003	36.6997	35.9003	36.1997	36.599	36.8	35.5997	36.4003	35.6997	34.9007
2005	660	37.8	37.3003	35.301	37.1003	35.6	36.5016	37.2003	36.1003	34.601	34.9	35.9997	36	36.3	36.3997	35.5997	34.8006	32.2994	35.1003	35.3003	34.4013	34.401	36.1997	36.1003	32.1	31.9	34.5003	35.701	34.8	36.5003	36.3	37.4	37.5	37.8003	35.9	37.2	36.4997	35.4
2006	661	36.8006	36.7003	34.7997	36.6003	35.3003	36.6003	37.0997	35.8994	34.9997	34.9994	36.1997	36.2997	35.6997	36.3	35.4997	34.8997	32.4997	35.0997	34.7994	34.3997	34.4006	36.1997	36.3003	31.2994	31.0994	33.9994	35.301	34.8997	36.2997	36.4006	36.9003	37.0987	36.4003	35.4	37.1997	36.0003	34.7003
2006	662	39	38.5	36.8993	38.4996	37.0004	37.9993	38.3996	37.2989	36.8993	36.6996	37.9004	37.6004	37.4996	37.6993	36.9996	36.2004	33.5	36.5007	36.5989	36.1004	36.0993	38.7007	38.8996	34.1004	33.8	36.3	38.7993	37.3996	39.0004	37.8996	38.7007	38.6007	38.8007	37.6993	39.4	38.2996	37.2996
2006	663	40.301	39.801	38.5	39.9994	38.0997	39.1003	39.5994	38.2	37.4	37.3997	39	38.6003	37.7997	38.2997	36.9003	36.5997	33.5997	36.8	36.2997	35.4003	35.3997	40.2	40.0994	35.1003	35.1	37.6994	40.7006	38.9994	40.7997	39.3006	39.999	40.099	40.4997	39.6	40.799	40.2003	39.201
2006	664	39.4	38.9007	37.3003	39.0003	36.7003	37.7993	38.3997	36.6003	35.7007	35.4993	37.3993	37.2	36.3003	36.9	35.5	34.7997	31.9993	35.3	34.8	34.1003	34.1003	40.0007	38.8997	37.1003	36.3	38.4007	41.6997	39.1993	41.0993	39.601	39.1993	39.9997	40.5	39.4	39.9993	39.3003	38.6997
2006	665	37.9994	37.401	34.9997	37.5003	34.5006	36.299	36.8994	34.7006	33.4	34.3006	36.1	35.8997	34.5997	35.6987	34.2994	33.8006	30.3	34.2	33.1997	33.1	33.1003	37.8997	36.5994	39.2003	37.9	39.2006	40.8997	37.6997	39.4003	39.5997	38.0006	39.5	39.5997	38.8003	37.6	37.6	37.401
2006	666	34.5987	33.8997	31.7993	33.9	31.499	32.9993	33.3997	31.7	31.9003	31.7993	32.8997	32.6003	31.5997	32.4003	31.3003	31.3	29.0997	31.5	30.3993	30.7	30.7	36.0003	34.5003	37.5003	35.3997	36.299	39.7	36	37.4003	36.501	34.4993	36.2	36.6	35.2003	35.2007	33.8993	33.799
2006	667	32.9994	32.3	30.4003	32.3994	30.1997	31.3997	31.7997	30.4994	30.9994	30.5003	31.4006	31.1997	30.5997	30.9987	30.1997	30.2003	28.4997	30.4006	29.6006	29.9	29.9	33.6003	32.6994	34.7994	33.0006	33.5997	36.8	33.9	34.7	34	32.8003	34.0003	34.2	33.1	33.201	32.1997	32
2006	668	31.0994	30.899	29.9	31	29.5994	30.4003	30.6994	29.8	29.1997	29.3	30.1	30.101	29.7997	30.1994	29.599	29.2013	27.0994	29.4	29.2	29.0997	29.0994	30.999	30.4994	32.6003	30.9997	31.5	32.9003	30.999	31.5997	31.401	30.999	31.3003	31.2006	31.601	31.0006	31.2997	31.2
2006	669	30.8003	30.5	29.5993	30.701	29.2987	30.5007	30.6997	29.2997	29.2997	29.5003	30.2997	30.301	29.2	30.3	29.6	29.3	27.1993	29.5	28.8	29.1013	29.0997	31.8	30.9993	33.4	31.699	32.301	34.5	31.7007	32.7007	32.0997	30.7	31.7	32.1003	31.599	31.4997	30.9993	30.7993
2006	670	34.9	34.1	32.499	34.2997	32.1	32.699	33.4003	32.3	31.2987	31.4997	32.499	32.3003	32.3003	32.1997	31.2	30.9994	28.9997	31.2	31.2003	30.4003	30.399	34.7994	33.4003	35.1	34.0003	35.4006	38.2003	34.6994	35.9006	35.9994	34.5003	35.8003	35.9003	35.0994	34	34.2994	34.1003
2006	671	35.8003	35.6993	34.2013	35.7	34	34.2997	34.9997	34.2	31.9007	32.9007	33.9003	34.1	34.2003	34.2007	33.4	32.9007	29.5	33.3	33.1997	32.5007	32.5	34.0003	33.6	31.6	31.3993	33.8	34.4007	32.8003	34.5003	35.3003	35.8003	35.999	35.1997	35.1	34.3	35.6003	34.6997
2006	672	35.2003	34.599	32.899	34.4994	33.4013	34.4	34.9997	33.8	32.1	32.8006	33.7	34.1003	34.3003	34.499	33.9994	32.999	30.2	33.3003	33.7003	33	33	33.099	33.3003	27.8997	28.1006	30.901	32.2006	31.5003	33.2994	33	34.6	34.2019	34.7	32.7003	34.3003	33.8006	32.4
2007	673	35.1	34.7	32.7003	34.4997	33.3997	34.9	35.3997	34.0997	32.3003	33.2003	34.2	34.5006	34.499	34.9003	34.2	33.3006	30.2994	33.6006	33.7	33.1006	33.0994	32.9003	33.3997	27.5006	27.4003	30.4	31.3003	31.2	32.9	32.6	34.5994	33.899	34.1997	32.1997	34.4987	33.7006	31.8994
2007	674	39.7	39.0996	37.2004	38.9	37.4993	38.8004	39.3004	37.9996	36.8	37.2996	38.5	38.4004	38.6	38.6	37.9	37.0993	33.6	37.3996	37.5	37	37	38.0996	38.6007	32.6004	32.5993	35.6004	37.4	36.5004	38.3	37.4996	39.1004	38.6011	38.6993	37.4993	39.2989	38.5004	37.1
2007	675	40.7003	40.3	38.9997	40.5	38.7006	39.1003	39.6003	38.699	37.3994	37.5003	39.0013	38.6003	38.2	38.4003	36.999	36.7	33.7	37.0006	36.699	35.7003	35.7	39.8997	39.899	35.7997	35.8	38.3003	40.2	38.5003	40.3997	39.8997	40.3997	40.5	40.6003	40.0994	40.599	40.6997	39.8006
2007	676	40.9003	39.8993	38.0997	40.1	37.4003	38.199	39.0993	37.3997	36.0997	36.0007	37.999	37.5	36.9	37.1003	35.3993	35	32.2997	35.3	34.9	33.8	33.7997	41.1003	39.7003	38.6	37.8003	39.9997	43.4	40.6003	42.3007	41.2	40.6	41.601	42	40.7997	40.7	40.501	39.8997
2007	677	38.8	38.1	36.5006	38.3	35.7994	36.5994	37.2997	35.6003	33.7	34.5003	36.2003	36.001	35.4003	35.9003	34.4997	33.9997	30.6003	34.2994	33.8003	33.2994	33.301	38.4	36.9003	39.3997	38.5	39.7997	41.4997	38.1994	39.9	40.2003	38.5997	39.9	40.301	39.6997	38.1006	38.6994	38.8006
2007	678	34.4	33	31.2993	33	30.9993	32.4993	33	31.2	30.9007	31.2017	32.2987	32.1	31.6993	32	31.1	30.8997	28.1993	31.2	30.6003	30.5993	30.6003	34.601	33.1997	36.7003	34.499	35.4007	38.4	34.6	35.9997	35.5007	33.4993	35.2	35.9	34.3997	33.8997	33.2997	33.101
2007	679	32.5003	31.9003	30.2	31.901	30.2	31.5003	31.7997	30.4003	30.1	30.5003	31.2997	31.4006	30.8	31.2997	30.8	30.5003	27.9003	30.8006	30.1003	30.6	30.5997	32.3	31.5997	33.3	31.4994	32.4006	34.9994	32.3	33.1997	32.8997	32.2994	33	33.0994	32.1003	32.0994	31.8987	31.2003
2007	680	30.4	30.1	29.3997	30.2003	29.2	30.0997	30.399	29.2997	29.5997	29.1994	29.9	29.9003	29.501	30.1	29.6	29.0997	27.3003	29.401	29.1006	29.101	29.1003	30.6	30.3006	31.1997	29.7	30.4003	32.0997	30.5	31.0013	30.3994	30.0994	30.3	30.2	30.6	30.6	30.5006	30.3
2007	681	31.9	31.4997	30.3997	31.5997	30.1997	30.8003	31.1997	30.2997	29.8	29.799	30.601	30.4997	30.3007	30.6007	29.9003	29.5993	27.4993	29.8	29.7003	29.4007	29.4003	32.3	31.601	33.699	32.2	32.9	34.7997	32.2	33.2003	32.9	31.8	32.6	32.6	32.3997	31.899	31.7997	31.4993
2007	682	35	34.0997	32.7006	34.1997	32.2994	32.7997	33.4	32.3003	32.1994	31.7	32.6994	32.3003	32.1	32.1997	31.3	31.1003	29.301	31.3	31.0003	30.3994	30.3997	36.0006	34.7997	35.8006	34.6003	35.801	39.1006	35.9003	37.099	36.1003	34.5003	35.8997	36.9	35.401	35.3997	34.5997	34.5
2007	683	38.1003	37.2003	35.0993	37.2003	35.2017	36.5003	37.1007	35.6997	34.8	34.7997	36.1997	35.9997	36.1	36.1	35.0003	34.5	31.7	34.8	34.8007	33.8003	33.7997	37.7003	37.1003	33.4	32.999	35.4003	38.1987	36.5997	38.2993	36.9007	37.4	37.6987	38.4003	36.6993	37.7993	37.0007	35.9007
2007	684	36.7997	35.9997	34.399	35.8997	34.6	35.1997	35.9997	34.9997	33.1997	33.4003	34.6	34.7	35.3003	35.0997	34.3	33.3	31	33.599	34.4	33.0006	32.9994	34.9	34.6997	31.099	31	33.5	34.4	33.5	35.2	35.3	36.2003	36.3	36.701	34.9994	35.7994	35.6003	34.5003
2008	685	36.1	36.5003	34.2	36.3994	34.8003	34.8006	35.8	35.701	31.7003	32.7	34	34.4997	35.7006	35.2006	34.5997	33.0003	29.699	33.5003	34.8997	33.1997	33.2	31.7	32.4	30.3006	29.8997	32.9	30.0003	29.7997	31.6997	34.9	36.3003	35.8006	34.299	34.3997	33.7006	35.0994	34
2008	686	36.8	36.7986	35.3007	36.6997	35.7	36.7007	37.0993	36.099	34.401	35.501	36.4003	36.5	36.5007	36.7997	36.3997	35.5007	31.7	35.799	35.8	35.5997	35.6	34.7003	35.5993	30.3003	30.4003	33.1007	33.1997	32.8993	34.599	34.9003	36.6	35.8997	35.1997	35.1997	36.1003	36.4007	35.2003
2008	687	40.9003	40.5987	39.4	40.8	39	39.2003	39.8003	38.9003	37.6994	37.4994	39.0997	38.6994	38.1984	38.4006	37.0003	36.5006	33.8003	36.8	36.5994	35.3994	35.4006	40.6994	40.4	36.4	36.2997	38.7997	41.2013	39.4994	41.3006	40.3	40.8	40.9994	41	40.6003	41.1003	41.2006	40.2003
2008	688	37.4003	36.5997	34.6007	36.701	33.9997	36.4013	36.9997	33.8997	34.4997	34.8003	36.399	35.8997	33.6	35.4003	33.7003	33.8	31.1003	33.9	31.9003	32.4993	32.5	38.9	37.6	36.8	35.5993	37.4003	40.901	38.3	39.801	38.2997	37.1997	38.4997	39	37.7003	38.4	37.1003	36.7007
2008	689	37.099	35.7	34.0003	35.9003	33.2994	34.6	35.4006	33.3003	32.7997	33	34.5	34.1	33.5	33.7997	32.4994	32.4006	29.6003	32.5997	31.8	31.6	31.599	37.3003	35.8	38.2	37.0006	37.9997	40.6003	37.2994	38.7997	38.2994	36.3994	38.0003	38.7994	37.6	36.6994	36.3997	36.4994
2008	690	34.4	33.3007	31.7	33.2997	31.301	32.4997	32.901	31.3997	31.1993	31.1993	32.3	32.0997	31.6	31.9997	31	30.9003	28.4997	31.2	30.4003	30.5007	30.5007	35.1997	33.8003	37.1003	34.9003	35.7007	38.899	35.1997	36.501	35.7997	33.7997	35.4007	36.2	34.6003	34.499	33.7	33.3997
2008	691	32.6003	32.3	30.8	32.4003	30.5987	30.9997	31.4994	30.6997	29.5997	29.8003	30.8	30.7994	30.6003	30.8003	30.199	29.7997	27.3994	30.1994	29.8	29.899	29.8994	31.8997	31.1	34.6	32.8	33.5	34.8	31.9	32.799	33.8	32.7006	33.6997	33.3	33.1	31.799	32.4987	32.3016
2008	692	30.499	30.2003	29.4016	30.4003	29.1994	30.1997	30.4994	29.299	29.1003	29.2	30.0006	29.9997	29.4	30.1006	29.5	29.0006	27.0003	29.3	28.8994	29.0003	29	30.8997	30.3003	31.6	30.1006	30.7003	32.7997	30.9006	31.3994	30.7	30.3003	30.6	30.701	30.7994	30.8	30.599	30.5003
2008	693	31.8003	31.201	30.2997	31.299	30	31.0003	31.2993	30.0003	29.8	29.9997	30.8	30.7003	30.101	30.8007	30.0993	29.8003	27.6997	30.001	29.499	29.6993	29.6987	32.3997	31.5	33.7003	32.0997	32.799	35.199	32.3003	33.3003	32.8007	31.5	32.3003	32.699	32.2003	31.9013	31.6993	31.5007
2008	694	34.599	33.9	32.3	33.9994	32	32.7997	33.5	32.101	31.3997	31.7003	32.6003	32.4997	32.101	32.4	31.501	31.401	29.0987	31.5994	31.0994	30.8	30.7997	34.5006	33.4006	34.5994	33.6013	34.9994	37.5997	34.4006	35.6	35.5	34.3003	35.4997	35.6003	34.8997	33.8994	34.0994	34
2008	695	36.8003	36.3997	34.7003	36.5	34.5997	35.2987	35.9	34.9003	33.8997	34.0997	35.1	35	34.7997	35.1003	33.999	33.8003	31.1003	34.1003	33.6003	33.2003	33.1997	36.2	35.7003	33.1007	32.7997	35.0997	36.9003	35.1997	36.7997	36.5	36.6	37	37.0003	36.2003	36.3	36.3993	35.6003
2008	696	37.3006	37.3003	35	37.1	35.399	35.3003	36.0013	35.8006	33.4003	33.8	34.8	34.8997	35.7006	34.9997	34.6003	33.4997	31.0997	33.7003	34.6006	33.1003	33.1	35.4994	35.1006	32.8	32.3997	34.9006	35.4006	34.0997	35.9003	36.699	37.5997	37.7987	38	36	36.1994	36.4997	35.1994
2009	697	38.6987	38.1994	36.1003	37.999	36.6003	37.1	37.9003	37.1	35.2006	35.2	36.5	36.5006	37.1003	36.8003	35.8	34.9003	32.5	35.2	35.8994	34.3997	34.3997	36.8	36.9006	31.9	31.6006	34.6	35.6997	35.1997	36.9994	36.7006	38.4003	38.0003	38.8003	36.2006	38.1006	37.299	35.699
2009	698	38.9993	38.7	36.6996	38.5993	37.1004	38.5993	38.9007	37.5007	36.7996	37.1996	38.3	38.2993	38.0007	38.3993	37.6996	37.0004	33.5	37.4	37	37	37.0004	38.2996	38.6004	33.7004	33.3996	35.9996	37.9004	36.8011	38.5	37.6989	38.8	38.5996	38.8004	37.5	39.1011	38.2004	37.0004
2009	699	40.4006	39.0003	36.9003	39	36.9013	39.1997	39.7003	37.4	37.5994	37.8997	39.2	38.8003	38.0006	38.4	37	37.1	33.9003	37.199	36.3994	35.8013	35.8003	39.9994	40.0994	33.9003	33.8994	36.3997	40.2003	38.599	40.5	38.2006	39.2003	39.3003	40.2	38.1006	40.6997	38.6997	37.5997
2009	700	41.8003	41	38.4993	41.0993	38.1	39.1997	40.1	38.3997	36.9003	36.999	39.0003	38.4997	38.0003	38.3007	36.5003	36	33	36.2997	36.1	34.8003	34.8007	41.7993	40.7007	40.2993	39.5997	41.4	43.5007	41.0003	42.9007	42.3003	41.6003	42.6007	43.2997	41.7	41.7007	41.0003	40.7003
2009	701	37.7	37.2997	35.6003	37.599	34.8997	35.1003	35.9003	34.7997	33.1003	33.4003	34.9	34.6	34.101	34.3997	33.101	32.9	30.001	33.1	32.6003	32.2	32.1994	37.399	36	38.8	37.8	39.1003	40.5003	37.3	38.8006	39.4003	37.7997	39.1997	39.4987	38.8997	37	37.7994	37.9003
2009	702	35.7993	35.3997	33.5993	35.5997	33.0993	33.4	33.999	33.199	31.7003	31.8997	33.1	32.8997	32.7003	32.9003	31.899	31.4007	29.0003	31.801	31.4997	31.0007	31	36.0007	34.6	39.001	36.9997	37.9003	39.8	36.001	37.3993	38.0993	36.0007	37.7	37.9993	37.0007	35.3993	35.7003	35.7
2009	703	32.7	32.3003	30.799	32.301	30.5997	31.3	31.701	30.5997	30.3003	30.2997	31.2003	31.0997	30.6003	31.0003	30.3003	30.1997	28.0006	30.4	29.7	29.9997	29.9997	32.7	31.801	34.9003	32.9994	33.6	35.7	32.901	33.6003	33.8997	32.801	33.8	33.8003	33.1	32.2994	32.4	32.2006
2009	704	31.1	30.4	29.499	30.5003	29.1997	30.6	30.8997	29.4	29.3997	29.5997	30.4	30.3997	29.899	30.4006	29.8	29.5003	27.3	29.7003	29.1994	29.3006	29.3003	31.299	30.7	32.0006	30.3994	30.9994	33.5	31.4997	32.0003	30.999	30.6006	30.9006	31.3	30.8994	31.0994	30.7	30.499
2009	705	33	32.3007	30.9993	32.4993	30.8	31.6003	32.0997	31	30.2	30.4003	31.3	31.3	31.1997	31.2993	30.7007	30.2	28.1003	30.3997	30.3993	29.9997	30	32.9	31.9003	35.3003	33.5997	34.2	36	32.899	33.9003	34.1003	32.6007	33.6003	34.1003	33.4	32.5003	32.701	32.4997
2009	706	34.7997	34.1997	33.0997	34.401	32.5997	32.101	32.7997	32.5997	30.699	30.7	31.9	31.7	32.8	31.6997	31.3997	30.1997	28.1003	30.4997	31.8997	29.8984	29.9003	34.5	33.0997	35.5003	34.4003	35.699	38.3003	34.4	36.0013	36.1	34.6	35.9003	36.7	35.5997	34	34.9003	34.8997
2009	707	35.9997	35.3997	33.6	35.3997	33.6	34.7007	35.1	33.9993	33.3003	33.7	34.5993	34.4	34.0007	34.4007	33.5003	33.4003	30.6003	33.5997	33.001	32.7	32.6993	35.6993	35.1997	31.1003	30.5997	33.0997	36.3997	34.6007	36.1997	34.8003	35.5997	35.7993	36.4003	34.4997	35.7997	35.0997	34.1
2009	708	36.3003	35.9	34.0006	35.701	34.3003	34.8997	35.5997	34.5994	33.1003	33.4003	34.4003	34.4997	34.7003	34.7997	33.9987	33.3	30.9997	33.5003	33.7997	32.901	32.9006	34.6006	34.4	30.7	30.6	33.1	34.1997	33.3013	34.901	34.9	35.999	35.999	36.099	34.4997	35.3006	35.099	33.9
2010	709	37.1997	36.5	34.4003	36.2997	35.099	36.399	37.0997	35.5997	34.4003	34.8	35.8994	36.1003	36.0006	36.3997	35.4003	34.7997	32.2	35.1	35	34.4997	34.4997	35.501	35.7	31.3997	30.9997	33.5997	34.7994	33.9994	35.7003	35.4003	36.5994	36.3997	37.4994	34.9	36.7006	35.6	34.3006
2010	710	39.3	38.7	36.8	38.4993	37.1996	38.9	39.0996	37.6996	37.5007	37.6004	38.5996	38.4993	38.1996	38.7	38.0004	37.3011	34.1996	37.7011	37.3	37.3989	37.3989	39.0996	39.3004	33.2011	32.7007	35.4004	38.8996	37.7986	39.3	37.3	38.7	38.3007	39.3993	37.0993	39.8	38.1004	36.7996
2010	711	40.0006	40	38.1	40.1	38.0003	38.2987	38.9006	38.0997	36.7006	36.8997	38.3997	38	37.7994	37.7003	36.401	36.1003	33.1	36.2994	36.1006	35.0006	35.0003	39.3997	39.1997	36.4013	36.0003	38.3003	40.101	38.1003	40.099	39.8	40.2003	40.5	40.7997	39.8003	39.9	40.1	39.1006
2010	712	41.9997	40.4997	38.1997	40.5003	37.6997	39.801	40.7003	37.9	37.4	37.7003	39.7003	39.2993	38.1993	38.9	36.9	36.7003	33.7993	37.0007	36.0993	35.5	35.5003	42	40.8003	38.9	38	40.1007	43.6993	41.2997	43	41.3	41.1	41.9003	42.6003	40.8003	41.599	40.4993	39.8997
2010	713	37.8003	36.7006	34.599	36.8997	34	35.3006	36.0003	34.2987	33.6997	33.7003	35.1997	34.8006	34.399	34.4994	33.4	32.9997	30.4003	33.1997	32.8997	32.401	32.4003	38.3006	36.7	38.901	37.7006	38.7997	42.1	38.4003	39.901	39.2006	37.4003	38.9997	39.801	38.3994	37.5	36.999	37.2013
2010	714	35.5007	35.0007	32.8997	35	32.5997	33.5003	34.2	32.8003	31.6003	32.0987	33.2007	33.1007	32.599	33.2003	31.9997	31.799	29.0997	32.1	31.399	31.2993	31.2993	35.1997	33.7993	38.601	36.4993	37.5013	38.6993	35.1997	36.5	37.6997	35.6003	37.3	36.7007	36.3	34.5003	35.1	34.9
2010	715	31.999	32.1	30.4994	32.0994	30.3006	30.4994	31	30.4003	29.1003	29.4997	30.2997	30.4006	30.4003	30.3997	30.0006	29.4994	27.0003	29.8003	29.6994	29.5003	29.5003	31.4003	30.6003	34.4	32.4997	33.2003	34.2006	31.4	32.2997	33.4994	32.499	33.4003	32.7003	32.8	31.2003	32.2	31.8997
2010	716	30.6997	30.6013	29.7997	30.8006	29.5006	30	30.4003	29.5997	28.5003	29.0006	29.8003	29.8994	29.6003	29.9	29.4	28.9994	26.7006	29.1994	28.9994	28.8997	28.8997	30.0994	29.6003	32.7006	30.9997	31.4006	31.8997	30.199	30.6003	31.3	30.8003	31.1	30.3997	31.3994	29.9994	31.1	31.0003
2010	717	32.8007	32.7997	31.6997	33.001	31.399	31.2003	31.801	31.5003	29.4	29.8	30.7997	30.9003	31.3	31.1003	30.599	29.7	27.2997	30.1	30.4997	29.7007	29.7	31.8003	31.1003	35.6	34	34.5993	34.5007	31.4987	32.8003	34.6	33.0997	34.001	33.5013	33.9	31.8	33.2003	33
2010	718	34.5	34.9994	33.3994	35.2	33	31.6	32.2003	33	30.6003	30.4003	31.4	31.099	32.5006	31.099	30.9994	29.901	27.9003	30.1006	31.501	29.4994	29.5	34.5	32.9	36.2997	34.8	36.3	38.4003	34.401	35.9	36.7997	35.5	36.9013	36.9	35.999	33.7006	35.3	35.1
2010	719	37.801	38.5003	36.8997	38.7003	36.7003	35.3003	36	36.9007	33.6997	33.7	35.101	34.9	36.2997	35.0007	34.4993	33.3003	30.6	33.5993	35.1997	32.7003	32.6997	36.901	36.1	35.1003	34.6997	37.0007	38.2007	35.8987	37.8003	38.3997	38.7997	39.0003	38.8993	38.2	37.0003	38.5997	37.7003
2010	720	36.7997	36.5997	34.7997	36.4997	35.2003	35.2006	36.0006	35.5003	33.2003	33.5003	34.5987	34.8006	35.3997	35.1	34.4006	33.4	31.0003	33.7	34.5	33.1003	33.1003	34.9006	34.7	31.0003	30.9003	33.4997	34.5006	33.401	35.2997	35.2994	36.7	36.5003	37.2	35	35.799	35.9003	34.6
2011	721	36.299	35.8	33.799	35.5	34.3997	35.4994	36.1994	34.8997	33.3003	33.9	34.9003	35.2	35.3	35.4997	34.6	33.9	31.0997	34.2003	34.2997	33.6003	33.601	34.0003	34.3003	29.1997	29	31.8994	32.7003	32.3997	34.1	33.9997	35.801	35.3	35.6	33.5997	35.3	34.9	33.3006
2011	722	38.5	38.9004	37.1	38.8	37.1996	37.6004	38.0007	37.5996	35.8	36.4007	37.3996	37.4007	37.8007	37.4	37.1996	36.1	32.5	36.4004	36.8986	36.1014	36.1004	37.3993	37.5996	33.8007	33.3993	36.0011	37.2	35.8996	37.7004	37.6993	39	38.6996	38.3	37.6004	38.1996	38.3996	37.2004
2011	723	41.0994	40.0013	37.9997	39.9997	37.9997	39.8997	40.401	38.1997	38.5	38.699	39.9997	39.5997	37.9003	38.9997	37.1997	37.799	34.8994	37.9	36.1003	36.2997	36.2997	41.201	41.0003	34.8997	34.7003	37.3994	41.8003	40.0997	41.7997	39.2997	40.2997	40.5003	41.3003	39.2	41.399	39.899	38.5994
2011	724	40.6003	40.0007	37.9997	39.9993	37.3997	38.0993	39.0997	37.4997	35.7987	36.1013	37.9997	37.5997	37.2	37.3993	35.7003	35.2007	32.2003	35.5	35.4007	34.1	34.1	40.0997	39.0003	38.4007	37.5993	39.6993	41.9	39.299	41.099	40.8013	40.3993	41.3007	41.3003	40.4	39.8003	40.2	39.6003
2011	725	37.6	37.099	34.901	37.1003	34.2997	35.1003	35.6994	34.4	33.4013	33.4997	35.0003	34.5997	34.199	34.299	33.2	32.9006	30.1013	33.1006	32.6003	32.2003	32.2	37.9006	36.2994	38.4003	37.199	38.4997	41.4003	37.8006	39.4	39.0997	37.6994	39.0994	39.9006	38.3006	37.2	37.2003	37.1003
2011	726	35.3003	34.9993	33.0003	35.1003	32.7007	32.9007	33.6	32.9	31.2003	31.4997	32.7003	32.6003	32.5007	32.6	31.5993	31.2993	28.701	31.4997	31.2	30.6997	30.7	34.9	33.4997	38.7003	36.6993	37.6007	38.9003	35	36.3	37.8	35.6003	37.3997	36.9	36.5997	34.2997	35.3003	35.1997
2011	727	33.4	33.4	31.7997	33.5	31.4997	31.7006	32.1994	31.6	30.1006	30.5	31.4997	31.4	31.2997	31.5006	30.9	30.4003	28.001	30.7	30.4006	30.4	30.4	32.799	31.9	35.9997	34.2003	34.7994	35.9994	32.7997	33.7997	35	33.799	34.9	34.3997	34.1997	32.6003	33.5	33.301
2011	728	31.6006	31.5003	30.3003	31.6006	30.2994	30.9	31.3	30.4	29.2997	29.6994	30.5997	30.699	30.3997	30.8	30.1	29.5997	27.3003	29.899	29.6994	29.5003	29.5003	31.0997	30.6994	32.9	31.3006	31.9	32.9994	31.0994	31.6994	31.9	31.6997	31.8997	31.4997	31.8994	31.2003	31.7003	31.3997
2011	729	32.8003	32.4997	30.9997	32.5	31.0013	31.8003	32.099	31.199	30.0997	30.3997	31.5003	31.5003	31.1983	31.5997	30.8003	30.3003	27.9007	30.6	30.5997	30.0997	30.1003	32.4997	31.7997	34.7	33	33.7	35.1007	32.2993	33.3997	33.8007	32.5997	33.4	33.599	33.1007	32.4003	32.4993	32.2003
2011	730	35.0003	34.4006	32.2	34.4	31.9997	33	33.6	32.1994	31.8	31.8003	32.9	32.6	32.1	32.4997	31.3997	31.399	29.301	31.5	30.8997	30.6997	30.6997	35.199	33.8997	35.6997	34.101	35.8997	38.4003	35.2003	36.3994	36.3994	34.9	36.2987	36.3994	35.6006	34.4	34.3994	34.0006
2011	731	35.6	35.0993	33.3993	35.1007	33.3003	34.3997	34.8993	33.6003	33.2003	33.4007	34.3	34.1997	33.6997	34.0997	33.1997	33.2	30.4993	33.4	32.7003	32.4997	32.4993	35.4	34.9	31.2	30.9007	33.3007	36.1	34.5	35.9993	34.7997	35.299	35.6003	36.2997	34.6003	35.4007	34.8	34.1007
2011	732	35.501	35.0994	33.2997	34.8003	33.7006	34.6003	35.1003	34.099	32.4997	33.0997	34.0003	34.2	34.4994	34.599	33.9997	33.1994	30.5003	33.4997	33.7994	32.9997	33.0006	33.6	33.7	28.5	28.4997	30.9997	32.7003	32.0994	33.7997	32.9994	35.0997	34.5997	35	32.5997	34.5997	33.9997	32.501
2012	733	36.4003	36.4997	34.2997	36.2003	35	35.3994	36.1	35.6006	33.2003	33.801	34.8003	34.9994	35.9	35.4003	34.9006	33.8006	31.0003	34.1006	34.8994	33.7003	33.701	34.0006	34.4003	29.7003	29.5	32.4	32.699	32.3	34.0997	34.5997	36.5	35.9	36.1006	34.1003	35.5	35.3	33.6003
2012	734	39.699	40.1003	38.0993	39.8997	38.401	38.2997	38.9003	38.6986	36.3003	36.6986	38.1007	38.0003	38.6997	38.0997	37.7	36.4	32.9003	36.7007	37.6	36.2007	36.2007	38.201	38.3997	34.4997	34.401	37.1	38.1997	36.7003	38.6003	38.9993	40.2003	39.8997	39.6	38.801	39.2003	39.5997	38.3993
2012	735	39.3	39.0994	37.2994	39.1	37.2003	37.9	38.5	37.4	36.1003	36.5003	37.8994	37.6006	37.2	37.4003	36.1003	35.9003	32.6997	36.0997	35.6994	35	35.0003	38.3006	38.4006	34.4994	34.3997	36.8003	38.3997	36.799	38.7003	38.4003	39.2	39.3003	39.0003	38.499	38.9003	39.1	38.001
2012	736	41.1993	40.7003	38.2997	40.6997	37.899	38.6003	39.4007	38.0993	36.4	36.5	38.5003	38	37.8003	37.7997	36.2007	35.4	32.6003	35.7003	35.899	34.3007	34.3003	41.3007	40.0003	38.9993	38.0003	40.1997	43.499	40.5007	42.4	41.5003	41.2007	42.0993	42.799	40.9	40.9003	40.6003	39.8
2012	737	37.601	37.699	35.899	37.9	35.1	34.6994	35.601	35.1003	32.4987	32.8006	34.5003	34.2	34.5	34.1003	33.0997	32.3003	29.2997	32.6	32.9003	31.7006	31.7	36.9994	35.5	39.8	38.5997	39.7003	40.2997	36.8	38.5	40	38.3003	39.7003	39.6003	39.3997	36.6003	38.1994	38.2997
2012	738	33.7993	33.6007	31.9007	33.8003	31.5003	31.8	32.4997	31.601	30.1997	30.4993	31.7007	31.5997	31.399	31.501	30.8	30.3007	27.7	30.5997	30.2993	30.1	30.101	33.4987	32.2997	37.7	35.5003	36.3013	36.8013	33.5997	34.6993	36.2997	34.2	35.7993	34.6997	35.0997	32.8	33.9	33.8
2012	739	31.3994	31.5	29.8997	31.5006	29.8003	30.0997	30.5003	29.8994	28.5003	29	29.801	29.9003	29.8997	29.9	29.5997	29.101	26.4006	29.4	29.2	29.2	29.2	30.4997	29.8987	33.9997	32.1003	32.7003	33.3006	30.4997	31.5	32.8994	31.8	32.7003	32.0006	32.1003	30.6003	31.5003	31.2
2012	740	29.5997	29.399	28.3994	29.5006	28.3003	29.5997	29.8003	28.4997	28.2	28.7006	29.3006	29.4003	28.8003	29.6	29.1003	28.799	26.4006	28.9994	28.4	28.8	28.7997	29.4994	29.2003	30.8	29.2	29.7006	31.1994	29.4994	30	29.7006	29.4	29.6	29.4994	29.8006	29.5	29.7006	29.2997
2012	741	31.7	31.3	30.0997	31.5003	29.9007	30.7007	31.1	30.0993	29.2007	29.4997	30.3997	30.4	30.2007	30.5	30	29.3993	27.0997	29.7003	29.6003	29.3007	29.3	31.3997	30.6993	33.9	32.3	32.9	34.0003	31.3	32.2	33.0003	31.5993	32.5003	32.2003	32.3	31.1993	31.6003	31.3997
2012	742	33.9003	33.6003	32.1003	33.8997	31.7	31.0003	31.7006	31.8006	30.0994	29.8997	30.9003	30.5994	31.5994	30.5003	30.2003	29.3997	27.4003	29.6003	30.6006	29	28.9997	33.8	32.3	35.401	34.2997	35.4	37.6997	33.8006	35.1997	35.7	34.1006	35.4987	35.4997	35.001	32.9997	34.0003	34.0003
2012	743	37.3997	37.3003	35.6997	37.3993	35.7007	35.2	35.9003	35.9997	33.5	33.6993	34.9	34.7997	36.0997	35.0997	34.6	33.3993	30.5003	33.6997	35.0993	32.7997	32.8003	36.001	35.4993	33.4003	33.099	35.5	37.1	35	36.7003	37.1	37.4013	37.8	37.4	36.8007	36.3003	37.2	36.2007
2012	744	36.2997	35.9994	33.8997	35.8006	34.2997	34.7003	35.3997	34.8	32.8003	33.2997	34.3003	34.4003	34.999	34.7	34.2003	33.0994	30.6003	33.4	34.1003	32.9	32.8994	34.5003	34.2994	30.2006	30	32.7	34.1	32.999	34.8006	34.7003	36.1	36	36.5	34.2003	35.4	35.0006	33.601
2013	745	36.3003	36.7	34.799	36.5994	35.1997	34.501	35.4	35.6997	32.2013	32.6	33.799	34	35.4	34.3997	34.0003	32.5997	29.8003	32.8997	34.5	32.4003	32.4003	33.5997	33.5997	31.8003	31.5	34.0003	33.0994	32.199	33.8006	35.8	36.801	36.7	36.0006	35.3013	34.8	36.1003	34.8
2013	746	39.4011	39.2007	37.4	39.1011	37.5993	38.9	39.5007	38.0004	36.5004	37.4007	38.5996	38.5993	38.2004	38.8	38.0007	37.2	33.5	37.6004	37.2	37.1004	37.0989	37.7996	38.2993	34.0996	33.9011	36.5007	37.3007	35.7	38.0996	38.1993	39.3011	39.0989	38.4996	38.1	39	38.8004	37.5993
2013	747	41.6003	41.0006	38.7	40.9997	38.6006	39.7997	40.4997	38.7997	38.6006	38.4003	40	39.3006	38.3997	38.9	37.2994	37.2994	34.6994	37.4	36.6003	35.9006	35.9	42.1997	41.6	36.4987	36.1997	38.8	43.5003	41.3003	43.0003	40.5997	41.4	41.6003	42.2013	40.3	42.1997	40.7997	39.5
2013	748	38.7007	38.4	35.7997	38.3	35.4997	36.1003	36.9	35.8	34.5	34.4003	36.099	35.6003	35.4003	35.1	33.9003	33.4	30.8003	33.6013	33.5993	32.3997	32.3993	39.1007	37.7007	37.3993	36.0003	38.0997	41.6	38.5997	40.3003	39.2993	39	39.899	40.199	38.6003	38.5997	38.2993	37.4003
2013	749	37.6	37.2	35.3006	37.4003	34.5997	35.6987	36.6003	34.6003	33.6	33.9997	35.5997	35.4003	34.0997	35.2003	33.8	33.5003	30.4994	33.8003	32.6997	32.6994	32.699	37.5994	36.1003	39.0006	37.7997	38.9994	40.6003	37.5994	38.9	39.4006	37.7997	39.1994	38.9	38.7994	36.8	37.6	37.4997
2013	750	34.5007	34.0997	32.3	34.2003	31.9	33.2003	33.7003	32.1003	31.6	31.7997	33.0007	32.801	31.9	32.8007	31.8997	31.4987	28.9003	31.801	31	31.2003	31.2007	35.2997	33.9993	37.6003	35.5987	36.4007	38.9	35.3	36.6	36.5997	34.6013	36.1997	36.2997	35.401	34.7	34.3	34.099
2013	751	32.4003	32.5003	31.1	32.6003	30.7997	30.5997	31.1006	30.9	29.2	29.5006	30.4003	30.3	30.6	30.4006	30.0003	29.401	26.9997	29.6987	29.8	29.4	29.4003	31.8994	30.999	35.1997	33.5	34.0003	35.3003	31.9006	33	34.2003	32.8997	34.0003	34.0003	33.4997	31.7	32.8006	32.7
2013	752	29.401	28.6997	28.0006	28.9006	27.7994	28.8	29.2	27.9994	27.0997	27.5997	28.4	28.4997	29	28.7994	28.5	27.6	25.1994	27.8997	28.5006	27.7003	27.7	28.6997	28.3003	30.1997	28.801	29.3	30.5997	28.7003	29.3	29.1997	28.801	29.1003	29.1003	29.401	28.8	29.2	29.0997
2013	753	31.6	31.1007	29.8013	31.1993	29.8	30.4997	30.9997	29.8997	29.001	29.2987	30.1993	30.3007	30.0007	30.3997	29.8997	29.3007	27	29.5	29.5003	29.2007	29.2	31.5003	30.6007	33.7003	31.9997	32.7	34.4003	31.3997	32.5007	32.6	31.4	32.1997	32.3003	32	31.2997	31.2997	31.1003
2013	754	33.6006	33.501	31.5997	33.5003	31.3997	31.4997	32.0997	31.6	30.4003	30.2994	31.2987	31.099	31.3997	31.0006	30.4994	29.8994	27.7997	30.0997	30.3994	29.4997	29.4997	33.8006	32.5	34.5	33.1	34.5003	37.2997	33.6997	35.0013	34.9997	33.9	34.9994	35.1994	34.2003	32.9997	33.5003	33.1006
2013	755	37.2997	37.3	35.4997	37.4003	35.501	35.4	36.1	35.8	33.7007	34	35.2	35.1003	35.7997	35.1997	34.5013	33.5997	30.9003	33.999	34.7	33.0003	33	36.4003	35.8007	33.4997	33.201	35.5	37.2997	35.4003	37.1	37	37.5003	37.8	37.4993	36.7993	36.5003	37.1003	36.1997
2013	756	36.2006	36.7006	34.3	36.4994	34.7997	34.4	35.1003	35.3994	32.7	32.9997	34.0003	34.001	35.5	34.3	34.2	32.7997	30.4	32.9994	34.6	32.5	32.4997	34.501	34.2003	29.7997	29.2	32.7997	34.2997	33.2	34.9003	35.2994	36.9006	36.7006	36.2006	34.2997	35.0997	35.6994	32.9003
2014	757	37.2003	36.9997	34.5997	36.6006	35.3997	36.2997	36.901	36.099	34.3	34.7003	35.7994	35.9003	36.4003	36.2	35.6	34.5997	31.9997	34.901	35.399	34.401	34.3994	35.2997	35.5994	29.9	29.299	32.6997	34.4003	33.7997	35.5	35.0006	36.9997	36.3994	37.1994	34.2997	36.6003	35.6994	33.8003
2014	758	37.8996	37.4	35.3993	37.1996	35.6989	37.3007	37.7996	36.2	35.5007	36	37.0989	36.9993	36.9004	37.1014	36.8014	35.8	32.3	36.0996	36.0004	35.8	35.8	36.7007	37.1	31.1	30.9993	33.7993	36.0996	34.9993	36.8	35.7	37.3996	36.8996	36.9	35.5	37.6993	36.6	35.1004
2014	759	40.701	40.5	38.799	40.6994	38.5006	38.401	39.2997	38.6003	36.7003	36.8	38.3997	37.8994	38.1994	37.799	36.7013	36	33	36.2003	36.4994	34.8006	34.7987	39.901	39.599	36.4994	36.4003	38.9	41	38.7	40.6997	40.4003	40.801	41.0006	41.1006	40.5	40.4006	40.7997	39.801
2014	760	39.8997	39.1997	36.999	39.3997	36.3997	37.3997	38.2997	36.4003	35.4993	35.5007	37.3003	36.9003	36	36.4007	35.1997	34.5993	31.8003	34.799	34.3003	33.5	33.5	40.3003	38.9007	38.6993	37.8003	39.6997	42.599	39.6993	41.5997	40.7007	39.8	40.9003	41.4007	40.1997	39.9	39.7	39.1
2014	761	37.0006	36.2997	34.4	36.6003	33.701	34.1	35.0003	33.8006	32.201	32.3994	33.9006	33.5997	33.5003	33.3997	32.5006	31.8	28.9003	32.0994	31.9997	31.2003	31.201	36.8	35.1997	38.3997	37.3997	38.5	40.2003	36.6997	38.3	38.801	36.9006	38.4994	38.7	38.2016	36.2	36.801	36.8997
2014	762	35.2	34.7007	32.6003	34.6987	32.3	32.7	33.4	32.6003	30.899	31.3003	32.499	32.3	32.501	32.2003	31.4997	31.0003	28.3997	31.2003	31.2997	30.5003	30.5	34.8007	33.2003	37.5997	35.7	36.8	38.9003	34.999	36.2003	37.198	35.3003	36.9	36.5993	35.9	33.9007	34.7997	34.501
2014	763	33.0006	32.8006	30.999	32.7997	30.8997	30.9	31.3997	31.0997	29.4	29.6997	30.7	30.6013	31.2003	30.5994	30.101	29.6006	27.2	29.8	30.2006	29.4997	29.4997	32.1997	31.3	34.5997	32.8	33.6	35.5003	32.3997	33.3	34.1	33.1994	34.1	33.8	33.2006	32.001	32.7	32.1
2014	764	30.0003	30.3	29.3997	30.401	29.1997	28.801	29.2994	29.3	27.5003	27.799	28.4997	28.6003	29.1994	28.7	28.7013	27.6997	25.4994	28.0003	28.801	27.9003	27.8987	29.201	28.7997	31.7997	30.1994	30.8	31.3	29.2	29.901	30.7	30.4003	30.6	29.9997	30.801	29.1987	30.6003	30.2997
2014	765	31.3	30.8997	29.5003	30.9007	29.4997	30.4	30.8003	29.5997	28.8997	29.2	30.0997	30.1	29.7003	30.1997	29.8007	29.0993	26.8003	29.4003	29.1997	29.1	29.1007	31.3993	30.601	33.1	31.3997	32.1003	34.3997	31.4	32.4003	32.1	31.0993	31.9003	32.001	31.4997	31.1007	30.901	30.5993
2014	766	34.5	33.9	32.1003	34	31.8997	32.5003	33.1003	32.0003	31.1994	31.3	32.3003	32.1003	32.0006	32.1006	31.4997	30.9006	28.7013	31.0994	31.0994	30.4003	30.4	34.6	33.2997	34.7	33.4987	34.9	37.8003	34.4	35.7003	35.5003	34.2994	35.499	35.6997	34.6	33.9003	34	33.4994
2014	767	36.601	36.6003	34.6	36.6007	34.7007	34.1007	34.8	34.9993	32.799	32.8003	33.8997	33.7003	34.9003	33.7	33.4997	32.3	29.7993	32.6007	33.9003	31.8003	31.8007	35.901	35.1993	32.5	32.1993	34.6003	37.2003	34.8997	36.8	36.2007	36.7993	37.1003	37.3013	35.7997	35.8997	36.2993	35.1997
2014	768	36.701	36.2	33.8987	35.8997	34.3994	35.3	36.0003	34.9006	33.499	33.8994	34.899	35.0003	35.2	35.3006	34.5006	33.8	31.3003	33.9987	34.1997	33.399	33.3994	34.8997	34.8003	29	28.8	31.6	33.8997	33.6	35.3006	33.701	36.4	35.5997	36	33.1997	35.6997	35.1	32.7
2015	769	35.5997	35.3006	33.2003	35.1003	33.9003	34.901	35.5997	34.5	32.7	33.2994	34.4003	34.601	34.7003	34.9003	34.1997	33.2997	30.501	33.6013	33.7997	33.0997	33.099	33.3006	33.7006	29.0006	28.7003	31.5006	31.9	31.7	33.2994	33.4994	35.2997	34.7997	34.5013	33.1	34.7003	34.2003	32.6994
2015	770	40.6996	40.5	38.6	40.3986	38.7993	38.9993	39.9	39.0996	36.1	37.1993	38.6	38.6	39.2	38.9	38.1	36.9996	33.0996	37.4	37.9004	36.9004	36.8996	37.6993	38.2	35.0996	35.0004	37.8993	38.7993	35.6004	38.2007	39.9993	40.5996	40.5996	39.8986	39.4993	39.1	40.1	39.0004
2015	771	40.6997	40.501	38.7003	40.6	38.4006	39.4003	40.1003	38.6	36.8997	37.8	39.3	39.1	38.2	38.801	37.2997	37.0987	33.7003	37.3	36.4997	35.7997	35.8	39.4994	39.2987	36.4003	36.3	38.6997	39.7997	38.3003	39.9994	40.3006	40.7006	40.9006	40.301	40.2997	40.0003	40.7	39.7
2015	772	39.601	39	36.5003	39.0007	36.1	37.3997	38.2993	36.3013	35.3	35.6997	37.4003	36.9993	36.0997	36.6007	34.9	34.8997	31.9007	35.099	34.1003	33.7007	33.7003	39.3	38.2003	37.3987	36.5003	38.5007	41.1003	38.6	40.3003	39.699	39.4007	40.0997	40	39.4013	38.9	38.9	38.1
2015	773	37.2003	35.9997	33.4994	35.9	33.2003	35.5006	35.9006	33.4013	34.7994	34.0994	35.5003	34.9006	33.5006	34.5003	33.1003	33.3003	31.1003	33.4994	31.9994	32.4997	32.4997	39.1	37.6	36.8003	35.5	37	42.2006	39.0987	40.4003	37.7	36.7003	37.8994	39.1994	36.7997	38.3013	35.8003	35.3997
2015	774	35.2007	34.8	32.8007	34.8997	32.4007	32.7	33.401	32.6007	31.0003	31.2997	32.3993	32.3	32.3997	32.1	31.2003	30.8997	28.3997	31.1997	31.099	30.5003	30.4997	34.901	33.3007	38.5997	36.5	37.4	39.2	35.1993	36.5	37.6	35.4	37.099	36.8993	36.3003	34.1997	35.1007	34.8
2015	775	33.599	33.7	32.201	33.9	31.9	31.9997	32.4997	32	30.801	30.9006	31.8	31.8	31.6	31.8003	31.2006	30.8	28.4997	31.1	30.6994	30.8003	30.8006	32.9994	32.2994	36.3994	34.5997	35.2003	35.8997	32.999	34.0003	35.4003	34.2	35.2003	34.4997	34.6003	32.8987	33.9003	33.6994
2015	776	31.7994	31.5997	30.7997	31.8003	30.6997	30.8	31.2	30.8	29.099	29.4003	30.3994	30.5013	30.8003	30.7003	30.1	29.4006	26.9997	29.6994	30.1	29.4003	29.4003	30.9994	30.5997	33.1003	31.6006	32.0997	32.7	30.8003	31.5	32.0997	31.6994	31.9003	31.4994	32.2003	31.1006	31.9997	31.901
2015	777	33.7007	33.1003	31.6993	33.2007	31.6003	32.9	33.2	31.8	29.1	31.2007	32.7	32.701	32.2	32.7003	31.9993	30.9003	27.1003	31.8003	31.5	30.8993	30.8993	33.299	32.9	35.2	33.5997	34.3	36.3	31.6003	34.4997	34.301	33.2997	34.0997	34.0003	33.6003	33.3993	33.1003	32.8
2015	778	35.7	34.9003	33.1997	34.9994	32.8997	34.0006	34.4997	33.0006	32.9006	32.6003	33.7997	33.4997	32.9997	33.499	32.5006	32.099	30.001	32.4006	32	31.6006	31.5997	36.6997	35.5997	36	34.8006	36.2006	39.6997	36.5	37.8003	36.701	35.2997	36.5994	37.2997	36	36.2	35.1	34.9003
2015	779	37.1003	36.6993	34.9997	36.7003	34.7993	35.5997	36.301	35.1003	33.4997	34.199	35.3007	35.3	35.3	35.5	34.5003	34.0007	30.8997	34.3	34.1993	33.3993	33.3997	35.8003	35.5003	32.7	32.501	34.8993	36.0987	34.5007	36.2997	36.3993	36.7993	36.9993	37.0007	36.2007	36.2003	36.6	35.6997
2015	780	34.1003	33.8003	31.5997	33.4994	32.3	33.7997	34.3006	32.8	30.2997	32.3	33.1003	33.6003	33.3	34.0003	33.5	32.6	29.0003	32.8994	32.7006	32.6006	32.6	31.3006	31.4997	27.4994	27.2997	30.001	30.3994	29.6006	31.4006	32.1006	33.6987	33.501	33.2987	31.501	32.5	32.4994	31.0006

## Sheet: Min_Temperature
Monthly min temperature extracted from Climate Research Uninit (CRU) dataset for the Chari-Logone River Basin
Year	Month	C1000	C1010	C1040	C1070	C1080	C1110	C1120	C1140	C1150	C1160	C1170	C1180	C1220	C1230	C1260	C1280	C1300	C1330	C1340	C1400	C1410	C1450	C1460	C720	C740	C750	C760	C770	C780	C790	C820	C840	C870	C900	C950	C970	C980
1951	1	16.7006	15.101	13.4994	14.5	14.9006	17.0006	17.5006	16.0997	15.1997	16.4003	16.4997	16.8994	17.901	17.5	17.6	16.699	14.2003	16.7006	17.7013	17.201	17.2003	15.7	15.4003	8.80032	8.69968	11.101	12.8997	15.3997	14.9997	12.6997	14.7003	14.0997	15.3003	12.1006	15.4997	13.299	11.999
1951	2	17.8	15.8	14.1996	15.1004	15.5004	18.5989	18.8011	16.6	18	18.4004	18.5	18.4993	18.6996	18.8	18.5007	18.2993	15.9	18.2996	18.3996	17.8996	17.8986	18.2004	18.5011	8.70071	8.70036	11.1996	16.0993	17.6	17.5996	12.9	15.4	14.5	16.5004	12.5004	18	14	12.5993
1951	3	21.9994	19.8997	18.4003	19.1994	19.0994	22.4013	22.8003	19.8	20.6997	21.6994	22.2994	22.3997	21.6997	22.3	21.501	21.5997	18.4003	21.7	20.8	21.1003	21.0997	22.2003	22.1003	14.001	13.9006	16.2997	20.499	21.8	21.8003	18.0003	19.7994	19.3997	21.0006	17.601	21.8	18.6997	17.7016
1951	4	24.1987	23.0003	20.6	22.4	21.4993	24.1003	24.2993	22.3003	23.0983	23.5003	24.0997	24.0007	23.1997	23.8007	23.0993	23.3	20.5	23.3993	22.4003	22.799	22.8	24.7993	24.6003	15.4	15	18.3003	23.1997	23.9987	24.6	20.4997	23.1	22.3997	23.5007	19.8003	24.4	21.2	19.4
1951	5	23.8987	23.0997	20.9003	22.6997	21.1994	23.4	23.8	21.5003	21.8	22.3003	23.2997	23.0994	21.8	23.0003	22.0003	22.1003	19.1994	22.1994	20.7994	21.6	21.6	24.9	23.9	20.0997	19.5006	21.4	25.2997	24.4997	25.5003	22.5997	23.3994	23.7006	24.7006	22.0003	24.5994	22.1003	21.4006
1951	6	22.4993	21.8	19.6997	21.3997	20.1997	22.1007	22.4997	20.6997	20.5003	21.0007	21.8007	21.9003	21.1	21.9	21.1993	20.9993	18.4	21.1997	20.3	20.6993	20.6993	22.5	21.7	20.8007	19.7	21.1007	23.4997	22.1993	23.0997	21.8003	21.7993	22.2997	22.5003	20.8997	22.2003	20.6993	20.0003
1951	7	21.5	20.8003	18.8997	20.5003	19.4	21.3003	21.5997	19.9003	20.3994	20.6	21.2997	21.2006	20.5003	21.0994	20.5	20.4997	18.0994	20.6003	19.6997	20.0997	20.0997	22.0994	21.6997	20.5003	19.2997	20.4	23	21.6003	22.3994	20.8997	20.9	21.0994	21.4	20.1	22.001	20	19.4006
1951	8	20.4003	19.9	18.7	19.8	19.1003	20.8	20.9994	19.3997	19.9	20.0994	20.6987	20.6003	19.9	20.7003	20	20	17.7	20.2003	19.0994	19.8003	19.8013	21.2	21.1	19.4994	18.4006	19.399	21.9013	20.8997	21.4003	19.6003	19.7997	19.8003	20.1003	19.5003	21.1994	19.6003	19.0997
1951	9	21.3007	20.5997	18.7983	20.3003	19.399	21.3997	21.6007	19.8997	20.7007	20.5007	21.2003	21.0997	20.3993	21.1	20.4	20.3003	18.1	20.4007	19.6	19.9997	20.0003	21.9003	21.9003	18.5997	17.6007	18.8993	22.2007	21.0003	22.0997	19.5003	20.5	20.1997	21.0007	19.1997	22.199	19.5993	18.6997
1951	10	21.0003	20.1994	18.1997	19.6994	18.7	21.3	21.5	19.199	20.1	20.5	21.1997	21.1	19.9	21.0003	20.1003	20.2	17.7003	20.3003	19.1003	19.8006	19.8	21.4994	21.499	17.4	16.5997	18.1003	21.1	20.6997	21.6	19.0997	20.2997	20.0003	20.5	18.6006	21.6003	19.0013	18.201
1951	11	16.8	15.7	13.5997	14.9007	14.7003	17.8	17.9	15.3993	16.5003	17.1997	17.5	17.6993	16.4993	17.8997	17.4997	17.4	14.9	17.4993	16.3003	17.4997	17.4993	17.0013	16.9997	12.2003	11.7	13.3993	15.8983	16.5003	16.7007	14.5993	15.5993	15.5	16.4997	13.5003	17.0003	13.7997	13.0003
1951	12	12.8	12.1	10.0997	11.3997	11.599	14.5003	14.4006	12.6994	13.5997	14.2994	14.1006	14.3994	13.7006	14.8997	15	14.6	12.5997	14.5006	13.7006	15.2006	15.199	13.5997	13.4	6.7	6.4	8.39871	11.1997	13.4003	12.799	9.79968	11.5997	11.0006	12.3997	8.79968	13.1997	9.8	8.59935
1952	13	16.8003	16.1997	14.3997	15.6003	16.0003	17.7	18	17.001	15.9006	17.099	17.3006	17.6997	17.801	18.1987	18.3997	17.4994	14.8006	17.5997	17.9	18.1003	18.0994	16.4003	16.1997	9.60065	9.39935	11.899	13.6994	16.1997	15.8	13.6994	15.8	15.1013	15.9997	12.899	16.4003	14.3	12.8
1952	14	18.1	17.7	16.0993	17.2003	17.1997	19.3	19.1007	18.0003	17.9997	18.6993	19	19	18.499	19.2997	19.0003	18.5997	16	18.6997	18.2997	18.4007	18.4	18.5993	19	11.8007	11.7	14.101	16.0997	17.8	18.1007	15.5993	17.3	16.7007	17.8	15.099	18.9993	16.201	14.9007
1952	15	22.799	21.6	19.1997	20.8994	20.1997	23.1016	23.3006	20.9994	22.2	22.5003	23.0003	23.0003	22.1997	22.901	22.0997	22.3006	19.4003	22.4	21.2994	21.8006	21.8006	22.9	23.2	15	14.8997	17.5003	20	22.1	22.2006	19.3003	21.4	20.8997	21.8984	18.6997	22.999	19.8	18.5006
1952	16	24.2007	22.9997	20.8007	22.4997	21.5007	24.2997	24.5	22.0997	23.6003	23.6003	24.3003	24.1993	22.9003	24	23	23.1993	20.6997	23.2997	21.9003	22.6	22.6	25.7	25.3	17.4003	17.1	19.4997	24.5003	25.0993	25.701	21.3987	23.1	23.001	24.6	20.6003	25.3	21.6003	20.2003
1952	17	24.3003	23.2997	21.1006	22.8997	21.2997	23.8	24.0997	21.7013	22.6003	22.7006	23.7006	23.5006	21.8994	23.1997	22.1987	22.4006	19.8	22.4997	20.801	21.8	21.8	25.5006	24.601	20.8997	20.2	22.0003	25.7	25.0997	26.1003	23.1997	23.6997	24.1997	25.1997	22.3997	25.2003	22.3994	21.701
1952	18	22.0993	21.3993	19.6003	21.0997	19.9003	21.7997	22.2	20.2997	20.3003	20.7007	21.5	21.6	20.699	21.599	20.9013	20.5993	18.1003	20.9003	19.8003	20.3997	20.3997	22.7997	21.8993	21.1	19.8997	21.2	23.8003	22.3997	23.4007	21.8	21.601	22.2	22.6003	20.8	22.2997	20.6	20.1
1952	19	21.5	20.2003	18.7997	20	19.0987	21.2	21.501	19.5003	19.4997	20.3006	20.999	21.1	20.5994	20.9997	20.3006	20.3	17.4997	20.4006	19.7006	19.9	19.8997	21.4997	21	20.0997	19.0997	20.1003	22.5994	21.1013	21.8997	20.5006	20.3	20.5997	21.2006	19.8997	21.5003	19.7994	19.3
1952	20	19.899	19.4997	18.1997	19.4003	18.6997	19.6994	19.7997	19.1003	19.8	19.2006	19.6	19.3997	19.5003	19.501	18.8997	19.0003	17.2003	19.1	18.7003	18.7994	18.7994	20.8006	20.7	18.4994	17.6	18.7003	21.4	20.3997	20.9	18.9	19.1997	18.999	19.4	18.8006	20.6997	19.0997	18.4994
1952	21	21.5997	20.8003	19.0003	20.3997	19.6007	21.2997	21.6	20.1	20.4997	20.6003	21.1997	21.0997	20.6997	20.9993	20.2003	20.3	18	20.4003	19.8003	19.9007	19.9003	21.9997	22.1003	18.1993	17.1997	18.5993	22.0997	21.1993	22.199	19.3993	20.7997	20.3	21.0007	19.1007	22.4003	19.6997	18.5997
1952	22	20.301	19.4997	17.4	18.8994	18.0994	21.4	21.4003	18.5994	20.1	20.5997	21.2003	21.2	19.5	21.1006	20.3	20.4	17.7	20.5	18.8003	20.0994	20.1	21.1997	21.4003	16.0003	15.1997	16.9006	20.3003	20.2997	21	18.0006	19.4006	19.0003	19.7	17.5994	21.4003	18.1006	17.1997
1952	23	17.9007	16.5003	14.501	15.7997	15.5	18	18.4993	16.3	16.3	17.4007	17.7003	18	17.7	18.2	17.7003	17.6007	14.7003	17.6	17.2	17.6997	17.7	16.9	16.799	12.7997	12.3997	14.2	15.9003	16.5	16.5997	15.3997	16.5	16.4	16.9003	14.3997	16.7997	14.599	13.9003
1952	24	16.3994	16.1006	14.6003	15.7006	15.6003	16.2006	16.801	16.4006	14.7003	15.1997	15.6003	15.9994	16.4997	16.6	16.5006	15.3997	13.5006	15.4	16.0997	15.7997	15.8	15.5997	15.2006	12.8	12.499	14.2006	13.7	15.2994	15.2	15.1994	15.9006	15.9003	16.4	14.5	15.499	14.8003	14.1997
1953	25	16.4997	16.1003	14.6	15.7003	15.9003	17.4	17.599	16.8	15.0997	16.7003	16.9	17.3	17.3	17.8997	18.0006	17.0003	14.2997	17.1003	17.3003	17.6	17.5994	15.6006	15.4994	11.0003	10.799	13	12.801	15.3	14.8994	14.2994	15.7987	15.3994	15.7994	13.701	15.501	14.6003	13.5997
1953	26	18.8004	18.2004	16.5996	17.6996	17.7	19.2	19.4	18.5996	17.9	18.7004	19	19.0993	19	19.3011	18.7996	18.6004	16.2004	18.6004	18.5996	18.1	18.1	18.8	18.7996	12.6	12.5007	14.8	17.0993	18.5	18.4007	16.2996	17.8996	17.4004	18.1	15.8	18.5	16.7	15.6004
1953	27	22.3	20.9006	18.7997	20.3006	19.6997	22.8994	23.0003	20.399	23.2	22.4994	23	22.8003	21.5994	22.7006	21.9	22.0997	19.9994	22.2003	20.8	21.5997	21.599	24.1003	24.0997	14.8003	14.6997	17.2	22.2	23.7003	23.5003	18.9994	20.8006	20.4	22.1	18.4	23.6006	19.3997	18.2003
1953	28	23.6003	22.7	20.3997	22.2003	21.3003	23.6997	23.7997	21.9	21.6	22.7997	23.4	23.4993	22.5997	23.6007	22.8007	22.7	19.4	22.8993	21.7	22.3003	22.3	23.7007	23.4	16.7	16.4007	18.9	21.9003	22.7	23.6997	20.801	22.7007	22.3	23.3997	20.1003	23.7	21.2003	19.8013
1953	29	24.4	23.5	21.2994	23.1003	21.5994	23.3997	23.7003	22.0006	22.4	22.2997	23.2997	23.0003	22.2994	22.9003	22.0006	21.9003	19.3997	22.0987	21.199	21.6006	21.6	25.0997	24.4003	20.5997	20	21.8	25.0003	24.2994	25.7	23.1003	23.7994	24.0003	25.1003	22.3997	24.9994	22.4994	21.8003
1953	30	22.4	21.5993	19.7	21.3003	20.199	21.8	22.1003	20.7003	20.6	20.7997	21.6003	21.5003	21.0993	21.5997	20.8997	20.5997	18.2003	20.8997	20.2003	20.5003	20.5	23.0997	22.5	20.5993	19.401	20.9003	23.5997	22.4007	23.6003	21.5997	21.8003	21.999	22.6997	20.7007	23	20.5997	19.9007
1953	31	20.5997	20.0994	18.4003	19.801	19.001	20.5	20.7006	19.499	19.4994	19.7987	20.4006	20.4006	20.0003	20.2997	19.9	19.8	17.3006	19.9997	19.3997	19.6997	19.6994	20.8997	20.6997	19.4997	18.4	19.5	21.5	20.201	21.1	19.9	20	20.1	20.2987	19.2	20.9	19.3	18.5997
1953	32	20.4	19.8994	18.4997	19.7	19.0006	20.199	20.5003	19.4997	19.6006	19.6	20.1006	20.0003	19.9003	20.1	19.5	19.3994	17.3006	19.5987	18.9997	19.2003	19.2	20.9003	20.7003	19.1	18	19.0997	21.4013	20.5003	21.001	19.3997	19.7003	19.5994	19.7997	19.1013	20.8	19.4003	18.6997
1953	33	21.6997	21.0997	19.2997	20.6993	19.9997	21.899	22.2003	20.5007	20.2007	20.9007	21.701	21.7007	21	21.8007	21.0003	20.8	18.0003	20.9997	20.1997	20.3997	20.3997	21.5997	21.5003	18.2	17.3	18.7	21.7997	20.7993	21.7993	19.6	21	20.4003	20.8	19.3003	21.899	20.0013	18.9
1953	34	19.6	18.8003	16.8003	18.2	17.4	21.0006	21.0997	17.8997	18.9994	20.3	20.899	21.001	18.7994	20.8997	20.0994	20.2003	17.1	20.2994	18.2994	19.8003	19.7997	20.1	20.2	15.1	14.5003	16.0997	19.3	19.2997	19.9	17.199	18.8006	18.3	18.6997	16.8997	20.1997	17.4994	16.5006
1953	35	16.9	15.7	13.7	15	14.7997	17.6997	17.9003	15.5003	16.1997	17.0997	17.4007	17.6	16.7003	17.8	17.4	17.2997	14.799	17.3003	16.3997	17.399	17.399	16.9	16.7003	12	11.5983	13.3993	16.0003	16.5007	16.5997	14.5997	15.7003	15.5997	16.3997	13.499	16.6003	13.8	13.0993
1953	36	13.4997	12.5994	10.7006	11.9006	12.1994	14.6997	14.8013	13.3003	13.801	14.6003	14.3003	14.6997	14.4994	15.201	15.3987	15.001	12.8987	14.8997	14.4997	15.6	15.6003	13.8997	13.7006	7.29935	6.89968	8.99935	11.6997	13.7	13.1994	10.4006	12.1	11.5997	13.0006	9.49903	13.5997	10.5	9.4
1954	37	16.4997	16.1997	13.0006	15.699	14.9006	16.5997	17.1006	16.5997	15.4994	16.1006	16.201	16.5997	17.4997	17.1006	17.2984	16.4006	14.3997	16.5013	17.2997	16.9994	16.9997	15.1987	14.9997	9.69935	8.9	11.7997	12.4997	14.8994	14.5997	13.8003	15.8	15.1994	14.7	12.1994	14.9	12.9003	11.5997
1954	38	19.1007	18.4996	16.9996	18.1007	17.9996	19.3993	19.6989	18.8007	17.9996	18.8	19.2996	19.3	19.1	19.3993	18.7993	18.6004	16.2996	18.5993	18.7004	18.0007	18.0011	19.1004	18.8996	13.3996	13.3004	15.4989	17.4996	19.0004	18.6	16.8996	18.2004	18.0007	18.6	16.3989	18.6004	17.2011	16.0996
1954	39	20.7	19.5	17.6003	18.9006	18.3006	21.9997	22.0994	18.901	20.801	21.6003	22.1003	22.2	20.0003	22.0006	21.2003	21.501	18.5006	21.6003	19.4003	20.9984	21	21.7997	21.6	14.4003	14.201	16.4003	19.9006	21.6	21.2	17.9997	19.4006	19.2	20.1994	17.3994	21.0994	18.101	17.3003
1954	40	23.5003	22.3003	19.9997	21.7997	20.699	23.501	23.7003	21.2993	21.5987	22.6003	23.4003	23.4003	21.9997	23.1993	22.2993	22.4003	19.2997	22.4993	21.1	21.9	21.901	24.299	23.6007	17.1003	16.7003	19.1007	23.6997	23.9	24.4	20.8	22.4	22.3	23.6007	19.9997	23.701	20.7997	19.6007
1954	41	23.0997	22.3	20.1997	21.9006	20.4	23.0003	23.2003	20.7006	21.501	21.7994	22.7994	22.7003	21.0003	22.5997	21.6003	21.7003	18.9	21.8	20.0994	21.2	21.2006	24.1	23.2997	19.5	18.7997	20.6997	24	23.6	24.499	21.9006	22.4997	22.799	23.5987	21.3003	23.799	21.4006	20.7003
1954	42	22.4997	21.7003	19.8003	21.399	20.1993	21.6987	22.1993	20.6993	20.101	20.601	21.4	21.5003	21.1997	21.5003	20.8003	20.6	18.0003	20.8	20.3003	20.3987	20.3993	22.2	21.4007	20.7003	19.5997	21.0003	22.9007	21.7	22.7	21.7	21.7997	22.1993	22.2993	20.8	21.901	20.699	19.999
1954	43	21.3	20.5	18.799	20.3	19.3003	20.6013	20.9997	19.8	19.5994	19.9006	20.5003	20.4997	20.3997	20.399	19.8997	19.7997	17.3997	19.999	19.6	19.6	19.6006	21.2003	20.9003	19.5003	18.3	19.5997	21.9994	20.6994	21.4997	20.1994	20.5006	20.5006	20.7997	19.6016	21.1997	19.7003	18.8997
1954	44	20.5006	19.8994	18.4994	19.5997	19.0006	20.4994	20.7003	19.6	20.2997	19.901	20.5003	20.2997	20.1994	20.3994	19.8	19.8003	17.7	19.9	19.4	19.6	19.5997	21.2	21.401	18.2006	17.1997	18.401	21.1003	20.5006	21.1994	18.8003	19.7003	19.2003	19.6994	18.7003	21.4997	19.1997	18.2994
1954	45	21.6003	20.6997	18.9007	20.2013	19.5	21.2993	21.7007	20.0003	19.9003	20.4003	21.099	21.1	20.7	21	20.2003	20.1997	17.7993	20.301	19.7	19.7	19.7007	21.501	21.2997	17.7993	16.8993	18.4007	21.9	20.8003	21.7997	19.1993	20.5997	20.1003	20.6	18.8997	21.5003	19.6003	18.601
1954	46	20.3994	19.3997	17.4	18.9003	18	20.9994	21.1003	18.5	19.6	20.2	20.8	20.7994	19.4997	20.7997	19.9997	19.9997	17.2003	20.1003	18.8	19.6003	19.6	20.899	20.9	15.4997	14.8997	16.6997	20.0994	19.9997	20.8003	17.8	19.4006	18.9003	19.5987	17.5006	20.9997	18.1	17.099
1954	47	17.9003	16.7003	14.699	15.9997	15.6	18.7	18.8	16.301	17.8993	18.0997	18.4	18.599	17.2997	18.7003	18.2	18.0993	16	18.1	17	18.099	18.0997	18.8	18.6	13.9993	13.3993	15.0007	18.1003	18.5003	18.6003	16.101	16.6997	16.9007	18.0993	14.901	18.5997	14.9003	14.3993
1954	48	15.8	14.4003	12.4	13.7994	13.7994	15.8997	16.4	14.9006	14.4997	15.2994	15.4	15.7	16.2	16.2003	16.0997	15.5003	13.4997	15.4997	15.8006	15.9	15.9	15.4003	14.9997	9.39903	9.10097	11.2003	13.6003	15.1003	14.8994	12.6997	14.2003	13.8	15.0997	11.801	14.9997	12.5	11.4997
1955	49	17.2	16.4	14.799	16	16.3003	16.2997	17	17.3	14.9003	15.6997	15.9003	16.1994	17.9997	16.7997	17.0997	16.001	13.7997	15.999	17.7003	16.4997	16.5	15.5997	15.3	9.99935	9.99935	12.4994	13.2006	15.3	15	14.2003	15.9997	15.401	15.9	13.601	15.3003	14.7994	13.4003
1955	50	18.2	17.5996	15.4007	16.9004	16.8	18.8007	18.8996	17.9007	17.7	18.4993	18.6993	18.6993	18.7004	19.0004	18.6	18.5	15.8996	18.4004	18.4011	18.1004	18.0993	18.1993	18.4	11.1	10.9996	13.4004	16	17.6993	17.6004	15.1004	17.2	16.4004	17.2004	14.4004	18	15.5011	14.1996
1955	51	20.8006	19.801	17.901	19.199	18.6	21.7	21.6997	19.2	20.4003	21.1	21.599	21.6	20.1	21.4994	20.8	20.901	18.0997	20.9997	19.3994	20.4997	20.499	21.8997	21.8003	15.2006	15	17.0997	20.1003	21.6003	21.401	18.5006	19.7994	19.6006	20.6	17.9997	21.4003	18.5006	17.7003
1955	52	23.2003	22.2003	20.0003	21.8	20.6	22.7007	22.9003	21.2003	21.7003	21.8003	22.5993	22.5	21.6003	22.3	21.401	21.5007	18.8997	21.6	20.6	20.899	20.9	24.101	23.5	18.0007	17.5	19.7007	23.2	23.5997	24.2	21.2003	22.301	22.4	23.6	20.5	23.6993	21.0007	20.0003
1955	53	24.0003	22.9	20.5987	22.601	20.899	23.0006	23.3997	21.399	21.8003	21.799	22.7994	22.6006	21.701	22.3994	21.3994	21.5006	18.9994	21.6003	20.4997	21.0003	21	24.7006	23.8	20.2	19.6003	21.4006	24.5994	24.1	25.1994	22.6006	23.3003	23.6	24.6006	21.8997	24.401	21.8997	21.1987
1955	54	22.2993	21.6003	19.5003	21.201	19.8997	21.8003	22.099	20.4003	20.7003	20.6993	21.6	21.4007	20.7993	21.4997	20.6997	20.4993	18.2	20.6997	19.9	20.2997	20.3003	23.4003	22.7	20.5	19.3003	20.6993	23.8003	22.7	23.7993	21.4	21.6997	22.101	22.8007	20.4997	23.3007	20.5007	19.6007
1955	55	20.7997	20.1	18.4994	19.9006	18.901	20.501	20.8003	19.2994	19.6	19.8	20.3997	20.4003	19.8006	20.401	19.7003	19.5997	17.4003	19.8003	19	19.3	19.2997	21.3	20.8997	19.9006	18.7003	19.9003	22.1994	20.7997	21.7003	20.2006	20.201	20.4006	20.7003	19.599	21.2	19.4994	18.8994
1955	56	20.3997	19.699	18.299	19.5	18.6997	20.5016	20.7997	19.1	19.6994	19.8006	20.4997	20.401	19.7997	20.4003	19.6006	19.5994	17.5006	19.8	18.9003	19.3	19.3	20.9994	20.7997	18.7003	17.6006	18.801	21.5003	20.599	21.101	19.1006	19.4997	19.3994	19.7	18.9	20.9003	19.2003	18.5006
1955	57	21.899	21.0993	19.2007	20.7003	19.899	21.3007	21.7007	20.301	20.8003	20.399	21.1993	21	20.8	20.8997	20.1	20.1007	18.1	20.2007	19.8	19.7003	19.7003	22.3	22.2007	18.5003	17.5	18.9997	22.6	21.4007	22.5993	19.8	21.001	20.7	21.3993	19.3997	22.4997	20.0003	19
1955	58	20.5997	20.0003	18.099	19.5997	18.6003	21.1006	21.3	19.0997	20.0997	20.2997	21	20.9	19.5997	20.9	19.9994	20.0994	17.5006	20.2	18.8997	19.6997	19.701	21.4006	21.5003	16.9006	16.2	17.8006	20.6994	20.5	21.3994	18.8013	19.9997	19.5997	20.2997	18.399	21.7	18.9	17.9994
1955	59	17.5003	16.1997	14.1003	15.4007	15.0997	18.4003	18.5003	15.9003	17.4	17.799	18.0993	18.2997	17.2003	18.4	18	17.9997	15.6007	18	16.9007	17.9997	17.999	17.8997	17.8993	12.5013	12	13.9003	16.5997	17.3	17.5993	15.1	16.1987	16.1	17.2	14.0003	17.7997	14.201	13.5
1955	60	14.8006	14.1	11.9994	13.5003	13.401	15.5994	15.7997	14.4997	14.7006	15.001	15.1	15.2997	15.2003	15.9003	15.8	15.1	13.3997	15.0997	14.8994	15.5	15.4994	15.4	15.1003	9.30065	8.99935	11.1	13.5003	15.1	14.9	12.3994	13.7994	13.4997	14.9006	11.5	15.1003	12.1006	11.1
1956	61	14.0003	13.2	11.5	12.501	12.9994	15.3006	15.3003	13.9997	14.3	14.9997	15.0997	15.3003	15	15.8006	16.0006	15.2003	13.3006	15.2013	15.1994	15.7003	15.7003	14.8003	14.6003	6.79935	6.69968	9.10032	12.0997	14.5003	13.9997	10.7003	12.7994	12.2003	13.4997	10.0003	14.3003	11.2006	9.9
1956	62	17.1003	16.4997	15.0003	15.9997	16.0003	18.9	18.699	16.7997	17.301	18.699	18.8003	18.9003	17.5003	19.1003	18.7003	18.6997	16	18.5997	17.5007	18.2003	18.2003	18.2993	18.199	11.6007	11.4	13.4997	16.7	18.1003	17.7997	14.8	16.2	15.8997	16.8003	14.2997	17.7003	15.0997	13.9993
1956	63	21.2997	20.5016	18.7006	20.1006	19.2994	21.3	21.5	19.8997	21.1994	20.6	21.1997	20.9997	20.4997	20.9	20.2003	20.2006	18.2	20.3003	19.5997	19.7997	19.801	23.1	22.699	16.6997	16.5003	18.4987	21.701	22.901	22.6997	19.7	20.5	20.6003	21.7	19.2003	22.2003	19.4	18.8003
1956	64	23.601	22.2	19.7993	21.6007	20.6	23.401	23.599	21.2003	22.0003	22.7007	23.4003	23.2993	21.9993	23.1003	22.2	22.3993	19.6007	22.4997	21.0003	21.8007	21.7997	23.899	23.6007	16.101	15.8	18.2993	22.4007	23.2	23.7993	20.3003	22.201	21.8993	23.2003	19.5	23.9007	20.6003	19.1007
1956	65	23.6	22.4	20.1	22.0003	20.4994	23.5003	23.8	21	21.3	22.399	23.3003	23.3006	21.6	23.0003	22.0003	22.2	19.0006	22.3003	20.4994	21.599	21.6006	24.1003	23.4	18.6003	18.2	20.199	23.8997	23.4	24.4994	21.601	22.7003	22.7	23.9	20.9997	24.1	21.3006	20.4997
1956	66	22	21.3003	19.3003	20.9003	19.7003	21.8	22.1	20.1003	20.3997	20.8	21.499	21.4997	20.5	21.5	20.7003	20.6003	18.1993	20.8007	19.601	20.2997	20.299	22.4993	21.9003	20.4997	19.3003	20.6997	23.1997	22.1	23	21.3	21.4003	21.8003	22.1997	20.4	22.2993	20.3003	19.5993
1956	67	21.1003	20.2003	18.401	19.9	19	20.9003	21.099	19.5006	19.8003	20.2	20.8006	20.8	20.0994	20.7	20.1006	20.0997	17.6003	20.3	19.4003	19.8	19.8	21.5003	21.1997	18.9994	17.9003	19.3	22.4	21.0003	21.9	19.9003	20.3	20.3003	20.8006	19.2003	21.5997	19.4	18.6003
1956	68	20.7	20.099	18.6997	19.9006	19.2997	20.9997	21.0997	19.8003	20.6994	20.299	20.899	20.8003	20.4003	20.8003	20.3003	20.099	17.9997	20.3003	19.6	19.9997	20	21.6	21.699	18.3003	17.4006	18.7	21.8	20.999	21.8003	19.1003	19.901	19.499	20.0997	19.001	21.9003	19.3994	18.6003
1956	69	21.5993	20.5987	18.8993	20.1003	19.3993	21.3	21.6003	19.9003	20.5003	20.4997	21.2003	21.1	20.5993	21.0003	20.2003	20.2007	18.0003	20.2993	19.601	19.7003	19.7	21.6	21.6993	17.5993	16.8003	18.2983	21.8997	20.9	21.799	19.1007	20.5007	19.9007	20.6993	18.9007	22	19.6003	18.6003
1956	70	20.2	19.1997	17.0994	18.599	17.8	21.1003	21.3	18.4003	19.7	20.3997	20.9	20.901	19.4997	21.0006	20.1994	20.2003	17.5006	20.3006	18.901	19.8	19.8003	20.6	20.9003	14.401	13.9	15.9003	19.3994	19.599	20.5003	17.1997	19.1997	18.3997	19.3006	16.9006	21.1	17.8003	16.5003
1956	71	18.4997	17.301	15.1	16.6003	16.1	19.2007	19.2997	16.9003	17.5007	18.5	18.7997	18.9997	18.1003	19.1003	18.6997	18.601	15.9003	18.7	17.6003	18.6997	18.7003	18.501	18.3993	14.2007	13.701	15.4007	17.3997	18	18.301	16.5	17.1997	17.3003	18.199	15.2997	18.5003	15.3993	14.8007
1956	72	15.4997	14.8003	13.1003	14.1997	14.3	16.4003	16.5003	15.1006	15.7003	15.7	15.8997	16.1	15.7997	16.6997	16.6	15.7997	14.1997	15.9003	15.5	16.299	16.3	16.3	16.1006	10.1	9.79903	11.7997	14.3006	16	15.8	13.1006	14.5013	14.2003	15.7	12.2994	16.2006	12.9997	12.2003
1957	73	15.8003	15.2003	13.5003	14.7	15.0003	16.2994	16.501	15.9997	14.6003	15.7	15.7994	16.1994	16.6	16.7003	17.0003	16	13.601	16.0006	16.5003	16.5003	16.5003	14.8	14.901	9.30097	9.19968	11.5006	11.8997	14.3	14.1006	13.0994	14.8	14.3003	14.8	12.4006	14.9994	13.5	12.3003
1957	74	17.2996	16.3	14.3989	15.7007	15.9	17.8	17.8993	16.8996	17	17.5996	17.8004	17.8004	17.9007	18.0007	17.6007	17.5004	15.1996	17.5004	17.6004	17.0993	17.1004	17.2996	17.5993	9	9.09929	11.7011	15.1004	16.5996	16.6007	13.4989	15.8996	14.9996	16.2	12.9996	17.2	14.3993	13.0007
1957	75	21.7003	20.7	18.6003	20	19.3003	21.6003	21.901	19.9003	20.2013	21.3013	21.7003	21.699	20.7987	21.4994	20.701	21.2003	18.2	21.1997	19.7994	20.6003	20.5997	20.4003	20.899	15.799	15.6003	17.8	17.7003	19.9006	19.6003	19.3	20.6997	20.4006	20	18.7	20.4	19.2006	18.3
1957	76	22.9997	21.9	19.7003	21.3997	20.399	23.3	23.2997	20.9	22.1003	22.5997	23.2003	23.0993	21.3003	22.9	22.0003	22.1997	19.5	22.3	20.5	21.599	21.5997	24.1997	23.7993	16.8007	16.4013	18.7	23	23.5997	24.0997	20.5007	22.0007	21.9003	23.3	19.7003	23.9997	20.4993	19.3003
1957	77	24.0006	23.1	20.8997	22.7	21.1994	23.9006	24.1003	21.5003	22.8997	22.7006	23.7	23.5003	21.7003	23.2997	22.2994	22.3994	19.9	22.4994	20.7006	21.8987	21.8994	25.4994	24.9	19.9003	19.2003	21.1994	25.2	24.6994	25.9003	22.4997	23.4	23.7006	24.9994	21.8	25.5003	22.101	21.2
1957	78	22.6007	21.9	19.8993	21.4993	20.301	22.3003	22.5997	20.8003	21.2003	21.3	22.1	21.9997	21.1997	21.9993	21.3003	21.1	18.6	21.3003	20.3	20.7997	20.8003	23.501	22.9993	20.9	19.6993	21.2	24.0997	22.7997	24	21.901	22.0007	22.3997	23.1003	20.8997	23.701	20.899	20.0993
1957	79	21.4	20.7997	19.1006	20.5997	19.5997	21.5997	21.6997	20.0006	20.2	20.7	21.3994	21.4003	20.6994	21.4	20.799	20.7	18	20.8997	19.8997	20.4	20.3997	21.8003	21.5997	19.9994	18.8994	20.2003	22.5006	21.1997	22.2003	20.601	20.6997	20.8	21.2997	20.0994	22.0003	20.101	19.4
1957	80	21.1997	20.7	19.1003	20.3997	19.7006	21.6003	21.7997	20.0997	20.5006	20.7997	21.4997	21.499	20.6006	21.499	20.8003	20.8006	18.2997	20.9006	19.8006	20.5019	20.5013	21.6997	21.699	19.1994	18.1994	19.5006	22.0997	21.2	21.9	19.9	20.5003	20.1994	20.6006	19.6997	21.8	19.9994	19.2
1957	81	21.2993	20.6993	18.9993	20.4	19.5	21.7	21.9013	20	20.1007	20.8003	21.4993	21.5007	20.3003	21.5003	20.7	20.5993	17.999	20.8003	19.5	20.2	20.1997	21.3993	21.4007	18.7	17.699	19.0003	21.8007	20.7	21.6993	19.7993	20.6007	20.2997	20.7	19.2993	21.8	19.7993	18.8997
1957	82	20.2997	20.0003	17.9994	19.5	18.499	21.2006	21.3997	18.9	19.001	20.3997	20.9997	21.2003	19.5	21.2	20.2997	20.4003	17.101	20.5003	18.8006	20	20	19.9997	20.0997	17.2	16.5003	18.001	19.5006	19.3	20.0006	18.8997	20.0997	19.7	19.4	18.5	20.2	18.7994	17.9997
1957	83	18.601	17.3003	15.1993	16.6003	16.0993	19.2993	19.3997	16.9003	17.3997	18.6	18.9003	19.1	17.8997	19.199	18.6003	18.6	15.9003	18.7003	17.3997	18.5	18.4993	18.9003	18.6003	14.7997	14.201	15.8003	18.4	18.6013	18.8003	16.8	17.4007	17.6997	18.5997	15.6	18.6997	15.5003	14.999
1957	84	16.999	15.9	14.2003	15.3994	15.301	16.7	17.1997	16.3	15.5003	16.0006	16.2	16.4003	17	16.9	16.7	16.1003	14.3003	16.0997	16.5003	16.399	16.3997	16.6003	16.1006	11.6994	11.3997	13.301	15.001	16.5013	16.2006	14.6	15.701	15.6003	16.5997	13.7003	16.1997	14.3003	13.3997
1958	85	17.1003	16.4994	14.8003	15.8994	16.1997	17.5003	17.7	17.2	16.0003	17.0003	17.1003	17.4003	17.8997	17.9	18.0997	17.3	14.9003	17.3006	17.8	17.7994	17.8003	16.7	16.5	10.3997	10.2	12.5994	14.2997	16.501	16.0994	14.2997	16.1006	15.6006	16.4003	13.5	16.3997	14.6987	13.3994
1958	86	17	16.2004	14.5004	15.7004	15.7996	18.1	18.0993	16.7007	16.7989	17.9004	17.9996	18.0996	17.6	18.3	17.9004	17.9	15.2	17.8004	17.3996	17.4	17.4	16.9004	17.4004	9.90107	9.90036	12.2993	14.5004	16.2993	16.2004	13.8993	15.8993	15.2	15.9004	13.3	17.1007	14.4004	13.1996
1958	87	22.3006	20.999	18.9	20.3997	19.8006	23.4003	23.3997	20.5	21.3006	22.5997	23.3	23.4003	21.8	23.2997	22.6003	22.5994	19.1	22.7003	21.1997	22.1006	22.0997	22.5	22.6997	14.9	14.799	17.2	19.9997	21.7994	21.9006	18.999	20.8997	20.501	21.6987	18.4016	22.4997	19.4006	18.2006
1958	88	24.2997	23.3	21.4013	23.0003	21.9007	23.8993	24.2017	22.3997	21.9003	22.9993	23.8003	23.7997	22.8	23.6003	22.7	22.7997	19.5997	22.9	21.8003	22.1	22.1	24.1997	23.8	19.2007	18.701	20.9003	23.2997	23.8	24.2997	22.5	23.5	23.6	24.3007	21.6997	24.0007	22.2993	21.3007
1958	89	24.6994	23.7006	21.4003	23.1997	21.7997	24.199	24.4003	22.1003	22.1997	22.9997	24.0003	23.8	22.3997	23.6	22.5997	22.7003	19.7	22.8006	21.3	22.2006	22.2003	24.8997	24.2994	20.4006	19.9006	21.8003	24.5	24.2003	25.3997	22.9994	23.999	24.0994	25.0003	22.4003	25.1997	22.6997	21.8
1958	90	22.3003	21.8003	19.8	21.3997	20.2003	22.0997	22.2997	20.5997	20.801	20.9997	21.799	21.8003	20.8993	21.901	21.0997	20.8993	18.3997	21.0997	19.9993	20.7	20.7	23.2997	22.4997	21.0003	19.8	21.1997	24	22.7003	23.7997	21.9	21.9003	22.4	22.9003	20.8003	23.0003	20.9003	20.001
1958	91	21.6003	21.1003	19.6003	20.9	20.1	21.0006	21.3997	20.5003	19.7994	20.1003	20.8	20.8997	21.001	20.8997	20.4006	20.1003	17.601	20.3006	20.2006	20.0003	20.0003	21.1994	21.101	20.0006	19.0006	20.2994	21.6	20.6003	21.3994	20.7003	20.9997	20.8997	20.9994	20.3	21.4997	20.3997	19.7
1958	92	21.3	20.7003	19.3003	20.5003	19.8003	21.5997	21.6997	20.2997	20.199	20.5994	21.401	21.3	20.7997	21.4	20.8003	20.501	17.9003	20.7003	20.1	20.4	20.4	21.7003	21.6003	19.1006	18.201	19.5006	22.1	21.0013	21.9003	19.9003	20.5006	20.1997	20.7003	19.7006	21.9	19.9997	19.2997
1958	93	21.599	20.8997	19.2993	20.5	19.7993	21.8997	22.1	20.2	20.5003	20.9997	21.6993	21.7007	20.7	21.7	20.9	20.7	18.0997	20.9	19.9003	20.4007	20.4	22.2	22	18.6	17.5997	19.0003	22.5003	21.399	22.5003	19.8003	20.7	20.3997	21.2993	19.4	22.5	19.9997	19.1003
1958	94	20.5003	19.6016	17.8003	19.1003	18.3	21.7994	21.8003	18.7003	19.6997	20.9994	21.6	21.6013	19.6997	21.6003	20.6997	20.8	17.701	20.8997	19.0997	20.2997	20.299	21.0997	21.301	15.6013	15.0994	16.7997	20.1	20.1003	21	17.999	19.5	18.9003	19.9006	17.7	21.5997	18.4	17.5
1958	95	18.5	17.3007	15.1997	16.6	16.2003	19.2	19.5003	16.901	17.1003	18.499	18.7997	19.199	18.2	19.3	18.8003	18.7003	15.7003	18.8007	17.7993	18.6993	18.7003	18.0997	18.0003	14.2003	13.7997	15.5007	17.3	17.8017	17.8997	16.499	17.2997	17.4	18.0003	15.3993	18.0007	15.501	14.9
1958	96	16.9997	16.3	14.3003	15.7	15.5003	17.3003	17.5994	16.3994	14.8997	16.4997	16.6997	17.1	17.0994	17.5	17.4	16.7994	14.1003	16.8003	16.6003	17.1	17.0997	16.2003	15.6997	11.9016	11.601	13.6	14.6006	16.101	15.8006	14.9	15.9994	15.9003	16.7003	13.9997	15.8997	14.3997	13.4997
1959	97	17.1003	16.6	14.8994	16.099	16.2997	16.6997	17.2	17.3003	15.3003	16.1997	16.2997	16.5	17.7003	17.0997	17.2	16.4	14.3006	16.4003	17.401	16.901	16.9003	15.799	15.7003	10.6003	10.4994	12.8994	13.4	15.4006	15.1997	14.5006	16.2997	15.7003	16.1006	13.801	15.8003	14.8997	13.7
1959	98	18	17.3989	15.5	16.8004	16.8	18.4982	18.5989	17.7004	17.5007	18.3004	18.3996	18.4007	18.4	18.7004	18.3	18.2	15.8	18.1996	17.9996	17.8004	17.8007	17.7996	18.1996	10.8004	10.7996	13.2004	15.2996	17.0996	17.0996	14.9996	17	16.2011	16.8996	14.3	17.9007	15.4996	14.0996
1959	99	21.8003	20.5	18.3003	19.7997	19.2	22.8	23.0006	19.9994	20.701	22.3	22.8006	22.899	21.1997	22.7	21.8994	22.3	18.8997	22.3003	20.4003	21.5997	21.6006	21.4003	21.8003	14.2006	14.1003	16.6	18.8994	20.8997	20.7	18.4006	20.3994	19.7997	20.6	17.9	21.5997	18.8006	17.6
1959	100	24.2993	23.3003	21.1	22.7997	21.8	23.9997	24.2003	22.3007	22.3993	23.0003	23.9003	23.8013	22.6997	23.7	22.8	22.6003	19.7997	22.8	21.8	22.0993	22.1007	24.7	24.299	18	17.6	19.999	23.5003	24.0003	24.6997	21.8007	23.2997	23.2	24.4003	21.1007	24.7	21.9003	20.699
1959	101	23.7994	22.6994	20.7006	22.3	20.8997	23.299	23.7	21.2	21.5003	22.1006	23.099	23.0003	21.6	22.8	21.8	21.9003	19	22	20.5003	21.4003	21.3997	24.1997	23.3994	19.801	19.2003	21.1003	24.4006	23.7994	24.6997	22.5006	23.0003	23.3994	24.2006	21.8997	24.0003	21.999	21.3997
1959	102	23.1997	22.2003	20.2007	21.7993	20.6993	22.3993	22.9003	21.2	20.7993	21.2	22.1003	22.2	21.8003	22.1993	21.4	21.1993	18.5993	21.401	20.8	20.9003	20.8997	22.9007	22.1993	21.5	20.2993	21.7	23.5993	22.4003	23.4	22.301	22.3003	22.801	23.0997	21.4	22.8007	21.2997	20.5997
1959	103	21.4	20.9	19.2003	20.699	19.6	21.4003	21.6	19.9997	19.5	20.401	21.1994	21.301	20.4003	21.2003	20.4	20.3997	17.5	20.5006	19.6003	20.0003	20	21.6	21.101	20.2997	19.301	20.5	22.8	21.2006	22.001	20.9994	21.0006	21.2	21.299	20.2003	21.4003	20.1987	19.4997
1959	104	20.899	20.3994	19	20.199	19.601	21.1006	21.1994	20.1003	20.8997	20.5003	21.1003	20.9006	20.5	20.899	20.3	20.2994	18.401	20.4997	19.7	20.0994	20.099	21.7	21.8	18.4994	17.5997	19	21.6997	21.1994	21.8	19.4006	20.2006	19.8997	20.3003	19.2006	21.9003	19.7	18.8013
1959	105	21.8	20.9997	19.2993	20.6	19.8993	21.5993	21.8997	20.3007	20.8007	20.7007	21.5003	21.3	20.7003	21.2997	20.4997	20.4	18.2003	20.6	19.7993	20.0007	20	22.0003	21.9997	18.2	17.2007	18.7003	22.0007	21.2003	22.2	19.6007	20.8007	20.4	21.1003	19.2003	22.3997	19.9007	18.8993
1959	106	20.6006	19.8	17.6	19.1006	18.3006	21.4	21.6997	18.9	18.9994	20.7003	21.2003	21.3994	20.0006	21.4006	20.5006	20.5997	17.2	20.701	19.3	20.0997	20.0997	19.9997	20.1997	15.099	14.7003	16.5	18.5994	19.2013	19.8	17.7003	19.7003	18.8997	19.1006	17.5	20.3003	18.2	17.1997
1959	107	18.1997	16.9003	14.9003	16.2003	15.899	18.8	18.999	16.7	16.7997	18.1003	18.4	18.7007	17.8997	18.8993	18.4997	18.3007	15.3993	18.4	17.5	18.3997	18.3997	17.4007	17.4003	13.4	13.0003	14.8007	16.2003	17.001	17.101	16.001	16.8997	16.8	17.4	14.9007	17.4007	15.0997	14.3993
1959	108	16.1	15.2997	13.6	14.7003	14.9	16.2997	16.801	15.9006	14.5997	15.6	15.7997	16.2003	16.7	16.8	16.9	15.9003	13.7006	15.999	16.4006	16.5006	16.5	15.0997	14.9003	10.1997	10	12.0994	12.9997	14.8006	14.6	13.4994	15.0003	14.6006	15.3003	12.8	14.9997	13.4997	12.5
1960	109	16.399	15.8	14.1	15.3006	15.5006	16.6	16.901	16.6	15.4997	16.1	16.1997	16.5003	17.0994	17.0003	17.2006	16.2994	14.4	16.3003	17.0006	16.8003	16.8003	15.8006	15.7003	9.49871	9.29968	11.8003	12.9	15.4	15.1	13.6003	15.5	14.9006	15.5997	12.8997	15.6997	14.1	12.6994
1960	110	18.3003	17.7997	16.4	17.4997	17.4993	18.3007	18.7	18.3007	17.5	17.9	18.1	18.1993	18.7	18.4997	18.2003	17.8003	15.6997	17.7997	18.4003	17.4	17.4	17.801	17.9993	12.1	12.2007	14.5	15.4993	17.3003	17.2003	15.999	17.4997	17.0003	17.3003	15.5003	17.7003	16.5	15.4
1960	111	21.9006	20.699	18.4997	20.1003	19.3994	22.1997	22.5003	20.2006	20.5003	21.5	22.101	22.2006	21.1997	22.1	21.4	21.4006	18.2984	21.4997	20.4003	20.8997	20.9006	21.6003	21.6997	14.7994	14.7	17.0997	19.4003	21.1	21	18.7997	20.5994	20.1987	21.0003	18.3006	21.5	19.1	17.9997
1960	112	23.4993	22.4	20.4013	22.0993	20.9007	23.2007	23.4007	21.4003	21.4007	22.1997	23.0007	23.0007	21.8993	22.7993	21.8997	22	19	22.0997	20.8997	21.3007	21.3007	24.2	23.599	18.1003	17.6003	19.8003	23.501	23.8	24.301	21.4	22.5997	22.6993	23.8997	20.6987	23.7997	21.3003	20.0997
1960	113	23.8997	22.8006	20.6016	22.2994	20.8997	23.3	23.7003	21.2003	21.5003	22.0997	23.2006	23.0003	21.8003	22.8006	21.8003	21.9	18.9006	22.0003	20.6	21.3	21.2994	23.7997	23.3	19.4	19.0006	20.901	23.401	23.3006	24.2006	22.1	22.9994	23.1	23.7997	21.6997	23.9	21.7997	21.1
1960	114	22.0993	21.399	19.499	21.2003	19.8997	21.9	22.1993	20.4003	20.2993	20.7007	21.5997	21.7	20.7	21.7	21	20.7007	18.0997	20.8987	19.899	20.5	20.5	22.4	21.6997	21.3007	20	21.3997	23.2997	22.099	22.9993	21.9007	21.6	22.2007	22.401	20.899	22.2	20.6997	19.9997
1960	115	20.7	20.1	18.5994	19.9	18.9987	21.1	21.1	19.3994	19.4997	20.2	20.9	20.8997	19.8003	20.8003	20.3003	20.1003	17.5006	20.2997	19.1997	19.9	19.9	21.2994	21.0997	19.4997	18.3994	19.5003	22.1003	20.7997	21.6006	20	20.1003	20.1994	20.6994	19.401	21.5003	19.4003	18.7997
1960	116	21.1006	20.7	19.3	20.4994	19.7997	21.7997	21.9006	20.1	20.7	21.0003	21.6997	21.6997	20.4	21.6997	20.9003	20.9003	18.5003	20.9997	19.7	20.4997	20.4997	22.101	21.9003	19.7	18.7006	19.8	22.6997	21.7997	22.4	20.0994	20.6	20.4	20.7	19.8997	22	20.1997	19.5
1960	117	21.501	20.8013	19.1003	20.4	19.599	21.3	21.6007	19.9997	20.2997	20.4997	21.2	21.1	20.4003	21.0993	20.299	20.2	18.0007	20.4007	19.601	19.8007	19.7997	21.7003	21.6	18.6	17.6	19.0003	22.1003	21.1003	21.9997	19.6997	20.7003	20.4003	20.8	19.2997	21.8003	19.9	18.999
1960	118	21.2003	20.5997	18.4003	20.1003	18.901	21.2997	21.6003	19.5	19.4	20.4003	21.1	21.1003	20.2003	21.101	20.2006	20.2003	17.2997	20.3	19.4003	19.8003	19.8003	20.9003	20.8994	17.3	16.701	18.2003	20	20.1	20.7997	19.2003	20.5997	20.2003	20.3	18.9006	21.0997	19.1997	18.4006
1960	119	18.0003	16.9	14.5997	16.2007	15.6997	18.9	18.9	16.5997	17.7997	18.1997	18.5007	18.5997	17.6997	18.8	18.5	18.201	15.9	18.2997	17.3997	18.3997	18.3997	18.4993	18.5003	13.3007	12.901	14.6993	17.1003	17.8003	18.2007	15.8993	16.8	16.7993	17.8997	14.7007	18.7	14.8007	14.0997
1960	120	17.9	17.2006	15.3	16.6997	16.4	18.1	18.4	17.3997	17.301	17.2994	17.6	17.8013	17.8994	18.3	18.1	17.2997	15.7	17.3997	17.4	17.7003	17.7	18.5994	18	13.4994	13	14.8997	17	18.4006	18.2	16.0994	16.9	17.001	18.2997	15.0997	18.2	15.601	14.7006
1961	121	17.5	16.899	15.3	16.501	16.5997	17.2006	17.5994	17.5	16.4997	16.6003	16.8	17.0003	17.9994	17.6	17.6997	16.7003	15.1	16.7	17.7003	17.2006	17.2003	17.0997	16.8	11.4	11.3	13.4994	14.701	16.5997	16.4994	15.1006	16.6987	16.1994	17	14.4003	17	15.3997	14.2003
1961	122	18.1011	18.1996	16.4982	17.7996	17.6996	17.8996	18.2	18.5993	16.8989	17.4	17.7007	17.7004	18.7	18.0996	17.5004	17.3993	14.7	17.4007	18.3	16.8993	16.8993	17.2004	17.6007	11.9993	11.9996	14.4	14.6004	16.2993	16.6004	16.0004	17.7989	17.1	16.9004	15.4996	17.5	16.6	15.2996
1961	123	22.4997	21.0997	19.0003	20.4	19.9003	22.8997	23.0003	20.5997	22.0006	22.2	22.7997	22.7	21.7	22.6987	22	21.9	19.0006	22.0003	21.1	21.5	21.499	23	23.1994	14.4997	14.4	17.0003	20.1006	21.8994	22.4003	18.9	20.9994	20.5006	21.8994	18.3	23	19.3997	18.0997
1961	124	23.6993	22.8	20.8993	22.4997	21.5	22.9997	23.4007	22	21.9997	22.1	23.0003	22.7997	22.1993	22.8007	21.9993	21.7003	19.199	21.9003	21.3007	21.3997	21.4	24.4	23.7	18	17.7993	20.0997	23.5	23.8007	24.4003	21.7007	22.8007	22.8997	24.1	21.0997	24.0003	21.7	20.6993
1961	125	24.501	23.0997	20.9003	22.6006	21.2	23.6	24.1013	21.7	22.1	22.4997	23.4994	23.3	22.2	23.0997	22.3003	22.2003	19.4	22.3	21.1	21.6997	21.7006	24.2997	23.8006	19.3	18.8997	20.9	24.001	23.8	24.7003	22.1994	23.2997	23.3997	24.2994	21.7	24.4997	22.0006	21.1997
1961	126	22.8993	22	20.0003	21.5997	20.5003	22.0007	22.3993	20.899	20.6993	20.9993	21.8007	21.8	21.3007	21.7997	20.9993	20.7997	18.3993	21	20.3	20.5	20.4993	23.1	22.2997	21.0003	19.6997	21.3003	24.1	22.699	23.6003	22	22.099	22.4997	23.0007	21	22.7	21	20.2
1961	127	20.8003	20.2	18.3997	19.9003	18.8997	20.7006	20.9006	19.4003	19.6003	20.0003	20.601	20.6003	19.7997	20.501	19.8003	19.9	17.3997	20.0997	19	19.5994	19.5994	21.3994	20.9994	19.1003	17.999	19.3006	22.3006	20.8997	21.7003	19.8997	20.2	20.2994	20.6003	19.2006	21.2994	19.2997	18.5997
1961	128	20.8	20.4	18.9003	20.0994	19.5	20.8006	21.0003	19.9994	19.599	19.8994	20.7	20.5997	20.1997	20.501	19.8	19.799	17.2997	20	19.5	19.3994	19.3994	21.3	21.101	18.4994	17.6	19	21.8	20.801	21.5	19.4003	20.2	19.801	20.2997	19.1997	21.3006	19.6	18.9
1961	129	21	20.3003	18.8997	20	19.3	20.4997	21	19.7003	19.3997	19.5987	20.4	20.2993	20.1003	20.2997	19.6997	19.3003	17.2007	19.501	19.2997	18.9997	19.0007	20.7993	20.6997	18	17.1	18.5003	21.1987	20.2	20.999	19.2993	20.1	19.8	20.1997	19.0003	20.9993	19.5	18.7003
1961	130	20.1997	19.4006	17.4	18.701	18.0003	20.501	20.8003	18.499	19.5	19.7997	20.301	20.3003	19.5	20.4003	20	19.5013	17.1997	19.6003	18.9	19.2006	19.2	20.3003	20.501	14.8987	14.6	16.2994	19.0987	19.3994	20.1003	17.4997	19.1997	18.601	19.0003	17.3003	20.4987	17.8997	17.001
1961	131	16.7987	16.0997	14.1003	15.4	15.3	16.9003	17.1997	16.101	16.0007	16.1993	16.5	16.6997	17.4993	17	17.4	16.3003	14.1987	16.5007	17.3	16.8	16.7993	16.3	16.4003	11.3997	11.2993	13.3	14.9003	15.6997	15.8993	14.5997	15.7997	15.5007	16.1997	13.699	16.4003	14.2007	13.2993
1961	132	14.1997	13.5994	11.5994	12.9	13.0006	14.1006	14.5	14.2013	13.0003	13.3003	13.5003	13.7997	15	14.5003	15	13.5994	11.7003	13.7	14.9	14.4003	14.4003	13.4	13.2006	8.3	8.10032	10.3003	11.199	13.0003	12.7994	11.6003	13.1994	12.8	13.5997	10.8006	13.3006	11.5	10.5
1962	133	14.4	13.9013	12.1	13.4	13.5003	14.5994	14.7994	14.5997	14.0003	14.2006	14.2003	14.399	15.3006	14.9997	15.5003	14.3003	12.7003	14.3003	15.3003	14.9006	14.9006	14.3006	14.1994	7.70032	7.5	9.89968	11.501	13.8006	13.5003	11.6006	13.5	12.9	13.7006	10.7994	14.0994	12.1003	10.6
1962	134	18.3007	17.8993	16.2	17.4	17.4004	18.3989	18.7007	18.3	17.8	17.8996	18.2004	18.3	18.5996	18.5007	18.3	17.7996	15.7007	17.8011	18.5	17.4004	17.4004	18.0004	18.4	11.8004	11.7989	14.1993	15.4993	17.4996	17.3004	15.8004	17.6004	16.9	17.3	15.1993	18.1	16.3007	15
1962	135	21.499	20.301	18.4006	19.7	19.0006	21.7994	22.0003	19.6	21.1	21.2003	21.801	21.7003	20.2997	21.6	20.9	20.9006	18.5	20.9997	19.6003	20.6003	20.601	22.3997	22.3006	15.7994	15.601	17.6994	20.6	22.0997	21.8994	19.1	20.301	20.2013	21.3003	18.6003	21.9006	19.0006	18.3003
1962	136	23.7	22.501	20.3003	22.0007	20.9997	23.1	23.3	21.4993	22.5	22.4007	23.1	22.901	22.1003	22.7003	21.801	21.9997	19.8003	22.101	21.1003	21.4	21.3997	24.6993	24.1003	17.5997	17.2	19.499	23.9	24.2003	24.7	21.2	22.6007	22.599	23.9003	20.4997	24.1997	21.1997	20
1962	137	23.9003	22.9003	20.7997	22.4997	20.9994	22.6	23.0994	21.5	21.299	21.499	22.5006	22.2997	21.8003	22.099	21.3997	21.2	18.7	21.4003	20.6997	20.8003	20.799	23.7994	23.1006	20.0006	19.5006	21.3994	23.9	23.2997	24.3	22.6	23.1997	23.5006	24.2003	22	23.8003	22.1	21.4003
1962	138	22.5007	21.6	19.6	21.2003	20	21.8997	22.3	20.4003	20.4007	20.8	21.7003	21.7003	20.8003	21.8	20.7	20.8	18.0993	21	19.8003	20.4993	20.5	22.7993	22.1003	20.9007	19.6993	21.0993	23.9003	22.3993	23.5	21.7013	21.8	22.2993	22.6997	20.6993	22.6007	20.599	19.7997
1962	139	21.4003	20.8	19.2997	20.5997	19.7	21	21.3006	20.099	19.9003	20.2	20.9003	20.9003	20.5994	20.9003	20.4	20.1	17.6994	20.3006	19.9003	19.901	19.9006	21.5003	21.2	20.1997	19.1	20.299	22.3003	21.001	21.7997	20.8003	20.8997	21	21.0997	20.1997	21.4997	20.1997	19.4997
1962	140	20.601	20.399	18.9997	20.2006	19.6006	20.699	21.0006	19.9997	19.699	20.0003	20.6	20.6	20.4	20.6003	20.1	19.899	17.5997	20.0997	19.6	19.7997	19.7997	20.9	20.7997	19.0006	18.0006	19.3003	21.1994	20.3	20.9997	19.5994	20.1	19.9003	19.9994	19.5003	21	19.7997	19.1
1962	141	21.3993	20.9	19.1987	20.4993	19.6007	21.099	21.4997	20.1003	19.9	20.199	21.0003	20.9	20.499	20.8	20	19.9997	17.701	20.0997	19.6	19.4997	19.5	21.2997	21.2003	18.8003	17.9003	19.2	21.8993	20.7	21.5993	19.9007	20.6997	20.5	20.6993	19.4993	21.3997	20	19.101
1962	142	21.3006	20.3003	18.2	19.7997	18.7997	21.3003	21.7003	19.299	20.1	20.4997	21.2	21.2003	20.0994	21	20.0994	20.2994	17.6003	20.3003	19.1994	19.6997	19.7	21.399	21.4006	16.9003	16.299	17.9003	20.8003	20.7	21.3997	19	20.3997	20.0003	20.4003	18.5994	21.501	19	18.1997
1962	143	18.8007	17.6	15.7007	17.0003	16.6003	19.7003	19.7993	17.201	19.0997	19.2993	19.4	19.5997	18.1997	20.0007	19.5	19.3003	17.5	19.4997	17.6	19.7997	19.8007	19.4993	19.5003	15.1993	14.4997	16.1003	18.099	19.1	19	17.0987	17.4997	17.8003	18.5993	15.8997	19.2993	15.9	15.3993
1962	144	16.7	16	14.0006	15.5003	15.2994	16.3006	16.7994	16.4	15.6994	15.801	15.8994	16.101	17.0003	16.4997	16.6	15.6997	14.4003	15.8003	16.501	16.2013	16.2006	16.4997	15.9994	11.5994	11.2997	13.3006	14.7	16.3997	16	14.6003	15.6997	15.6	16.6006	13.7003	16	14.199	13.2003
1963	145	15.6003	15.5997	13.9997	15.2	15.4	14.9003	15.2	16.4994	14.2997	14.401	14.499	14.7003	17.2	15.2	16.3006	14.5003	13	14.4994	17.0994	15.3003	15.3	14.9	14.5997	9.99968	9.9	12.1997	12.6003	14.5994	14.2	13.7	15.099	14.7003	15.1006	13.0006	14.6	13.9997	12.8006
1963	146	18.2007	17.6996	15.7996	17.3	17.1004	18.2007	18.4	18.1004	18.3996	18.2	18.3011	18.2	18.9	18.3007	18.3996	17.9004	16.5993	17.6993	18.6004	17.5007	17.5007	18.8996	18.9	12.2004	12.1996	14.3989	17.1996	18.9007	18.3007	15.9	17.3993	16.9993	17.7	15.2	18.2	15.9996	14.8
1963	147	21.4997	20.6	18.3	19.8994	19.1997	21.5	21.699	20	20.9	20.9	21.5	21.3997	20.9003	21.3006	20.5997	20.5997	18.1997	20.5997	20.3003	20	20.0003	21.8	22.0006	15.1997	14.9006	17.2006	19.7994	21.199	21.199	18.8997	20.5	20.199	20.9997	18.201	21.7003	18.8997	17.8013
1963	148	23.3997	22.2	20.1	21.699	20.6997	22.9993	23.1997	21.099	22.1	22.2997	22.9997	22.8997	21.5987	22.5993	21.6997	22	19.4997	22.0003	20.7	21.3	21.2993	24.0997	23.5993	17.7	17.3003	19.4997	22.8003	23.4993	24.0003	21.1	22.2997	22.3997	23.4	20.3007	23.7997	20.9	19.9
1963	149	24.5994	23.6997	21.399	23.4003	21.6994	23.1997	23.6997	22.1003	21.701	21.9997	23.1006	22.8994	22.3006	22.5994	21.5006	21.6006	18.9006	21.7994	21.0006	20.9006	20.9013	24.7006	23.7	21.0994	20.4997	22.3	25.2003	24.301	25.3006	23.501	24	24.4003	25.0994	22.8	24.5003	22.8003	22.2003
1963	150	22.7003	22.0003	19.8993	21.6007	20.4	22.0007	22.4	20.7993	20.7007	20.9007	21.8	21.7997	21.201	21.7997	21.2	20.8003	18.5	20.9997	20.2993	20.699	20.699	22.9987	22.2003	21.3997	20.2	21.6003	23.8007	22.7	23.4997	22.1007	22.1	22.6	22.8003	21.2003	22.5993	21.1	20.301
1963	151	21.6997	21.1997	19.4013	20.9006	19.8997	21.5	21.7997	20.4006	20.301	20.7	21.4	21.4003	20.7997	21.3	20.7003	20.7003	18.1	20.9	20.0003	20.4006	20.4	21.9	21.5997	20.3003	19.099	20.3997	22.6	21.3997	22.2003	20.9003	21.2003	21.2994	21.3997	20.3	21.9	20.4	19.6006
1963	152	21.1016	20.8	19.3997	20.6003	19.8997	21.1997	21.5006	20.3006	20.2	20.6003	21.1997	21.0987	20.6997	21.0997	20.4997	20.4003	18.0997	20.5997	19.8997	20.1994	20.1997	21.5	21.2994	19.5006	18.4994	19.7	21.8003	20.9997	21.5997	20.0994	20.5006	20.2997	20.3003	19.9003	21.4006	20.2	19.5003
1963	153	22.2003	21.5993	19.8003	21.3	20.2997	21.901	22.3017	20.8	20.6	20.9003	21.6993	21.7003	21.1997	21.5993	20.8007	20.7007	18.399	20.7993	20.3	20.3003	20.3007	22	21.9003	19.4007	18.3997	19.8	22.5003	21.4007	22.2997	20.501	21.4993	21.2	21.3997	20.101	22.2	20.601	19.6003
1963	154	21.9997	20.9994	18.6997	20.4997	19.2	22.5997	22.899	19.799	21.3	21.8003	22.4994	22.3997	20.3	22.4	20.9997	21.7006	18.7003	21.8	19.3994	21.1994	21.1997	22.6006	22.6003	18.2	17.4	18.9003	22.3003	21.8	22.6003	19.8003	21.1997	20.801	21.4003	19.3997	22.7997	19.6013	18.6997
1963	155	19.2	17.9003	15.6007	17.0993	16.7997	19.7	19.9007	17.6007	18.5007	18.9997	19.4003	19.5003	18.899	19.7007	19.0003	19.1003	16.499	19.2997	18.2997	19.2003	19.1997	18.9	18.9997	14.0993	13.7003	15.6007	17.4007	18.2	18.5	16.7003	17.8007	17.7	18.5003	15.7003	19.1003	15.8	15.1003
1963	156	15.6987	14.8	12.899	14.2003	14.2003	15	15.4997	15.2994	14.2	14.4013	14.5003	14.8013	16.3994	15.3994	16	14.499	13.0003	14.5003	16.0994	15.1	15.1003	14.9997	14.6006	9.49935	9.30032	11.4997	13.0997	14.8997	14.5003	13.0003	14.4987	14.2003	15.1003	12.1997	14.5	12.9	11.8994
1964	157	16.8	16.4003	14.8006	15.9	16.1003	16.3	16.6997	17.0997	15.7003	15.7013	15.9006	16.1	17.6994	16.6994	17.0006	15.8	14.5006	15.8003	17.4	16.3994	16.3997	16.2	15.8987	9.70032	9.70032	12.2003	13.7	15.7994	15.5997	14	16.0997	15.3994	16.0997	13.2994	16.1	14.5997	13.2003
1964	158	18.0997	18.0003	16.4007	17.6003	17.6	17.9993	18.3003	18.5	17.1003	17.4	17.6986	17.8007	18.6993	18.2003	18.201	17.3997	14.9003	17.4	18.5997	17.101	17.101	17.2007	17.7	11.7007	11.6003	14.1007	14.9007	16.4993	16.5997	15.9	17.5997	16.9014	17.1	15.2993	17.6	16.5	15.1003
1964	159	22.2	20.999	18.7	20.2997	19.6	22.3997	22.5994	20.4006	21.699	21.7997	22.3	22.2	21.8	22.1994	21.6997	21.4	18.9997	21.5	21.1003	21.0006	21	22.7	22.8	14.9006	14.8	17.2	20.6003	22.2003	22.0997	19.1	20.799	20.5003	21.6	18.3997	22.4003	19.2006	18.101
1964	160	23.8003	22.5007	20.2007	22.0007	20.801	23.699	23.8987	21.4997	22.8	22.9007	23.7003	23.6	22.2993	23.4997	22.6997	22.6003	20.0993	22.8997	21.1997	22.5	22.5	25.0003	24.5007	17.8993	17.5003	19.7003	24.1003	24.6	25	21.4	22.6003	22.6993	24.0003	20.5993	24.4997	21.1	19.999
1964	161	25	23.5994	21.2006	23.2003	21.5003	24.1003	24.5997	22.0006	22.5006	22.9	24	23.7994	22.4	23.6003	22.2994	22.701	19.7006	22.8994	21.0994	22.2003	22.2006	25.1994	24.3994	20.6003	20.1	21.9006	25.4003	24.6997	25.8	23.1997	23.9997	24.2994	25.3003	22.5	25.2	22.5987	21.7
1964	162	22.3	21.4997	19.5993	21.2	20.1007	21.6003	22	20.4993	19.9003	20.2997	21.199	21.3	20.8007	21.4003	20.7	20.3003	17.6	20.5	19.901	20.1	20.1	22.4003	21.5	20.8003	19.599	21	23.6	22.0003	23.0003	21.6003	21.6003	22.1007	22.3987	20.7003	22.2003	20.6997	19.9003
1964	163	21.299	20.8003	19.1003	20.601	19.6997	21.201	21.401	20.1003	19.8994	20.3003	21.0003	21.001	20.5997	21.1	20.3997	20.2	17.8006	20.501	19.7997	20.001	20	21.5994	21.2	19.6003	18.4003	19.9003	22.5006	21.1997	22	20.5003	20.7997	20.9006	21.0994	19.8	21.5	19.999	19.099
1964	164	20.5	20.2003	18.7997	20.0003	19.399	20.4994	20.7003	19.8006	19.2994	19.6	20.2997	20.2997	20.1	20.2003	19.5	19.4997	17	19.6997	19.4	19.0003	19.001	20.7003	20.501	18.6013	17.7006	18.9006	21.399	20.201	21.0003	19.2994	20	19.7006	19.8997	19.2	20.799	19.5003	18.7997
1964	165	21.1003	20.2997	18.6997	19.9013	19.0993	20.401	20.9	19.4997	19.5	19.6003	20.2997	20.2003	19.9993	20.0007	19.2997	19.2	17.1997	19.3	19.2	18.6	18.6003	21.0997	20.9003	18.0003	17.0997	18.4997	21.7	20.4997	21.4	19.2007	20.2	19.8997	20.5003	19	21.2	19.4003	18.5997
1964	166	20.2	19.5	17.3	18.8987	17.8997	20.5	20.801	18.3	19.5	19.9	20.5003	20.4003	19.0997	20.401	19.701	19.6003	17.2	19.7	18.2997	19.2994	19.2997	20.3013	20.5003	15.9994	15.4003	17.0003	19.3006	19.6	20.1	17.9987	19.3994	19	19.2003	17.599	20.6	18.099	17.2003
1964	167	17.7003	16.4007	14.2	15.8007	15.1997	18.4	18.6	15.8997	17.5007	17.7003	18.0987	18.2003	16.8	18.5007	17.701	17.7997	15.6993	17.9003	16.299	17.9997	18	18.0997	17.9997	13.7997	13.199	14.7997	16.9003	17.5997	17.7997	15.8003	16.299	16.6007	17.5003	14.5997	18.0007	14.5	13.9
1964	168	16.1997	15.5003	13.2994	14.7997	14.7006	15.3994	15.899	15.8	14.6006	14.6994	14.9	15.1	16.6006	15.6003	15.6994	14.6997	13.3994	14.8006	16.1	15.2003	15.2006	15.6997	15.0997	10.2994	10.0006	12.201	14.1997	15.7	15.2997	13.7	15.1997	14.9006	15.8997	12.6994	15.0994	13.4003	12.3006
1965	169	16.1	15.8	14	15.3003	15.2994	15.8	16.2003	16.4	15.6003	15.399	15.4994	15.7	17.0006	16.1994	16.7003	15.5006	14.299	15.6006	16.8	16.2003	16.2	16.4003	15.9	10.3	10.1	12.4003	14.2	16.3	15.8	13.9003	15.3997	15.1	15.7997	13.2	15.5997	14.1003	12.9006
1965	170	17.5993	17.0004	15.0996	16.3993	16.4	17.9996	18.1	17.3993	17.8007	18.0004	18.0007	18.0011	18.5	18.3007	18.3004	17.7993	16	17.7996	18.2004	17.6	17.6	17.9996	18.2004	10.9004	10.9007	13.1996	15.7	17.6989	17.1004	14.8	16.6	16.0004	16.5004	14.2004	17.3996	15.0996	13.9
1965	171	21.5994	20.7	18.5997	20.1003	19.3994	21.3997	21.7984	20.0997	20.4	20.6006	21.3003	21.1994	20.901	21.201	20.6997	20.4003	17.8	20.4997	20.1	20.0006	20	21.2994	21.5	15.3003	15.0997	17.4003	19.199	20.7	20.8	19.0997	20.5	20.2	20.7994	18.4994	21.5003	19.3	18.1997
1965	172	24.399	23.2007	20.7993	22.6007	21.4997	23.7003	24.1	21.9993	22.4997	22.6997	23.6	23.4007	22.5	23.3003	22.2003	22.4003	19.6003	22.5003	21.5	21.699	21.699	24.899	24.4007	18.3007	17.8	20.1003	23.8997	24.2	24.9997	21.9	23.2997	23.2997	24.5007	21.1	24.6993	21.6997	20.5003
1965	173	23.3994	22.1003	19.9987	21.6	20.3	22.6	23.0013	20.801	20.9997	21.4997	22.5	22.301	21.4997	22.3003	21.7006	21.299	18.4	21.4997	20.3997	21.201	21.1997	23.4994	22.6994	18.1994	17.8994	19.8997	23.5003	23.0997	23.999	21.3006	22.301	22.4003	23.2994	20.9	23.4003	21.1	20.4997
1965	174	22.5997	21.501	19.6	21.2	19.9007	22.1997	22.6003	20.4	20.5987	21.1	22.001	22	20.7997	22.1007	21.1997	21	18.2993	21.1997	19.7993	20.7997	20.7997	22.8003	22.0993	21.0003	19.6997	21.0993	23.4993	22.2997	23.301	21.6997	21.7997	22.2	22.7007	20.8003	22.9	20.6003	19.8
1965	175	21.7	20.8003	19	20.5006	19.3994	21.6006	21.9	19.9003	20.4	20.8003	21.5006	21.5006	20.3997	21.5003	20.7003	20.6994	18.2	20.9006	19.6997	20.3994	20.3997	22.0994	21.7003	20.3	19.2	20.4	23.0997	21.699	22.4987	20.8	20.9013	21.1	21.5	20.0994	22.0997	20.0006	19.4
1965	176	21.0994	20.7	19.2	20.5	19.7997	21.5003	21.6994	20.299	20.3	20.801	21.4	21.4006	20.701	21.3994	20.7997	20.7997	18.1003	21.0006	20	20.5997	20.5994	21.4	21.4006	19.0003	18.0003	19.2997	21.5003	20.6994	21.4997	19.8003	20.4987	20.1	20.2994	19.599	21.701	20	19.1
1965	177	21.3007	20.4997	18.7997	20.1997	19.3	21.0003	21.4	19.6997	19.9003	20.1	20.9	20.8	20.2003	20.7003	20	19.8	17.4997	19.899	19.3993	19.2993	19.2997	21.5007	21.3007	18.5003	17.4997	18.8983	22.1003	20.8987	21.8007	19.6003	20.4	20.2	20.7997	19.1997	21.5993	19.6007	18.8
1965	178	20.9997	20.701	18.5003	20.2003	19.299	20.9006	21.2997	19.9003	19.6997	20.1	20.7994	20.8	20.8	20.9	20.4997	19.9997	17.3003	20.2003	19.9997	19.8997	19.9003	20.4997	20.6997	16.2003	15.701	17.5994	19.8	19.699	20.4003	18.7997	20.4003	19.7997	19.8	18.5006	20.9	19.201	18.1006
1965	179	17.8003	16.9993	14.9003	16.301	15.9993	18.1007	18.4003	16.9	17.1	17.3997	17.801	17.9997	18.1003	18.2997	18.0993	17.6997	15.2997	17.8003	17.7007	18.0007	18	17.299	17.5003	12.9993	12.7003	14.5997	15.7003	16.6	16.8997	15.9003	16.799	16.6007	17.2	14.8	17.5997	15.0007	14.2997
1965	180	15.6994	15.1003	13.2006	14.4003	14.5997	15.4	15.8006	15.7006	14.4006	14.601	14.8	15.1	16.4994	15.8	16.2994	14.8994	12.9997	14.9997	16.3	15.5997	15.5994	15	14.7006	9.5	9.4	11.6003	12.7006	14.6003	14.4	12.9984	14.7	14.201	15.099	12.3006	14.8003	13.2	12.1
1966	181	17.4	17.5003	15.6994	17.0003	17.1006	16.6997	17.1994	18.2	15.699	16	16.199	16.499	18.6997	17.0994	17.6994	16.2	14.3006	16.3006	18.4006	16.9997	16.9997	16.2006	16.0006	10.9997	11.0003	13.5006	13.401	15.8006	15.599	15.1013	16.999	16.4006	16.6006	14.6003	16.1	15.8	14.4003
1966	182	18.5007	18.4996	16.8	18	18.2	18.5	18.7	19.2	17.5	17.9004	18.1996	18.4	19.6996	18.9004	18.7004	17.9011	15.3007	17.9993	19.4	17.9	17.8996	17.2996	17.9	11.8004	11.8007	14.3	14.7007	16.6	16.6007	16.1007	18.0004	17.2004	17.0996	15.5004	17.8	16.8004	15.4004
1966	183	21.8	21.1003	19.2994	20.7006	19.9	21.6003	21.9006	20.4997	20.9003	20.9994	21.6	21.5	21.101	21.3994	21.0003	20.6997	18.3997	20.8003	20.1997	20.4006	20.3997	22.101	22	15.899	15.6997	18.0997	19.8	21.5006	21.4997	19.6997	20.9	20.7997	21.5003	19.2	21.7997	20.0994	19.0003
1966	184	23.7003	22.7	20.6007	22.3007	21.0997	23.001	23.1993	21.6	22.3	22.3997	23.1003	22.8003	22.0997	22.6997	21.8003	22	19.7003	22.1003	20.9987	21.4993	21.4993	24.299	23.8997	18.5	17.9997	20.2007	23.3997	23.8	24.3003	21.7997	22.7997	22.8993	23.7003	20.999	23.9987	21.5993	20.4003
1966	185	24.9997	23.9994	21.5997	23.5003	21.9003	23.6003	24.1	22.2997	22.1003	22.4	23.6003	23.3994	22.5003	23	21.7003	22.1003	19.2003	22.2987	21.2	21.4	21.3997	25.5	24.5006	21.3	20.4997	22.3994	26.2	25	26.3003	23.801	24.3003	24.801	25.8997	22.9	25.1003	22.9997	22.1997
1966	186	22.3997	22.001	19.9007	21.6	20.3	21.299	21.6997	20.8997	19.9993	20.299	21.1003	21.0997	21.1997	21.2	20.6007	20.2003	17.7003	20.3997	20.1003	20.1013	20.101	22.2007	21.6003	21.2	19.9987	21.3997	23.2993	21.7003	22.8	21.9997	22.0007	22.4003	22.6	21.1	22.1003	20.9013	20.1
1966	187	21.3997	20.8003	19.2006	20.4997	19.4997	20.7997	21.199	19.9	19.8006	19.9997	20.7006	20.7003	20.3997	20.6006	20.2987	19.8997	17.7003	20.0003	19.7	19.6003	19.6	21.5994	21.1	20.5003	19.4003	20.501	22.7003	21.3003	21.9997	20.9003	20.8997	21.1003	21.3003	20.3006	21.4006	20.2	19.6
1966	188	21.2006	20.7	19.1997	20.5	19.6997	21.0997	21.3997	20.2003	20.1003	20.3006	20.9997	20.9	20.6003	20.9997	20.3	20.1997	17.9	20.2994	19.7	19.899	19.8997	21.5003	21.1997	19.7997	18.8006	19.8994	22	20.9994	21.7	20.2003	20.5	20.3	20.5	20.0003	21.499	20.2	19.4994
1966	189	21.5997	20.7997	19.1003	20.4997	19.4997	21.3997	21.7993	19.9993	20.2993	20.6003	21.4003	21.1993	20.4003	21.1997	20.1997	20.3997	18.0003	20.4	19.3997	19.9003	19.901	22.1993	21.7997	19.4997	18.4003	19.5993	23.3993	21.6003	22.7	20.1003	20.7993	20.7	21.6003	19.7013	22.0993	19.9983	19.2
1966	190	21.0997	20.501	18.1997	20	18.801	21.301	21.5003	19.4	20.1997	20.5	21.0997	20.9994	20.0006	21	20.0997	20.1006	17.8	20.301	19.2013	19.6997	19.7006	21.4006	21.4003	17.5003	16.7997	18.3003	20.6	20.4994	21.3	19.3	20.5003	20.2	20.5	18.8997	21.5	19.1003	18.4006
1966	191	19.2993	17.7003	15.5003	16.9	16.3997	20.1993	20.2997	17.2	18.6003	19.3997	19.8	20.0997	17.9997	19.8003	18.1	19.6997	16.7997	19.3997	17.501	18.3987	18.3997	19.2007	19.1003	15.0993	14.501	16.1	17.8003	18.7003	18.9	17.0997	17.8	17.9	18.7003	15.9007	19.1	15.7997	15.2
1966	192	15.7997	15.1997	13.2	14.6994	14.4003	15.3003	15.8997	15.4994	14.1997	14.401	14.9	15.1	15.9997	15.601	15.4997	14.6997	12.7	14.6997	15.5	15.2	15.2	15.199	14.7003	11.301	10.8994	12.6997	13.6	15.1	14.801	13.9003	14.899	14.8	15.5003	12.9997	14.8994	13.2997	12.6003
1967	193	15.6994	15.2003	13.4003	14.7006	14.9	15.8	16.1	15.9006	14.9	15.2006	15.4997	15.7003	16.5003	16.1997	16.1994	15.4	13.6003	15.3994	16.4003	15.7994	15.8006	15.1997	15.2003	9.40032	9.19903	11.6003	12.3003	14.6997	14.4994	13.199	14.8	14.3006	15.0006	12.4	15.3006	13.3997	12.0997
1967	194	17.6004	16.8007	15.0007	16.3	16.2007	18.0004	18.1	17.0004	17.8996	17.8011	18.0996	17.9996	17.5993	18.0004	17.7004	17.5996	15.9004	17.5004	17.3004	17.0989	17.0996	18.4	18.4993	11.3004	11.1996	13.4	16.3993	18	17.8	14.7996	16.4996	15.9993	17.0011	14.2007	18.1004	15.1	14.0004
1967	195	22.1	21.3	19	20.8	20.1	21.7997	22.3003	20.8997	21.0994	21.0997	21.7	21.7013	21.9003	21.6997	20.7994	20.8003	18.5003	20.9994	20.699	20.3006	20.3003	21.9003	22.1003	14.9	14.801	17.4	19.6994	21.2994	21.401	19.1994	21.0994	20.6	21.3997	18.7	21.9	19.601	18.2997
1967	196	22.6997	22.2003	19.8993	21.9	20.5	21.2997	21.6997	21.2993	21	20.7007	21.4007	21.1993	22.001	21.3003	21.5003	20.3	18.3013	20.6007	21.1	20.7997	20.7997	23.3993	22.6007	17.401	17.1003	19.4003	22.6987	22.9	23.3993	20.999	22.1993	22.2003	22.8997	20.3	22.5993	20.8	19.799
1967	197	23.5	22.5	20.3984	22.101	20.6997	22.2	22.7	21.1003	20.7997	21	22.0997	21.901	21.4	21.8994	21.6	20.7003	18.1997	21.0997	20.299	20.9994	20.9997	23.6	22.6997	19.399	18.9003	20.7997	23.7994	23.2006	24.0997	22.101	22.8003	23	23.6994	21.4997	23.2997	21.6003	20.9003
1967	198	21.6007	21.0997	19.1993	20.8003	19.4997	20.5007	21	19.9003	19.4013	19.5003	20.3003	20.2003	20.2	20.4003	19.9997	19.2997	17.2993	19.6007	19.3003	19.499	19.499	22.2	21.1997	20.9997	19.6993	20.9997	23.4997	22	22.7997	21.5	21.1	21.7997	22.1997	20.599	21.6003	20.301	19.801
1967	199	21.4994	20.6	18.8003	20.4003	19.2006	21.2003	21.4994	19.6994	20.1003	20.5	21.2	21.1003	20.1	20.8	19.4994	20.3003	17.9	20.3006	19.2	19.3016	19.3003	22.0003	21.4994	20.1994	19.0997	20.2997	23.1006	21.6003	22.2997	20.6997	20.8	21.0006	21.2997	20.0003	21.7	19.799	19.2997
1967	200	20.7997	20.2	18.899	19.999	19.3	21	21.2	19.7997	19.8994	20.2006	20.9006	20.7997	20.1997	20.7	19.901	20.1003	17.7997	20.2003	19.401	19.4997	19.4997	21.4003	21.2	18.8997	17.9994	19.2003	21.7997	20.9006	21.4997	19.5006	20.1003	19.7987	20.2	19.4	21.2994	19.6	18.9997
1967	201	21.701	20.6	18.8997	20.2007	19.4	21.6997	21.9997	19.8997	20.2997	20.8007	21.5	21.5	20.4	21.3	19.9997	20.6	17.9003	20.6003	19.4	19.7003	19.7007	21.7007	21.6	18.3997	17.4993	18.8	22.1993	21	22	19.5	20.4997	20.2007	20.9003	19.1997	21.899	19.7007	18.8003
1967	202	20.5003	19.9006	17.7997	19.299	18.4	20.5	20.9	18.9	19.4006	19.7997	20.399	20.3994	19.8006	20.4994	20.0003	19.6	17.1997	19.7	19.0006	19.5003	19.5003	20.4	20.5	15.801	15.3994	17.1	19.3003	19.4994	20.2	18.2003	19.8003	19.2	19.4003	18.0003	20.6	18.4997	17.6006
1967	203	16.8	15.6997	13.5	14.9997	14.601	17.0997	17.399	15.4007	16.1993	16.5	16.7993	17	16.3993	17.1993	16.7	16.6003	14.6997	16.6	16.1003	16.6007	16.6003	16.6997	16.599	12.2007	11.7997	13.5997	15.5993	16.3007	16.5	14.7003	15.6	15.6	16.4003	13.5997	16.601	13.8	13.099
1967	204	15.8003	15	13	14.4003	14.3	16.101	16.3997	15.3003	14.6997	15.3006	15.5006	15.7997	16.0003	16.2997	16.1994	15.4003	14.0003	15.4003	15.5994	15.7994	15.7997	16	15.1994	10.5003	10.0994	12.0997	14.6003	16.0997	15.5	13.4997	14.7003	14.7	15.7994	12.601	15.3	13.1006	12.2
1968	205	16.0997	15.7997	13.8994	15.2997	15.3003	16.0997	16.5	16.4	15.3003	15.4	15.6997	15.9003	16.9	16.4997	16.7006	15.5997	14.2994	15.6994	16.7006	16.2997	16.2987	15.8	15.599	10.4003	10.0997	12.3003	13.0006	15.4	15.1003	13.8006	15.4003	14.9994	15.599	12.9997	15.7003	13.8997	12.701
1968	206	17.6997	17.0007	14.9003	16.4003	16.2997	18.8	18.6	17.3	17.7003	18.4	18.6003	18.5997	18.0014	18.7993	18.4	18.4007	15.801	18.2997	17.699	17.9997	18.0003	18.1997	18.5	10.3007	10.3	12.6997	15.7997	17.4997	17.4997	14.4	16.5997	15.9003	16.9	13.7	18.2003	14.999	13.5
1968	207	21.0997	19.9006	17.7003	19.1997	18.5	21.3006	21.6013	19.2013	20.5003	20.7	21.2994	21.199	20.2003	21.3	20.8006	20.4994	18.1	20.6003	19.4003	20.4	20.3997	21.699	21.7006	13.999	13.7997	16.1997	19.7006	21.3003	21.1006	17.799	19.7994	19.3003	20.5	17.3	21.3003	18.201	17.1
1968	208	24.6	22.399	20.001	21.7	20.699	25.2	25.2997	21.4	23.2997	24.3003	25.1007	25.1	21.999	24.4007	21.8993	24.1003	20.501	23.8	21.0003	21.8007	21.8007	25.4003	25.0003	16.5	16.201	18.6	23.9997	24.599	25.3	20.4997	22.6993	22.3	24.1983	19.7	25.2997	20.6997	19.3987
1968	209	23.8	22.6	20.2003	22.1	20.7003	23.0006	23.4003	21.1	21.2	21.8997	22.8997	22.7003	21.5003	22.5003	21.499	21.699	18.8	21.8006	20.3997	21.2	21.2	23.8	23.0994	19.1	18.7006	20.6	23.6003	23.199	24.2	21.8997	22.8	23	23.7994	21.3006	23.801	21.5003	20.7003
1968	210	22.3	21.6003	19.4	21.1993	19.9997	21.6	21.8003	20.5003	20.4997	20.6	21.4	21.201	20.8003	21.2003	20.501	20.2997	18.0003	20.5007	19.7993	20.1	20.0997	23.2007	22.7017	20.5	19.2007	20.801	23.9003	22.5	23.8003	21.5	21.699	22	22.8003	20.5	23.2	20.5007	19.5997
1968	211	21.5	20.6994	18.8	20.4	19.2997	21.1994	21.4003	19.7997	20.7006	20.6003	21.2006	21.101	20.4013	20.8997	20.2	20.4003	18.1006	20.5003	19.5	20.001	20.0003	22.299	22.1003	19.699	18.5997	19.9	23.2	21.8006	22.7006	20.5003	20.7994	20.9003	21.5003	19.8003	22.2997	19.8003	19.0997
1968	212	21.299	20.7006	19.1003	20.3997	19.4997	21.601	21.9	20	20.7997	20.7997	21.5997	21.4997	20.599	21.5	20.6003	20.6	18.201	20.8	19.7	20.301	20.3003	22.4003	22.0994	19.4997	18.5003	19.7	22.9994	22.0003	22.5997	20.1006	20.4997	20.401	20.9	19.8	22.2003	20.0006	19.3003
1968	213	20.6997	20.1	18.5997	19.8	18.9	21.2003	21.3003	19.2993	19.8997	20.2993	21.101	21	19.6003	21	20.101	20.0993	17.7997	20.1993	18.8993	19.7	19.7	21.5007	21.2987	19.0993	17.9007	18.9997	22.099	20.8993	21.8003	19.5997	20.1	19.8997	20.5007	19.0997	21.6	19.3997	18.7
1968	214	21.5	20.5994	18.4997	20.0997	19.1	21.5013	21.7003	19.6003	20.499	20.6987	21.4003	21.1	20.4	21.0997	20.2006	20.2006	17.4997	20.3	19.601	19.799	19.8	22.3003	22.5003	17.3006	16.7003	18.2997	21.7	21.1994	22.3997	19.3003	20.5997	20.2006	20.9994	18.9003	22.7	19.2997	18.5003
1968	215	17.9003	16.9997	14.999	16.3	15.9007	18.7003	18.7	16.601	17.7997	18.1	18.299	18.5	17.3993	18.6003	18.0997	18.2007	16.6997	18.2007	16.8997	18.1	18.1	18.3993	18.3003	14.5	14	15.5	17.2993	18.0003	18.1007	16.4997	16.999	17.2007	18.0003	15.3	18.4003	15.2	14.7003
1968	216	16.501	15.6	13.6003	14.9	14.9003	16.8	17.099	15.9003	15.6	16.0006	16.1994	16.6003	16.8003	17.0997	16.9994	16.2994	15.1003	16.2994	16.3997	16.6994	16.7003	16.6003	16	10.2997	10.1997	12.399	14.7006	16.6	15.9997	13.799	15.2997	15.0003	16.3	12.9	15.9994	13.601	12.6997
1969	217	15.5	15.2003	14.0006	14.799	15.199	14.8997	15.3	16	14.201	14.301	14.4006	14.6	16.299	15.2994	15.8	14.4997	12.9003	14.5	16.2006	15.2013	15.201	14.8003	14.5	9.4	9.40032	11.6994	12.3997	14.5003	14.1003	13.2006	14.901	14.4003	14.901	12.6994	14.4997	13.7994	12.6997
1969	218	17.7	17.2	15.7004	16.7	16.8993	17.4993	17.8007	17.5993	17.1996	17.2996	17.4	17.3993	18.4004	17.5993	17.7996	17.0996	15.3007	17.0004	18.1	16.6996	16.7	18.1004	18	11.2007	11.0996	13.4993	16.3	17.7007	17.6007	14.9989	16.8004	16.1011	17	14.6	17.4996	15.7004	14.5
1969	219	21.9997	21	19.4997	20.5	20.0987	22	22.3	20.4994	21.2006	21.3003	21.9	21.9	21.2003	21.7997	21	21	18.7003	21.099	20.201	20.601	20.6006	22.8994	22.501	16.7	16.5003	18.4994	21.4	22.799	22.3997	19.8003	20.8997	20.801	21.7006	19.5	21.999	20.0997	19.2994
1969	220	25.0997	24.3	22.0003	23.9007	22.5993	23.9003	24.301	23.1993	23.2003	23.199	23.8993	23.6993	23.4997	23.6003	22.6013	22.6997	20.4003	22.8	22.2997	22.1003	22.101	25.7993	25.0987	20.1	19.6	21.8	25.3003	25.4007	25.999	23.3997	24.4007	24.701	25.5007	22.4997	25.0997	22.9993	21.8997
1969	221	25.0997	23.9997	21.7003	23.7003	22	23.799	24.4006	22.5997	22.3	22.6006	23.5997	23.5006	23.0003	23.3006	22.2	22.399	19.5997	22.6	21.7003	21.9	21.8997	24.9003	24.0997	20.9006	20.501	22.3	24.9003	24.399	25.4	23.6	24.3	24.6003	25.2997	23.0006	24.7003	23.0997	22.3994
1969	222	23.7007	22.0997	20.1003	21.7	20.4003	23.2003	23.6003	20.9003	21.5003	21.9997	22.9003	22.9003	21.3997	22.8993	21.3993	21.8993	19.2993	22.099	20.5007	21.2003	21.2007	24.2993	23.3007	21.3997	20.201	21.5993	25.2997	23.9997	24.9003	22.1993	22.5	22.8007	23.7	21.2997	23.8007	21.2007	20.499
1969	223	21.4013	21.1	19.5	20.9006	19.8003	20.9997	21.3006	20.3006	20.1997	20.401	21	20.8994	20.7	21.0003	20.701	20.2	18.1006	20.4006	19.7997	20.299	20.2987	21.8997	21.3994	20.8006	19.7003	20.8994	22.7994	21.4997	22.1003	21.3994	21.0997	21.5003	21.4	20.6994	21.6003	20.5006	19.899
1969	224	21.5003	21	19.3997	20.6994	19.8997	21.9003	22.101	20.3997	20.799	21.2006	21.8003	21.7006	20.8003	21.8	20.8003	21.099	18.701	21.2	19.9	20.7003	20.7006	22.1006	22	19.8	18.8006	20.0006	22.4994	21.6006	22.2006	20.3003	20.8003	20.6003	20.8997	20.1	22.1006	20.2997	19.5994
1969	225	21.8	21.3	19.5	20.999	19.9997	21.4997	21.9003	20.399	20.4	20.7007	21.4003	21.2997	20.8007	21.2993	20.5997	20.3997	18.1	20.6007	19.8	20.0997	20.1003	21.8003	21.6993	19.9	18.8	20.0003	22.501	21.2007	22.0993	20.5997	21.2	21	21.3	20.2	21.9003	20.5	19.6
1969	226	21.4	20.3994	18.3994	20.0003	18.8003	22.299	22.5997	19.2994	21	21.4997	22.2	22.1003	19.7997	22.1	20.5994	21.3006	18.499	21.4003	18.901	20.6994	20.6994	22.4003	22.4006	18.2006	17.4003	18.8	21.9	21.7	22.4006	19.6003	20.6	20.5006	20.9003	19.0994	22.3006	19.2	18.6003
1969	227	18.7997	17.2997	14.8997	16.4993	15.9997	19.4013	19.601	16.9007	18.4997	18.8	19.0997	19.1997	18.2003	19.3003	18.4997	18.8993	16.7007	18.901	17.5997	18.7997	18.8	19	18.9	13.7997	13.4003	15.2007	17.9007	18.5997	18.701	16.3	17.3007	17.2007	18.2993	15.0993	18.9	15.2	14.5997
1969	228	16.6	16.4	14.3003	15.7997	15.5	15.4003	16.0997	16.5994	14.7	14.7003	14.9	15.1	17.2016	15.7003	16.5	14.7	13.3003	14.8	16.8003	15.4	15.4	15.8994	15.3	11.9	11.6003	13.6006	14.7016	15.9	15.6003	14.8997	16.101	15.8994	16.6	13.999	15.4	14.5	13.6003
1970	229	16.9006	16.4994	14.5984	15.9997	16.2006	16.5	16.8	17.3006	15.7	15.9013	15.9997	16.3	18.0006	16.8994	17.1997	15.9997	14.1997	16	17.8003	16.5006	16.4997	16.5994	16.1994	10.3	10.2	12.5994	14.501	16.301	16.101	14.2	16.099	15.4997	16.4003	13.4003	16.1997	14.5997	13.2006
1970	230	18.1996	18	16.1996	17.4996	17.5	18.4	18.5993	18.5	17.5993	17.8996	18.2004	18.3011	19.2	18.7004	18.6	18.0007	15.6	18	19	17.6996	17.6993	17.7004	18.1004	11.8993	11.9004	14.1996	15.4004	17	17.1014	15.7993	17.6	16.9	17.0996	15.2007	17.9	16.3004	15.0004
1970	231	21.0006	20	18	19.4006	18.9	21.2016	21.2997	19.4994	20.6	20.9003	21.3	21.1013	20.799	20.9	20.5997	20.6003	18.0994	20.5	20.001	20	20	21.5006	21.7006	14.3994	14.3003	16.5	19.0997	20.9	20.8003	18.2003	19.9	19.5006	20.3003	17.599	21.2006	18.5	17.5
1970	232	24.1	22.7997	20.5997	22.3	21.3007	23.7007	24	21.7003	22.8997	23.0007	23.7003	23.5	22.4003	23.3003	22.7	22.6003	20.2003	22.6997	21.4	22.1003	22.1	25.101	24.7003	17.7997	17.3993	19.7	24.201	24.5003	25.1993	21.4003	23.0007	22.8997	24.4003	20.601	24.8	21.3997	20.2007
1970	233	24.2	23.3	21.1006	23	21.4003	23.2003	23.6003	21.8	22.001	22.1997	23.199	22.9997	22.4	22.7997	22.0994	21.9003	19.3003	22.1	21.1997	21.7006	21.7006	24.7006	23.901	20.6	20.0994	21.8994	24.9003	24.2	25.1997	23.0997	23.5003	23.9994	24.8006	22.3997	24.3997	22.4997	21.8
1970	234	22.5003	21.4003	19.8993	21.0987	20.1997	21.899	22.2997	20.5997	20.5	20.7997	21.6	21.6	21.7	21.8003	21.3	20.7	18.3	21	20.7003	20.7	20.6997	22.7	21.9993	20.8	19.701	21.1003	23.5003	22.5	23.2007	21.7	21.5997	21.9997	22.3997	20.901	22.4003	20.801	20.2993
1970	235	21.8994	21.1994	19.5003	20.8994	19.9997	21.7003	22	20.4003	20.6003	20.7997	21.5994	21.4997	21.0006	21.4994	20.7994	20.7006	18.3006	20.9	20.1	20.5	20.5003	22.399	21.999	20.4987	19.5	20.6994	23.5006	22.1	22.8003	21.2	21.2997	21.4994	21.8994	20.5997	22.3	20.5	19.8997
1970	236	21.3	20.7006	19.6	20.6003	19.801	21.7	21.9003	20.1	20.5	20.9003	21.5994	21.5003	20.2994	21.6016	20.8006	20.7997	18.3	20.999	19.5997	20.499	20.4997	21.9003	21.7003	20.3994	19.5006	20.4	22.2	21.3997	22.0003	20.5	20.6997	20.4994	20.8	20.3997	21.8997	20.3997	20.0006
1970	237	21.5	20.7997	19.0993	20.5007	19.4983	21.3993	21.7993	19.9007	20.1	20.4993	21.2993	21.3003	20.5003	21.1997	20.3	20.3997	17.6997	20.6003	19.4997	20.0003	20.0003	21.6007	21.4993	19.4997	18.5007	19.7	22.099	20.8	21.8997	20.2003	20.8003	20.6	20.8993	19.8	21.7997	20.001	19.3
1970	238	20.8006	19.9003	18.0006	19.3997	18.4994	21.1	21.3994	18.8997	20.1	20.399	21	21	19.6987	21.0003	20.3994	20.2	17.6003	20.2994	19.0006	19.899	19.9003	21.2	21.3	16.3997	15.8006	17.5003	20.4994	20.3006	21.1	18.5006	20	19.501	20.0003	18.2	21.4006	18.699	17.7994
1970	239	17.9003	16.8997	14.6	16.0997	15.6	18.5007	18.7	16.4007	17.5993	17.8	18.1993	18.3007	17.3	18.4007	18.1	17.9003	15.7	18.0007	17	17.8993	17.9003	18.1	18.1	13.9003	13.4003	15.1	16.9	17.5003	17.8007	16.1003	16.8997	16.9	17.8003	14.8997	18.2003	14.8997	14.2
1970	240	15.4	14.3997	12.4	13.6994	13.8	15.5994	15.9	14.8003	14.599	14.9006	15.0997	15.399	15.7997	15.9997	16.0997	15.0994	13.2003	15.2006	15.5006	15.7003	15.6997	15.3997	14.9997	8.90097	8.69968	11	13.4003	15.0997	14.8997	12.5	14.1013	13.8	15.1	11.5997	15.0997	12.3003	11.2997
1971	241	15.2987	14.9006	13.3006	14.4994	14.6006	15.0003	15.4	15.6003	13.9997	14.2994	14.5	14.7994	15.8997	15.501	15.7003	14.4994	12.5994	14.5997	15.9	15.1	15.1	14.5997	14.4	9.6	9.30065	11.5997	12.1003	14.3	14.1006	12.9997	14.4997	14.101	14.6003	12.299	14.4006	13.2994	12.1006
1971	242	17.4996	16.9	14.9004	16.3007	16.2	17.6996	17.9996	17.1007	17.2	17.3007	17.6011	17.6004	17.8996	17.7993	17.6993	17.1	15.0993	17.1004	17.5996	16.6993	16.7	17.6996	17.7007	10.6	10.5996	12.9996	15.7989	17.3996	17.1996	14.5993	16.6007	16	16.7004	14	17.4	15.0007	13.7
1971	243	21.4997	20.7	18.601	20.2003	19.4006	21.4	21.7	20.2	20.9	20.8997	21.299	21.2994	21.4994	21.4994	21.1997	20.6006	18.2006	20.7997	20.5	20.7006	20.701	22.3997	22.2	14.9994	15	17.3003	21.1003	22.2003	21.8997	19	20.5	20.1994	21.3	18.5	21.5994	19.2	18.2994
1971	244	22.4	21.5003	19.2007	21.0003	19.8	21.699	22	20.3997	21	21	21.7007	21.4997	20.9	21.3993	20.8997	20.6007	18.3003	20.7003	20.099	20.3007	20.3	23.5003	22.7997	16.8	16.4013	18.7003	22.9007	23.1007	23.601	20.2997	21.5993	21.5993	22.8	19.4997	22.8007	20	19.0003
1971	245	23.0994	22.3	20.3006	22	20.499	22	22.5	20.8	20.8003	20.8997	21.9006	21.7	20.9	21.6	21.1997	20.5994	18.1	20.8	20.1	20.3994	20.4003	23.4003	22.6006	20.0997	19.4997	21.1997	23.9006	23.0997	24.0003	22.4003	22.6	23.0997	23.699	21.7	23.201	21.6006	21.1
1971	246	21.7997	21	19	20.5997	19.4	21.0997	21.5993	19.8	19.801	20	20.9	20.9007	20.0993	20.8997	20.2993	19.9003	17.599	20.1	19.1997	19.6993	19.7	22.5997	21.6	20.4993	19.2003	20.5993	23.8997	22.4	23.3003	21.2997	21.1003	21.8	22.4003	20.1993	22.0003	20.1	19.4003
1971	247	20.8003	20.2	18.5003	19.9994	19	20.7006	20.9006	19.399	19.701	20.0003	20.5997	20.501	19.8003	20.4997	19.9006	19.8997	17.5994	20.0006	19.101	19.6997	19.6997	21.3997	21.1003	19.9	18.7	19.9003	22.3994	21.0997	21.7003	20.3006	20.2003	20.4997	20.7003	19.601	21.3003	19.5	18.9
1971	248	20.2997	19.5003	18.4	19.3994	18.799	20.2006	20.5997	19.0994	19.1	19.399	20.1003	19.9997	19.5997	20.1	19.2997	19.2997	16.9003	19.4003	18.6997	19.0003	19.0003	20.4997	20.3	18.7997	18.0003	18.9994	21.2006	20.0997	20.7997	19.1	19.4013	19.1997	19.599	19.1997	20.599	19.3003	18.9003
1971	249	20.2003	19.5	17.9997	19.201	18.4	19.7007	20.1993	18.799	18.6003	18.9007	19.7003	19.6007	19.3003	19.5	18.9	18.5993	16.3	18.8003	18.4003	18.2997	18.3003	20.2007	19.9993	17.8003	16.8	17.999	21.1007	19.7	20.4993	18.601	19.4007	19.1997	19.7	18.3007	20.3	18.7007	18.1
1971	250	19.9013	19.0006	17.0984	18.5003	17.5	19.7013	20.0997	18	18.5997	18.8994	19.6	19.5	18.899	19.3994	18.6994	18.5997	16.0997	18.6997	18.1003	18.1	18.1	20.1003	20.0003	15.8	15.399	16.8994	19.999	19.5006	20.201	17.8997	19.1	18.7006	19.4003	17.6	20.2006	17.899	17.2
1971	251	16.7007	15.8003	13.8997	15.1007	14.7007	16.3993	16.7997	15.4997	15.7	15.7997	16.1	16.2003	16.5	16.4	16.3007	15.7007	13.9003	15.7997	16.1	15.8997	15.8993	16.4993	16.3	12.9003	12.5993	14.1997	15.9	16.2	16.3003	15.3003	15.7003	15.9007	16.5003	14.1003	16.3003	14.1	13.6997
1971	252	15.3	14.4003	12.3	13.799	13.701	15.4	15.7994	14.7	14.9003	14.8997	15.101	15.2	15.4	15.7003	15.3	14.8997	13.4003	15.0003	14.9	15.2997	15.2997	16.1	15.4	9.6	9.29903	11.4003	14.7	16.0003	15.8	12.9003	14.1994	14.1003	15.4994	11.8	15.3997	12.3997	11.4
1972	253	16.3997	16.4006	15.2006	16.1997	16.2006	15.4994	16.1994	16.9	14.7013	14.6997	15.0006	15.1994	17	15.8	16.2997	14.8997	13.2997	15.0003	16.7003	15.6997	15.7	15.1994	14.9997	10.8003	10.8997	13.2997	12.6994	14.7	14.6	14.7006	15.9997	15.7	16.001	14.4003	15.4003	15.3997	14.4006
1972	254	17.8	17.4	15.3997	16.8007	16.7003	17.7007	17.9	17.8003	17.2997	17.3997	17.5993	17.6003	18.5003	17.8007	17.7007	17.2997	15.199	17.1997	18.1	16.8	16.8007	18.1003	18.0997	10.9993	11.1	13.4003	16.4997	17.6997	17.6	15.0993	16.8997	16.4	17.2007	14.3997	17.7003	15.4993	14.1997
1972	255	21.7997	20.4003	18.2006	19.7003	19	21.9006	22.2	19.6994	21.2	21.2	21.9	21.7006	20.6994	21.5997	20.8	20.7997	18.401	20.899	19.8997	20.1994	20.2003	22.8003	22.5013	14.9003	14.8006	17.1003	21.2003	22.501	22.3994	18.8003	20.4006	20.1997	21.5997	18.1997	22.1994	18.8003	17.8987
1972	256	24.2	23.1993	20.999	22.899	21.5997	23.2993	23.6997	22.2	22.4	22.3993	23.1997	23.1003	22.701	22.9993	22.2007	22.0997	19.7003	22.2003	21.5003	21.7003	21.7007	24.8993	24.199	19.0003	18.6	20.8	24.0007	24.5	24.8997	22.3993	23.3007	23.5003	24.4007	21.5003	24.3003	21.9997	21.001
1972	257	24.3994	23.5003	21.3003	23.301	21.5997	22.901	23.5006	22.0003	21.4	21.699	22.801	22.5994	22.2006	22.3997	21.3994	21.301	18.6997	21.5	20.9994	20.9003	20.9003	24.4997	23.3994	21.3994	20.8	22.5006	25.0003	24.0997	25.1	23.5997	23.8003	24.2994	24.9997	22.9003	24.1006	22.7	22.1994
1972	258	22.4	21.8007	19.8003	21.4987	20.2007	21.1997	21.6997	20.7003	19.7007	20.1007	21	21	21.0997	20.9997	20.299	19.9997	17.5	20.2	20	19.8	19.8003	22.2013	21.3	21.6003	20.3003	21.6993	23.1993	21.8	22.7997	22.199	22	22.6007	22.4997	21.2997	21.9	20.8997	20.4
1972	259	21.9003	21.4	19.6994	21.2003	20.0003	20.8994	21.4	20.6006	19.8	20.1	20.8013	20.8003	21.0013	20.5994	20.1013	20.001	17.6994	20.0997	20.0006	19.5997	19.599	21.6994	21.1994	21.0006	20.0003	21.1006	22.8006	21.4997	22.1006	21.5997	21.5006	21.7994	21.4994	20.8987	21.3997	20.6997	20.2
1972	260	20.9994	20.3	18.599	20.0997	18.8994	21.1	21.5	19.4006	20.0994	20.2997	21.1003	20.9	19.699	20.801	19.9003	19.9994	17.8	20.1003	18.7003	19.3997	19.3997	22.3003	21.7003	19.9003	18.7006	19.8	23.4997	22.2	22.7006	20.0003	20.2997	20.3003	21.0003	19.7003	21.899	19.5994	19.1016
1972	261	21.0003	20.1993	18.4993	19.9	18.9003	20.6993	21.101	19.3	19.5	19.7997	20.6003	20.5003	19.6997	20.4003	19.6007	19.6003	17.2	19.7003	18.8	18.9993	18.9997	21.4	21.0003	19.3003	18.1	19.2	22.4003	21.001	21.8013	19.7997	20.1997	20.1997	20.699	19.1993	21.2	19.4	18.6997
1972	262	21.0997	20.5003	18.4997	20.1	18.9003	20.2997	20.7997	19.4	19.3	19.4003	20.199	20.1003	19.9003	20.0003	19.2003	19.1003	16.7994	19.1994	18.899	18.7006	18.7	21.2003	20.9003	18.4006	17.6994	19.1003	21.6003	20.7	21.4994	19.7997	20.6003	20.5006	20.8	19.4003	21.2	19.4003	18.9006
1972	263	16.7997	15.6	13.5	14.8997	14.5	17.2	17.4007	15.3003	16.6007	16.7	17.0007	17.1	16.4	17.2	16.8997	16.6993	14.5997	16.8	16.0993	16.8003	16.8	17.4993	17.3	12.099	11.7003	13.4013	16.8003	17.1	17.3007	14.7	15.6013	15.6003	16.8	13.3993	17.4003	13.7	12.9993
1972	264	15.9006	15.0003	13	14.4	14.2003	15.6003	16.0003	15.2003	14.9997	15.0006	15.1	15.2997	15.9997	15.7	15.6994	15	13.5997	14.9997	15.4997	15.3987	15.399	16.3	15.5997	10.3006	10.0997	12.2013	15.0997	16.2997	16	13.5	14.8	14.601	15.9981	12.6003	15.5997	13.0994	12.2003
1973	265	17.1006	16.4997	14.7003	16	16.2	16.9	17.3	17.1994	16.3	16.3016	16.3994	16.699	17.6997	17.2997	17.5994	16.3003	14.699	16.3997	17.699	16.8997	16.8997	16.9006	16.6	10.3997	10.3	12.7006	14.3997	16.6003	16.3997	14.4003	16.2	15.6997	16.5997	13.5994	16.5994	14.6994	13.3994
1973	266	19.3996	18.4	16.7996	18.0007	17.7996	19.8989	20.0996	18.5007	19.2007	19.3007	19.7	19.6993	18.7	19.9	19.1996	19.1004	16.7996	19	18.4	18.3993	18.4004	19.9004	19.9	13.7	13.4	15.4993	18.0993	19.5014	19.5	16.8	18.2996	17.8993	18.9004	16.1993	19.7	16.9996	15.9996
1973	267	21.9	20.3	18.2003	19.7	18.9994	23.099	23.2003	19.6003	22.401	22.6003	23.0997	23.101	20.5006	23.2003	22.301	22.4003	19.6003	22.5997	19.7994	22.3003	22.3003	23.2997	23.3997	14.8003	14.5997	17	20.9	22.7	22.6997	18.6	20.3	19.901	21.5003	18.0006	23.0003	18.799	17.8
1973	268	22.6007	21.8	20	21.4997	20.4	21.5997	22	20.6	21.0007	20.6997	21.6017	21.4	20.6	21.2003	20.8	20.201	18.2	20.3003	19.7997	19.8	19.8	23.9997	23.0003	19	18.2987	20.1007	23.8003	23.6003	24.2	21.4997	21.9007	22.3993	23.5993	20.6	23.2	21.0003	20.099
1973	269	23.601	22.4	20.3	22.1003	20.4	23	23.2997	20.7	21.5997	21.9	23	22.7003	20.899	22.6003	21.6003	21.6	18.7997	21.8006	19.7	21.4	21.3997	24.6003	23.7003	20.2997	19.6003	21.2997	24.899	24.3003	25.2	22.3997	22.8003	23.2997	24.3006	21.6997	24.2003	21.6	21
1973	270	22.7007	22.3003	20.2	22.0003	20.6003	21.801	22.3003	21.0997	20.5007	20.7	21.6003	21.6	21.3	21.6007	20.899	20.6003	18.2007	20.8	20.2007	20.3003	20.3003	23.1993	22.2	21.999	20.699	22.0997	24.5997	23.0997	23.9	22.7997	22.4	23.1	23.1997	21.7	22.6993	21.3	20.6997
1973	271	21.1997	20.6997	18.9006	20.4	19.1997	20.2997	20.6997	19.6003	19.4984	19.501	20.201	20.1006	19.8994	19.8003	19.4	19.1997	17.2994	19.2003	19.101	18.5003	18.5003	21.5997	20.9997	20.6997	19.6003	20.601	23.1003	21.399	22.1003	20.9994	20.7987	21.2994	21.4006	20.2	21.2	20.0006	19.4997
1973	272	20.9994	20.2994	18.8994	20.0994	19.2997	21.2	21.4	19.7003	20.0003	20.4003	21.0994	20.9997	20	20.9994	20.1	20.3	17.6981	20.399	19.1003	19.9	19.9003	21.6006	21.3	19.8	18.8	19.799	22.1997	21.2003	21.8	19.9997	20.2	20.2003	20.4	19.8006	21.4006	19.9	19.3994
1973	273	21.101	20.2007	18.3007	19.9	18.8003	20.8993	21.2997	19.1997	19.8003	20.1007	20.7997	20.8003	19.6997	20.5997	19.5997	19.9003	17.5003	20.0007	18.7	19.3	19.3003	21.5007	21.1003	19	17.9	19.2003	22.3993	21.1	21.7997	19.7	20.2003	20.2003	20.7003	19.1993	21.3007	19.3	18.5997
1973	274	21.3997	20.6	18.3994	20.1997	18.8	21.901	22.2003	19.399	20.9006	21.4003	21.9	21.8006	20.1006	21.9997	20.8003	21.199	18.3997	21.2994	18.9003	21.1	21.1	22	22	18.6006	17.7997	19.1997	21.2994	21.3	21.7994	19.9997	20.501	20.6	20.7006	19.4	22.001	19.4997	18.8997
1973	275	16.9	15.799	13.8003	15.1003	14.7997	17.2	17.4	15.5997	16.3997	16.6997	16.8993	17.0997	16.5993	17.2003	16.9003	16.8	14.5003	16.8993	16.3993	16.8997	16.9	16.9	16.9007	12.8007	12.3993	14	15.7997	16.4	16.6	15	15.7003	15.7003	16.4983	13.8997	16.9007	14.0003	13.4997
1973	276	16.5003	15.8006	13.5997	15.1987	14.8003	16.0997	16.4994	15.9987	15.699	15.5994	15.6994	15.799	17.0006	16.1997	16.4006	15.5	14.3997	15.5	16.3997	15.8003	15.8	16.7003	16.0997	11.2003	10.901	12.8997	15.3003	16.7	16.3006	14.3006	15.5997	15.5006	16.5	13.3	16	13.9	13.0006
1974	277	16.7006	16.201	14.5	15.6997	15.8997	16.7003	17	16.8003	15.5997	15.9	16.1997	16.3997	17.0003	17	16.6994	16	13.999	16.0997	16.8	16.3997	16.4	16.2997	16.1006	10.4	10.2003	12.5003	13.9003	15.9006	15.799	14.101	15.9003	15.399	16.3006	13.4003	16.3	14.4003	13.201
1974	278	18.3996	18.2	16.5	17.7996	17.6004	18.4007	18.8993	18.4996	17.3989	17.8	18	18.2	18.8996	18.8007	18.4004	17.8004	15.3004	17.9004	18.3996	17.7	17.7004	17.8996	17.9996	12.8007	12.7996	14.9996	16.0011	17.3	17.4007	16.3996	17.8996	17.4	17.5	15.8993	17.7996	16.7007	15.6
1974	279	21.6006	20.9003	18.7016	20.3994	19.6	21.2	21.6003	20.4006	20.5	20.5994	21.2	21.1	21.3997	20.9997	20.4997	20.3	17.7994	20.4003	20.4994	19.9003	19.8997	21.9994	21.799	15.1997	15.101	17.5003	20.299	21.5006	21.4997	19.1003	20.6994	20.4	21.1994	18.7	21.4003	19.3997	18.4006
1974	280	23.101	22	19.9997	21.7	20.501	22.3993	22.7003	20.9997	21.8	21.6003	22.3993	22.2003	21.6003	22.1007	21.2987	21.1997	18.8997	21.3997	20.7003	20.7997	20.8007	24.7003	23.7993	18.8997	18.3003	20.3003	24.3003	24.4993	24.9003	21.6993	22.2997	22.7003	23.7993	20.9	23.6	21.1003	20.3007
1974	281	23.5	22.6	20.4003	22.4	20.6	21.799	22.3997	20.9997	20.5006	20.7	21.6997	21.499	21.2003	21.2997	20.4	20.3	17.6994	20.4994	19.8997	19.8003	19.8003	23.701	22.6006	20.9003	20.2	21.9006	24.301	23.2997	24.2994	22.8997	22.999	23.7013	24.0987	22.2003	23.1997	21.9006	21.5006
1974	282	21.7003	21.199	19.4003	21.1007	19.7	20.7997	21.2993	20.0993	19.6997	19.8003	20.6007	20.4993	20.299	20.5003	19.9	19.6003	17.5	19.8	19.3	19.4007	19.4007	22.3	21.2003	21.6003	20.2993	21.5	23.3003	22.2	22.8	22.0003	21.4003	22.201	22.0997	20.9997	21.4997	20.6	20.1
1974	283	20.401	19.7003	17.9997	19.3997	18.4	20.4994	20.6997	18.8	19.4	19.8	20.399	20.3997	19.0006	20.2	19.1997	19.7	17.2006	19.7994	18.2006	19.3	19.299	21.0006	20.7	19.5	18.2006	19.3	22.0006	20.7003	21.3	19.6997	19.8	20.0003	20.2	19	20.7997	18.9	18.3
1974	284	20.3994	20.2003	18.9006	20.1	19.3	20.101	20.4994	19.7003	19.1	19.301	19.9997	19.9003	19.7994	20.0003	19.4003	19.0987	16.9997	19.2997	18.899	18.8997	18.9003	20.5	20.301	20.0003	18.9006	19.7997	21.1	20.1997	20.7	20	20	19.9997	19.8	19.8003	20.3997	19.8997	19.4
1974	285	20.5	19.6997	18.1007	19.4993	18.501	20.3997	20.8	18.999	19.1997	19.6003	20.2997	20.2003	19.3	20.2003	19.3003	19.4003	16.8993	19.5003	18.4	19.101	19.1003	20.6003	20.3997	18.5003	17.5003	18.6	21.1003	20.0997	20.7993	19.2	19.6	19.5993	19.8	18.798	20.6	18.999	18.3007
1974	286	20.3997	18.6	17.101	18.3	17.4003	20.4003	20.8994	17.7997	19.0994	19.4997	20.3003	20.3006	19.2	20.199	19.101	19.3003	16.8006	19.401	18.2	18.8006	18.7997	20.4997	20.3997	16.7997	16.1006	17.4003	20.1006	19.9	20.5006	18.0994	18.7	18.7003	19.2	17.7997	20.3994	18.0003	17.5
1974	287	18.301	16.2997	13.9997	15.5	14.9007	18.8003	19.1007	15.6	17.7	18.0003	18.4997	18.5997	16.6993	18.5003	17.3	17.9997	15.701	18	16.1003	17.3997	17.399	18.7	18.4997	13.9997	13.4	14.8997	18	18.3	18.6003	15.8003	16.5997	16.7003	18.1003	14.6003	18.6007	14.3993	14.0007
1974	288	14.9997	14.4006	12.5997	13.9006	13.8997	15.0003	15.5	14.801	13.9994	14.3003	14.5006	14.8006	15.301	15.4	15.3003	14.399	12.6003	14.5	14.9997	14.9997	14.9997	14.7003	14.4003	9.79968	9.60065	11.6	12.799	14.2997	14.3003	12.9003	14.0006	13.8	14.8006	12.1	14.6	12.601	11.7997
1975	289	16.1003	15.2006	13.4994	14.6997	14.799	16.4	16.8	15.7003	15.1997	15.5997	15.7994	16.0994	15.8997	16.8003	16.5003	15.799	13.7	15.9	15.8006	16.2	16.2006	15.1997	15.3	9.80032	9.60032	11.7994	12.1003	14.6	14.5997	13.2994	15.0003	14.5006	15.2006	12.4994	15.5997	13.601	12.3994
1975	290	19.0007	18.9	17.3993	18.5993	18.3989	18.9	19.3004	18.9996	18.0007	18.2	18.6004	18.7004	18.8996	19.1007	18.4996	18.1996	15.7996	18.1996	18.4	17.6993	17.6993	18.2996	18.5	14.9996	14.8996	16.8004	16.1007	17.7	17.7993	17.7993	18.5996	18.4	18.2996	17.2989	18.5	17.7996	17
1975	291	21.2994	20.4994	18.399	19.999	19.2003	21.3	21.6	20	20.5994	20.6994	21.1994	21.2003	20.9006	21.0997	20.6003	20.3006	18	20.4003	20.1	19.9997	20.0003	21.7	21.701	15.7006	15.5997	17.8003	19.5006	21.2987	21.1006	19.2003	20.3006	20.2003	20.7	18.7003	21.1006	19.0997	18.3
1975	292	23.0007	22.5	20.3	22.1997	20.9	22.3	22.601	21.5997	21.7007	21.5997	22.301	22.199	22.1	22	21.5	21.199	19.1	21.2997	21.1	20.8003	20.8	24.0997	23.4	18.7997	18.301	20.3997	23.0997	23.7997	24.099	21.8993	22.6003	22.9007	23.3003	21.0983	23.2003	21.301	20.4997
1975	293	23.7	22.6006	20.3997	22.2994	20.6006	22.7003	23.2994	21.0006	21.3997	21.5987	22.6003	22.4997	21.3003	22.4	21.1987	21.2997	18.699	21.5	20.1	20.7994	20.799	24.2984	23.2997	20.8	20.0994	21.7013	24.4997	23.8997	24.8006	22.7997	22.9997	23.701	24.1997	22.0987	23.5997	21.8003	21.4003
1975	294	22.8993	21.6003	19.4993	21.2007	19.8003	22.1	22.6	20.3	20.1997	20.6003	21.8007	21.7993	20.6	21.5993	19.9997	20.5997	17.799	20.7	19.5993	19.6003	19.5997	23.3003	22.0993	21.599	20.2997	21.5993	24.4003	23.1997	23.9997	22.1003	21.9997	22.6997	23	21.0997	22.5997	20.7	20.2007
1975	295	20.9	20.2997	18.7997	20.2	19.0006	20.2994	20.6997	19.4	18.999	19.4003	20.2006	20.2003	19.5	20.0994	19.0997	19.2994	16.9	19.4003	18.699	18.8003	18.8	20.8997	20.4	20.8997	19.7	20.5997	21.9003	20.5997	21.3	20.8016	20.5	20.9006	20.7003	20.2006	20.7997	19.801	19.4003
1975	296	19.9006	19.7997	18.4003	19.7	18.7994	19.6	20.0003	19.1997	18.7997	18.999	19.5997	19.499	19.4	19.5994	18.9997	18.801	16.7006	18.9997	18.4003	18.7003	18.7003	20.2006	19.9006	19.7003	18.6	19.6003	20.9	19.9997	20.4	19.701	19.6	19.699	19.4003	19.4003	20.001	19.4006	19.0003
1975	297	20.7993	20.3	18.5	20.0003	18.9997	20.201	20.6003	19.4997	19.001	19.3003	20.2003	20.0007	19.7993	19.9003	18.8993	19.1	16.6003	19.2	18.699	18.5993	18.5993	20.9003	20.5993	19	17.8997	19.1003	22.1003	20.3	21.2997	19.601	20.201	20.0993	20.6993	19.2003	20.999	19.4003	18.7
1975	298	20.1003	19.1997	17.3006	18.7997	17.6994	20.2003	20.5997	18.2	19.0006	19.3994	20.1003	20.001	18.8003	19.9006	18.9997	19.1003	16.7003	19.2	17.9997	18.6997	18.699	20.2994	20.3	16.8	16.1997	17.6006	19.6997	19.6	20.1997	18.4006	19.299	19.0997	19.299	18.1006	20.4003	18.1997	17.7006
1975	299	18.9997	17.1003	14.8	16.3013	15.701	19.0997	19.4993	16.5	18.2997	18.5	18.7997	18.8997	17.801	18.9	17.7007	18.4	16.3997	18.3993	17.1	17.7997	17.7997	19.1993	18.9007	14.2	13.8	15.3997	18.3997	18.9	19.0003	16.3997	17.3007	17.3993	18.6007	15.2003	18.8	15.2003	14.7
1975	300	15.5997	14.6987	12.5997	14.1003	13.8	15.4	15.8994	14.8997	14.6997	14.8994	15	15.2003	15.6003	15.5994	15.3	14.8006	13.3987	14.8013	14.9997	15.1006	15.1003	15.7003	15.0997	10.4006	9.99935	11.9994	14.2	15.6006	15.3	13.3003	14.3987	14.4006	15.4006	12.3003	15.0003	12.8003	11.9
1976	301	16.0003	15.5994	13.8003	15.2	15.2	15.5994	16.1	16.3006	14.9003	15.0003	15.2	15.3994	16.7997	15.9997	16.3003	15.1	13.5	15.2	16.5	15.7	15.6997	15.4	15.1003	10.4013	10.2994	12.4994	12.8994	15.1003	14.8006	13.799	15.199	14.9997	15.2994	13.1	15	13.901	12.9
1976	302	17.8	18.0993	16.4	17.7993	17.6	17.4	17.9003	18.4	16.8003	17.001	16.9007	17.199	18.6993	18.0003	18.1003	16.7003	15.1997	17.1	18.2997	17.2	17.2003	17.4993	17.2	13.1003	13	15.2	16.2007	17.2014	17.099	16.5014	17.6997	17.3997	17.0003	15.9	16.6993	16.701	15.6
1976	303	21.7	21.2	19.1997	21.0006	19.8994	21.099	21.6	20.4997	20.5003	20.4987	20.9006	20.8997	20.9	20.8997	20.1	20.1	18	20.2	19.8003	19.6006	19.6	21.4006	21.3994	17.8	17.6006	19.4994	19.2006	21.1	20.7997	20.6006	21.099	21.3994	21.0994	20.1	21.0003	20.2006	19.5997
1976	304	23.3993	22.5	20.0997	22.1997	20.7	22.6997	23.0997	21.399	22.0007	21.9	22.7003	22.5993	21.8003	22.3007	21.3003	21.599	19.1993	21.7	20.7	20.9007	20.9003	24.6	23.8003	19.2	18.6	20.5993	23.7997	24.3007	24.7007	22	22.8	23.099	23.9003	21.1007	23.6997	21.3003	20.4003
1976	305	23.2	22.4	20.2997	22.3	20.4	21.6997	22.1994	20.7994	20.6006	20.7003	21.5997	21.3994	21.0994	21.2997	20.7016	20.2003	17.9994	20.5	19.901	20.1006	20.1	23.5997	22.5997	21.1	20.3	21.901	24.0003	23.2997	24.0997	22.899	22.7994	23.6	23.8997	22.2003	22.999	21.8006	21.3997
1976	306	21.9	20.8	18.8	20.6	19.1003	21.3997	21.8003	19.6003	19.999	20.3007	21.0997	21.0987	19.7997	20.9993	19.8017	20.2007	17.6993	20.3007	18.9	19.5003	19.5	22.5993	21.4993	21.4007	19.999	21.1	23.6	22.3997	23.0993	21.6	21.1	21.9	22.2993	20.5003	21.9007	20.001	19.5993
1976	307	20.8987	20.6	18.9003	20.5003	19.3	20.0997	20.5006	19.7006	19.2997	19.4006	19.9994	19.9997	19.9003	19.9997	19.6003	19.0997	17.3003	19.3	19.1006	19.0003	19.001	20.9997	20.5003	21	19.6994	20.801	22.1	20.8	21.3006	21.0997	20.7	21	20.801	20.2997	20.7006	20	19.5
1976	308	19.9006	19.6006	18.3	19.6006	18.6	19.401	19.9	19.0003	18.801	18.7	19.3	19.2	19.1994	19.4013	19.2	18.3006	16.7006	18.6003	18.3003	18.5997	18.5997	20.301	19.9	19.9003	18.7997	19.7006	21.101	20.1003	20.5	19.6994	19.4997	19.6994	19.6006	19.4997	19.999	19.2997	19.0003
1976	309	20.9013	20.6	18.7997	20.4	19.3	20.4003	20.8	19.8997	19.3993	19.5007	20.3	20.2007	20.1993	20.2003	19.6997	19.3003	17.1	19.5003	19.2993	19.2003	19.2003	21.101	20.8007	19.4003	18.3003	19.4993	22	20.4993	21.4003	20.0013	20.5007	20.4007	20.701	19.5993	21.2	19.7993	18.9997
1976	310	21.1997	20.5013	18.3003	20.2003	18.7003	20.6997	21.2006	19.3003	19.6987	19.8997	20.7	20.4997	19.6994	20.3003	19	19.6003	17.2013	19.4997	18.6003	18.6	18.5997	21.3997	21.1006	19	18.1006	19.4	21.4994	20.9	21.5	20.0994	20.5984	20.5994	20.701	19.4994	21.3003	19.301	18.8013
1976	311	16.9007	16.0993	13.9993	15.4993	14.9003	16.601	17.0007	15.5993	16.6	16.3007	16.3003	16.4007	16.3	16.7007	16.9	15.7993	15.0997	15.9997	15.9003	16.5	16.5	17.4003	17.1	14.1993	13.6003	15	16.6997	17.201	17.0997	15.8993	16.099	16.5003	17	14.599	16.8	14.4	14.1
1976	312	16.9003	16.3	14.4	15.8994	15.5	16	16.8003	16.4997	15.0003	15.3	15.3997	15.8006	17	16.2997	16.2003	15.3003	14.0003	15.3	16.3997	15.6997	15.699	15.6006	15.2006	12.9997	12.6	14.3997	13.9003	15.7	15.1	15.4003	15.999	16.101	16.2	14.4994	14.8997	14.7003	14.0994
1977	313	16.7006	16.0006	14	15.5006	15.4997	16.9	17.1997	16.7006	16.0994	16.4	16.5006	16.7003	17.4006	17.4006	17.2003	16.6	14.6	16.6997	17.0003	17.3	17.3	16.7997	16.5	10.301	10.2003	12.4994	14.2	16.5006	16.0997	13.9994	15.5997	15.2	16.0997	13.2006	16.4003	14.099	12.9003
1977	314	18.4007	17.5	15.5004	17	17	19.4996	19.6004	18.0993	18.5011	19.0004	19.2989	19.4004	18.8007	19.9993	19.1	19.1	16.4	19.1993	18.4004	19	19	18.7004	19	11.9996	11.8007	14	16.1996	18.0004	17.9989	15.4996	17.2	16.5996	17.1996	14.7996	18.7996	15.6004	14.3996
1977	315	23.3003	21.599	19.399	21.0006	20.4003	23.8	23.9994	21.2	21.9994	22.8003	23.8	23.699	22.1997	23.3	21.4006	22.899	18.9997	22.8	21.0997	21.2003	21.2006	23.1997	23.4006	15.6994	15.6003	18.0006	20.9	22.2997	22.6987	19.8	21.5994	21.2003	22.4003	19.2	23.7003	20.0006	18.9016
1977	316	24.3997	23.499	21.2003	23.1003	21.9	23.3003	23.7007	22.5997	22.5	22.5997	23.2993	23.201	23.3	22.9997	22.4	22.1003	19.7997	22.3	22.001	21.8	21.7997	24.6003	24.0997	18.2997	18.0003	20.5007	23.3003	24	24.5997	22.2	23.4993	23.4997	24.3997	21.5003	24.2	22.1007	20.9997
1977	317	24.2997	23.6997	21.3997	23.4994	21.5994	22.8006	23.399	22.1	21.3	21.5003	22.6006	22.4994	22.2006	22.4	21.7	21.3003	18.5003	21.6	21.0003	21.2003	21.2013	24.1997	23.3006	21.2997	20.6994	22.4987	24.3994	23.8006	24.7003	23.7003	23.8997	24.4997	24.7003	23	23.9003	22.7994	22.1984
1977	318	22.2007	21.9997	20.1003	21.8997	20.3007	20.5997	21.3003	20.799	19.3993	19.5997	20.4997	20.4	21	20.5007	20.099	19.4	17.2997	19.7003	19.8993	19.499	19.4997	22.3	21.2003	22.6993	21.3	22.5	23.6997	22.3003	22.9007	23.0007	22.1007	23.1003	22.7993	21.9	21.5003	21.3007	20.899
1977	319	21.1	20.8	19.2006	20.5997	19.5006	20.299	20.7006	20.0006	19.4003	19.6	20.201	20.0994	20.2997	20.0997	19.7003	19.3006	17.4003	19.5	19.3997	19.2	19.2	21.1987	20.7994	20.8994	19.7994	20.801	22.3	20.9	21.5997	21.1	20.8003	21.1006	20.9994	20.499	20.8987	20.2006	19.7997
1977	320	20.8994	20.3997	19.3994	20.4003	19.7997	20.5006	20.9006	20.3006	19.5	19.6994	20.2997	20.2997	20.5003	20.4	19.9003	19.5	17.5003	19.7006	19.8003	19.4	19.4003	20.9	20.7006	19.5997	18.6006	19.6997	21.5	20.6	21	19.9003	20.2	19.9994	20.1	19.8006	20.5997	20.1	19.5994
1977	321	20.3997	19.8997	18.3993	19.8	18.7003	19.8993	20.2993	19.1993	19.1	19.2997	19.9007	19.7007	19.6003	19.6997	19.2997	19.0007	16.9993	19.1003	18.7997	18.7003	18.7003	20.4993	20.3	19.199	18.2007	19.1997	21.1	19.9997	20.6997	19.7003	19.8003	19.9	19.7997	19.3003	20.2997	19.2993	18.8
1977	322	20.4997	19.8997	17.9003	19.3997	18.2997	19.3006	20	18.9	18.1997	18.3013	19.199	19	19.4994	18.6994	18	17.9003	15.7006	17.8006	18.8003	16.8	16.8	20.0006	19.8003	16.6003	16.1	17.6994	20.0997	19.3997	20.2	18.8	20	19.7003	19.7997	18.3003	20.0006	18.601	17.8997
1977	323	18.101	16.5	14.2007	15.7003	15.2003	18.199	18.599	16.1	16.8997	17.2997	17.8993	17.9993	17.3993	18.0007	17.2003	17.3993	15.0003	17.4003	16.9	16.9997	17.0003	17.8	17.6003	13	12.5987	14.3997	16.8003	17.3003	17.6007	15.5007	16.5997	16.4997	17.5997	14.3997	17.8007	14.3997	13.8997
1977	324	15.9997	15.501	13.8994	15.0006	15.101	15.2997	15.8994	16	14.5003	14.4994	14.8006	14.999	16.3997	15.6006	15.6	14.6003	12.9997	14.7006	15.8997	15.2	15.201	15.2997	14.899	11.3997	11.201	13.1006	13.3	15.0003	14.9003	14.1997	15.1997	14.9994	15.6006	13.5003	15.2	13.9	13.2
1978	325	15.7006	15.2997	13.6994	14.8003	15.1003	15.5994	15.8997	16.2	15.0006	15.1003	15.3003	15.4997	16.7997	16.1	16.3997	15.2997	13.5994	15.401	16.7997	15.8997	15.8997	15.3997	15.1997	9.6	9.5	11.6994	12.6997	15.0006	14.7	13.1994	14.9003	14.3994	14.9003	12.5003	15.1006	13.499	12.4
1978	326	18.7996	18.4007	16.7996	17.9993	17.9004	18.8	19.0996	18.7	17.8996	18.3004	18.4989	18.6004	18.9993	18.9996	18.6993	18.1993	15.8	18.1986	18.6004	17.8007	17.8007	18.4989	18.6007	13.1004	13	15.2	16.6007	18.1004	17.9986	16.5996	18.1	17.6	17.9	16.1	18.4	16.9011	15.9007
1978	327	22.1994	21.1997	19.0003	20.6997	19.8	22.4	22.6	20.6	21.6997	21.9003	22.3003	22.3003	21.6	22.2997	21.5997	21.7	19.1003	21.801	20.4994	21.5	21.5003	22.7003	22.7	15.9003	15.8	18.1003	20.5006	22.3003	22.1003	19.7	21.0003	20.7997	21.5	19.1	22.2003	19.7	18.8
1978	328	23.8	22.9	20.7997	22.5007	21.3997	22.6003	22.9997	21.9	21.699	21.5	22.5007	22.3003	22.1	22.0003	20.8993	21.0993	18.6007	21.1003	21.1003	20.1003	20.0997	24.9997	23.899	19.1	18.3997	20.3997	24.9993	24.701	25.3993	22	23.0997	23.3997	24.6	21.2	23.9997	21.7003	20.7
1978	329	23.9	23.1997	21.1997	23.0994	21.2	22.3003	22.8994	21.5003	20.9003	21.2	22.2003	22.1006	21.6997	21.9006	21.0003	20.8994	18.1997	21.1	20.5	20.3994	20.3997	24.0006	23	22	21.1997	22.7997	24.4	23.701	24.5994	23.7997	23.5994	24.4	24.5006	23.0003	23.4003	22.7	22.3003
1978	330	22.099	21.4003	19.499	21.3003	19.901	20.9997	21.5993	20.3	19.5993	19.9007	20.8007	20.7997	20.4993	20.7993	19.7997	19.6997	17.3	19.9013	19.5	19.2997	19.3	22.2993	21.2997	22.0997	20.7003	21.899	23.4997	22.0993	22.9	22.4003	21.7	22.5007	22.4993	21.3003	21.7997	20.8	20.4007
1978	331	21.2016	20.8003	19.2003	20.6997	19.6003	20.7997	21.0994	19.9997	19.7006	20.0003	20.7	20.6997	20.2006	20.7003	19.7	19.8997	17.5997	20.0006	19.2997	19.5	19.5003	21.2997	20.9997	20.5	19.3013	20.4	22.3	20.9003	21.7006	20.9	20.799	21.0997	21.0003	20.201	21.2997	20.2	19.5006
1978	332	20.7003	20.4997	19.0994	20.4003	19.3981	20.2994	20.7	19.9003	19.3003	19.601	20.2003	20.1006	20.1006	20.1	19.4997	19.4	17.2003	19.4994	19.1	19.0003	18.9997	20.8003	20.5	19.9003	18.8997	20	21.4	20.501	21.0003	20.2	20.301	20.2994	19.999	20.0006	20.6006	20.0006	19.5003
1978	333	20.6993	20.2	18.4997	19.9997	18.8997	20.201	20.5993	19.3003	18.9997	19.2993	20.0993	20	19.6003	19.901	19.1007	18.9997	16.7	19.0997	18.6993	18.5003	18.5007	20.6003	20.4	19.1997	18.2003	19.2997	21.4997	20.0997	21.0003	19.7003	20.1	19.9997	20.2003	19.3007	20.5997	19.4007	18.8003
1978	334	20.7006	20.001	18.0006	19.6003	18.5006	20.6003	21.0003	19	19.5997	19.801	20.5	20.4003	19.5997	20.4	19.2997	19.6	17.2003	19.7003	18.6003	19.2013	19.1997	20.8994	20.8	17.9013	16.8994	18.2997	20.6003	20.401	20.9003	19.3003	20.1003	20	19.9	18.8003	20.7994	18.9006	18.3
1978	335	17.701	16.599	14.3003	15.7997	15.3003	17.6997	17.9993	16.1	17.0007	17.2007	17.3997	17.5	17.3	17.7007	17.0997	17.0997	15.3	17.1997	16.6993	17.2003	17.1997	17.7	17.601	12.8997	12.5003	14.4007	16.7003	17.3993	17.4003	15.6997	16.5003	16.7007	17.2993	14.5	17.4997	14.601	13.9997
1978	336	16	15.6003	13.6997	15.1	14.9	14.8997	15.5997	15.9994	13.8006	14.0006	14.5006	14.7003	16.4997	15.1997	15.5	14.2994	12.299	14.3	16	14.8	14.8	14.9	14.3003	11.1997	11.0006	12.8997	13.6006	14.8997	14.6003	14.2	15.2997	15.2003	15.7006	13.4006	14.7003	13.8	13.0003
1979	337	17.1994	17.1006	15.7	16.7997	16.9003	16.4994	17.0994	17.901	15.4003	15.8	15.9994	16.2994	17.9997	16.8997	17.1003	16.1003	13.9	16.1	17.6	16.7	16.6997	16.2003	15.901	11.3997	11.3997	13.7003	13.5997	15.9	15.5994	15.1997	16.6	16.2	16.3997	14.5997	16	15.7006	14.6
1979	338	18.2996	18.1996	16.3996	17.6996	17.5007	17.9989	18.3996	18.3004	17.5996	17.6	17.8	17.8004	18.6004	18	17.7996	17.3996	15.7	17.3996	18.0996	16.9	16.9004	18.2007	18.0996	13.5004	12.9	14.9007	16.1996	17.9014	17.7004	16.3996	17.8	17.4007	17.5004	15.6996	17.7007	16.7014	15.5
1979	339	22.6003	21.2	19.1	20.6003	19.8006	22.9997	23.199	20.501	22.399	22.3997	22.9	22.8987	21.3997	22.9013	21.7006	22.199	19.7006	22.3003	20.3	21.8	21.8	23.8997	23.5997	16.2997	16.1003	18.3	22.2003	23.601	23.3994	19.8003	21.2	21	22.4	19.3	23.2006	19.7997	18.9
1979	340	24.2	23.299	21.1997	23.1003	21.7	23.101	23.5997	22.2997	22.1	22.201	22.9997	22.899	22.6003	22.6007	21.601	21.8997	19.2003	21.9003	21.499	21	21.0007	24.8	24.0007	20.0007	19.5007	21.5	24	24.2997	24.8997	22.9003	23.6	23.8997	24.5007	22.0007	24.1007	22.3003	21.4
1979	341	23.6003	23.0003	20.6997	22.7997	20.8997	22.2	22.7006	21.3997	21.0003	21.1	22.0994	21.9003	21.4997	21.7994	20.9003	20.8003	18.401	21.0003	20.2	20.4994	20.499	24.1	23.099	21.6	20.8003	22.3994	24.8006	23.7997	24.8006	23.4003	23.2994	24.0997	24.3997	22.7	23.4997	22.3	21.8003
1979	342	22.8007	21.9007	19.8993	21.7	20.2003	22	22.5003	20.6997	20.399	20.7993	21.7997	21.8003	20.8	21.6997	20.3	20.8007	18.101	20.9003	19.8003	20.1	20.1003	22.8993	21.9997	22.5	21.1003	22.3003	23.8	22.6007	23.3987	22.7	22.3	22.9	23	21.7	22.6	21.1	20.6007
1979	343	21.3997	20.7003	19.301	20.5006	19.4997	21.2	21.5006	19.799	20.0003	20.4	21.0997	21.0994	20.199	20.8997	20	20.2997	17.9006	20.4006	19.5	19.701	19.7003	21.6003	21.1997	20.8	19.6994	20.5994	22.4997	21.2003	22	20.5997	20.7003	20.6997	20.9003	20.401	21.4994	20.1	19.8994
1979	344	21.4006	20.6003	19.2003	20.4997	19.5	21.3997	21.8003	19.999	19.9	20.4997	21.2997	21.3003	20.3	21.0994	19.8003	20.4997	17.8	20.5	19.2997	19.5003	19.5	21.4997	21.1994	20.5	19.4997	20.4	22.0997	21.1	21.701	20.4994	20.6	20.4997	20.7003	20.3013	21.4	20.1994	19.7994
1979	345	20.6993	20.0993	18.4003	19.9997	18.8003	20.4003	20.6993	19.2997	19.5	19.6	20.4003	20.3	19.801	20.1003	19.5997	19.4007	17.3003	19.501	18.8003	19.0997	19.1003	21.1007	20.7	19.8997	18.7997	19.7	21.9003	20.7003	21.3007	20.1	20.0993	20.3003	20.2997	19.5993	20.8	19.5003	19.101
1979	346	21.601	20.8997	18.7	20.4003	19.1	20.7006	21.2	19.6997	19.5	19.7003	20.499	20.4006	20.2003	20.101	19.2	19.2	17.1003	19.3006	19.2994	18.2	18.2003	21.3	21	18.4997	17.8994	19.3003	21.199	20.7003	21.4	20.2003	21.0997	21.0006	20.9003	19.7	21.1994	19.699	19.1
1979	347	20.4	18.9	16.2993	17.9993	17.1997	20.1007	20.4997	18	19.3003	19.3997	19.8003	19.9003	18.9993	19.7997	18.9	19.0997	17.401	19.1	18.2003	18.7007	18.6997	20.3997	20	16.1007	15.6	17.3993	19.4997	20	20.2007	18.4003	19.1	19.3	20.0997	17.1993	20.001	16.8013	16.2997
1979	348	14.8997	14.8	13.1	14.2994	14.3006	13.4997	14.1	15.2997	13.0997	12.9997	12.9997	13.2	15.7994	13.8994	14.7994	12.9003	11.7006	12.999	15.4987	13.6997	13.699	14.1003	13.6006	10.3	10.1	12.0997	13.0006	13.8997	13.8997	13.2994	14.4997	14.3013	15.1	12.6	13.9	13.101	12.3003
1980	349	16.6997	16.5	14.5003	16	16.0003	15.9	16.3994	17.1	15.3003	15.3	15.5006	15.5997	17.5997	16.2003	16.6	15.3	13.8997	15.3	17.2016	15.7	15.7	16	15.6	10.7997	10.6006	13.0003	13.5994	15.8006	15.4	14.6013	16.0997	15.7997	16.1	13.8003	15.5	14.8	13.5997
1980	350	19.4003	18.6997	17	18.1997	18.0003	19.3	19.7003	18.901	18.499	18.7993	19.1003	19.2	19.1986	19.4003	18.6	18.5993	16.3993	18.4997	18.7003	17.8007	17.7993	19.201	19.1997	12.9997	13.0997	15.4003	17.2	18.7993	18.6997	16.8993	18.4993	17.9997	18.4997	16.2997	19	17.2	16.101
1980	351	21.901	20.8	18.7997	20.2997	19.4997	22.1003	22.3994	20.1994	21.3994	21.5003	22.0997	22.0994	20.9997	21.8997	21.1	21.2997	18.8	21.3003	20.001	20.6997	20.7003	22.5997	22.5	16.0003	15.9003	18.0994	20.4	22.2	22	19.7	20.7994	20.699	21.3997	19.0997	22.1003	19.4997	18.7997
1980	352	25.2	24.5	22.3	24.0993	22.9003	24	24.5003	23.399	22.8007	22.9997	23.8993	23.7997	23.6993	23.7003	22.7997	22.7	20.0993	22.7997	22.4993	22.101	22.1	25.3	24.7	20.4	20.1007	22.2003	24.3	24.8	25.3993	23.6003	24.601	24.6997	25.1997	23.0003	24.8	23.4003	22.3997
1980	353	24.7997	23.3994	21.0997	22.9994	21.3	23.7	24.0994	21.6003	22.4	22.6	23.6994	23.4003	21.9997	23.1994	22.2006	22.1994	19.7	22.4	20.701	21.9003	21.8994	25.4	24.5	21.4994	20.7	22.5006	25.7006	25.0006	26	23.7	23.9	24.5	25.4003	22.8	25.0003	22.6006	21.9997
1980	354	22.2997	22.2003	20.2997	22.1003	20.6997	20.8987	21.3993	21.2007	19.7007	19.8	20.6	20.6	21.4	20.8013	20.5007	19.7003	17.4997	20	20.3003	19.9	19.9003	21.9993	21.1993	22.199	20.8997	22.2007	23.0997	21.6997	22.5	22.6993	22.2	22.8	22.6003	21.7997	21.5997	21.5	20.8997
1980	355	21.0997	21.1003	19.4003	20.9987	19.8006	20.3006	20.7	20.4	19.4006	19.7006	20.3003	20.2003	20.7003	20.3	19.8997	19.5997	17.2997	19.7994	19.6997	19.4997	19.4997	21	20.7	21.0003	19.8006	20.9003	21.9006	20.6	21.3003	21.299	21	21.3	20.9006	20.7006	21.001	20.5	19.8997
1980	356	20.5003	20.399	19.1006	20.3003	19.4994	20.1	20.4997	19.8003	19.0997	19.2994	20.0003	19.8997	20.0006	20.099	19.6997	19.1006	17	19.3987	19.2006	19.1003	19.1	20.499	20.2997	20.3003	19.3006	20.2003	20.9994	20.1003	20.5994	20.1987	20.0994	20.0997	19.7994	20.0997	20.5	20.0006	19.7006
1980	357	21.199	20.5997	18.8997	20.3997	19.3	20.8003	21.2993	19.7993	19.7997	20	20.8003	20.6997	20.2	20.5997	19.9	19.7003	17.5993	19.9	19.2003	19.401	19.3997	21.3	21	19.7997	18.9003	19.9003	21.9	20.8997	21.6007	20.2997	20.5	20.5007	20.5997	19.9987	21.0993	19.8997	19.3997
1980	358	21.4997	20.6006	18.5006	20.1994	18.8997	21.2994	21.8003	19.3997	20.1006	20.3994	21.2	21.1	19.9	21.0003	19.8003	20.201	17.6997	20.1994	18.8	19.6003	19.5994	21.6006	21.3003	18.6006	17.8994	19.2003	21.1	21	21.5994	20.0006	20.6997	20.7003	20.7	19.6003	21.5003	19.5	19
1980	359	19.2	17.7003	15.4993	17.0003	16.3993	19.0997	19.5003	17.0993	18.3997	18.4997	18.8993	18.999	18.0003	18.999	17.9007	18.4003	16.5003	18.4003	17.2993	18.1003	18.0997	19.4	19.1003	15.1993	14.7	16.3	18.5997	19.2003	19.2	17.2997	17.7993	18.1007	19.0003	16.0993	19	16.0003	15.4997
1980	360	15.6994	15.1997	13.801	14.8003	14.7997	15.5997	16.2	15.6006	14.3987	14.7003	15.0003	15.4	15.8997	16.0006	15.5997	14.8994	13.0997	15	15.4003	15.4	15.4	15.2003	14.7997	11.8003	11.6003	13.2997	13.2994	14.8997	14.8	14.3003	14.9	14.901	15.4997	13.6	14.9997	13.8994	13.3997
1981	361	15.8997	15.399	14.1003	15.0997	15.3	15.7	16.1997	16.0994	14.1	14.6003	15.1	15.4003	15.9003	16.1006	15.8997	15.0003	12.6006	15.099	15.7006	15.4006	15.4	14.3997	14.3997	10.9997	10.8	12.901	11.4997	13.8994	13.9003	13.9997	15.1997	14.9003	14.9997	13.4994	14.999	14.3	13.3006
1981	362	17.8007	17.3993	15.9	17.0996	17	17.9989	18.2004	17.8989	17.4	17.6004	17.8996	17.8993	18.3004	18.0993	17.9996	17.5007	15.3004	17.5	17.9993	17.2	17.1996	17.8996	17.9993	12.0004	11.9996	14.2004	15.7996	17.5011	17.3993	15.5993	17.1	16.6011	16.9993	15	17.5996	16.0004	14.8004
1981	363	22.3003	21.801	19.6	21.2994	20.4006	21.5	21.9006	21.1	20.999	20.9006	21.4	21.301	21.9003	21.0997	20.5003	20.6006	18.1997	20.6006	20.7997	19.799	19.8006	22.2997	22.0994	17.3006	17.1006	19.2003	20.6	21.9006	21.9006	20.5997	21.6994	21.5994	21.9	20.0997	21.8003	20.3997	19.5997
1981	364	24.0003	23.3	20.9997	22.7997	21.6983	22.3	22.901	22.3997	21.1997	21.1997	22.0997	21.8997	23	22.0003	21.5007	20.7997	18.3997	20.9	21.8997	20.1993	20.199	24.1007	23.2	18.3	18	20.3	23.6993	23.7	24.2003	21.8997	23.2993	23.3	24.1	21.2993	23.3997	21.7997	20.7997
1981	365	23.8006	22.7997	20.6997	22.5003	20.6994	22.4006	22.9994	21.1003	21.1997	21.3013	22.2997	22.1994	21.301	21.9006	20.8	20.8997	18.5003	21.0003	20.1003	20.3	20.3003	24.601	23.4003	21.3006	20.5997	22.1997	25.2987	24.301	25.2	23.1003	23.1997	23.9	24.5997	22.5	23.8	22.1006	21.9003
1981	366	22.6	21.9007	20.0997	21.8007	20.4007	21.5003	22.1013	20.7993	20.2003	20.3987	21.3	21.199	21.1007	21.3003	20.4997	20.2003	18.0007	20.5007	20	20	19.9997	22.8003	21.8007	22.3003	21	22.2003	24	22.4997	23.4	22.6997	22.1003	22.7993	22.9	21.7	22.2003	21.2003	20.7997
1981	367	21.0003	20.7003	19.2	20.6003	19.4994	20.201	20.6	20	19.3	19.4997	20.1	20.1003	20.1	19.8994	19.2994	19.2	17.2003	19.4	19.2987	18.7997	18.7997	20.9997	20.6006	20.9003	19.7997	20.8	22.2003	20.7006	21.4003	21	20.7006	21.0997	20.9	20.5	20.8997	20.2003	19.8
1981	368	20.4994	20.5006	19.2997	20.5006	19.5003	19.6	20.1994	19.9003	18.8	18.9003	19.5	19.4003	20.101	19.5006	19.2994	18.6	16.7	18.7	19.1994	18.4994	18.4994	20.3	19.9997	20.8	19.9006	20.6003	21.1997	20.1	20.6	20.7003	20.2997	20.4006	20.0006	20.501	20.1003	20.401	20.1006
1981	369	20.6997	20.1	18.5003	19.8993	18.9003	20.4003	20.7997	19.4	19.4993	19.7	20.401	20.3003	19.7007	20.2	19.4993	19.4	17.3007	19.6003	18.8003	19.0993	19.0993	21.1993	20.7997	19.401	18.3	19.4007	21.9997	20.7997	21.4997	19.799	20.0003	20	20.3013	19.5	20.8993	19.3993	18.9997
1981	370	20.9997	20.1	18.4003	19.8997	18.6	20.8	21.199	19.1006	19.8006	20.0003	20.7	20.6006	19.5994	20.5	19.5003	19.7	17.3997	19.8003	18.6994	19.2	19.1997	21.501	21.1987	18.3997	17.6997	19	21.4003	20.9003	21.5994	19.7003	20.2013	20.1987	20.5	19.3006	21.2994	19.3003	18.9
1981	371	17.6007	16.4003	14.2003	15.7003	15.1003	17.6	17.8003	16.0003	16.9003	17.0013	17.3003	17.3987	17.0997	17.4997	17.0003	16.9997	14.8	17.0003	16.6003	16.9997	17.001	17.7997	17.5993	13.2007	12.8993	14.6	17.2007	17.4003	17.6997	15.5997	16.3	16.3003	17.4003	14.5003	17.7007	14.3997	13.999
1981	372	16.401	15.899	14.3006	15.5003	15.4	15.3997	16.1	16.3006	14.5997	14.7	14.9994	15.199	16.8997	15.8	16.0994	14.9	13.1997	14.9	16.4003	15.4003	15.401	15.3997	15	12.1006	11.9006	13.7006	13.7003	15.2006	15.001	14.7997	15.6997	15.5	15.9	14.1006	15.0997	14.4997	13.8987
1982	373	17.5	17.101	15.3	16.7003	16.5994	16.8	17.3003	17.5	16	16.1006	16.3	16.5003	17.9997	17.0013	16.8997	16.2	14.5994	16.2003	17.3997	16.5006	16.4997	16.7997	16.4	12.7003	12.3994	14.4997	14.5	16.4994	16.3003	15.7997	16.9003	16.7003	17.1006	15.1003	16.4994	15.5994	14.6994
1982	374	18.3	18.0993	16.2996	17.7	17.5007	18.2996	18.7004	18.3996	17.6996	17.9996	18.1996	18.3	18.7996	18.6993	18.2	18.0004	15.7	18.1	18.2	17.8	17.7996	18.1007	18.1996	12.2	12.2007	14.5	15.9	17.6	17.4996	16.1004	17.7004	17.1007	17.3	15.4011	17.9	16.5	15.2
1982	375	22.6006	21.9	19.8	21.499	20.5994	21.8997	22.4003	21.4003	21.1	21.0997	21.7994	21.6997	22.0003	21.6994	20.8003	20.7997	18.2003	20.9006	21	20.1997	20.1994	22.8	22.5006	16.9	16.8006	19	21.3003	22.4	22.401	20.6	21.7003	21.6	22.3	19.9997	22.3	20.5003	19.7
1982	376	23.4997	22.301	19.9993	21.9	20.6013	23	23.3003	21.3007	22.5003	22.3	23.1	22.9003	21.9	22.6993	21.9993	22.0003	19.7	22.1003	21.001	21.5997	21.6	25.1013	24.3003	18.0997	17.6	19.8	24.4007	24.8993	25.0993	21.401	22.4997	22.6	23.9003	20.6003	23.9993	20.999	20.0993
1982	377	24.0997	22.8994	20.6003	22.6	20.8003	22.7997	23.2997	21.2003	21.5006	21.6003	22.5994	22.4997	21.3994	22.0994	20.7997	21.301	18.8003	21.3006	20.1997	20.4003	20.4	24.8994	23.7003	20.9994	20.4003	21.9994	25.3994	24.6006	25.5003	23.1003	23.1994	23.8997	24.7013	22.3987	23.9997	22.101	21.7987
1982	378	22.0003	21.6	19.601	21.3993	20.0003	21.1007	21.6003	20.5	20.1003	20.2007	20.8993	20.8993	20.7997	21.099	20.7	20.0993	17.9	20.2997	19.7	20.201	20.2	22.6007	21.599	22.2997	20.999	22.0993	23.6997	22.4997	23.1003	22.5	21.6	22.601	22.4993	21.5	21.9003	20.9003	20.6
1982	379	21.4997	21.2987	19.7003	21.2006	19.9	20.5997	21	20.4	19.6997	19.8	20.5003	20.3997	20.4	20.3006	19.9997	19.6	17.5003	19.7997	19.5003	19.4003	19.4003	21.5	20.9994	22.199	21.2	21.9994	22.7997	21.3003	21.901	22.1	21.3994	21.9003	21.5	21.5003	21.3003	20.9997	20.6981
1982	380	21.1	20.8006	19.6003	20.8	19.7994	20.7994	21.2	20.2997	19.7	19.8997	20.701	20.5997	20.4	20.7997	20.1003	19.8997	17.4997	20.1	19.3994	19.8003	19.8003	21.1013	20.9	21.1003	20.0997	20.9997	21.6997	20.8	21.299	20.9006	20.5997	20.701	20.4997	20.8006	21.2003	20.5997	20.3
1982	381	21.1	20.6993	19.0987	20.501	19.4	20.6003	20.9993	19.8993	19.799	20.001	20.6003	20.501	20.4003	20.3997	19.7007	19.7003	17.5997	19.8	19.4013	19.2997	19.3	21.3997	21.1003	20.5003	19.3997	20.3003	22.0003	21	21.7	20.7003	20.7	20.7993	20.7	20.3007	21.1	20.1	19.7
1982	382	21.1006	20.1997	18.2006	19.8997	18.5006	21.1003	21.501	19.1003	20	20.3	21.0003	20.9003	19.701	20.9	19.6016	20.101	17.5997	20.2006	18.601	19.6997	19.6994	21.299	21.2	18.3003	17.6006	18.8997	20.7997	20.9003	21.1994	19.6003	20.2006	20.3003	20.2006	19.2	21.1	19.2987	18.7
1982	383	17.1997	16.1007	13.599	15.4007	14.701	17.8	18	15.7003	17	17.4	17.5	17.6993	16.9	17.8997	17.3003	17.3993	15.2993	17.5	16.4	17.6	17.601	17.1003	17.3007	12.4993	12.2013	13.9993	15.6997	16.6987	16.799	15.1	16	16.0007	16.5997	13.9	17.099	13.901	13.3003
1982	384	15.8	15.2006	13.1997	14.6994	14.5	15.2006	15.6994	15.599	14.4003	14.5	14.7003	14.9	16.1994	15.4997	15.8	14.5997	13.1006	14.7	15.799	15.1994	15.2	15.2003	14.8006	10.801	10.5003	12.5	13.5003	15	14.7006	13.7994	14.9	14.8003	15.5	12.9	14.8003	13.401	12.6
1983	385	15.9	15.0997	13.1994	14.4997	14.6997	16.3013	16.6	15.7997	15.3	15.7997	15.8006	16.0997	16.3	16.4	15.1994	15.8	14.1003	15.601	16	15.0003	15.0003	15.3	15.4997	8.49903	8.39968	10.9006	12.2997	14.7	14.5994	12.6006	14.8006	14.0003	15	11.8997	15.5006	13.1006	11.699
1983	386	19.1004	19.0996	17.6	18.6996	18.7993	18.7	18.9989	19.6004	18.2996	18.3993	18.6	18.5996	19.8996	18.7004	18.5996	18.1993	16.2996	18.2	19.5	17.6996	17.6993	18.7	18.8996	13.5	13.3989	15.7004	16.7004	18.2007	18.1996	17.2004	18.7993	18.2011	18.2007	16.5996	18.5	17.6	16.4004
1983	387	23.001	21.9006	19.8994	21.1997	20.8006	23	23.3003	21.4	21.8997	22.4	23.1006	22.9997	22.2994	22.701	21.9997	22.2	19.2003	22.1997	21.6006	21.4	21.3997	22.1003	22.8003	15.1003	15.2003	17.7	19.1003	21.0003	21.2997	19.6006	21.8	21.1003	21.7006	19.1	22.9006	20.2994	19.0997
1983	388	25.1993	24.7007	22.5993	24.0997	23.2997	23.7	24.2	23.9007	22.9997	23.0997	23.7993	23.6	24.3007	23.3007	22.9003	22.6003	20.2007	22.6997	23.0993	22.0997	22.0993	25.3	24.699	18.6993	18.5003	20.9997	24.0007	24.7007	25.3007	22.8997	24.5007	24.2993	24.9997	22.2007	24.6997	23.201	21.9993
1983	389	24.5	23.9	21.8997	23.6003	22	22.3003	22.9997	22.4006	21.2	21.2	22.2	22.0003	22.6003	21.8006	21.5	20.8997	18.501	21	21.4006	20.5	20.5006	24.5997	23.3997	21.7	21.101	22.8	25.4003	24.4003	25.3003	23.9003	24.2	24.7997	25.1	23.2994	23.8003	23.2006	22.8003
1983	390	23.2	22.4993	20.8	22.399	20.9993	22.2993	22.899	21.4	20.9	21.2	22.1	22.0997	21.6007	22.101	21.2003	21.099	18.6997	21.3007	20.6003	20.799	20.799	23.5	22.6003	23.1003	21.9	23.0993	24.7997	23.1993	24.1	23.5	22.8003	23.6	23.7	22.499	22.9993	21.9997	21.6997
1983	391	22.3997	21.8006	20.6006	21.7	20.7006	21.6003	22.1003	20.9997	20.6003	20.8006	21.5997	21.4	21.2	21.3997	20.499	20.5	18.3994	20.7	20.2006	20.1	20.0997	22.5994	22	22.3987	21.4003	22.3019	23.7997	22.3006	23.1	22.5003	21.901	22.3997	22.4006	21.901	22.4003	21.6	21.3
1983	392	21.6997	21.1997	20.099	21.1	20.2	21.2	21.7	20.501	20.2	20.401	21.1997	20.9997	20.5997	21	20.0994	20.1003	17.9997	20.1997	19.4994	19.5997	19.6003	21.901	21.4997	21.6994	20.7	21.5006	22.8006	21.6003	22.1997	21.6003	21.2006	21.4003	21.2997	21.399	21.7003	21.1003	20.9006
1983	393	20.9007	20.3	18.8997	20.1003	19.2003	20.5997	20.9993	19.4003	19.6007	19.9	20.5987	20.4993	19.8997	20.3997	19.6997	19.6	17.4003	19.7	18.9993	19.1997	19.2	21.2003	20.9007	19.8997	18.9	19.8	21.8997	20.8997	21.499	20.1003	20.2993	20.3	20.2997	19.8	21	19.9	19.401
1983	394	20.5994	19.8994	18.2997	19.6006	18.6003	19.9	20.4003	19	19.0994	19.2	19.8006	19.7006	19.6	19.5997	18.9997	18.799	16.5994	18.9	18.6997	18.299	18.2997	20.7994	20.6003	17.3	16.9006	18.3	20.6006	20.2003	20.8997	19.1006	19.8994	19.8013	20.1	18.8006	20.6994	19.0987	18.4997
1983	395	17.5	16.5997	14.8003	16.0007	15.6007	16.4997	16.9997	16.2	15.8987	15.9003	16.3003	16.3997	17.1997	16.4007	16.599	15.9007	14.2	15.9003	16.6	16.0003	16	16.899	16.5003	14.2997	13.7997	15.3	16.3003	16.7003	16.7003	16.2003	16.6003	16.8007	17.2	15.2003	16.5997	15.1007	14.6993
1983	396	16.5	16.0006	14.0997	15.4994	15.1997	15.4003	16.1003	16.1	14.7003	14.7013	15	15.2013	16.6	15.7006	15.6994	14.8003	13.4	14.8	15.9006	15.2006	15.2	15.8003	15.1006	12.6994	12.2994	13.9994	14.2997	15.801	15.401	15.1003	15.6997	15.8003	16.4006	14.301	15.2006	14.4997	13.8994
1984	397	14.5003	14.3003	12.4994	13.9006	13.8003	13.6003	14.201	14.8994	12.901	13	13.2003	13.401	15.4	13.8	14.2997	13.1003	11.499	13.1	15.101	13.4006	13.4003	13.7	13.1997	8.80032	8.69968	10.8997	11.5997	13.5	13.3	12.3006	13.9	13.5003	14.099	11.7997	13.3994	12.5997	11.501
1984	398	19	18.4	16.7	18	17.7003	18.8997	19.3003	18.6007	18.4	18.5993	18.8003	18.7997	19.1	18.9993	18.6	18.501	16.3997	18.5	18.3997	18.0003	18.0007	18.6	18.8997	12.8003	12.7997	15.0997	16.1003	17.9997	18.0003	16.5003	18.1003	17.5	18.1	16.2007	18.701	17.0997	15.9997
1984	399	22.1997	21.1	19.1	20.5997	19.7997	22.1997	22.6	20.4994	21.4006	21.3994	22.0003	22.0994	21.4003	21.9997	21.2	21.1	18.7006	21.3006	20.5	20.7003	20.7	22.8	22.601	16.401	16.2994	18.4997	20.8003	22.5006	22.3	19.7997	21	20.8997	21.6997	19.3997	22.1003	19.7997	19.1
1984	400	24.701	23.2003	20.8003	22.8	21.4003	24.1997	24.6003	22.1997	23.1003	23.2013	24.2003	24.001	22.8003	23.9007	22.5007	22.9983	20.2	23.0997	21.6003	22.2997	22.3007	26.201	25.2	19.2997	18.8	20.8997	25.8	25.9003	26.4003	22.3993	23.5	23.7003	25.2	21.5997	25.3003	21.9	21.0003
1984	401	23.8997	22.4994	20.3006	22.3003	20.4006	22.6994	23.1994	20.9	21.4994	21.5997	22.601	22.4003	21.1997	22.2006	20.9997	21.2006	18.7003	21.4003	20.0003	20.6003	20.5997	25.0997	23.8	21	20.2003	21.8	26.1	25	25.7997	22.9003	22.9997	23.6994	24.9006	22.1994	24.0997	21.8	21.5
1984	402	22.3997	21.5003	19.6003	21.2003	20	21.4003	21.9	20.501	20.2997	20.3997	21.3	21.2007	21.0003	21.2003	20.4	20.3	18.0007	20.3997	19.9997	19.9	19.9003	23.0003	21.9	20.8993	19.9	21.2	24.1997	22.901	23.6	21.8003	21.7	22.2007	22.7	21	22.2993	20.7	20.3007
1984	403	20.801	20.3	18.8003	20.3003	18.9997	19.8	20.2	19.5	18.7994	19	19.7006	19.5997	19.7	19.4003	19	18.7	16.7003	18.7997	18.9003	18.201	18.2006	21.001	20.3	20.9	19.8997	20.7994	22.5013	20.7	21.4997	20.999	20.4	20.8994	20.9006	20.3997	20.6013	19.9994	19.7006
1984	404	21.5997	21.001	19.5003	20.9003	19.6997	21.0003	21.499	20.2	19.9	20.1	20.8997	20.8006	20.3987	20.8	20	19.8997	17.7	20	19.4003	19.3994	19.3997	21.7994	21.3003	21.1994	20.399	21.1997	22.7	21.8	22.1994	21.2	21.0003	21.2	20.9997	20.9003	21.3997	20.6003	20.3
1984	405	20.701	19.9997	18.2003	19.801	18.6	20.3	20.701	19.0993	19.1997	19.4	20.1993	20.1	19.5997	20	19.2	19.1003	16.899	19.1997	18.7	18.6003	18.5997	21.2997	20.7997	19.8	18.7	19.699	22.5997	21	21.6997	20.0007	20.101	20.2	20.5	19.6003	20.9003	19.3	18.9
1984	406	21.5006	20.5006	18.6	20.199	18.8006	21.2	21.5997	19.4	20.301	20.4006	21.1	20.9997	20.1	20.8	19.801	20.1	17.6994	20.0997	19.0997	19.4997	19.5	22.0003	21.7003	18.8003	18.2003	19.3997	22.1003	21.6	22.1	20.1003	20.6006	20.5997	21.1003	19.6994	21.7003	19.6003	19.1997
1984	407	16.9003	16.2003	13.8997	15.6007	14.9	16.8997	17.0997	15.8007	16.9003	16.6993	16.6993	16.7	17	17.1	17.2003	16.6	15.2997	16.7	16.4	17.2003	17.2003	17.3997	17.3003	13.5	13.1003	14.7	16.7993	17.3007	17.1003	15.699	16.0003	16.4007	16.9003	14.5	16.8997	14.2997	13.8013
1984	408	16.2006	15.5997	13.7	15.199	14.8997	16	16.499	15.8997	14.9997	15.3987	15.4997	15.7997	16.2997	16.4006	15.9997	15.5	13.6003	15.5	15.7006	15.9006	15.901	15.6006	15.4003	12.1006	11.7997	13.4987	13.6994	15.3	15.2	14.5006	15.299	15.2	15.9006	13.6997	15.5	13.9997	13.3006
1985	409	18.0006	17.8	16.2997	17.5	17.5006	17.4006	18	18.3994	16.4003	16.601	16.9003	17.1	18.4003	17.8994	17.8	16.7	14.9006	16.8003	17.9994	17.2994	17.2997	17.3	16.8997	13.8997	13.7003	15.7003	15.3	17.0997	16.8994	16.7	17.5006	17.3987	17.7	16.2003	17.1003	16.7013	15.7994
1985	410	18.3	17.3	15.5004	16.8996	16.7993	18.7011	18.9	17.7	18.0007	18.4007	18.6996	18.6996	18.1993	18.7996	17.7004	18.3004	15.8007	18.1993	17.5	17.5007	17.5	18.3	18.5996	11.1993	11.1004	13.5004	15.6996	17.7007	17.5996	15.1007	17.0007	16.4	17.2004	14.5007	18.1996	15.7	14.2996
1985	411	23.2006	21.9997	19.8006	21.5006	20.6006	23.5997	23.9	21.3003	23	23.0994	23.6	23.4994	22.0997	23.3997	22.2003	22.801	20.1997	22.9006	20.9003	22.1997	22.2003	24.399	24.2	17.7003	17.4997	19.5994	22.601	23.9997	23.9003	20.9003	21.9006	21.8997	23	20.399	23.7006	20.7003	20
1985	412	24.5	23.6007	21.1003	23.1993	21.8	23.701	24	22.5007	22.5997	22.8003	23.6993	23.5003	22.9003	23.3007	21.9993	22.4997	19.7003	22.5997	21.5003	21.8997	21.9007	24.9	24.3997	19.301	18.8003	20.9997	23.5997	24.1997	24.899	22.601	23.599	23.6993	24.5003	21.7007	24.5	22.1	21.1
1985	413	25.3	24.1003	21.7	23.7997	21.9	24.2	24.7997	22.3997	22.6003	23.0003	24.0994	23.9994	22.5994	23.7994	22.0997	22.8006	19.6994	22.9003	21.0013	22.2003	22.2006	25.8006	24.7	22.2997	21.5003	23.2006	26.2	25.6006	26.4016	24.299	24.5	25.1006	25.7006	23.5006	25.1994	23.1994	22.7006
1985	414	22.8003	22.1	20.0997	21.9	20.4	21.6997	22.201	20.8	20.4	20.5997	21.5003	21.4	20.9	21.2993	20.3003	20.3993	18.2	20.4993	19.8003	19.8	19.8	23.1997	22.1	22.6	21.2007	22.3003	24.5997	23.1	23.8993	22.9003	22.3003	23.0993	23.1997	21.7993	22.6	21.2997	20.8
1985	415	21.8997	21.4994	19.8	21.3	20.2003	21.5	21.9003	20.5994	20.2003	20.5994	21.4003	21.4	20.7006	21.4006	20.3997	20.6003	18	20.7003	19.9003	20.2	20.2	21.9006	21.5003	21.5	20.4	21.499	22.8006	21.4997	22.2997	21.6997	21.5003	21.6997	21.6997	21.2	21.8997	20.9003	20.4006
1985	416	21.6	21.2997	20.0997	21.3003	20.3997	21.1003	21.5997	20.8	19.7994	20.1006	20.8997	20.9	20.9006	21.1013	20.4	19.9	17.6994	20.1	20	19.6003	19.6006	21.4003	21.1006	21.301	20.4	21.3003	22.0006	21.0003	21.699	21.2997	21.2997	21.3	21.0997	21.3006	21.5013	21.1987	20.8006
1985	417	20.7993	20.0997	18.2997	19.9003	18.699	20.4007	20.7997	19.2	19.3	19.6	20.299	20.1997	19.501	19.999	18.9997	19.2997	17.001	19.3	18.6	18.5993	18.5993	21.1997	20.8003	20.1003	19.0007	19.901	22.3003	20.8007	21.5997	20.0997	20.0997	20.3003	20.4997	19.6993	20.9983	19.5003	19.0003
1985	418	20.901	20.4003	18.5	20.1	18.8003	20.4	20.7994	19.4003	19.7	19.7	20.3994	20.2003	19.8003	19.9997	19.1994	19.2997	17.201	19.3006	18.9003	18.5997	18.601	21.2	21.0006	18.4006	17.8	19.1006	20.999	20.7003	21.3003	19.7997	20.3994	20.4003	20.5	19.4994	21.1003	19.4994	18.9997
1985	419	17.9	16.799	14.6	16.1	15.4	17.8997	18.2003	16.2007	17.4003	17.5	17.7003	17.8007	17.1997	17.9	17.4003	17.4	15.5993	17.4007	16.6003	17.3993	17.3997	18.2003	17.9997	14.5993	14	15.5997	17.4003	17.8993	17.8993	16.501	16.8	17.1007	17.7003	15.1997	17.8997	15.1003	14.601
1985	420	16.599	16.0994	14.5997	15.7	15.7003	15.8003	16.3994	16.5	15.4997	15.5	15.3	15.499	16.901	16.1	16.1	15.0997	14.1997	15.2	16.4997	15.7006	15.7	16	15.9	12.1997	11.901	13.7	13.7994	15.5006	15.5003	14.8003	15.8	15.6006	16.2	14.2006	15.9003	14.6	13.9997
1986	421	15.9003	15.2	13.4997	14.7997	14.8	15.8003	16.1997	15.7997	14.9006	15.1997	15.3994	15.6006	16.4	16.1997	16.5	15.4003	13.6003	15.5006	16.3003	16	15.9997	15.499	15.3006	10.0003	9.80032	12.0006	12.7984	14.9997	14.8997	13.4	14.8994	14.4997	15.1997	12.6994	15.3006	13.7013	12.5
1986	422	18.7996	18.5004	16.7996	18.2	17.8993	18.6004	18.9993	18.8004	18.4996	18.3989	18.6	18.4996	19.1	18.5996	18.4996	18.2	16.6	18.0993	18.6	17.6993	17.6996	19.2004	19.1004	13.5996	13.5	15.6007	17.2	19	18.6993	16.8996	18.0993	17.7993	18.2993	16.4007	18.5007	17.1004	16.1
1986	423	23.4006	21.701	19.399	21.1003	20	23.1997	23.5003	20.7	22.4003	22.4	23.2006	22.9997	21.6006	22.8994	21.4006	22.0006	19.4997	22.0006	20.2003	21.0003	21	24.3	23.9	16.4	16.1997	18.5994	22.8	24.0003	24	20.2997	21.901	21.7003	23.0003	19.7	23.5997	20.2006	19.399
1986	424	24.2993	23.1	20.6997	22.5003	21.5	23.6	23.8997	22.1997	22.8997	22.7997	23.6	23.401	23	23.2997	22.7997	22.4007	19.9003	22.5997	21.9	21.9997	21.9993	25.699	24.8	17.2993	16.9997	19.5	25.3003	25.3997	25.7997	21.2997	23.1	23.0007	24.7003	20.5997	24.7	21.399	20.2
1986	425	24.2	23.0003	20.699	22.5	20.9006	23.0006	23.5013	21.5006	21.7	21.8994	22.899	22.7	22.0997	22.6013	21.7003	21.6003	18.8997	21.8	20.8003	21.2994	21.3	24.5994	23.6987	19.8003	19.4	21.2994	24.7997	24.3	25.1	22.5997	23.1994	23.499	24.3006	22	24	21.8997	21.4003
1986	426	22.7997	21.8007	19.8003	21.5003	20.101	22.1003	22.6	20.7003	20.7007	21.0003	21.899	21.9	21.4	21.9	21.2	21.0003	18.4993	21.1993	20.2993	20.8003	20.8	23.3003	22.4	20.9	19.701	21.1993	24.4	23.1997	23.901	22	21.899	22.4003	22.8997	21.0997	22.7	20.9	20.3
1986	427	21.5997	20.8997	19.3994	20.7003	19.7	21.5006	21.7	19.9994	20.1994	20.6997	21.3003	21.3006	20.5	21.4006	20.5997	20.6003	18.1	20.7987	19.6987	20.3997	20.3997	21.7003	21.4	20.7	19.6	20.699	22.6003	21.301	22	20.8994	20.9	21.0997	21.3013	20.5006	21.8	20.4	19.8997
1986	428	21.6	20.8	19.4997	20.6997	19.8006	21.7006	22.1	20.1997	20.1997	20.7	21.6	21.4997	20.6006	21.6997	20.8003	20.5987	17.9997	20.7997	19.7	20.3997	20.399	21.7	21.6	20.1	19.2006	20.2994	22.2006	21.1997	21.8997	20.4997	20.801	20.5994	20.8997	20.3997	21.8997	20.3994	19.9997
1986	429	21.2997	20.0993	18.5003	19.8997	18.9997	20.9993	21.3997	19.5003	19.7	20.101	21.0003	20.7997	20.1007	20.7997	19.6993	19.9	17.3997	20	19.1	19.4003	19.3997	21.4997	21.2003	18.7993	17.8003	19	22.301	20.9997	21.7997	19.499	20.1	20.0013	20.699	19.3	21.4007	19.4	18.8987
1986	430	20.601	19.7	17.9	19.4013	18.2994	19.9	20.5003	18.9006	19.1003	19.1	19.7997	19.6997	19.599	19.4	18.7997	18.6994	16.6997	18.7997	18.6997	18.0003	18	20.8	20.6003	17.1	16.6003	18	20.7994	20.3003	21	18.9	19.8	19.6006	20.0006	18.5	20.5997	18.6994	18.2006
1986	431	17.9007	16.6007	14.4003	15.901	15.3	17.7	18.1007	16.0997	17.4	17.3007	17.4997	17.601	17.4997	17.5993	17.2997	17.1003	15.6	17.2003	16.9997	17.101	17.1	18.199	18.0003	13.2993	12.8997	14.6007	17.699	18.0003	18	15.7003	16.5003	16.6003	17.7	14.5997	17.8007	14.7	14.1997
1986	432	15.1	14.7003	12.7	14.1006	13.8997	15.1	15.499	14.899	14.5003	14.5994	14.6997	14.8	15.4	15.3003	15.3006	14.5006	12.9003	14.5997	14.901	15.001	15.0013	15.301	15.1003	10.3997	10.199	12.1003	13.4	14.8006	15	13.3	14.4	14.2003	15.0006	12.5006	15.5003	12.9003	12.1
1987	433	15.3	15.2	13.1994	14.8006	14.8003	14.9997	15.4003	15.9006	14.4	14.4003	14.6003	14.801	16.5006	15.401	16.099	14.499	13.0003	14.6003	16.4006	15.2003	15.2	14.8997	14.6987	10.0997	9.79935	12.0003	12.3997	14.4997	14.3	13.3997	14.8003	14.4	14.9	12.6994	14.6997	13.4	12.3003
1987	434	18.6986	18.5	16.9011	18.1996	18.0007	18.5996	18.9996	18.8	18.5007	18.5	18.6	18.4996	18.9996	18.8007	18.6011	18.3004	16.4996	18.1996	18.7	17.8993	17.8996	18.7011	18.9	14.1993	14.0993	16.1011	16.6011	18.4004	18.1993	17.2	18.2014	17.9004	17.9996	16.6	18.5007	17.1996	16.4007
1987	435	21.0997	20.0997	17.9997	19.5997	18.6994	21.299	21.6003	19.2994	20.7003	20.6984	21.2006	21.2003	20.0997	21.2	20.3997	20.5003	18.201	20.7	19.1987	20.3	20.2997	22.0997	21.8003	15.8997	15.7003	17.8003	20.301	21.8997	21.5997	19	20.099	20.1	20.799	18.6003	21.2997	18.7997	18.299
1987	436	24.4007	23.8007	21.201	23.3003	22.0003	23.2013	23.4997	22.8	22.2993	22.3997	23.1997	23	23.4	22.7993	22.301	22.1003	19.4	22.2	22.1993	21.6993	21.7003	24.3997	23.9993	18.6993	18.3997	20.7	23.099	23.601	24.3997	22.4007	23.7	23.6993	24.2997	21.6003	24.3	22.2003	20.9997
1987	437	24.3994	24.1994	21.799	24	22.2	22.5	23	22.8003	21.3997	21.5	22.399	22.2003	22.999	22.0987	21.8003	21.1	18.699	21.3	21.7	20.9997	21.0006	24.4003	23.3997	21.6	21	22.9006	24.9	24.1003	24.8997	24.1987	24.3006	24.901	24.9	23.4	23.801	23.3	22.6003
1987	438	23.099	22.8007	20.701	22.5	21.1993	21.699	22.4003	21.6993	20.4993	20.6003	21.5003	21.5	21.7997	21.6003	21.1007	20.2997	18.3007	20.6003	20.699	20.4	20.4003	22.9007	22.1003	22.8993	21.6003	22.9003	23.8	22.7	23.4	23.3007	22.8993	23.6	23.3003	22.4007	22.5003	22.0003	21.3997
1987	439	22.6003	22	20.1994	21.8997	20.5006	21.8997	22.2994	20.9003	20.8997	20.9997	21.8003	21.6997	21.0997	21.6006	20.9	20.8003	18.7006	20.9	20.2	20.299	20.3003	23.0003	22.4	22.9997	21.7994	22.6	24.399	22.8003	23.4997	22.8003	22.1997	22.7994	22.8006	22.1	22.7006	21.5003	21.2
1987	440	21.6987	21.2	19.7006	21.1006	20	21.6997	22.0987	20.4006	20.5	20.8003	21.6013	21.4997	20.4994	21.6003	20.6003	20.6997	18.2997	20.7997	19.5997	20.299	20.2997	22.1997	21.9006	21.6	20.6	21.4	22.8987	21.9	22.4997	21.3997	21.0997	21.2	21.3003	21.1	22.1	20.8	20.4994
1987	441	21.3	20.5997	18.7003	20.2987	19.1003	21.3	21.7	19.6997	20.2997	20.6003	21.2003	21.2007	20.1993	21.0993	20.2	20.3997	18.1003	20.4993	19.2	19.8997	19.9	22.0997	21.7003	20.4	19.3003	20.2	23.1003	21.7	22.4007	20.5003	20.6003	20.6993	21.099	20.0997	21.7	19.6997	19.3997
1987	442	21.0994	20.4003	18.301	19.9994	18.9	20.7997	21.2	19.5	19.8	19.999	20.7003	20.5997	20.2	20.3997	19.6994	19.7003	17.3	19.6997	19.4	19.1003	19.1	21.3003	21.1994	17.2003	16.6997	18.2997	21.1	20.6003	21.399	19.3	20.4006	20.0997	20.4003	18.9003	21.3	19.1	18.4997
1987	443	17.9	16.8	14.5	16.1003	15.6	18.0997	18.2993	16.4007	17.5007	17.6003	17.8	17.9003	17.6993	18.1	18	17.5993	15.6007	17.7	17.2993	17.7007	17.7007	18.1993	18.1	13.4997	13.101	14.8003	17.2003	17.8003	17.9	15.8993	16.6993	16.7	17.6	14.8	17.9997	14.9	14.301
1987	444	16	15.0003	13.2	14.4006	14.399	15.8006	16.3	15.5	15.1	15.2997	15.399	15.6006	16.399	16.1006	16.2006	15.401	13.6997	15.3997	15.9997	15.799	15.7997	16	15.6	9.89903	9.70032	11.799	14.4003	15.8003	15.6	13.2	14.5997	14.2997	15.7006	12.4997	15.6	13.2	12.3994
1988	445	17.3	16.299	14.6003	15.7997	15.9987	17.6997	18.0003	17.0997	17	17.3006	17.2997	17.6	17.7997	18.3	18.0997	17.5	15.7003	17.6003	17.3987	18.0997	18.1	17.1003	17.0997	10.2	10.1	12.4997	14.1	16.7003	16.3994	14.099	16.1	15.401	16.4994	13.4997	16.9997	14.5997	13.3994
1988	446	19.5003	18.8997	17	18.4	18.3	19.8986	20.1003	19.1993	19.1997	19.4997	19.6997	19.7993	19.8003	20.2003	19.5997	19.5003	17.0007	19.4993	19.3003	19.199	19.2007	19.3003	19.7	12.3003	12.3003	14.799	16.9	18.5997	18.6997	16.4	18.5003	17.7017	18.6007	15.8997	19.4997	17.0997	15.7993
1988	447	22.9003	21.8003	19.5997	21.2003	20.4997	22.9997	23.3	21.2006	22.0997	22.3003	22.8994	22.9006	21.999	22.8	21.8997	22.0016	19.1994	22.1994	21.1006	21.6	21.6	23.3994	23.4003	16.0013	15.7994	18.2006	21.5	22.9	22.9	19.9	21.599	21.2003	22.1997	19.4006	22.999	20.3003	19.201
1988	448	24.7997	23.501	21.0993	22.9007	21.7997	24.1003	24.4993	22.6	23.4993	23.5	24.201	23.9997	23.1003	23.6997	22.801	22.9997	20.5997	23.0997	21.9997	22.3003	22.3007	25.9997	25.3	18.5	18.0003	20.2997	25.3007	25.6	26.1	22.1007	23.5997	23.5993	25.0003	21.2	25.2997	21.9013	20.8007
1988	449	24.0997	23.1	21	22.8997	21.2006	23.0997	23.6	21.7	22.0003	22.1003	23.099	22.899	22.1	22.7997	21.8	21.8003	19.3	22	20.8994	21.4997	21.501	25.0003	24	20.7003	19.9003	21.6987	25.4003	24.7006	25.5	23.0006	23.3003	23.8006	24.5003	22.3006	24.3	22.3	21.6997
1988	450	23.3	21.801	19.699	21.2993	20.0993	22.2007	22.6997	20.4997	20.5993	20.9003	21.9007	21.9007	20.9	21.8997	20.701	20.8007	18.1997	20.9987	19.7997	20.401	20.4003	23.6	22.5003	21.5007	20.0997	21.4003	25.1997	23.399	24.3003	22	22.2997	22.8	23.7007	20.9993	23.0993	20.7997	20.1007
1988	451	21.7003	20.9003	19.3003	20.701	19.6006	21.2006	21.5003	20.1006	20.1997	20.5	21.1006	21.1	20.3994	20.9997	20.2997	20.3003	18	20.5006	19.5	19.9994	19.9994	21.9997	21.6006	20.9003	19.6997	20.8	23.0997	21.501	22.4	21.1003	21.1	21.3006	21.8	20.5	21.9003	20.3003	19.8003
1988	452	21.4003	20.1994	18.7	19.9	19.1994	21.2997	21.5997	19.6003	20.1006	20.4994	21.2003	21.2006	19.9	21.1	19.9997	20.399	17.9997	20.5	19.1	19.9	19.9	21.4	21.2006	19.2997	18.3003	19.2994	21.9997	21.0003	21.6994	19.5003	20.5003	20	20.6994	19.5	21.5	19.5994	19.1
1988	453	21.5007	20.0007	18.2	19.5	18.5997	21.1997	21.601	18.999	20.0007	20.4993	21.1997	21.0993	19.5997	20.8993	19.6003	20.1997	17.7007	20.2997	18.6007	19.5997	19.5993	21.6997	21.5007	18.599	17.4993	18.6	22.6	21.2997	22.0993	19.2	20.3003	19.9997	20.7997	18.8	21.5993	18.9997	18.399
1988	454	20.1006	19.3997	17.6006	19.0997	18.0003	20.2003	20.5	18.5	19.1997	19.4997	20.1003	20.0006	19.399	19.9003	19.201	19.0997	16.8997	19.2	18.6	18.7	18.7003	20.5994	20.5006	16.7006	16.3997	17.5006	20.199	19.8987	20.5997	18.499	19.3003	19.0997	19.5997	18.101	20.5994	18.4003	17.8997
1988	455	16.9997	16.5003	14.4997	15.9013	15.4007	17.1993	17.3997	16.0997	16.3993	16.6003	16.8993	17	17.0997	17.0993	17	16.6003	14.6997	16.6997	16.6997	16.7993	16.7997	17.1	17.1007	13.8003	13.3007	14.9	16.2	16.7993	16.8997	15.9003	16.2	16.4003	16.5997	14.801	16.9983	14.8	14.3003
1988	456	17.0997	15.6003	13.9997	15.3	14.9997	17.0997	17.7003	15.8997	15.8003	16.301	16.6003	16.901	16.2994	17.4994	16.5	16.4006	14.5003	16.4997	15.4994	16.7003	16.6997	16.3003	16.0997	12.8003	12.5997	14.1003	14.1006	16.0003	15.8	14.8994	15.4003	15.399	16.7	14.199	16.1994	14.3	13.8997
1989	457	13.9	13.0997	11.4003	12.5997	12.9003	14.1997	14.5003	13.8997	13.4994	13.6994	13.8003	14	14.5	14.7997	14.7997	13.8997	12.2003	14.0006	14.2003	14.7	14.7	13.6994	13.7003	7.29935	7.09968	9.4	10.9994	13.3006	12.9997	10.9997	12.7	12.1994	13.2	10.2	13.5994	11.2997	10.1
1989	458	17.2986	16.3	14.5996	15.7	15.9007	17.7	17.9	16.7996	16.9	17.3004	17.5993	17.6	17.4007	17.9996	17.3	17.2993	14.8996	17.3	17.1	16.7993	16.7996	16.6996	17.1996	9.7	10.1	12.2004	13.9993	15.9007	16	13.7989	16.1004	15.2004	16.1	13.4	17.0996	14.4996	13.6
1989	459	21.2997	20.9003	18.9	20.2997	19.8003	21.4003	21.7006	20.5006	20.5994	20.9003	21.4003	21.299	21.4	21.3013	21.0994	20.7006	18.0997	20.6997	20.6003	20.2997	20.3006	21.2006	21.5	15.001	15.2003	17.4003	18.799	20.499	20.5997	19.0003	20.3997	20.1	20.5006	18.7003	21.3997	19.4	18.8006
1989	460	23.601	23.1993	21	22.8	21.699	22.8	23.2997	22.4003	21.9007	21.9	22.7997	22.699	22.9003	22.5003	22.1	21.6003	19.0003	21.7	21.9	21.0993	21.101	24.0997	23.6003	18.0007	17.6	19.9	22.9003	23.4993	24.1	21.7993	23.0003	23	23.3997	20.9003	23.7003	21.6997	20.4997
1989	461	23.7003	22.7003	20.4997	22.4003	20.7	22.3997	23	21.1997	20.9003	21.2	22.3003	22.1003	21.3994	22	21.0003	20.9	18.2006	21.0997	20.2003	20.4994	20.501	23.9003	22.9997	20.4	19.7	21.3994	24.2997	23.5003	24.4994	22.6003	23.0003	23.4006	23.9997	22.0006	23.6	21.9003	21.4
1989	462	22.5	21.999	20.1	21.7993	20.5007	21.7993	22.3	20.9993	20.601	20.7997	21.5997	21.5997	21.3993	21.5993	20.9997	20.5997	18.4003	20.8	20.5007	20.5003	20.5003	22.9003	22.0997	21.6	20.3	21.7	23.8003	22.601	23.4	22.3997	22	22.6003	22.6	21.4	22.4003	21.1997	20.6003
1989	463	22.2994	21.5006	19.9	21.4	20	21.2003	21.7	20.4	20.1	20.2997	21.1	21.1006	20.5013	20.8	19.9003	20.1	17.899	20.2006	19.5006	19.3997	19.4	22.1003	21.5994	22.101	21	21.9	23.5	21.7997	22.5997	22.0997	21.8997	22.3003	22.1987	21.4997	22.0003	21.0997	20.7
1989	464	21.5003	21	19.7003	20.8994	20.0003	21.1994	21.6003	20.301	20.1003	20.3997	21.1	21.1003	20.4994	21.1	20.2003	20.2997	17.999	20.4003	19.4997	19.7994	19.799	21.4	21.299	21.2994	20.2997	21	21.8	20.9	21.6003	20.9006	20.9997	20.9006	20.7994	20.8997	21.5003	20.701	20.499
1989	465	21.4997	20.6	19	20.2997	19.2997	21.1993	21.5997	19.6993	20.0003	20.2997	21.1	20.9997	20.0993	20.8997	19.8	20.0003	17.8	20.1003	19.2	19.5	19.499	21.601	21.4007	19.9007	18.699	19.8	22.4003	21.3003	21.9993	20.1997	20.7993	20.6993	20.9997	19.9007	21.5003	19.9	19.3
1989	466	21.7006	20.4997	18.4003	19.8997	18.8997	21.3997	21.899	19.4003	20.1997	20.6006	21.2994	21.2006	20.1003	21.1	20.0003	20.2997	17.7	20.4003	19.2997	19.6006	19.6003	21.5006	21.5006	17.3994	17.1006	18.2997	21.0003	20.7	21.5	19.2003	20.8003	20.3006	20.8003	18.9006	21.7006	19.2	18.6
1989	467	18.3003	17.401	15.3	16.7003	16.2993	18.6007	18.8997	17.1	17.801	18	18.2997	18.5003	18.1997	18.7003	18.4	17.9993	15.9	18.2	17.7993	18.2007	18.1997	18.401	18.4	14.3003	13.9003	15.401	17.3993	17.9003	18.1003	16.4997	17.1997	17.1997	18.1	15.3997	18.3997	15.4997	14.9997
1989	468	15.1	14.2003	12.3997	13.7003	13.6003	14.9	15.4003	14.4994	14.1006	14.3006	14.5006	14.7	15.2013	15.2003	14.9997	14.4003	12.5997	14.4013	14.6003	14.801	14.8006	15	14.6003	10.4	10.3	11.8006	13.6	14.901	14.7	12.8997	14.0003	13.9006	14.9997	12.1	14.7006	12.499	11.799
1990	469	18.3	17.4003	15.2994	16.7997	16.7003	18.4997	18.8	17.8	17.6997	18.0997	18.2003	18.2994	18.5997	18.9997	18.5997	18.1997	16.2006	18.3	17.9	18.8003	18.7994	18.3	18.0994	11.5003	11.4003	13.6997	15.6003	18.0003	17.6006	15.3003	17	16.6003	17.6003	14.6	17.9994	15.5006	14.2003
1990	470	18.0989	17.6	16.2004	17.1011	17.5	18.8007	18.8986	18.4011	18.0004	18.6	18.6996	18.8	18.9004	19.2	18.6	18.7007	15.9004	18.7007	18.7	18.4993	18.5	17.8007	18.4004	11.3996	11.5	13.7	15.1	17.1	17.1	15.1004	17.0993	16.2989	16.9	14.8	18.0014	16.0989	14.8
1990	471	21.1997	20.6006	18.901	20.1003	19.7006	20.8003	21.099	20.5003	19.9	20.0997	20.7003	20.8003	21.6003	20.9997	20.9	20.199	17.2	20.4	20.8994	20.3006	20.3003	20.3997	20.6997	14.7997	14.7997	17.0997	18.1003	19.6006	19.7003	18.5997	20.2	19.7997	20.3	18.3003	20.6	19.2994	18.1994
1990	472	25.0993	24	21.6003	23.501	22.3	24.101	24.4997	22.9003	23.3997	23.3	24.2	23.901	23.4993	23.7	22.8	22.8003	20.399	22.899	22.2997	22.1993	22.2	26.199	25.4	19.1993	18.7003	21.101	25.5	25.801	26.3	22.8003	24.2	24.2003	25.3993	22.0007	25.3997	22.6003	21.501
1990	473	25.3	24	21.8013	23.701	21.9997	24.0003	24.5994	22.4997	22.5997	22.8994	24.0006	23.8	22.8	23.4997	22.1003	22.5	19.7003	22.6997	21.3997	21.9	21.9	25.701	24.6994	21.2994	20.7997	22.5994	26.1997	25.3994	26.3006	23.8006	24.2997	24.699	25.7006	23.3006	25.2	23.1003	22.5997
1990	474	23.1003	22.3007	20.4	22.0993	20.6007	21.9993	22.4993	21.2003	21.0003	21.1003	21.8003	21.7993	21.699	21.6997	20.9997	20.9	18.8	21.0007	20.5997	20.5	20.5	23.7	22.5997	21.7	20.7007	22.2003	24.699	23.5007	24.2003	22.7997	22.4993	23.1	23.401	21.9	22.8	21.5993	21.2003
1990	475	22.2003	21.0003	19.5994	20.7994	19.7997	22.3006	22.5	20.2	20.6	21.3003	22.1003	22.1003	20.6	21.9	20.4	21.4003	18.3994	21.3003	19.8003	20.2003	20.2	22.4003	22.1023	20.7994	19.7997	20.8987	23.2994	21.9006	22.799	21.1003	21.1997	21.3	21.9	20.6997	22.6	20.5006	20.2003
1990	476	21.9003	20.4	19.6	20.1997	19.6019	21.3006	21.9013	19.9997	20.0994	20.4003	21.2003	21.099	21.201	21.0997	20.4	20.1	18.001	20.1994	20.1997	19.6	19.5994	21.9003	21.5997	20.0994	19.3997	20.199	22.5987	21.4997	22.1994	20.2994	20.5994	20.4	21.2	20.4	21.8997	20.4003	20.2994
1990	477	21.599	20.9003	19.4003	20.6	19.7003	21.1997	21.7007	20.0003	20.1997	20.3997	21.2003	21.0007	20.4013	20.8003	20.0003	20.001	17.9997	20.0003	19.3997	19.4	19.4003	22	21.7	19.5993	18.6987	19.899	22.8	21.5997	22.3003	20.3007	20.9003	20.6997	21.101	20.1997	21.7993	20.2987	19.7993
1990	478	21.7	20.801	18.9987	20.4994	19.4003	21.401	21.9	19.7997	20.4994	20.6997	21.2994	21.2	20.599	21.1003	20.2	20.3997	18	20.5003	19.6	19.9	19.9003	21.7006	21.7013	18.2	17.7997	19.1994	21.1997	21.0994	21.7	19.899	20.9003	20.599	20.799	19.8997	21.6997	19.901	19.4006
1990	479	20.099	18.6003	16.3	17.901	17.2003	20.2987	20.5997	18.101	19.5	19.8003	20.0997	20.1	19.1997	20.2997	19.4	19.5993	17.9003	19.7	18.3993	19.5	19.5	20.3	20.0993	15.8013	15.4993	17.1	19.1	20	20.0997	17.9997	18.701	18.8007	19.7	17.1007	20	16.7993	16.5007
1990	480	19.3	17.8994	15.9003	17.4	16.8994	18.9006	19.4994	17.9003	18.1994	18.1	18.3994	18.5003	18.6006	18.9	17.9	17.9003	16.7994	17.9003	17.5	17.6997	17.6994	19.5	18.7	14.0006	13.7997	15.7997	17.7003	19.6006	18.9997	17.0006	17.9	17.9	19.1997	16.2997	18.6006	16.3997	15.8006
1991	481	16.5006	16	14.0994	15.501	15.5	16.2006	16.6006	16.599	15.7994	15.6997	15.7994	16	17.0994	16.6003	16.7003	15.7994	14.3	15.7997	16.8003	16.2994	16.3	16.4003	16.1006	10.1003	9.89968	12.2997	13.7994	16.1	15.7987	13.9006	15.7	15.2	16.199	13.1	16.0997	14.2	12.8003
1991	482	20.2007	19.6004	17.4996	19.1989	18.6004	19.7996	20.3007	19.5	18.9	19.2996	19.8	19.7004	19.8	19.8004	19.1004	19	16.8004	18.8996	19.0007	18.3	18.2993	20.1007	19.8004	14.3011	14.2004	16.6996	18.6996	20.0007	19.6996	18.4	19.4	19.3004	19.2996	17.4	19.4004	18	16.7
1991	483	22.6	21.599	19.4003	20.9994	20.199	22.7003	23	20.9	22.0003	22.1	22.7003	22.6003	21.901	22.5003	21.6997	21.8	19.3003	21.8997	20.9	21.301	21.3	23.099	23.1003	16.1987	16	18.4	21.0997	22.7	22.499	20	21.5	21.3003	21.8003	19.4006	22.7	19.9994	19.0997
1991	484	25.4997	24.4	21.8997	24.0007	22.399	24.1987	24.7003	22.9987	23.8013	23.1997	24.2997	23.9997	23.3007	23.7003	22.5997	22.6993	20.601	22.7993	21.8993	21.8997	21.9	26.6003	25.7007	19.7993	19.0993	21.4997	25.899	26.3003	26.7003	23.3	24.6997	24.8003	25.9003	22.399	25.7997	23.0003	21.6007
1991	485	24.3003	22.7997	20.3994	22.3994	20.6006	22.8006	23.201	21.1006	21.7	21.5997	22.7003	22.3	21.5984	22.0997	21.101	21.2003	18.6994	21.2997	20.3	20.7003	20.7	25.4	24.4997	21.0997	20.0997	21.8006	26.0003	24.9994	26.1003	22.8994	23.3	23.9006	25.9003	22.1	25.1003	21.8	21.3981
1991	486	23.2003	22.3003	20.1	21.9997	20.5993	22.3003	22.9	21.0997	20.8007	21.2	22.0997	22.1993	21.5007	21.9997	21.0997	21.1007	18.6997	21.2997	20.4	20.7003	20.7	23.3	22.199	21.9007	20.4997	21.9997	24.8	23.3	24.0003	22.7003	22.5997	23.2003	23.0003	21.6	22.6007	21.3	20.6003
1991	487	22.3	21.801	20.1003	21.601	20.2997	21.4997	21.901	20.7	20.0997	20.5997	21.4006	21.4	20.9013	21.2003	20.5	20.3997	17.8997	20.599	20	20	20	22.2	21.7006	21.7997	20.7	21.7994	23.3994	21.8	22.5994	22.1997	21.9006	22.3003	22.2	21.5006	22.1006	21.2	20.7
1991	488	21.0994	20.6	19.1	20.3997	19.5	21	21.3003	19.9997	20.4003	20.2	20.9994	20.801	20.3006	20.7997	19.9994	20.0006	18.0003	20.2	19.399	19.7003	19.7006	21.6997	21.5006	20.1003	19	19.9994	22.401	21.4	21.9997	20.2003	20.5	20.4006	20.6994	19.999	21.599	20.1	19.5997
1991	489	22.3	22.0993	20.4993	21.9003	20.799	21.9003	22.7007	21.2	19.9	21	21.9	22	21.3997	21.9007	20.7993	20.9	18	20.9997	20.399	20.1997	20.199	21.2987	20.9997	20.7	19.7997	20.9003	22.0007	20.999	21.7	21.4997	22.0003	21.8003	20.1	21.2	21.0993	21.4	20.699
1991	490	21.3	20.8994	19.0003	20.6003	19.2006	20.9003	21.5003	19.7003	19.5	19.9997	20.7997	20.8	20.0997	20.6994	19.6994	19.6997	17.2003	19.8003	19	19.1003	19.1	21.1	20.8997	18.4	17.8003	19.3	20.6997	20.4997	21.0997	20.2003	20.9006	20.8	20.2994	19.8016	21.0006	19.9003	19.4003
1991	491	18.2993	17.2997	15.3007	16.8	16.0003	18.2	18.5993	16.7007	17.601	17.6	18	17.9997	17.4003	18.101	17.5	17.4997	15.6007	17.5003	16.8003	17.4007	17.401	18.4007	18.1003	14.5993	14.1993	15.7997	17.501	18.0997	18.1997	16.6997	17.3	17.4003	17.9993	15.599	18.0997	15.6003	15.2
1991	492	15.5997	14.8997	12.999	14.4006	14.2	15.3	15.7997	15.1994	14.9003	14.6003	14.8006	14.9997	16	15.6003	15.5997	14.6997	13.3	14.8006	15.4994	15.2	15.201	15.3	15.0003	10.6013	10.3997	12.399	13.4	15.1006	14.801	13.699	14.6003	14.601	15.5006	12.8006	15.1006	13.1987	12.3994
1992	493	15.4003	14.9	13.4994	14.4994	14.8	15.2003	15.6006	15.7997	15.1003	14.701	14.7994	14.9997	16.2	15.6006	15.9006	14.7994	13.3997	14.7997	16.0997	15.4997	15.5	15.4006	15.1997	8.80032	8.80032	11.1003	12.6003	15.0994	14.8	12.6997	14.5006	13.8997	14.9994	12.1994	15.0994	13.4	12.1997
1992	494	16.6007	16	14.1003	15.4	15.5997	17.401	17.5	16.6003	17.3993	17.3	17.4003	17.3	17.5003	17.599	17.3993	17.2	15.4	17.2007	17.2997	17.0003	16.9997	17.1003	17.5007	9.00069	8.9	11.3997	14.5997	16.6003	16.3007	13.1997	15.5003	14.7	15.5007	12.5993	16.8997	14	12.4003
1992	495	23.2003	22.0003	19.6003	21.4	20.4997	22.9987	23.4	21.201	22.8	22.4	23.1	22.9	22.1003	22.8006	21.9	21.9997	19.8	22.0994	21.0994	21.4006	21.4	23.999	23.9003	16.5997	16.3006	18.7994	22.1	23.599	23.5	20.5	22	21.7994	22.7997	19.8003	23.5	20.4003	19.3003
1992	496	24.8987	24.0007	21.8007	23.6003	22.3003	23.9003	24.4003	22.8013	23.4	23.0003	23.8993	23.7	23.0997	23.5003	22.4997	22.4997	20.2993	22.6	22	21.899	21.899	25.8997	25.2	19.3	18.8993	21.1997	25.2	25.4997	25.9993	22.9007	24.2003	24.2	25.2	22.1003	25.2003	22.6997	21.5
1992	497	24.1	23.0997	20.6003	22.5997	20.7997	22.8997	23.4997	21.3	22	21.901	22.8994	22.7	21.6994	22.4006	21.3003	21.4994	19.0997	21.5994	20.3997	20.8994	20.8994	24.7997	23.7994	20.2003	19.5994	21.4997	25.2994	24.6	25.4	22.8013	23.4003	23.7994	24.5003	22.101	24.2003	22.0006	21.2997
1992	498	23.0007	22.1997	19.9	21.8997	20.3	21.8003	22.3	20.7997	20.3007	20.6	21.601	21.5003	21.0993	21.3993	20.5007	20.4	17.901	20.6007	19.8997	20	20	23.2	22.0993	22.5	21	22.3	24.6993	23.0003	23.8997	23.0003	22.4997	23.3003	23.4013	21.7	22.6003	21.301	20.5997
1992	499	21.2	20.4994	18.2997	20.2003	18.8997	20.4994	20.9013	19.4003	19.7006	19.7003	20.401	20.3	19.7006	20.1994	19.3997	19.5003	17.4003	19.6003	18.6994	19.0003	19.0003	21.8	21.0997	21.6006	20.1	21.1013	23.1	21.5997	22.3	21.4	20.7	21.401	21.7006	20.6006	21.499	19.8997	19.3997
1992	500	21.099	20.4994	18.9013	20.2994	19.2997	20.9	21.3	19.7006	20.3997	20.1006	20.8997	20.8	20.0997	20.6997	19.801	19.8	17.9	20.0003	19.0997	19.4003	19.4	21.9997	21.6003	19.8006	18.7006	19.8	22.6997	21.7003	22.1994	20.1006	20.4003	20.3	20.7003	19.8	21.6997	19.8997	19.1997
1992	501	21.2007	20.6997	18.9997	20.3997	19.4003	20.9	21.4003	19.8	19.9	20.1007	20.901	20.8007	20.1007	20.7003	19.701	19.7997	17.6	19.8	19.1	19.201	19.2007	21.5	21.2	19.3003	18.3993	19.4993	22.2007	21.1003	21.7993	20	20.6993	20.5	20.5003	19.7007	21.201	19.9007	19.2
1992	502	21.0003	20.6003	18.6	20.2	18.8994	20.7	21.299	19.3997	18.9994	19.9006	20.6	20.7003	19.8994	20.6	19.5994	19.5997	16.8997	19.7	18.9003	19.1006	19.1	20.4994	20.3997	18.0994	17.5006	18.8994	20.3	19.9006	20.6003	19.8006	20.5997	20.3994	19.7994	19.4997	20.499	19.5	18.999
1992	503	17.9	16.7003	14.599	16.0993	15.4007	18.0003	18.199	16.1	18.0003	17.4	17.8	17.7003	17.1997	17.8007	17.3007	17.3007	15.8007	17.3003	16.6003	17.2	17.2003	18.7	18.6007	14	13.4	15.0007	17.6997	18.3007	18.4997	15.9997	16.5997	16.7	18.199	14.9	18.5003	14.9	14.2997
1992	504	15.4003	14.8994	13.1003	14.3997	14.3	15.3	15.9003	15.301	13.9006	14.6003	14.7997	15.1	15.9	15.7003	15.6006	14.801	12.9	14.7994	15.3994	15.3006	15.301	14.6	14.2006	10.4997	10.2997	12.0997	12.8003	14.499	14.0997	13.4	14.6003	14.3994	14.4006	12.6013	14.199	13.1997	12.4003
1993	505	14.6997	14.4003	12.8	13.8994	14.1997	14.8	15.0994	15.201	14.6	14.401	14.4	14.6003	15.7	15.1994	15.5003	14.4994	13.1997	14.6	15.5994	15.3003	15.3003	14.6	14.6	8.40032	8.4	10.401	11.5997	14.3006	13.8	12	14.0006	13.2997	14.2	11.399	14.5003	12.6997	11.5003
1993	506	17.5007	17.0993	15.0989	16.6	16.4014	17.6004	18.0004	17.4	16.8993	17.3004	17.5007	17.6007	17.9007	17.7996	17.4989	17.2011	15.0007	17.2	17.4004	16.7989	16.8	17.1004	17.2	11.6007	11.6007	13.7004	15	16.8004	16.4996	15.2004	16.6996	16.2004	15.9007	14.5004	16.7004	15.4	13.8993
1993	507	22.7994	21.9006	19.799	21.2997	20.5003	22.699	23.1003	21.2006	21.8994	22	22.7	22.7	21.9997	22.5997	21.6994	21.6997	19.2003	21.8994	21.001	21.3003	21.3	23.2003	23.0006	16.4997	16.2997	18.7003	21.2	22.7	22.6994	20.301	21.8003	21.5997	21.9994	19.7994	22.6997	20.3994	19.5
1993	508	23.7	22.9013	20.5	22.5003	20.9993	22.901	23.4	21.6993	22.1003	22.2	22.9997	22.8997	22.2	22.7	21.8003	22	19.4997	22.1	21.1	21.2997	21.3003	24.2983	23.5	19.5003	18.8003	20.8003	23.5	23.9	24.3013	22.3007	23.0997	23.4	23.1997	21.4007	23.4003	21.699	20.7
1993	509	24.2	23	20.301	22.5006	20.7	23.2	23.701	21.2997	22.8006	22.4	23.3003	22.9997	21.7	22.6997	21.4997	21.8997	19.8	21.9994	20.4003	21.3	21.2994	25.7003	24.6	19.9994	19.2994	21.2013	26.0994	25.599	26.2006	22.6003	23.3997	23.7	24.7	21.6994	24.8	21.8	20.9994
1993	510	22.9993	22.201	20	21.8	20.4007	21.8997	22.499	20.7997	20.4	20.8007	21.6997	21.6997	21.1003	21.6	20.699	20.6	18.2007	20.7997	20.0007	20.0997	20.1	22.999	21.8	21.9	20.6003	22.1003	24.4987	22.9993	23.7003	22.7997	22.4	23.2	22.8	21.5997	22.2003	21.199	20.6997
1993	511	22.7	22.1006	20.2997	21.7997	20.6	21.8994	22.4003	20.9997	20.5006	21.0003	21.8997	21.8	21.2997	21.5997	20.8003	20.8997	18.3997	20.9994	20.2997	20.3003	20.3006	22.5006	21.9997	22.0006	20.9	22.0997	23.7997	22.2997	23.0003	22.5003	22.1994	22.6006	22.1006	21.7	22.1997	21.3997	20.901
1993	512	21.1003	20.8003	19.6003	20.7003	19.9003	20.9003	21.3	20.1987	20.1	20.101	20.8994	20.8	20.3994	20.7994	20.001	19.8997	17.7997	20.0003	19.5	19.5006	19.5003	21.6	21.1997	20.9997	19.7997	20.6994	22.4	21.3006	21.8003	20.7997	20.6997	20.7997	20.3994	20.4987	21.2994	20.501	20.2
1993	513	21.7007	21.1007	19.5	21.0003	19.7003	21.099	21.6997	20	19.9	20.3017	21.1003	21.0003	20.2997	20.899	19.9003	19.9997	17.601	20	19.2	19.3997	19.3993	21.5997	21.2003	20.7003	19.2997	20.3003	22.5003	21.3007	21.999	20.6003	21.1	20.9993	20.8	20.4003	21.3993	20.5	19.6
1993	514	21.9	21.5	19.3003	21.199	19.7006	21.3994	21.9994	20.3	20.0006	20.4997	21.3006	21.3003	20.6003	21.1003	20.1	20.0997	17.6997	20.1987	19.5006	19.5003	19.5013	21.7997	21.499	18.999	18.4	19.9006	21.4994	21.1997	21.7997	20.7003	21.5994	21.401	20.9994	20.3006	21.6	20.4003	19.5997
1993	515	20.5	19.7	17.9003	19.4	18.2993	19.9003	20.5	18.799	18.7003	19.0997	19.7	19.7007	19.1	19.7	18.9003	18.9007	16.8	18.9003	18.2003	18.601	18.6	20.1	19.6	17.1	16.6	18.1993	19.4003	19.9997	20.0003	19.3	19.9003	20	20	18.2007	19.7	18.2	17.699
1993	516	16.0997	15.3003	13.3994	14.7997	14.5006	15.7997	16.2	15.4994	15.7006	15.2	15.4013	15.4994	16.0997	16	15.7997	15.1	13.9994	15.1003	15.6006	15.4997	15.4994	16.5997	16.1006	11.8003	11.2987	12.9006	14.8997	16.4997	16.0997	13.9006	15.0003	14.9003	16.4	13.2006	16.1006	13.6	12.9003
1994	517	16.7006	16.4003	14.7994	15.9997	16.0997	16.4003	16.8997	17.0003	15.5006	15.7	15.8997	16.2	17.4	16.8003	16.8003	15.8003	13.9997	15.9	17.1	16.3994	16.3997	16.1003	15.8013	11.6997	11.5003	13.5003	13.6997	15.8	15.5003	14.7994	16.0994	15.6994	16	14.1	15.9	14.8997	13.8997
1994	518	17.7996	17.3	15.4	16.8004	16.6	18.1996	18.3	17.5	17.8996	17.8993	18.1004	18.0989	18.2004	18.3007	17.8	17.7996	15.7993	17.7	17.7993	17.2996	17.3004	18.1	18.3	12.3	12.2007	14.2996	15.7014	17.6004	17.3989	15.5996	17.0004	16.5007	17	15.0014	17.8007	15.6007	14.6004
1994	519	22.5997	21.4997	19.0003	20.8003	19.9997	22.5997	23.0006	20.7006	21.3997	22.0003	22.7003	22.7006	21.6994	22.4006	21.5997	21.8003	18.9003	21.8	20.7003	21.0997	21.1003	22.7003	22.4994	15.4003	15.1	17.6994	21	22.6003	22.2003	19.7	21.6	21.4	21.3003	18.7997	22.1003	19.7003	18.2003
1994	520	24.9	23.9993	21.7003	23.7003	22.0993	23.8993	24.3983	22.7	23.4007	22.9997	24.0003	23.7	23.1003	23.5003	22.5	22.5003	20.4003	22.601	21.9007	21.7993	21.801	25.9003	25.0993	19.8007	19.5007	21.6003	25.1	25.6007	25.9993	23.1	24.3013	24.3003	24.9007	22.4007	24.999	22.8003	21.9
1994	521	24.9003	24.1	21.9	23.901	22.1	23.5997	24.1997	22.4994	22.1997	22.4006	23.4997	23.3997	22.7	23.2	22.0997	22.1	19.3997	22.3	21.3994	21.6006	21.6	25.001	24.1	22.0006	21.4994	23.1987	25.301	24.7	25.6	24.1994	24.3997	24.9006	25.0003	23.6997	24.5003	23.3997	22.8994
1994	522	22.6997	22.0997	20.1993	21.9007	20.5003	21.5997	22.3003	20.9007	19.7997	20.3	21.3003	21.3997	21.1	21.399	20.5993	20.3007	17.6997	20.5	19.9997	19.9997	19.9997	22.3	21.2	22.3013	21.1	22.4	23.799	22.3	22.9997	22.8997	22.4003	23.0997	22.5	21.9003	21.7007	21.4	21.0003
1994	523	21.4006	20.7003	18.9	20.4003	19.2	20.8	21.0997	19.7006	20.0994	20.1	20.801	20.7003	20.1	20.601	19.7994	19.7997	17.7003	19.9997	19.2006	19.4006	19.3997	22.001	21.5003	20.3997	19.0997	20.3006	23.2	21.6	22.401	20.8	20.8	21.0003	21.7	20.1	21.7997	19.8997	19.3003
1994	524	20.6994	20.1	18.7	20.0006	19.0994	20.5997	20.7994	19.5003	20.2997	19.8994	20.499	20.4003	19.7997	20.3997	19.601	19.6	17.7013	19.8006	18.9	19.3013	19.3013	21.4994	21.4	19.8003	18.6994	19.7003	21.9997	21.1003	21.7006	19.8006	19.9997	19.9003	20.5994	19.5997	21.5	19.7006	19.1994
1994	525	20.6003	19.8	17.9997	19.4	18.5	20.4	20.801	19.0007	19.799	19.7007	20.4007	20.3003	19.501	20.2	19.3007	19.4003	17.4	19.4997	18.5003	18.8997	18.8993	21.4	21.0997	18.4993	17.3003	18.4997	22.0993	20.9	21.7003	19.0997	19.8	19.7003	20.301	18.5997	21.2007	18.9007	18.1
1994	526	21.7	20.8003	18.6997	20.4006	19.1	21.2	21.6997	19.5994	20.2994	20.3003	21.2	21	20.1	20.7997	19.7997	19.8997	17.6997	19.9994	19.1	19.2003	19.1994	22.099	21.8006	18.3997	17.6003	19.1003	22.1006	21.6	22.2994	20.1003	20.9987	20.8997	21.1997	19.5003	21.8997	19.5997	19
1994	527	17.6003	16.4997	14.3007	15.7993	15.3	17.8993	18.201	16.0003	17	17.3993	17.7	17.8003	17.2003	17.9	17.5	17.5	15.4007	17.5003	16.6993	17.5	17.4993	17.501	17.4997	13.401	13	14.6	16.4	17.1003	17.1993	15.701	16.4	16.3997	17.2007	14.5993	17.4	14.601	13.999
1994	528	15.2997	14.4994	12.6003	13.8997	13.9003	15.2997	15.7003	14.9	14.8003	14.6987	14.7994	15.0006	15.7	15.6003	15.4987	14.7994	13.2997	14.8006	15.3003	15.3006	15.301	15.2997	14.9994	9.6	9.5	11.5006	13.201	14.9994	14.7	12.7997	14.1997	13.7997	15.1994	12.0006	15.0997	12.6003	11.7003
1995	529	15.4	15.0994	13.501	14.6997	14.7994	15.0997	15.6	15.7994	14.3	14.6003	14.6997	14.9	16.1997	15.5	15.7994	14.7003	13.2	14.7	16.001	15.3	15.2994	14.5994	14.399	10.5994	10.1003	12.099	11.999	14.2003	14	13.299	14.7003	14.1997	14.8003	12.7	14.6	13.6	12.4997
1995	530	17.3	17.0996	15.7007	16.7	16.7993	17.6	17.8	17.5996	16.6993	17.1996	17.4004	17.4996	18.0993	17.8996	17.7007	17.1996	14.8004	17.2993	17.8	16.9993	17	16.7011	17.1	11.6004	11.5004	13.5993	14.1989	16.0996	16.1004	14.9993	16.7	15.9996	16.1004	14.5996	16.7996	15.5993	14.6007
1995	531	22.001	21.0994	19.1006	20.6006	19.9	21.899	22.3003	20.5997	21.1006	21.3	21.9	21.7994	21.4	21.8	21.1006	20.9997	18.6003	21.1003	20.5997	20.7	20.7003	22.5987	22.3006	16.5997	16.3003	18.5	20.9006	22.3	22.0994	19.7997	21.0006	20.9003	21.3	19.3994	21.9997	19.7994	19.1
1995	532	23.501	22.4	20.1003	21.9997	20.7	22.8003	23.2013	21.1997	22.3003	22.2003	22.9	22.6993	21.7997	22.3997	21.5003	21.8003	19.6	21.9003	20.7993	21.2007	21.1997	24.4997	23.7993	18.3997	17.899	20.0013	23.9	24.4	24.5993	21.5993	22.6	22.8997	23.2997	20.6997	23.6	21.0993	20.2
1995	533	24.399	23.5994	21.4003	23.301	21.4994	23.0994	23.8003	22.0003	21.4994	21.9997	23.1	22.9994	22.2006	22.7997	21.6994	21.8003	18.8997	21.8994	20.8994	21.2006	21.1994	24.3	23.3	21	20.4003	22.3006	24.6987	24.0997	24.899	23.5	23.9	24.4003	23.9997	22.8013	23.701	22.7994	22.1
1995	534	23.0003	22.2997	20.3993	22.0997	20.6983	21.8013	22.4	21.1003	20.1003	20.5993	21.4997	21.6	21.3007	21.5997	20.7997	20.5997	17.9993	20.8	20.2	20.3	20.3	22.4997	21.4003	23.0997	21.4997	22.7997	24.0997	22.3997	23.2003	23.3	22.599	23.4003	22.6993	22.1997	22.0007	21.6997	21.3007
1995	535	22.2997	21.6	19.7003	21.2997	20.0997	21.801	22.1997	20.6003	20.6006	21	21.7	21.6997	20.999	21.5	20.7006	20.7997	18.4997	20.9003	20.1006	20.3	20.3003	22.5997	22.0997	21.2	19.9	21.2003	23.7997	22.4	23.1	21.6994	21.6997	22	22	20.8997	22.3006	20.801	20
1995	536	21.7003	21.2997	19.8987	21.2003	20.3003	21.5003	21.8997	20.5994	20.3006	20.6997	21.4	21.4	20.9	21.4006	20.6	20.4997	18.2006	20.7	20	20.1997	20.2	21.8006	21.5	20.9	19.7997	20.8997	22.6	21.4997	22.099	21.1003	21.1997	21.201	20.8994	20.8003	21.7	20.8997	20.3994
1995	537	21.199	20.7003	18.9993	20.4003	19.4003	20.9007	21.4	19.8003	19.9	20.1007	20.7997	20.8013	20.2007	20.6997	19.8997	19.9003	17.699	20.0013	19.3007	19.4007	19.4	21.6	21.2003	20	18.8	19.8997	22.6	21.3	22	20.3997	20.6	20.7	20.5	19.8993	21.2007	19.9003	19.4
1995	538	21.6994	21.0994	19.2003	20.8	19.4994	21.2006	21.8	19.999	20.1	20.301	21.0994	21.1	20.4006	21	19.9997	20	17.5997	20.101	19.3997	19.4	19.4003	21.6013	21.4003	19.0003	18.3003	19.7	21.5006	21.0003	21.7997	20.5	21.2003	21.2006	20.9997	20.1003	21.6006	20.2003	19.6
1995	539	17.6	16.6993	14.9	16.0997	15.6	17.8003	18.2003	16.1993	17.3003	17.4007	17.5997	17.8007	17.2007	17.8997	17.4003	17.4	15.5	17.4007	16.599	17.3007	17.3003	17.7003	17.499	13.4997	13.0997	14.8007	16.5	17.4997	17.4	15.9	16.6003	16.7007	16.999	14.7993	17.3997	15.001	14.4007
1995	540	16.9	15.9997	13.7	15.4006	15.0003	16.5006	17.101	16.1	15.701	15.7997	16.1	16.3006	16.9	16.6997	16.5006	15.8003	14.2994	15.8006	16.1997	16.1006	16.1003	16.9003	16.1994	11.2	10.7994	12.9	15.4994	17.0003	16.599	14.4994	15.9	15.8	16.4994	13.2997	16.199	14	12.7003
1996	541	16.8003	16.6	14.5997	16.099	16.1	16.3997	17.2006	17.1	14.8013	15.9006	16.1006	16.4997	17.4	17	17	16.0997	13.899	16.0997	17.0003	16.3997	16.3994	15.7	15.1006	10.8997	10.601	13.1	13.6	15.7003	15.1994	14.8003	16.4003	16.1003	15.1	13.8	15.0003	14.7997	13.301
1996	542	19.2003	18.9997	17.0993	18.6	18.2003	18.9997	19.4997	18.9993	18.1007	18.5003	18.9	18.9993	19.2003	19.2007	18.6	18.4007	16.2	18.3	18.6	17.8	17.8	18.8007	18.6993	13.8014	13.8	15.9997	17.099	18.701	18.399	17.5	18.8007	18.5007	18.0997	16.799	18.3	17.5	16.4997
1996	543	22.1	21.7994	19.8006	21.4	20.5	21.999	22.3984	20.9994	21.4997	21.401	22.0006	21.9994	21.3003	21.9	20.9997	21.1003	18.8	21.2	20.2997	20.6	20.6	22.9994	22.7006	17.6006	17.3	19.3994	21.4997	22.8006	22.5003	20.9006	21.8994	21.9003	21.9997	20.2006	22.1006	20.6	19.8003
1996	544	24.2997	23.9007	21.5997	23.4997	22.2	23.4007	23.9007	22.6987	22.3997	22.4997	23.3997	23.2993	22.7	23.1003	22.1007	22.0997	19.601	22.2987	21.5	21.5	21.501	24.7993	24.0997	19.2	18.8997	21.0997	24.0003	24.4	24.9	22.7003	23.8997	23.9993	24.3007	22.0007	24.0997	22.5997	21.4997
1996	545	24.1997	23.2994	20.9997	23.0006	21.099	22.7006	23.4003	21.4997	21.4997	21.6	22.7	22.5997	21.7	22.2003	21.1	21.2	18.5003	21.4006	20.3997	20.7006	20.6997	24.699	23.4997	22.0003	21.1	22.7	25.3997	24.5006	25.2997	23.8003	23.7	24.4994	24.6003	22.901	23.9	22.6	22.2003
1996	546	22.8003	22.4997	20.399	22.2007	20.8993	21.7997	22.4	21.2993	20.2003	20.6997	21.6007	21.6007	21.1997	21.5997	20.8003	20.601	18.1	20.7997	20.1003	20.3003	20.3003	22.5997	21.6	22.1997	20.9	22.2997	24.0003	22.499	23.1997	22.9997	22.6997	23.4	22.9	21.8997	22.0993	21.5997	20.9
1996	547	22.8	22.399	20.4	22.2003	20.8006	21.8997	22.5003	21.3003	20.1997	21	21.9	21.9006	21.299	21.6997	20.8997	20.899	18.3003	21	20.3003	20.3	20.2997	22.4006	21.699	22.2003	20.9994	22.301	23.8	22.3	22.9006	22.8003	22.6003	23.0006	22.2997	21.8997	21.9997	21.7	21
1996	548	21.9	21.4003	19.7006	21.2006	20.1994	21.5003	21.899	20.5994	20.2003	20.5003	21.4003	21.401	20.9006	21.2997	20.4	20.2994	18.0003	20.4997	19.8003	19.9	19.9003	21.9003	21.5994	20.5003	19	20.6	22.601	21.599	22.1997	20.9	21.3	21.1997	21.1006	20.5	21.8	20.699	19.8006
1996	549	21.7	21.7997	20.301	21.7007	20.6997	21.001	21.6007	20.9	19.8993	20.099	20.901	20.8997	20.4993	20.7993	19.9997	19.7993	17.5997	19.8997	19.5	19.4003	19.4	21.5997	21.1993	21.3997	20.2003	21.1997	22.4993	21.0003	21.9993	21.7	21.7997	21.899	21.4003	21.2	21.5	21.3003	20.6
1996	550	21.5994	21.8	20.0006	21.5	20.2	21	21.5006	20.5006	19.9997	20.1013	20.9	20.7997	20.0997	20.7	19.7006	19.6994	17.3997	19.7997	19.1003	19.1003	19.1006	21.6	21.4003	19.2997	18.8	20.1987	21.4	21.001	21.7	21.1006	21.9003	21.7994	21.1	20.8	21.5006	20.9	20.3
1996	551	17.7997	17.001	15.1997	16.4997	15.9993	17.1	17.6997	16.7	16.2013	16.5007	16.7997	17	17.4	17.1987	16.8997	16.599	14.401	16.7	16.8	16.7003	16.6993	16.7	16.599	14.5003	14.0997	15.5003	15.6007	16.1993	16.3993	16.4997	16.8993	17.0993	17.1	15.4003	16.7007	15.3997	14.8997
1996	552	16.8997	16.3997	14.7	16	15.6997	15.999	16.8987	16.6003	14.5003	15.2	15.5003	15.7994	16.9003	16.401	16.2	15.3003	13.4006	15.2997	16.2997	15.7003	15.7003	15.6003	15.0994	12.2994	12.2	14	14	15.6003	15.3	15.2003	16.2	16.101	16.4	14.5	15.0997	14.8997	14.2
1997	553	16.8994	16.5	14.599	15.9997	15.9006	16.4	17.0003	16.8994	15.2003	15.6997	16.1003	16.3	17.2997	16.8003	16.8003	15.9	13.9003	15.899	16.8997	16.299	16.3003	16.1003	15.4994	12.199	12.0013	14.1006	14.0006	16	15.6003	15.5	16.3	16.2997	15.8003	14.599	15.4997	15	14.1003
1997	554	17.1996	17.9	16.3004	17.4004	17.6	17.4007	17.6007	18.2989	17.4996	17.2004	17.3004	17.2	17.8004	17.6996	17.5004	17.1	15.2004	17.1007	17.5989	17.0007	17	17.1996	17.7	11.3996	11.3993	13.8	14.5007	16.5014	16.5004	15.3996	17.4007	16.5007	16.4	15	17.3	16.2004	14.8993
1997	555	23.5	22.9003	21.3	22.5	21.8997	22.4994	23.0994	22.4006	22.4994	21.8	22.4994	22.2994	22.7006	22.4	21.6994	21.3997	19.299	21.5994	21.5997	20.9997	21.0003	23.4994	23.5	17.7	17.9003	20.101	21.3997	23	22.9006	21.5003	22.8006	22.4997	22.9	21.199	23.1997	21.8	21.0997
1997	556	26.0003	25.3997	23.501	25.2003	23.801	23.8003	24.6003	24.2997	23.3	22.8007	23.7	23.5007	24.3	23.5003	22.5997	22.3993	20.0997	22.6003	22.9	21.9003	21.8997	25.6997	24.9997	21.4	21.2	23.301	24.8	25.199	25.7993	24.7007	25.5007	25.8003	25.9993	24.1	25.1	24.4993	23.6997
1997	557	24.7997	24.8997	22.9994	24.7	23.1	23.3006	24.0006	23.2003	21.8003	22.1	23.2006	23.101	22.5997	22.9997	22.1	21.8997	18.9997	22.1997	21.3994	21.5987	21.6003	24.599	23.7006	22.7003	22.1003	23.7994	24.7997	24.201	25.101	24.9	25.2003	25.6997	25.101	24.2994	24.2006	24.2	23.6997
1997	558	23.3993	23.2	21.1	22.9	21.5	22.1	22.6	21.7997	20.7	20.7987	21.8997	21.6997	21.301	21.6997	20.7983	20.5993	18.3007	20.8003	20.1993	20.2	20.1997	23.8007	22.6993	23.2003	21.8003	23.3003	25.2003	23.6	24.4997	23.9	23.4007	24.2	24.1	22.8007	23.1993	22.4007	21.7993
1997	559	22.9013	22.4003	20.5	22.0997	20.9006	22.1006	22.5006	21.3	20.7006	21.2003	21.9997	21.9003	21.7006	21.7994	20.9997	20.9997	18.5997	21.101	20.5997	20.499	20.499	22.8	22.3	22.0994	20.9	22.1	24	22.4003	23.2997	22.6003	22.5006	22.7997	22.8	21.7006	22.7003	21.6003	20.8
1997	560	22.4	21.8997	20.2997	21.7003	20.7994	22.2997	22.7	21.2	20.5997	21.1	22.2	22.1003	21.5997	22.2003	21.0987	20.8003	18.4	21.0003	20.5997	20.4	20.4	22.4997	22.299	21.2003	20.1003	21.2	23.1006	22.2003	22.8006	21.5	21.8	21.7003	21.7006	21.2003	22.5013	21.2997	20.4994
1997	561	23.301	22.5993	20.9	22.3	21.3997	22.8993	23.701	21.8	21.2003	21.7997	22.8997	22.7007	22.6003	23	21.7	21.2997	18.9003	21.4007	21.4997	20.6	20.6003	22.9007	22.6993	21.2	20.1993	21.4007	23.6003	22.5003	23.1997	21.899	22.5003	22.4007	22.2993	21.4993	22.9003	21.7997	21
1997	562	23.2003	23.601	21.6003	23.1997	22.099	22.8006	23.4997	22.3994	21.3997	21.9	22.7	22.6003	22.0994	22.7	21.599	21.5006	18.9003	21.6013	21.2	20.8003	20.7994	22.7997	22.7006	20.7006	20.1006	21.7003	22.4003	22.2994	22.701	22.5994	23.7003	23.4	22.2	22.2006	22.7003	22.4	21.7006
1997	563	20.199	19.8003	17.6013	18.9997	18.5997	20.101	20.6997	19.2997	18.9003	19.6	19.8	20.0997	19.7007	20.201	19.8003	19.6993	17.4007	19.699	19.299	19.4993	19.5	19.5	19.2997	16.4003	15.9003	17.7007	18.5003	19.1997	19.2007	18.8993	19.7997	19.8003	19.3993	17.6997	19.1003	17.801	17.1
1997	564	16.699	16.801	15.1	16.301	16.2997	16.2	16.9006	17.099	15.199	15.4006	15.5997	15.8994	16.9997	16.6006	16.4994	15.5	13.9006	15.5997	16.6003	15.9	15.9003	15.9994	15.5	12.4994	12.2997	14.2	14.1006	15.8	15.4994	15.4	16.4	16.3	16.4006	14.7	15.6003	15.1	14.5
1998	565	16.4	16	14.1997	15.4997	15.6997	16.4	16.8003	16.7003	15.6003	15.9003	16.099	16.3997	17.3997	17	17.2006	16.1997	14.299	16.299	17.3006	16.9003	16.9	15.9003	15.7003	10.2	9.9	12.3006	13.101	15.5003	15.2003	13.7994	15.6	14.999	15.3003	12.999	15.6003	14.2	12.8
1998	566	19.1996	19.4996	17.5996	18.9993	18.9004	19.4	19.5	19.5996	19.5989	19.3	19.3993	19.3011	19.3996	19.4996	19.0989	19.1004	17.5	19.0007	19	18.6007	18.6	19.7996	19.9007	13.9996	13.8993	16.1996	17.5996	19.3993	19.2	17.5	19.2004	18.6011	18.7	17.0004	19.4007	17.8	16.6996
1998	567	24.1	22.9	20.7006	22.1997	21.5997	23.501	23.9003	22.3994	23.0997	23.0997	23.6003	23.5	23.4003	23.3994	22.6006	22.8006	20.201	22.8997	22.3003	22.2994	22.2994	22.7997	23.4997	16.4997	16.4997	19.0016	19.5003	21.8997	21.9994	20.7	22.7	22.2003	22.3	20.2003	23.4003	21.1997	20.0997
1998	568	25.9	26.1003	23.8007	25.5993	24.5007	24.9003	25.5	24.9003	24	24.101	25.0007	24.901	24.1993	24.6	23.699	23.8003	21.2997	23.9003	23.0993	23.1993	23.199	26.3	25.5997	21.6007	21.1003	23.4007	25.7007	25.9993	26.4003	25.0997	26.2993	26.4007	25.9997	24.2007	25.5	24.8007	23.701
1998	569	26.1997	25.3997	23.0006	25.1	23.199	24.2987	25.099	23.601	22.9987	23.1003	24.301	24.1	23.4997	23.8003	22.6003	22.8006	20.3003	22.9	22.1003	22.0994	22.0987	26.099	24.8	23.4003	22.699	24.5	26.6987	26.0003	26.7	25.5994	25.7997	26.5003	26.5013	24.8	25.1994	24.6006	23.999
1998	570	23.6	23	21.1	22.7997	21.2997	22.1003	22.6993	21.6993	20.9	21.1007	22	21.9003	21.8003	21.799	20.9993	20.9003	18.7	21.1	20.6007	20.4993	20.4987	23.7993	22.599	23.7997	22.5003	23.7007	25.2997	23.6997	24.4997	24.0997	23.3003	24.199	24.1	23	23.0003	22.4013	21.9993
1998	571	23.2006	22.7997	20.8994	22.5003	21.3003	22.4994	22.9006	21.6997	21.4003	21.5997	22.5006	22.3006	21.7003	22.3003	21.2997	21.4	19.0997	21.5	20.6	20.9	20.8987	23.3997	22.8997	22.7003	21.499	22.6994	24.6006	23.0006	23.8	23.099	22.9003	23.2997	23.299	22.3003	23.2994	22.1003	21.401
1998	572	22.3003	21.7994	20.3006	21.5994	20.7	21.3987	21.8003	21.2003	20.7003	20.5994	21.3003	21.2003	21.399	21.1994	20.4006	20.4013	18.4003	20.5	20.2994	19.8997	19.8997	22.1994	21.9006	21.2994	19.9997	21.2003	23.0006	21.9003	22.5003	21.5003	21.7003	21.7003	21.4997	21.0997	22.001	21.301	20.5997
1998	573	21.5997	21.8003	20.0003	21.5	20.5	21.1997	21.6003	20.8007	20.699	20.4	21.1	20.9997	20.3013	20.9	20.1	20.099	18.1	20.2	19.499	19.6013	19.6013	22.0003	21.7997	19.8997	18.801	20.1	22.6997	21.5003	22.3	20.8	21.7003	21.3997	21.2	20.4	22.0003	20.6997	19.9003
1998	574	21.401	21.1	18.8987	20.6006	19.3994	21.1006	21.6006	19.7997	20.3997	20.4	21.0997	20.9994	20.1	20.899	19.8997	19.9997	17.8	20.0997	19.1	19.4997	19.4994	21.6994	21.5003	18.6006	17.8	19.3003	21.5994	21.2994	21.8003	20.1997	21.201	21.1	20.6997	19.6997	21.3997	19.8003	19.1003
1998	575	20.1993	18.9997	16.8	18.3003	17.6997	19.8	20.299	18.4997	18.9	19.201	19.5003	19.5997	19.4997	19.6993	19.301	19.0997	17.1	19.2003	18.8993	19.1003	19.1007	19.7003	19.5003	16.4003	16	17.5	18.8997	19.5	19.5007	18.5	19.1	19.3003	19.7	17.3	19.3997	17.2	16.7
1998	576	17.8003	17.3997	15.6003	17	16.8	16.8994	17.7	17.8	15.6006	15.8	16.3003	16.6	18.2	17.3997	17.4006	16	14.2	16.2006	17.5997	16.7	16.7	16.5003	16.0006	13.2997	13.1997	15	14.8003	16.2994	16.0994	16.099	17.1	17	17.2	15.4994	16.2003	15.8003	15.1994
1999	577	17.2013	16.7	14.9997	16.1994	16.2994	15.9006	16.7	17.2997	14.5997	15.2006	15.5	15.7994	17.6997	16.299	16.4997	15.5	13.5006	15.5006	17.2	16.1	16.1006	15.4987	14.9997	12.001	11.5997	13.7	13.3994	15.4006	14.9006	15.1006	16.4006	16.2006	16.0997	14.3997	14.9997	15.1	14.1
1999	578	19.4993	19.3	17.8	19.0993	18.6004	18.5	19.1004	19.3004	17.7	18.0011	18.4004	18.3993	19.3004	18.6004	18.0993	17.7996	15.7004	17.8	18.6	17.3004	17.2996	18.7004	18.6004	16.3	16.0996	17.8004	17.3	18.5989	18.3	18.7004	18.9996	19.2004	18.8989	18.1004	18.1996	18.2996	17.8004
1999	579	21.6	20.3	18.2006	19.7	18.9997	22	22.4003	19.7997	20.701	21.7	21.9997	22.1997	21.199	22.1003	21.2997	21.5997	18.7	21.599	20.4	21.0997	21.099	22.0994	21.8006	15.0994	15.0003	17.2997	20.6	22.0003	21.5	18.7997	20.1997	20.1	20.3997	18.2	20.9003	18.8	17.9003
1999	580	24.1997	23.4993	21.2007	23.1	21.9007	23.401	23.9003	22.4997	22.3993	22.6003	23.3993	23.4003	22.7	23.2	22.3	22.3	19.7	22.4	21.701	21.699	21.7003	24.7003	24.0003	18.7007	18.4	20.7	24.0997	24.4003	24.7997	22.401	23.6003	23.7003	24.0993	21.6007	24	22.2003	21.1007
1999	581	24.1003	24.4	22.1997	24.1997	22.3997	22.401	23.1003	22.5	20.7997	21.2994	22.4003	22.3003	21.4994	22	20.9006	21.1003	18.3	21.1997	20.2	20.5003	20.5006	23.6	22.6	22.8997	22.1006	23.7987	24.0003	23.4003	24.0997	24.7997	24.7997	25.5	24.2997	24.0003	23.1006	23.7003	23.2
1999	582	22	21.6003	19.7993	21.4	19.9987	21	21.6007	20.3993	19.6	19.9997	20.9003	20.9003	20.2993	20.8003	19.9997	19.9987	17.6017	20.101	19.4	19.7007	19.7007	22.1	20.9997	22.2	20.8997	22.1007	23.8	22.3007	22.7997	22.599	21.8003	22.699	22.2	21.4997	21.3	21.0007	20.6
1999	583	21.6994	21.9994	20.2003	21.7997	20.699	20.9994	21.3	20.8997	19.8	20.2	20.9	20.9003	20.2994	20.7013	19.999	20.1013	17.7006	20.2	19.3994	19.5997	19.5994	21.7994	21.2987	21.7	20.4997	21.7003	23.1	21.4994	22.3	22.1006	21.9997	22.4003	21.8006	21.4006	21.6994	21.3	20.7006
1999	584	20.8997	21.2006	19.6997	20.9997	20.1	20.601	20.8997	20.4006	19.8994	19.9006	20.599	20.4003	19.801	20.3997	19.6006	19.5994	17.6006	19.7997	18.9003	19.2003	19.2003	21.399	21.1997	20.7	19.6	20.5997	22.1	20.999	21.601	20.7997	21.1	20.999	20.6	20.6003	21.2997	20.7006	20.2006
1999	585	21.0003	20.9	19.1997	20.5997	19.6003	20.5993	21.1	19.9003	19.8983	19.801	20.6	20.4003	19.7987	20.3	19.5003	19.5	17.5	19.6	18.9003	19	19	21.4	21.1003	19.8007	18.4997	19.6993	22.4993	21	21.799	20.3007	20.8997	20.8003	20.6	19.9003	21.0993	20.1003	19.4003
1999	586	21	21.0994	18.9003	20.6997	19.3997	20.4997	21	19.799	19.4997	19.6003	20.3997	20.3	19.5	20.2	19.3006	19.2997	17.0003	19.501	18.5994	18.9	18.8997	21.1	20.9003	18.5	17.7	19.2994	21	20.4003	21.2	20.1997	21.2	20.9994	20.6997	19.5997	21.099	19.8006	18.9997
1999	587	19.2997	17.9	15.6	17.2003	16.5993	18.8	19.3	17.4	18.3993	18.2993	18.6003	18.6997	18.5	18.7	18.099	18.2993	16.5003	18.3	17.801	18.0997	18.0997	19.2	18.8993	15.3	14.7997	16.4	18.4003	19.0003	18.9	17.5	17.9997	18.299	18.8	16.1997	18.6997	15.9983	15.6007
1999	588	16.8003	16.2003	14.4003	15.6994	15.4994	16.0997	16.7	16.6	15.2994	15.3997	15.5997	15.8006	17.0003	16.3997	16.3003	15.4997	13.8997	15.5	16.3994	15.9006	15.9003	15.9003	15.4994	12.2003	11.901	13.8003	14.1003	15.8013	15.5003	14.9	15.9006	15.7994	16.2013	14.1997	15.601	14.5	13.9
2000	589	16.9997	16.7	14.9	16.3	16.3006	16.2997	16.7994	17.2994	15.7	15.7994	15.9003	16.1003	17.5	16.6997	16.899	16.0003	14.2	16.0003	17.2	16.5003	16.5003	16.5994	16.1006	12	11.6006	13.8	14.8	16.5	16.1003	15.2006	16.5	16.2003	16.499	14.4006	15.9	15.1003	13.9994
2000	590	17.6	18.4993	17.2993	18.3	18.2003	17.1	17.4007	18.7997	17.3007	16.6	16.901	16.7993	17.7003	17.299	16.9986	16.3997	14.7997	16.5003	17.3997	16.2	16.2003	17.4003	17.6993	13.601	13.7	15.8	15.199	16.799	16.7997	16.8997	18.0997	17.6	17.4	16.7007	17.4997	17.3993	16.6997
2000	591	21.5006	20.299	18.2	19.7	19.1003	21.9	22.0997	19.901	20.999	21.3997	21.7994	21.9006	21.101	21.8	21.2	21.201	18.3997	21.3003	20.3003	20.9	20.9006	21.7	21.8003	14.2003	14.0997	16.599	19.3	21.1006	21.0994	18.3006	20.101	19.7003	20.401	17.7994	21.4	18.7016	17.5997
2000	592	24.6003	24.2003	22.1003	23.7993	22.6003	23.7	24.3003	23.0997	21.9997	22.9007	23.6997	23.7003	23.0997	23.4997	22.6007	22.6993	19.601	22.8007	21.9993	22.0997	22.1007	24.5007	23.7993	20.199	19.6003	21.7997	24.0003	24.2	24.5993	23.3997	24.4	24.5997	24.3993	22.5	23.7997	23.001	22.0003
2000	593	24.7003	24.3987	21.7003	24.2003	22.001	23.3	24.0003	22.5997	21.3003	22.0997	23.2	23.1994	22.4994	22.9997	22.001	21.8997	18.9003	22.0997	21.1997	21.4997	21.5	24.0997	23.1006	22.3003	21.4997	23.3	24.4	23.8003	24.6006	24.5	24.8003	25.3003	24.4997	23.599	23.4997	23.2997	22.8
2000	594	22.5003	22.301	20.4003	22.1003	20.7003	21.4	22	20.999	19.899	20.3	21.201	21.2007	20.799	21.2003	20.5	20.3007	17.7997	20.5	19.8003	20.001	20.001	22.3997	21.3003	23.0003	21.7	22.8997	23.7997	22.3007	23.0003	23.3	22.5003	23.3003	22.7	22.2997	21.5993	21.7003	21.399
2000	595	22.1003	22.1006	20.6003	21.8994	20.9	21.2987	21.7997	21.1997	19.6	20.1997	21.0997	21.199	21.001	21.1997	20.4994	20.1994	17.5006	20.399	20.1003	19.8997	19.8994	21.5994	21.1	22.1003	20.8997	22	22.7	21.2	22.0003	22.2994	22.1	22.4003	21.7997	21.8006	21.5	21.6006	21.1994
2000	596	21.5003	21.3003	19.9997	21.1994	20.2987	21.1997	21.7	20.6994	19.2003	20.2	21	21.0994	20.7997	21.201	20.4003	20.2003	17.4997	20.4	19.9	19.8994	19.9	20.8997	20.5	21.1997	20.0997	20.9994	21.699	20.6006	21.1994	21.0997	21.2006	21.1997	20.5003	20.9	20.8003	20.8997	20.5006
2000	597	21	20.601	19.099	20.3997	19.4	20.7	21.2997	19.801	19	19.9	20.6997	20.7007	20.1003	20.5993	19.8	19.7997	17.0007	19.9013	19.1997	19.3993	19.3993	20.4993	20.1997	19.9993	18.8003	19.9	21.5	20.1007	20.8997	20.4	20.601	20.7013	20	20	20.4	19.9997	19.4997
2000	598	20.8997	20.5	18.7	20.2006	18.999	20.7994	21.299	19.5	19.5013	20.0003	20.6997	20.7994	20.0003	20.7006	19.8003	19.8003	17.2	20.0006	19.1006	19.4003	19.4006	20.5006	20.499	18.1003	17.5003	18.9003	20.0003	19.9994	20.5003	19.7	20.4997	20.2994	19.4	19.4	20.4997	19.5	19.0006
2000	599	19.2997	18	15.4997	17.1993	16.599	18.8007	19.299	17.5	17.7003	18.3	18.6007	18.8003	18.7997	18.7997	18.2997	18.4	16.1003	18.4	18.0003	18.401	18.4013	18.4007	18.3003	14.7007	14.1997	15.8997	17.3997	18	18.0997	17.1003	18.0003	18.1007	18.3993	15.7993	18.2	15.9007	15.1993
2000	600	16.4994	16.1	14.4	15.5994	15.5997	15.5994	16.3	16.5	14.7006	14.8	15.0994	15.4003	16.7994	16.0003	16.0003	14.9997	13.2994	15.1003	16.1997	15.4997	15.5	15.2997	14.8997	12.1003	11.9	13.7006	13.2	14.9997	14.7997	14.8	15.8	15.5994	15.7987	14.0997	15	14.4994	13.8006
2001	601	16.1	15.699	14.1	15.2003	15.401	15.3003	15.9997	16.4006	13.7	14.8	14.9	15.301	17	15.8	16.1003	15.1003	12.801	15.2	16.6003	15.6997	15.6997	14.1006	13.8003	10	9.80065	12.099	11.3997	13.8	13.4	13.6003	15.299	14.7	14.5	13.0013	13.7003	14	12.9003
2001	602	18.1007	18.4993	17.2007	18.0989	18.1996	18.0996	18.3	18.7989	17.8	17.7004	17.9	17.9989	18.6	18.4	18.1	17.6993	15.7004	17.7004	18.1993	17.5004	17.4996	17.8007	18.1	13.1	13.1004	15.1996	15.3007	17.0996	17.2004	16.4996	18.1007	17.5	17.3004	16.1	17.8993	17.1004	16.1004
2001	603	22.3994	21.6997	19.6997	21.2003	20.501	21.8997	22.4994	21.0994	20.4994	21.2006	21.9003	21.8994	21.6997	21.8994	21.1997	21.1003	18.1006	21.1997	20.7003	20.7003	20.6997	21.4003	21.4	17.2984	16.8984	19	19.3994	21	20.799	20.5003	21.7003	21.5	21.2997	19.9006	20.9997	20.4	19.5003
2001	604	25.6997	25.6007	23.4003	25.1003	23.8	24.5003	25.0997	24.1997	23.5003	23.3997	24.3997	24.2997	23.9997	24.2	23.2993	23.1007	20.5993	23.2	22.8	22.4	22.3997	25.9993	25.2997	21.4003	20.9	23.1003	25.2003	25.599	26.1997	24.6007	25.6997	25.9003	25.9	23.9	25.399	24.3	23.4007
2001	605	25.4003	24.9003	22.7003	24.6003	22.8003	23.8994	24.5997	23.0997	22.3997	22.7003	23.7997	23.7	23.1003	23.501	22.5	22.4006	19.6997	22.5994	21.7994	21.9	21.8994	25.3	24.3006	22.7003	21.9997	23.6987	25.6	24.999	25.8997	24.8003	25.2	25.6006	25.8	24.1003	24.9	24	23.3994
2001	606	23	22.4997	20.7	22.3007	20.9007	21.4983	22.2	21.2993	19.9	20.4003	21.2	21.2	21.4003	21.3	20.5997	20.2997	17.8003	20.5	20.3	20.0997	20.0993	22.2997	21.4007	22.5007	21.1993	22.5003	23.4997	22.1003	22.9003	23.0997	22.6997	23.4003	23.001	22.0993	21.9	21.8	21.2003
2001	607	22.099	21.6	20.0994	21.4997	20.4997	21.2997	21.7997	20.7997	19.9994	20.5003	21.2	21.3003	20.9994	21.199	20.6	20.4997	18	20.6994	20.2003	20.1994	20.1994	21.6006	21.2	21.4997	20.4006	21.4997	22.7	21.2997	22.0006	21.8003	21.6006	21.7997	21.5997	21.2006	21.5	21	20.5
2001	608	21.4994	21.0006	19.5997	20.8997	19.8994	20.8994	21.401	20.2997	19.9	20.1006	20.8	20.7	20.6003	20.7	19.9997	19.999	17.7006	20.1	19.5	19.6003	19.6003	21.4006	21.1006	21.1	19.7997	20.8	22.3006	21.1003	21.6997	20.899	20.8994	21.0006	20.8997	20.5994	21.3	20.5997	20.1003
2001	609	21.4993	20.9003	19.0007	20.4007	19.5007	21.2	21.699	20	20.1	20.401	21.0993	21.1007	20.6	21.101	20.2	20.1997	17.7	20.3003	19.5997	19.7997	19.8	21.3993	21.1997	19.2	17.8	19.0997	21.9997	20.8997	21.6	19.7997	20.8997	20.6003	20.7	19.3003	21.3	19.8003	18.7993
2001	610	22.1	21.5	19.6994	21.1003	20.0003	21.5003	22.0006	20.4006	20.3997	20.6	21.3003	21.3003	21.0994	21.299	20.5	20.3997	17.9006	20.5994	20.1003	20.0003	20.0006	21.6006	21.6006	18.8	18.2994	19.7	21.0994	20.8997	21.6	20.5006	21.5006	21.2987	21.1	20.1997	21.7003	20.4003	19.9
2001	611	18.9	17.7993	15.8007	17.1	16.5997	18.4013	19.0013	17.2993	17.0997	17.8003	18.1003	18.3007	18.3	18.4997	17.9007	17.8003	15.6007	17.9013	17.6003	17.7997	17.7997	17.7987	17.6017	15.4	14.9003	16.3997	16.799	17.5	17.499	17.401	17.8	17.9997	18.1007	16.299	17.5003	16.1003	15.7003
2001	612	17.6997	17.2013	15.2997	16.6994	16.3997	16.9003	17.7006	17.3997	15.6994	16.1	16.4006	16.701	17.8997	17.2994	17.2006	16.2003	14.3997	16.3003	17.2003	16.7006	16.7006	16.5997	16.1	13	12.7994	14.7003	14.8	16.4994	16.0997	15.9	16.8	16.8003	17.1	15.0997	16.2003	15.3987	14.6994
2002	613	14.3997	13.8	12.3997	13.3	13.8003	14.6003	14.7997	14.7003	15.0006	14.5006	14.3006	14.5006	15.2997	14.999	15.3997	14.6997	13.4003	14.6003	15.3003	15.3003	15.3	14.9994	14.7997	7.50097	7.4	9.8	12.0997	14.7003	14.3003	11.4	13.401	12.799	13.901	10.7994	14.5	12.0997	10.8997
2002	614	18.9	18.7	17	18.2989	18.0989	18.9007	19.3	19	18.2004	18.4007	18.8004	18.7993	19.4	19.2	18.8004	18.3996	16.1004	18.3989	18.9	17.9996	17.9996	18.3	18.4996	13.8007	13.6	15.6996	15.8004	17.7007	17.7007	16.9993	18.2996	17.8996	17.7	16.5004	18.3	17.3	16.2004
2002	615	22.6006	21.8997	19.801	21.3997	20.6013	22.6003	23.1	21.3006	21.4	21.8003	22.5006	22.6	22.0006	22.6	21.8003	21.6997	18.8003	21.7997	21.1003	21.3003	21.2997	22.4	22.3	17.0997	16.8997	19.0997	20.5	22.0003	21.8997	20.6003	21.8003	21.7	21.2994	20.1	22.0003	20.5994	19.7
2002	616	25.001	24.2007	22.0003	23.7997	22.4003	24.0003	24.5	23	23.3	23.1	23.9997	23.9007	23.3	23.701	22.7	22.7	20.401	22.9003	22.2	22.1	22.0987	25.7997	25	20.5	20.0993	22.1	25.4003	25.5003	25.9993	23.5	24.3	24.699	24.9003	22.6993	24.899	23	22.1
2002	617	24.6997	23.8997	21.7006	23.6003	21.9	23.6003	24.3997	22.3	21.4	22.6006	23.5997	23.6006	22.701	23.4	22.3	22.5	19.3003	22.6	21.4013	21.999	21.999	24.1	23.1	21.4	20.8	22.6006	24.4	23.9006	24.6	23.8997	24.3	24.6997	23.599	23.2006	23.3994	23.1	22.6006
2002	618	23.3993	22.8	20.7997	22.6	21.1997	22.1003	22.8003	21.6	20.4003	21	21.8997	22	21.8003	21.9003	21.1007	20.9997	18.4	21.2003	20.7007	20.6003	20.6003	22.5993	21.5003	22.9003	21.6007	22.8997	23.9007	22.4997	23.2003	23.3997	23.1	23.7997	23.2997	22.4013	21.999	21.9997	21.5003
2002	619	22.7003	22.4994	20.9	22.2994	21.0994	22	22.599	21.5003	20.1997	21.0997	21.9	21.999	21.7006	21.9003	21.1997	21.1003	18.3006	21.3006	20.7003	20.7003	20.7	22.1	21.5994	22.6994	21.4997	22.5994	23.1994	21.7	22.5003	22.8997	22.5994	22.8984	21.8	22.2	21.9	21.901	21.6
2002	620	21.7	21.3997	20.0997	21.3006	20.4006	21.5003	21.8994	20.8003	20.2003	20.7006	21.4006	21.4003	20.9997	21.4	20.6997	20.5994	18.0994	20.801	20.101	20.2003	20.199	21.5	21.299	21.1	20.0003	21.0003	22.1006	21.0997	21.6997	21.099	21.3003	21.1997	21	20.9	21.3994	21.001	20.5006
2002	621	21.7993	21.5993	20.299	21.4997	20.501	20.9993	21.601	20.6997	19.5003	20.0997	20.8993	20.9007	20.6003	20.8003	20.0003	19.8993	17.4003	19.9993	19.6007	19.4993	19.4997	21.2	20.8997	21.1993	19.9003	20.9	22.1003	20.7	21.5997	21.2997	21.7007	21.701	21.1	20.901	21.1	21.0007	20.6007
2002	622	22.5003	21.899	19.8997	21.4994	20.1994	20.9	21.6	20.5997	20.0006	19.801	20.8003	20.6	21	20.6	19.6	19.4	17.299	19.599	19.6997	18.9006	18.9003	21.7003	21.5003	19.8997	19.199	20.5997	21.501	21.0006	21.7994	21.3994	21.9994	22	21.6997	21.0003	21.8	20.9013	20.3984
2002	623	19.8987	18.9	16.8003	18.2997	17.6003	18.7997	19.4003	18.3013	17.7997	18.0007	18.4997	18.5993	19.1003	18.6997	18.099	17.9	15.9007	18.0003	18.2	17.7997	17.7997	18.8003	18.601	17.2003	16.5993	18.0003	17.8	18.4013	18.6997	18.7997	18.9003	19.3003	19.4003	17.6003	18.7003	17.3	16.7997
2002	624	16.5997	16.001	14.1994	15.4	15.3006	16.2003	16.799	16.2	15.1	15.4997	15.6997	16.001	16.8006	16.4997	16.3994	15.5997	13.7997	15.6003	16.2006	15.999	16	16	15.5013	11.7	11.3994	13.401	14.2	15.7994	15.6	14.7	15.701	15.5994	15.9994	13.7003	15.6013	14.299	13.4997
2003	625	16.5006	16.1	14.3994	15.7	15.7006	15.8003	16.5	16.5997	14.601	15.5003	15.4997	15.8003	17.1003	16.301	16.4994	15.6987	13.7003	15.6997	16.8	16.3	16.3006	14.9997	14.7	11.5997	11.1997	13.3006	12.6997	15	14.3994	14.7003	15.9003	15.6006	15.399	13.8006	14.5	14.6	13.5997
2003	626	20.6993	20.6	18.7004	20.2004	19.9004	19.8	20.3996	20.6996	18.9004	19.2993	19.6996	19.6996	20.7993	20.0007	19.5007	19.2004	16.8989	19.2004	19.9996	18.6	18.6004	19.5	19.4996	15.0007	14.9996	17.4004	17.6	19.0993	18.9989	18.8996	20.3004	19.8993	19.4011	18.1993	19.2	19.0007	17.8004
2003	627	23.3997	22.8	20.6997	22.3006	21.5003	22.7987	23.3	22.1997	22.2003	22.1003	22.6994	22.699	22.7006	22.7003	22.0013	21.9003	19.3003	22.0003	21.6997	21.5	21.5003	22.9997	23.2003	17.7003	17.5994	19.9	20.3994	22.3	22.299	21.4003	22.6	22.4	22.5997	20.899	22.8997	21.4997	20.3994
2003	628	26.0997	25.2007	22.9	24.8007	23.4	24.7003	25.2003	23.8997	23.8	23.7	24.6997	24.5993	24.2	24.3003	23.2997	23.2	20.8993	23.4	22.8	22.601	22.601	26.5007	25.7	20.6997	20.199	22.4997	25.7003	25.9997	26.599	24.0997	25.4013	25.5	26.1003	23.301	25.7003	23.8007	22.7
2003	629	24.6003	24.3	22.5	24.1006	22.5006	23.3	24.1994	22.8003	20.4006	21.9006	23.0006	23.1997	22.9	23.3006	22.3997	21.9003	18.3997	22.1997	21.701	21.6994	21.6994	23.099	22.3	22.4994	21.9003	23.5003	23.3	22.6006	23.701	24.4006	24.499	24.9997	24	23.8994	22.9	23.7994	23.2994
2003	630	23.3993	23.0003	21.2	22.9007	21.4003	21.7	22.401	21.8003	20.1	20.2997	21.4	21.3	21.7003	21.4003	20.7	20.1997	17.7993	20.399	20.5003	20.0003	19.9997	23.0997	22.1003	23.8	22.5003	23.6993	24.4997	22.8003	23.8003	24.1	23.299	24.1003	23.9	23.0997	22.8003	22.5007	22.1003
2003	631	21.9003	22.0016	20.5006	21.8003	20.801	21.3	21.7	21.0006	20	20.4994	21.199	21.1997	20.8	21.0997	20.3997	20.4003	17.9003	20.4997	19.9003	20	20	21.799	21.3006	21.9003	20.5987	21.6994	23.0003	21.4003	22.201	22.2	22.1	22.4	21.7	21.4003	21.6006	21.4006	20.6
2003	632	22.0006	21.8003	20.499	21.7997	20.8	21.6	22.1	21.0997	20.3013	20.6	21.4003	21.3997	21.2003	21.599	20.8003	20.5994	18.101	20.8	20.2	20.299	20.3	21.8	21.601	21.7006	20.6	21.6	22.4997	21.3997	22.1016	21.7	21.6997	21.6987	21.4997	21.3997	21.8994	21.4003	20.8997
2003	633	21.5003	21.1	19.5	20.7993	19.8003	21.1003	21.6007	20.0997	19.9	20.201	21.0003	21	20.3	20.8993	20	19.9993	17.7	20.0997	19.4007	19.5	19.499	21.601	21.2	20.7003	19.5997	20.6003	22.6003	21.2003	22.0003	20.9997	21.1017	21.2003	21.101	20.5003	21.299	20.4987	19.9003
2003	634	22.4	22.2003	20.1006	21.7987	20.3997	21.7003	22.2	20.8006	20.1003	20.5997	21.5003	21.5	20.7997	21.401	20.4	20.3003	17.8006	20.4013	19.7994	19.7003	19.6994	21.9003	21.5003	20.8006	19.9997	21.2997	21.801	21.4003	21.999	22.0003	22.2997	22.3997	21.9	21.4	21.7994	21.2003	20.7987
2003	635	20.0013	18.7997	16.5	18.1007	17.3007	19.5	19.8997	17.999	18.801	18.8003	19.3	19.2997	18.8993	19.3003	18.6997	18.7003	16.8003	18.6997	18.1003	18.3997	18.3997	20.0003	19.5997	16.8	16.3007	17.8003	19.1	19.7	19.8003	18.801	18.8997	19.3993	19.8997	17.4007	19.5997	17.101	16.5997
2003	636	17	16.9994	15.4	16.5997	16.3994	16.7	17.3	17.3003	15.2	15.6006	15.9997	16.5	17.4	17.1997	17.2003	15.901	14	16.1	17.0003	16.4994	16.5	15.9	15.6	13.5003	13.3	14.9994	14	15.599	15.5006	16.0006	16.6003	16.6006	16.7003	15.2	15.8003	15.5006	14.8997
2004	637	17.0994	17.1013	15.4997	16.9003	16.5994	15.8006	16.3994	17.499	14.9994	15.2987	15.5006	15.6997	17.399	16.2	16.4	15.4987	13.7997	15.5003	16.8997	16.0003	15.9994	15.6003	15.2003	13.7003	13.4006	15.2997	13.4006	15.4	14.9997	16.2994	16.9	16.8997	16.3006	15.5003	15.0994	15.8994	15
2004	638	19.9	19.699	18.2	19.4003	19.2	18.5	19.2	20.099	18.1003	18.2997	18.4997	18.5007	20.3007	18.7	18.4003	18.1003	16.0993	18.1	19.6	17.701	17.7003	18.1993	18.4003	14.0003	13.9997	16.4007	15.9007	17.8014	17.6003	17.799	19.2007	18.6993	18.2003	17.3993	17.9993	18.3003	17.2003
2004	639	23.7003	23.0006	20.9006	22.5	21.7994	23.3	23.7994	22.5997	22.4	22.6	23.2003	23.3	23.3997	23.3	22.6003	22.5	19.7003	22.5994	22.4	22.0994	22.0994	22.8	23.1	17.3	17.3	19.6	20.001	22.1	22.2006	21.3003	22.7997	22.4003	22.4003	20.8006	22.7997	21.5994	20.4984
2004	640	25.8	25.2997	22.9997	24.9997	23.6003	24	24.9003	24.1997	22.2	23.0007	24.001	24.0993	24.3	23.9997	23.1007	22.8997	19.799	23.0997	23.0997	22.4	22.4003	24.5	23.7987	21.8	21.2003	23.3003	23.7003	24.1993	24.6007	24.8003	25.4	25.6997	25.1993	23.9007	23.7993	24.1997	23.2003
2004	641	25.4003	24.701	22.5	24.5003	22.5003	23.3006	24.2003	22.8994	22.0003	21.9	23.2003	23	22.8006	22.7994	21.7997	21.6003	19.1003	21.7987	21.401	21.2006	21.201	25.1013	23.9003	24.1	23.299	24.8006	25.8997	24.7997	25.8	25.599	25.1997	26.0006	26.0003	24.8	24.6	24.1	23.8
2004	642	23.9993	23.5997	21.599	23.3997	21.9	22.1	23.0007	22.4007	20.2997	20.7	21.8	21.9007	22.199	22	21.1	20.5997	18.1007	20.8997	21	20.3003	20.3003	22.7997	21.6993	24.0003	22.7	24	24.3	22.6993	23.5003	24.4997	23.9003	24.7	24.0017	23.4	22.4	22.9007	22.399
2004	643	22.6	22.4006	20.7997	22.2	21.1003	21.7994	22.3	21.4	19.9	20.7003	21.5997	21.7003	21.5	21.6997	21.1006	20.7	17.9997	20.9997	20.6006	20.4997	20.5	21.9	21.501	22.8997	21.6997	22.7006	22.9994	21.3	22.3	22.9006	22.4994	22.901	22.4	22.2994	22	21.9	21.4994
2004	644	22.699	22.4003	21.1994	22.3006	21.4	22.1006	22.6997	21.7003	20.5003	21	21.901	22.0006	22	22.1013	21.3	20.9994	18.4003	21.2003	21.0006	20.7003	20.7	22.0003	21.7997	22.2	21.099	22.1006	22.6006	21.5006	22.2997	22.1997	22.3003	22.2	21.8997	21.9987	22.2	21.9997	21.5994
2004	645	21.9007	21.5997	19.899	21.3997	20.3003	21.0993	21.799	20.7003	19.2003	20.1993	21.0003	21.0997	20.8003	21.1	20.2	20.0997	17.3003	20.2	19.8003	19.699	19.6997	20.701	20.4	21.3	20.1003	21.0997	21.5003	20.4	20.9993	21.4997	21.499	21.7003	20.9003	20.9997	20.4993	20.9	20.3997
2004	646	23.1997	22.8994	20.8	22.4987	21.0997	22.3006	23	21.6003	20.8013	21.2003	22.1	22.1997	21.7994	22.1	21.1994	21	18.4	21.2006	20.799	20.5006	20.4997	22.3003	22.1994	20.7997	20.1	21.5	21.9	21.6006	22.3994	22.1997	22.9006	22.799	22.3	21.8	22.3997	21.7997	21.1013
2004	647	19.7983	19.0003	16.8013	18.2997	17.8003	19.5	20.0993	18.5007	18.4007	18.7997	19.2	19.4993	19.3997	19.6007	19.1997	18.999	16.6993	19.1	18.8	19.0003	18.9997	19.001	18.7	16.0993	15.5003	17.1993	18	18.7	18.7003	18.1997	18.9003	19.0003	19	17.0997	18.5983	17.1	16.6
2004	648	17.6	17.1003	15.1994	16.6003	16.4006	16.8997	17.6	17.3003	15.4	16.1	16.4003	16.8	17.7997	17.3006	17.2	16.299	14.3994	16.3994	17.2	16.799	16.7994	16.2	15.7	12.8	12.5	14.4987	14.5003	16.1	15.8006	15.7	16.801	16.7	16.8006	14.9	15.8003	15.3006	14.3994
2005	649	16.6003	16.601	15.2003	16.3	16.4997	15.6994	16.4003	17.4	15.2997	15.0994	15.2994	15.601	17.3997	16.3	16.4997	15.2997	13.8	15.3997	17.2003	16	15.9997	15.499	15.2997	11.6003	11.3997	13.6	12.8003	15.1	14.8003	15.001	16.2006	15.8997	15.7997	14.4006	15.301	15.3	14.2003
2005	650	22.5004	22.2007	20.3	21.8004	21.3004	21.4993	22.1	22.2007	21.2004	20.9993	21.5	21.4	22.2996	21.6	20.9993	20.7	18.8996	20.7	21.4996	20.1007	20.1007	22.1	21.9	16.9004	16.7993	19.1004	20.4996	21.9	21.7011	20.6007	21.8996	21.6004	21.5996	20	21.5004	20.6996	19.6004
2005	651	24.8006	23.8006	21.4003	23.301	22.1994	23.5003	24.2003	23	22.799	22.8	23.6	23.5	23.5994	23.4013	22.4	22.4997	20.0006	22.6	22.2997	21.8	21.8	24.3006	24.0006	18.6003	18.5	20.8003	22.5006	24.2	23.8994	22.5	23.8997	23.7003	23.7997	21.7997	23.599	22.2	21.3003
2005	652	26.4007	25.5997	23.4993	25.3	23.9997	24.601	25.4	24.4997	23.2003	23.3997	24.4983	24.5007	24.7997	24.3993	23.5	23.0993	20.5007	23.4003	23.4997	22.5997	22.5997	25.7007	24.9007	21.3007	21	23.1997	24.9	25.3003	25.9003	24.699	25.7	25.7997	25.9993	23.9997	25.0993	24.4007	23.5007
2005	653	25.3997	24.8997	22.6997	24.6	22.7987	23.7	24.5	23.1006	22.4003	22.3984	23.5003	23.4	23.0997	23.2997	22.3	22.0987	19.5	22.3	21.8006	21.6	21.6	25.2006	24.201	22.6997	22.1006	23.8	25.5997	24.9003	25.799	24.9003	25.1994	25.7	25.8	24.3006	24.699	24.1006	23.5
2005	654	23.6993	23.4997	21.4997	23.299	21.8	22.1997	22.9	22.2003	20.5	20.8	21.7997	21.9	21.9997	21.9997	21.1993	20.7003	18.1993	20.9997	20.9	20.4007	20.401	23.2	22.1993	24.0003	22.7003	23.7997	24.4993	22.9	23.8	24.3	23.7	24.5007	24	23.1997	22.9	22.8007	22.3
2005	655	22.6997	22.6997	20.7997	22.499	21.2003	21.8997	22.2994	21.6003	20.3	20.9003	21.7003	21.7003	21.4003	21.7	20.9	20.8006	18.1994	20.9997	20.3997	20.4	20.4	22.4	21.9003	22.8003	21.5997	22.6994	23.499	21.9994	22.8	23.1	22.7994	23.2003	22.5997	22.2994	22.3	21.999	21.4997
2005	656	22.6997	22.5003	21.001	22.4003	21.4003	21.9997	22.4994	21.8003	20.4003	20.899	21.8	21.7994	21.9016	22.0006	21.2	20.8	18.2994	21.1013	20.9006	20.5994	20.6006	22	21.699	22.2997	21.2003	22.0994	22.5997	21.6	22.2994	22.3003	22.5003	22.4	21.8003	21.9997	21.9997	21.9994	21.4997
2005	657	21.9003	21.5993	20	21.4	20.3993	21.3007	21.9	20.6993	19.7003	20.4993	21.2007	21.3003	20.7997	21.199	20.4003	20.3	17.6997	20.4997	19.9003	19.9	19.8997	21.1997	20.9	21.2997	20.2003	21.1	21.8003	20.8003	21.4997	21.501	21.6003	21.699	21.0987	21.0997	20.9997	21.0993	20.5003
2005	658	21.2	20.699	19.1994	20.3003	19.4003	20.8997	21.4997	19.6994	19.7997	20.2003	20.8997	20.8997	20.1	20.7	19.8984	19.9	17.5	20.0003	19.2006	19.4	19.4	21.001	20.9	18.4994	18.0997	19.2003	20.7003	20.5	21.0994	19.9	20.7	20.601	20	19.8003	20.9006	20.0994	19.5003
2005	659	18.7	17.9007	16.1	17.2	16.8007	18.5997	19.1	17.4	17.2997	17.9003	18.2997	18.5	18.0993	18.6997	18.1997	18	15.699	18.0997	17.5003	17.9997	17.9997	17.8997	17.7003	15.5993	15.1003	16.5993	17.0003	17.6007	17.6003	17.499	17.8003	18.0997	18.1003	16.4	17.6997	16.299	15.9003
2005	660	18.599	18.4987	16.8	18.0997	17.8	17.599	18.4013	18.5994	16.1997	16.701	16.9997	17.2997	18.6997	18.0016	17.7997	16.8997	14.8994	16.9997	17.9997	17.1997	17.2	17.1003	16.6	15.5994	15.199	16.8016	15.4003	16.8994	16.6006	17.6994	18.2	18.4013	18.1997	16.9994	16.7997	17.101	16.5997
2006	661	18.5006	18.5006	17.0994	18.3006	18.2997	17.3003	17.8	19.1994	16.2994	16.6	16.8997	17.1003	18.5997	17.4003	17.5006	16.6	14.9	16.7	18.1997	17.0997	17.0997	17.5006	16.9006	14.5994	14.4	16.7	15.7003	17.2994	17.0003	18.3987	18.3997	18.8	18.3006	17.1	16.9997	17.3997	16.601
2006	662	19.4004	19.5996	18.4	19.4	19.2004	18.3996	19.1	19.6993	17.4993	18	18.3993	18.4	19.2996	18.7	18.3	17.8	15.7996	17.7993	18.9007	17.4007	17.3993	18.4004	18.1007	16.4996	16.1996	17.9989	17.1986	18.3996	18	18.9993	19.4996	19.6007	18.6007	18.3	17.7007	18.7	18.0004
2006	663	23.8	23.3003	21.3006	22.9006	21.9013	22.7994	23.5003	22.6003	21.1997	21.7997	22.5997	22.7	22.7994	22.7006	22	21.6	18.8003	21.8	21.8006	21.2003	21.2	22.4997	22.4003	18.7	18.501	20.6997	20.4984	22.2	21.9994	22.199	23.2997	23.101	22.8006	21.6	22.2003	22	21.301
2006	664	24.7997	24.2	22.5007	23.9	23	23.6	24.2993	23.5	21.4	22.0997	23.3003	23.6003	23.9003	23.601	23.0003	22.3	19	22.7007	23.001	22.2003	22.201	23.5	22.8	19.7007	19.5	21.5997	22.4997	22.9993	23.5	23.0997	24.0997	24.2	24.1	22.6	23.1003	23.2003	22.4003
2006	665	26.7003	25.8994	23.4003	25.4997	23.7003	24.4997	25.3997	24.1997	22.8994	23.0003	24.3997	24.3013	24.4997	24.201	23.0994	22.699	19.9	22.9997	23.0003	22.3	22.3003	25.999	25.0994	23.7994	23.1	24.8013	26.2	25.4006	26.5997	25.8997	26.2	26.7003	26.7997	25.2003	25.7006	25.0003	24.3003
2006	666	23.9	23.3993	20.8997	23.0003	21.2993	22.3	22.999	21.9	20.5997	21.0997	22	22.0993	21.999	22.0993	21.1	21.0003	18.6	21.2	20.701	20.6003	20.6003	23.0013	21.801	23.8997	22.4997	23.7	24.5997	23.1003	23.6997	24.3	23.6007	24.5	23.8997	23.0003	22.3	22.3003	21.8
2006	667	22.7	22.2003	20.2997	22.0003	20.6	22.1003	22.4997	20.999	20.2994	21.2	22.0003	22.0994	21.2006	21.799	20.9013	21.1	18.5	21.201	20.2	20.5	20.4994	22.5003	21.8006	22.6997	21.5	22.5	23.9003	22.3006	23	22.8994	22.5	23	22.6006	21.9994	22.0997	21.4997	21.1
[truncated: 113 more rows]

## Sheet: Rainfall
Monthly rainfall (mm) extracted from Climate Research Uninit (CRU) dataset for the Chari-Logone River Basin
[truncated: 781 more rows]
