# Supplementary material for: Observed and simulated hydro-climatic data for the lake Chad basin, Africa
Source: Data Brief. 2019 May 23;25:104043. doi: 10.1016/j.dib.2019.104043 (PMC6595281; doi:10.1016/j.dib.2019.104043)
Supplement: Multimedia component 7 [file mmc7.zip › Monthly_Observed_Streamflow_data.xlsx]

## Sheet: Basic_Data_Information
Basic information of hydrometric station located in the Chari-Logone River basin
SR	Station ID	Station Name	Located Country	Zone	Zoon	Great basin	River basin	River	Latitude	Longitude	Altitude
1	1460200120	Sarh	Chad	Africa	the sub sahelian	Lake Chad basin	Chari	Chari	9.15	18.4167	355
2	1460200120	N'Djamena	Chad	Africa	the sub sahelian	Lake Chad basin	Chari	Chari	12.1167	15.0333	287
3	1460300110	Bongor	Chad	Africa	the sub sahelian	Lake Chad basin	Logone	Logone	10.2667	15.4167	329
	CRU Climate Research Unit
	missing values are represent by -999

## Sheet: Obsseved_Streamflow
Monthly Stramflow (m3/s) in the Chari-Logone River Basin
Year	Month	N'Djamena	Bongor	Sahr
1951	6	239.278	-999	-999		-999	Missing value
1951	7	506.644	-999	-999
1951	8	1128.6	-999	-999
1951	9	2203.49	-999	-999
1951	10	3214.57	-999	-999
1951	11	2932.88	-999	-999
1951	12	1359.51	-999	-999
1952	1	780.144	-999	-999
1952	2	518.923	-999	-999
1952	3	288.3	-999	-999
1952	4	154.631	-999	-999
1952	5	176.308	-999	-999
1952	6	276.013	-999	-999
1952	7	480.872	-999	-999
1952	8	1352.94	-999	-999
1952	9	2457.21	-999	-999
1952	10	3399.68	-999	-999
1952	11	3947.32	-999	-999
1952	12	1710.46	-999	-999
1953	1	890.958	-999	-999
1953	2	471.428	-999	-999
1953	3	291.222	-999	-999
1953	4	161.588	-999	-999
1953	5	53.902	-999	-999
1953	6	254.8	-999	-999
1953	7	516.1	-999	-999
1953	8	1391	-999	-999
1953	9	2263	-999	-999
1953	10	3333	-999	-999
1953	11	3534	-999	-999
1953	12	1531	-999	-999
1954	1	738.7	-999	-999
1954	2	403.6	-999	-999
1954	3	243.9	-999	-999
1954	4	137.8	-999	-999
1954	5	108.2	-999	-999
1954	6	323.5	-999	-999
1954	7	745.7	-999	-999
1954	8	1438	-999	-999
1954	9	2661	-999	-999
1954	10	3909	-999	-999
1954	11	4347	-999	-999
1954	12	2846	-999	-999
1955	1	1102	-999	-999
1955	2	634.6	-999	-999
1955	3	334.9	-999	-999
1955	4	212.8	-999	-999
1955	5	271.2	-999	-999
1955	6	358.5	-999	-999
1955	7	780.8	-999	-999
1955	8	1573	-999	-999
1955	9	2824	-999	-999
1955	10	4114	-999	-999
1955	11	4598	-999	-999
1955	12	3145	-999	-999
1956	1	1365	-999	-999
1956	2	766	-999	-999
1956	3	516.2	-999	-999
1956	4	369	-999	-999
1956	5	229	-999	-999
1956	6	281.2	-999	-999
1956	7	716.7	-999	-999
1956	8	1516	-999	-999
1956	9	2724	-999	-999
1956	10	3819	-999	-999
1956	11	4270	-999	-999
1956	12	2568	-999	-999
1957	1	1002	-999	-999
1957	2	603	-999	-999
1957	3	340.1	-999	-999
1957	4	223.5	-999	-999
1957	5	208.8	-999	-999
1957	6	554.4	-999	-999
1957	7	813.9	-999	-999
1957	8	1271	-999	-999
1957	9	2208	-999	-999
1957	10	2644	-999	-999
1957	11	2482	-999	-999
1957	12	1574	-999	-999
1958	1	748.2	-999	-999
1958	2	422.3	-999	-999
1958	3	240.5	-999	-999
1958	4	145.3	-999	-999
1958	5	171.7	-999	-999
1958	6	313.5	-999	-999
1958	7	755.6	-999	-999
1958	8	1430	-999	-999
1958	9	2448	-999	-999
1958	10	2753	-999	-999
1958	11	2599	-999	-999
1958	12	1299	-999	-999
1959	1	646.9	-999	-999
1959	2	344.1	-999	-999
1959	3	175.2	-999	-999
1959	4	110.6	-999	-999
1959	5	160.7	-999	-999
1959	6	230	-999	-999
1959	7	484.4	-999	-999
1959	8	1262	-999	-999
1959	9	2438	-999	-999
1959	10	3631	-999	-999
1959	11	3741	-999	-999
1959	12	1817	-999	-999
1960	1	772.2	-999	-999
1960	2	447.6	-999	-999
1960	3	219.9	-999	-999
1960	4	133.1	-999	-999
1960	5	204.7	-999	-999
1960	6	240.6	-999	-999
1960	7	577.3	-999	-999
1960	8	1273	-999	-999
1960	9	2303	-999	-999
1960	10	3162	-999	-999
1960	11	3883	-999	-999
1960	12	2972	-999	-999
1961	1	1146	-999	-999
1961	2	604.2	-999	-999
1961	3	335.5	-999	-999
1961	4	174.8	-999	-999
1961	5	181.3	-999	-999
1961	6	191.4	-999	-999
1961	7	704.6	-999	-999
1961	8	1744	-999	-999
1961	9	3054	-999	-999
1961	10	4488	-999	-999
1961	11	4857	-999	-999
1961	12	2661	-999	-999
1962	1	1068	-999	-999
1962	2	638.6	-999	-999
1962	3	400.8	-999	-999
1962	4	354.4	-999	-999
1962	5	356.6	-999	-999
1962	6	395.2	-999	-999
1962	7	796.2	-999	-999
1962	8	1202	-999	-999
1962	9	2462	-999	-999
1962	10	4070	-999	-999
1962	11	4574	-999	-999
1962	12	2955	-999	-999
1963	1	1285	-999	-999
1963	2	786.1	-999	-999
1963	3	491.1	-999	-999
1963	4	320.7	-999	-999
1963	5	425.2	-999	-999
1963	6	462.2	-999	-999
1963	7	616.4	-999	-999
1963	8	1704	-999	-999
1963	9	3138	-999	-999
1963	10	3637	-999	-999
1963	11	2994	-999	-999
1963	12	1511	-999	-999
1964	1	777.8	-999	-999
1964	2	459.9	-999	-999
1964	3	261.6	-999	-999
1964	4	176.9	-999	-999
1964	5	230.4	-999	-999
1964	6	288.2	-999	-999
1964	7	590.1	-999	-999
1964	8	1397	-999	-999
1964	9	2525	-999	-999
1964	10	3589	-999	-999
1964	11	3880	-999	-999
1964	12	2284	-999	-999
1965	1	995.7	-999	-999
1965	2	566.7	-999	-999
1965	3	324	-999	-999
1965	4	213.6	-999	-999
1965	5	187.2	-999	-999
1965	6	237.2	-999	-999
1965	7	590.8	-999	-999
1965	8	1193	-999	-999
1965	9	2194	-999	-999
1965	10	2548	-999	-999
1965	11	2178	-999	-999
1965	12	905.2	-999	-999
1966	1	443.2	-999	-999
1966	2	266.3	-999	-999
1966	3	148.9	-999	-999
1966	4	96.56	-999	-999
1966	5	160.3	-999	-999
1966	6	329.9	-999	-999
1966	7	622.7	-999	-999
1966	8	1189	-999	-999
1966	9	2150	-999	-999
1966	10	3074	-999	-999
1966	11	2569	-999	-999
1966	12	1476	-999	-999
1967	1	645.9	-999	-999
1967	2	366.5	-999	-999
1967	3	220	-999	-999
1967	4	130	-999	-999
1967	5	115	-999	-999
1967	6	145.6	-999	-999
1967	7	465.5	-999	-999
1967	8	1158	-999	-999
1967	9	2295	-999	-999
1967	10	3383	-999	-999
1967	11	3588	-999	-999
1967	12	1704	-999	-999
1968	1	732.9	-999	-999
1968	2	399.8	-999	-999
1968	3	202.6	-999	-999
1968	4	123.9	-999	-999
1968	5	162.1	-999	-999
1968	6	270	-999	-999
1968	7	703.4	-999	-999
1968	8	1505	-999	-999
1968	9	2383	-999	-999
1968	10	2692	-999	-999
1968	11	2238	-999	-999
1968	12	1049	-999	-999
1969	1	537.8	-999	-999
1969	2	313.4	-999	-999
1969	3	217.9	-999	-999
1969	4	217.6	-999	-999
1969	5	159.1	-999	-999
1969	6	277.7	-999	-999
1969	7	602.7	-999	-999
1969	8	1359	-999	-999
1969	9	2260	-999	-999
1969	10	2794	-999	-999
1969	11	2551	-999	-999
1969	12	1400	-999	-999
1970	1	631.8	-999	-999
1970	2	366.8	-999	-999
1970	3	199.8	-999	-999
1970	4	132.6	-999	-999
1970	5	162.6	-999	-999
1970	6	213.4	-999	-999
1970	7	424.4	-999	-999
1970	8	1286	-999	-999
1970	9	2488	-999	-999
1970	10	3646	-999	-999
1970	11	3331	-999	-999
1970	12	1312	-999	-999
1971	1	631	-999	-999
1971	2	352.1	-999	-999
1971	3	181.6	-999	-999
1971	4	131.6	-999	-999
1971	5	115.2	-999	-999
1971	6	126.7	-999	-999
1971	7	404.5	-999	-999
1971	8	1084	-999	-999
1971	9	2199	-999	-999
1971	10	3266	-999	-999
1971	11	2497	-999	-999
1971	12	957.8	-999	-999
1972	1	493.4	-999	-999
1972	2	265.8	-999	-999
1972	3	143.5	-999	-999
1972	4	100.3	-999	-999
1972	5	123.7	-999	-999
1972	6	228.5	-999	-999
1972	7	452.3	-999	-999
1972	8	787.6	-999	-999
1972	9	1339	-999	-999
1972	10	1371	-999	-999
1972	11	1119	-999	-999
1972	12	528.7	-999	-999
1973	1	255.4	-999	-999
1973	2	132.8	-999	-999
1973	3	76.65	-999	-999
1973	4	52.04	-999	-999
1973	5	69.97	-999	-999
1973	6	114	-999	-999
1973	7	225.2	-999	-999
1973	8	767.6	-999	-999
1973	9	1547	-999	-999
1973	10	1955	-999	-999
1973	11	1192	-999	-999
1973	12	523.3	-999	-999
1974	1	248.3	-999	-999
1974	2	116.3	-999	-999
1974	3	65.82	-999	-999
1974	4	43.46	-999	-999
1974	5	73.71	-999	-999
1974	6	129.5	-999	-999
1974	7	359.1	-999	-999
1974	8	1020	-999	-999
1974	9	2299	-999	-999
1974	10	3095	-999	-999
1974	11	2582	-999	-999
1974	12	1061	-999	-999
1975	1	508.2	-999	-999
1975	2	259.2	-999	-999
1975	3	135.3	-999	-999
1975	4	91.09	-999	-999
1975	5	95.49	-999	-999
1975	6	106.7	-999	-999
1975	7	370.9	-999	-999
1975	8	963.7	-999	-999
1975	9	2181	-999	-999
1975	10	3323	-999	-999
1975	11	3704	-999	-999
1975	12	1763	-999	-999
1976	1	708.8	-999	-999
1976	2	391	-999	-999
1976	3	211.4	-999	-999
1976	4	134.5	-999	-999
1976	5	114.7	-999	-999
1976	6	170.1	-999	-999
1976	7	474.1	-999	-999
1976	8	1024	-999	-999
1976	9	1808	-999	-999
1976	10	2644	-999	-999
1976	11	2309	-999	-999
1976	12	1178	-999	-999
1977	1	549.7	-999	-999
1977	2	313.4	-999	-999
1977	3	174.8	-999	-999
1977	4	109.6	-999	-999
1977	5	94.72	-999	-999
1977	6	143	-999	-999
1977	7	457.6	-999	-999
1977	8	1062	-999	-999
1977	9	1825	-999	-999
1977	10	2650	-999	-999
1977	11	1765	-999	-999
1977	12	635.6	-999	-999
1978	1	340.9	-999	-999
1978	2	189.9	-999	-999
1978	3	111.7	-999	-999
1978	4	86.63	-999	-999
1978	5	157.7	-999	-999
1978	6	189.7	-999	-999
1978	7	555.6	-999	-999
1978	8	1092	-999	-999
1978	9	1938	-999	-999
1978	10	2768	-999	-999
1978	11	2658	-999	-999
1978	12	1111	-999	-999
1979	1	531.4	-999	-999
1979	2	271.9	-999	-999
1979	3	146.3	-999	-999
1979	4	100.2	-999	-999
1979	5	131.5	-999	-999
1979	6	164.1	-999	-999
1979	7	527.8	-999	-999
1979	8	984.6	-999	-999
1979	9	1550	-999	-999
1979	10	1674	-999	-999
1979	11	1128	-999	-999
1979	12	563	-999	-999
1980	1	-999	-999	-999
1980	2	-999	-999	-999
1980	3	-999	-999	-999
1980	4	-999	-999	-999
1980	5	-999	-999	-999
1980	6	-999	-999	-999
1980	7	-999	-999	-999
1980	8	-999	-999	-999
1980	9	-999	-999	-999
1980	10	-999	-999	-999
1980	11	-999	-999	-999
1980	12	-999	-999	-999
1981	1	-999	-999	-999
1981	2	-999	-999	-999
1981	3	-999	-999	-999
1981	4	-999	-999	-999
1981	5	-999	-999	-999
1981	6	-999	-999	-999
1981	7	-999	-999	-999
1981	8	-999	-999	-999
1981	9	-999	-999	-999
1981	10	-999	-999	-999
1981	11	-999	-999	-999
1981	12	-999	-999	-999
1982	1	-999	-999	-999
1982	2	-999	-999	-999
1982	3	-999	-999	-999
1982	4	-999	-999	-999
1982	5	37.292	-999	-999
1982	6	138.463	-999	-999
1982	7	362.632	-999	-999
1982	8	1018.78	-999	-999
1982	9	1885.82	-999	-999
1982	10	1991.02	-999	-999
1982	11	1436	-999	-999
1982	12	567.8	-999	-999
1983	1	248.8	-999	-999
1983	2	135.9	-999	-999
1983	3	68.42	-999	-999
1983	4	42.69	-999	-999
1983	5	31.79	-999	-999
1983	6	57.39	-999	-999
1983	7	283.5	-999	-999
1983	8	797.4	-999	-999
1983	9	1424	-999	-999
1983	10	1806	-999	-999
1983	11	1183	-999	-999
1983	12	414.4	-999	-999
1984	1	181.9	-999	-999
1984	2	96.08	-999	-999
1984	3	55.83	-999	-999
1984	4	36.86	-999	-999
1984	5	58.84	-999	-999
1984	6	60.95	-999	-999
1984	7	164.7	-999	-999
1984	8	543.9	-999	-999
1984	9	611.9	-999	-999
1984	10	616.9	-999	-999
1984	11	270.5	-999	-999
1984	12	115	-999	-999
1985	1	50.29	-999	-999
1985	2	26.86	-999	-999
1985	3	13.68	-999	-999
1985	4	12.28	-999	-999
1985	5	13.7	-999	-999
1985	6	23.97	-999	-999
1985	7	346.3	-999	-999
1985	8	1010	-999	-999
1985	9	1587	-999	-999
1985	10	1942	-999	-999
1985	11	856.9	-999	-999
1985	12	368.5	-999	-999
1986	1	166.8	-999	-999
1986	2	80.14	-999	-999
1986	3	47.16	-999	-999
1986	4	27.88	-999	-999
1986	5	22.14	-999	-999
1986	6	23.08	-999	-999
1986	7	162.5	-999	-999
1986	8	853.2	-999	-999
1986	9	1306	-999	-999
1986	10	1702	-999	-999
1986	11	1031	-999	-999
1986	12	337.9	-999	-999
1987	1	156.4	-999	-999
1987	2	77.36	-999	-999
1987	3	40.68	-999	-999
1987	4	22.64	-999	-999
1987	5	12.46	-999	-999
1987	6	63.04	-999	-999
1987	7	193.7	-999	-999
1987	8	398.1	-999	-999
1987	9	1031	-999	-999
1987	10	1089	-999	-999
1987	11	459.6	-999	-999
1987	12	180.9	-999	-999
1988	1	86.54	-999	-999
1988	2	45.76	-999	-999
1988	3	18.58	-999	-999
1988	4	8.091	-999	-999
1988	5	11.47	-999	-999
1988	6	63.84	-999	-999
1988	7	314.7	-999	-999
1988	8	870.9	-999	-999
1988	9	2094	-999	-999
1988	10	3347	-999	-999
1988	11	2684	-999	-999
1988	12	740	-999	-999
1989	1	328.4	-999	-999
1989	2	175.3	-999	-999
1989	3	93.76	-999	-999
1989	4	60.09	-999	-999
1989	5	73.52	-999	-999
1989	6	135.6	-999	-999
1989	7	265.4	-999	-999
1989	8	652.2	-999	-999
1989	9	1264	-999	-999
1989	10	1576	-999	-999
1989	11	1090	-999	-999
1989	12	483.2	-999	-999
1990	1	277.2	-999	-999
1990	2	148.9	-999	-999
1990	3	77.74	-999	-999
1990	4	41.98	-999	-999
1990	5	52.86	-999	-999
1990	6	109.3	-999	-999
1990	7	243.6	-999	-999
1990	8	531.9	-999	-999
1990	9	1016	-999	-999
1990	10	1161	-999	-999
1990	11	644.9	-999	-999
1990	12	337.3	-999	-999
1991	1	163.8	-999	-999
1991	2	78.72	-999	-999
1991	3	36.19	-999	-999
1991	4	17.68	-999	-999
1991	5	39.78	-999	-999
1991	6	127.7	-999	-999
1991	7	330.8	-999	-999
1991	8	999	-999	-999
1991	9	1681	-999	-999
1991	10	1973	-999	-999
1991	11	1314	-999	-999
1991	12	527.9	-999	-999
1992	1	274.6	-999	-999
1992	2	144	-999	-999
1992	3	72.49	-999	-999
1992	4	38.44	-999	-999
1992	5	34.18	-999	-999
1992	6	90.06	-999	-999
1992	7	301.4	-999	-999
1992	8	852.6	-999	-999
1992	9	1593	-999	-999
1992	10	2178	-999	-999
1992	11	1560	-999	-999
1992	12	611	-999	-999
1993	1	298.6	-999	-999
1993	2	160.6	-999	-999
1993	3	85.03	-999	-999
1993	4	46.05	-999	-999
1993	5	40.26	-999	-999
1993	6	110.7	-999	-999
1993	7	361.5	-999	-999
1993	8	882.5	-999	-999
1993	9	1287	-999	-999
1993	10	1457	-999	-999
1993	11	727.6	-999	-999
1993	12	398.5	-999	-999
1994	1	256.8	-999	-999
1994	2	135	-999	-999
1994	3	62.88	-999	-999
1994	4	28.46	-999	-999
1994	5	17.1	-999	-999
1994	6	80.81	-999	-999
1994	7	255.1	-999	-999
1994	8	749.1	-999	-999
1994	9	1536	-999	-999
1994	10	2260	-999	-999
1994	11	1870	-999	-999
1994	12	656.5	-999	-999
1995	1	300.6	-999	-999
1995	2	169.1	-999	-999
1995	3	81.92	-999	-999
1995	4	44.43	-999	-999
1995	5	54.92	-999	-999
1995	6	89.24	-999	-999
1995	7	219.5	-999	-999
1995	8	827.9	-999	-999
1995	9	1649	-999	-999
1995	10	2277	-999	-999
1995	11	1967	-999	-999
1995	12	812.2	-999	-999
1996	1	383.3	-999	-999
1996	2	223	-999	-999
1996	3	114.3	-999	-999
1996	4	64.39	-999	-999
1996	5	72.62	-999	-999
1996	6	171.8	-999	-999
1996	7	457.9	-999	-999
1996	8	931	-999	-999
1996	9	1858	-999	-999
1996	10	2420	-999	-999
1996	11	2115	-999	-999
1996	12	838	-999	-999
1997	1	365.1	97.52	65.83
1997	2	218	67.44	37.61
1997	3	118.8	54.08	10.97
1997	4	66.46	45.33	5.486
1997	5	119	81.33	4.61
1997	6	173.9	123.1	13.44
1997	7	447.7	396	54.07
1997	8	945.9	1009	115.6
1997	9	1400	1364	257
1997	10	1458	657.5	306.5
1997	11	1125	520.9	197.6
1997	12	572.7	156.1	107.6
1998	1	284.4	81.95	54.55
1998	2	163.1	-999	29.17
1998	3	77.99	-999	8.83
1998	4	37.64	-999	3.548
1998	5	36.95	-999	2.997
1998	6	150.9	166.1	4.539
1998	7	287.6	265.3	11.44
1998	8	1042	1078	147.9
1998	9	2402	1596	730.2
1998	10	3199	1705	856.1
1998	11	3042	-999	389.5
1998	12	1218	-999	181.6
1999	1	514.5	-999	117.4
1999	2	322.4	-999	66.82
1999	3	183	-999	21.8
1999	4	114	-999	5.396
1999	5	95.23	-999	3.348
1999	6	124.2	-999	3.466
1999	7	263.8	-999	15.11
1999	8	855.5	1061	153.5
1999	9	1778	2164	440.9
1999	10	2667	2152	832.6
1999	11	3002	987.3	634.5
1999	12	1828	-999	451.2
2000	1	679.4	-999	181
2000	2	370.4	-999	94.21
2000	3	212.2	-999	38.16
2000	4	131.6	-999	12.28
2000	5	108.8	-999	5.638
2000	6	151.7	-999	4.734
2000	7	356.7	-999	16.04
2000	8	1023	-999	147.4
2000	9	1617	-999	252.6
2000	10	1976	-999	356.1
2000	11	1336	-999	193.5
2000	12	442.7	130.8	64.95
2001	1	235.8	78.07	27.26
2001	2	139	54.68	8.626
2001	3	81.44	39.43	4.431
2001	4	56.37	28.66	2.788
2001	5	55.69	48.99	2.701
2001	6	121.5	141.3	4.794
2001	7	378.8	461.8	27.54
2001	8	1056	1314	135.9
2001	9	2474	1951	561.5
2001	10	2913	1508	843
2001	11	2260	415.4	484.2
2001	12	790.5	166	186.6
2002	1	363.3	96.89	87.07
2002	2	227.2	80.55	40.67
2002	3	131	72.69	13.55
2002	4	80.14	64.57	6.285
2002	5	72.03	61.37	4.211
2002	6	96.79	108.1	4.412
2002	7	266.5	357.1	31.62
2002	8	718.8	695.7	50.4
2002	9	1243	1111	143
2002	10	1561	821.9	237.5
2002	11	1181	380.4	180.8
2002	12	510.6	149	115.1
2003	1	268.9	98.12	58.43
2003	2	196.8	75.77	20.53
2003	3	141.1	71.46	6.558
2003	4	83.47	72.62	3.625
2003	5	55.47	101	3.412
2003	6	127.5	142.7	5.501
2003	7	429.4	551.8	30.08
2003	8	1070	1065	208.8
2003	9	2172	1788	655.9
2003	10	2874	1324	858.8
2003	11	2259	478.4	531.8
2003	12	838.9	263.5	204.2
2004	1	409.9	165.1	110.8
2004	2	256.3	104.2	64.26
2004	3	140.7	80.89	26.51
2004	4	78.15	75.96	8.95
2004	5	75.5	86.66	6.491
2004	6	139.2	142.7	25.13
2004	7	265.6	300.8	61.38
2004	8	712.8	874.6	98.23
2004	9	1338	1567	199.4
2004	10	1843	888.8	338.5
2004	11	1217	363	162.6
2004	12	465	184.2	73.66
2005	1	243.6	115.4	37.68
2005	2	149.6	91.42	13.4
2005	3	-999	68.68	5.786
2005	4	-999	59.3	2.962
2005	5	-999	67.38	3.106
2005	6	-999	92.75	3.718
2005	7	-999	352.9	22.54
2005	8	950.6	797.4	147.3
2005	9	1794	1519	535.8
2005	10	2441	1059	643.5
2005	11	1747	370.9	413.4
2005	12	681.6	144	145.2
2006	1	325.7	83.19	69.88
2006	2	172.5	72.29	43.14
2006	3	88.81	73.56	14.64
2006	4	-999	74.87	6.224
2006	5	-999	81.64	5.043
2006	6	-999	104.3	5.661
2006	7	445.6	234.3	10.09
2006	8	738.7	694.5	56.89
2006	9	1290	1560	204.7
2006	10	-999	1315	505.6
2006	11	-999	412.3	365.3
2006	12	776.3	139.4	157.1
2007	1	337.6	78.7	62.42
2007	2	205.2	65.95	37.56
2007	3	104.4	72.07	14
2007	4	54.66	78.4	6.057
2007	5	50.69	84.72	4.621
2007	6	131.3	88.06	6.076
2007	7	260.2	242	22.78
2007	8	835.7	792.2	148.1
2007	9	1693	1250	535.2
2007	10	2358	747.2	803.7
2007	11	1790	325	452.1
2007	12	828.5	117.2	268.9
