# Supplementary material for: Observed and simulated hydro-climatic data for the lake Chad basin, Africa
Source: Data Brief. 2019 May 23;25:104043. doi: 10.1016/j.dib.2019.104043 (PMC6595281; doi:10.1016/j.dib.2019.104043)
Supplement: Multimedia component 8 [file mmc8.zip › Observed_station_rainfall_data.xlsx]

## Sheet: Basic_Data_Information
Table: Station names, location and data length
SR	Station	Latitude	Longitude	Period		CRU Climate Research Unit
1	Abeche	13.85	20.85	1985-2015		missing values are represent by -999
2	Banda	8.4	18.7833	1950-2013
3	Bossangoa	6.48333	17.4333	1950-2013
4	Bongor	10.2667	15.4	1950-2013
5	Doba	8.65	16.85	1950-2013
6	Moundou	8.56667	16.0833	1985-2015
7	N'Djemena	12.1333	15.0333	1985-2013
8	Sarh	9.15	18.3833	1950-2013
9	SAMRY -I	10.367	15.233	1950-2013
10	Sategui Deressia	9.5157	16.2496	1950-2013
11	Tsanaga	10.412	13.82	1950-2013

## Sheet: Obs_data
Observed monthly rainfall (mm) of Lake Chad basin
Year	Month	Banda	Bossangoa	Bongor	Doba	Sahr	Sategui Deressia	SAMRY -I	Tsanaga	N'Djemena	Abeche	Moundou
1950	1	0	8.783	0	0.904	0.48839	0	0	0	-999	-999	-999
1950	2	0.07	8.70153	0.2	1.29897	0.48839	0.2	0	0	-999	-999	-999
1950	3	18.71	43.5761	10.1	9.02603	0.867538	10	0.1	0	-999	-999	-999
1950	4	32.29	80.4758	47.8	57.3396	18.0217	44.2	22.6	109.9	-999	-999	-999
1950	5	138.42	151.074	73.8	103.005	43.1316	65.1	43.1	67.2	-999	-999	-999
1950	6	166.67	160.961	120.8	137.417	126.521	97.5	39.7	71	-999	-999	-999
1950	7	396.42	218.218	248.4	257.239	158.789	149.7	132	180.8	-999	-999	-999
1950	8	262.35	379.822	295.5	344.913	293.529	154.6	421.1	279.4	-999	-999	-999
1950	9	200.25	341.752	261.3	296.084	271.552	151.1	167.4	182.4	-999	-999	-999
1950	10	89.93	265.729	142.5	182.058	206.695	110	11	23.9	-999	-999	-999
1950	11	0.08	32.726	0	47.1959	128.515	0	0.1	0.1	-999	-999	-999
1950	12	0.07	2.98545	0	1.87013	33.2622	0	0	0	-999	-999	-999
1951	1	0	5.611	0	0.436194	2.74285	0	0	0	-999	-999	-999
1951	2	0.49	14.2555	0.2	2.12061	0.382016	0.2	0	0	-999	-999	-999
1951	3	12.28	63.2299	14.2	20.5853	7.26296	13.8	2.9	1.9	-999	-999	-999
1951	4	5.82	62.0836	5.4	20.6111	28.2904	5.4	0.1	2.3	-999	-999	-999
1951	5	142.26	129.013	124.9	100.923	21.4173	99.9	55.2	116.9	-999	-999	-999
1951	6	111.58	113.751	82	148.072	138.331	71.2	60.1	66.2	-999	-999	-999
1951	7	226.94	216.154	212.3	245.164	118.068	140.2	123.8	155.3	-999	-999	-999
1951	8	275.65	393.138	225.5	319.978	215.351	144.1	168.9	274.5	-999	-999	-999
1951	9	205.98	228.393	234.2	295.035	291.585	146.4	219.5	281.6	-999	-999	-999
1951	10	168.22	226.228	98.2	211.873	230.704	82.8	53.1	89.3	-999	-999	-999
1951	11	0	19.16	2	58.27	187.121	2	0.1	0.2	-999	-999	-999
1951	12	0.07	1.08565	0	0.98257	19.3449	0	0	0	-999	-999	-999
1952	1	0	9.93029	0	2.09442	0.192896	0	0	0	-999	-999	-999
1952	2	2.41	18.6519	0.3	9.09661	0.383121	0.3	0	0.2	-999	-999	-999
1952	3	4.42	62.6527	0	14.3236	11.3383	0	0	0.1	-999	-999	-999
1952	4	16.85	143.523	17.7	48.9651	19.3148	17.2	1.7	10.8	-999	-999	-999
1952	5	48.43	151.153	99.5	79.6273	35.9244	83.6	50.7	76.6	-999	-999	-999
1952	6	126.5	160.165	136.2	127.735	88.0809	106.5	53.7	106.7	-999	-999	-999
1952	7	189.68	221.93	268.4	262.841	138.599	151.8	116.8	162.5	-999	-999	-999
1952	8	348.66	316.933	412.9	331.74	179.78	166.3	343.9	289.5	-999	-999	-999
1952	9	262.62	306.534	241.5	275.686	227.151	148.2	130	187.2	-999	-999	-999
1952	10	108.37	166.458	57	145.36	252.679	51.8	22.1	17.8	-999	-999	-999
1952	11	0	29.0742	0	33.6197	179.729	0	3.1	1.5	-999	-999	-999
1952	12	0.07	1.06781	0	2.039	22.9845	0	0	0	-999	-999	-999
1953	1	0	0.0478387	0	0.0521935	0.743442	0	0	0	-999	-999	-999
1953	2	1.4	55.685	0.2	11.3876	0.22736	0.2	0	0	-999	-999	-999
1953	3	16.46	76.9066	14.7	34.7843	23.3029	14.4	3.3	8	-999	-999	-999
1953	4	22.43	53.1742	12.8	22.4449	29.1879	12.5	0.4	3.7	-999	-999	-999
1953	5	118.67	119.979	107.5	109.302	27.685	89	67.1	113.9	-999	-999	-999
1953	6	150.29	94.7884	156.1	154.346	165.476	117.1	118.7	156	-999	-999	-999
1953	7	159.51	213.132	224.8	209.487	161.337	144	229.4	254.4	-999	-999	-999
1953	8	293.33	233.201	227.3	278.955	150.512	144.6	187.2	184	-999	-999	-999
1953	9	194.4	186.15	178.1	224.593	238.159	127.3	109.1	135.3	-999	-999	-999
1953	10	89.26	163.992	43.1	120.989	249.058	40.2	5.4	8.5	-999	-999	-999
1953	11	0.45	47.4977	2.3	38.4018	120.351	2.3	0.2	0.2	-999	-999	-999
1953	12	0.07	2.75321	0	5.64056	13.1284	0	0	0	-999	-999	-999
1954	1	0	0.135161	0	0.0482903	0.280527	0	0	0	-999	-999	-999
1954	2	0.24	47.6629	0.2	5.41448	0.023561	0.2	0	0	-999	-999	-999
1954	3	0	70.1061	4.6	22.5926	12.4386	4.6	2.4	8.1	-999	-999	-999
1954	4	32.7	104.518	34	44.6708	32.9262	32.1	11.5	19.7	-999	-999	-999
1954	5	79.19	203.003	103.1	144.113	54.8253	86.1	64.6	115.3	-999	-999	-999
1954	6	153.78	232.355	207.4	188.403	96.4558	138.6	72.6	82.3	-999	-999	-999
1954	7	255.06	181.74	339.6	251.457	166.609	159	188.9	159.1	-999	-999	-999
1954	8	358.27	274.219	289.4	303.245	249.194	153.9	255	263.4	-999	-999	-999
1954	9	99.52	189.675	177.5	236.024	272.808	127.1	85.9	94.1	-999	-999	-999
1954	10	107.97	248.549	59.7	182.058	221.542	54	45.3	47	-999	-999	-999
1954	11	0	49.2273	15.3	70.3185	187.42	14.9	0.6	1.5	-999	-999	-999
1954	12	0.07	1.57477	0	7.85456	40.8772	0	0	0	-999	-999	-999
1955	1	0	6.09035	0	0.204774	2.57245	0	0	0	-999	-999	-999
1955	2	0.07	10.6084	0.2	0.339071	0.365063	0.2	0	0	-999	-999	-999
1955	3	0	96.3264	8.3	15.3669	3.00817	8.2	1.2	2.3	-999	-999	-999
1955	4	70.41	91.4518	33.4	52.5657	26.4715	31.7	2	12.7	-999	-999	-999
1955	5	160.07	178.627	48.1	96.9021	69.5908	44.4	20.2	42.6	-999	-999	-999
1955	6	138.34	230.519	121.8	134.848	127.267	98.1	131	163	-999	-999	-999
1955	7	211.33	294.324	304.5	206.62	150.744	155.4	159.4	204.4	-999	-999	-999
1955	8	222.87	425.053	200.1	279.191	227.813	136.1	223.9	179	-999	-999	-999
1955	9	267.96	446.881	251.3	323.312	253.452	150.1	146.2	241.8	-999	-999	-999
1955	10	56.97	196.817	140.5	215.313	263.024	108.9	30.8	36.8	-999	-999	-999
1955	11	0	13.0895	0.2	49.0278	176.584	0.2	0.2	0.2	-999	-999	-999
1955	12	0.07	3.54327	0	0.223226	32.9125	0	0	0	-999	-999	-999
1956	1	0	0.886161	0	0.0482903	1.88079	0	0	0	-999	-999	-999
1956	2	4.54	32.3601	0.2	6.57752	0.0322411	0.2	0	0.1	-999	-999	-999
1956	3	14.84	103.514	28.4	42.9227	12.3425	27.1	4.2	10.9	-999	-999	-999
1956	4	0	83.5979	8.8	48.4016	48.6731	8.6	2.1	9.8	-999	-999	-999
1956	5	73.37	142.171	39.2	52.8052	31.7055	36.8	17.8	32.8	-999	-999	-999
1956	6	117.87	195.6	97.7	124.265	61.0492	82.4	74.3	173	-999	-999	-999
1956	7	181.99	234.367	252.7	210.579	133.946	150.3	187.3	272.2	-999	-999	-999
1956	8	290.64	250.318	380.6	266.779	212.385	163.1	215.2	267.7	-999	-999	-999
1956	9	228.28	225.78	279.3	256.581	257.087	152.9	144.7	169.9	-999	-999	-999
1956	10	22.84	189.696	63.5	160.509	238.371	57.1	19.5	40.3	-999	-999	-999
1956	11	6	50.7368	1.1	45.9528	140.711	1.1	1	0.3	-999	-999	-999
1956	12	0.07	13.2034	0	5.28146	26.1714	0	0	0	-999	-999	-999
1957	1	0	0.388774	0	0.41471	8.71416	0	0.2	0.1	-999	-999	-999
1957	2	0.24	1.44643	0.1	0.330447	0.805804	0.1	0	0	-999	-999	-999
1957	3	0	95.7632	0.3	9.09013	0.973899	0.3	0.1	0.1	-999	-999	-999
1957	4	81.72	97.1503	32.9	56.3846	44.5806	31.2	5.8	13.3	-999	-999	-999
1957	5	166.85	235.788	67.3	109.33	63.0671	60.1	67.7	105.3	-999	-999	-999
1957	6	108.58	193.255	103.7	168.763	79.1329	86.5	108.5	156.8	-999	-999	-999
1957	7	237.22	145.752	240.3	199.147	138.422	147.9	174.5	195.2	-999	-999	-999
1957	8	334.34	293.71	197	229.918	198.604	134.9	217.8	262.3	-999	-999	-999
1957	9	97.21	218.145	124.1	230.579	269.683	99.5	144.5	191.7	-999	-999	-999
1957	10	55.73	193.674	68.5	142.584	214.314	61	20.8	89.1	-999	-999	-999
1957	11	17.72	34.5395	16.1	46.2304	117.586	15.7	0.2	1.3	-999	-999	-999
1957	12	0.07	13.5573	0	9.25503	34.7921	0	0	0	-999	-999	-999
1958	1	0	0.419355	0	0.981129	11.2344	0	0	0	-999	-999	-999
1958	2	0.07	1.44643	0.1	0.427839	0.951582	0.1	0	0	-999	-999	-999
1958	3	6.13	37.3116	17.9	11.1482	0	17.4	0.1	0.1	-999	-999	-999
1958	4	32.07	164.415	22	57.5114	5.05899	21.2	23.1	39.1	-999	-999	-999
1958	5	69.07	116.82	48.4	95.7696	63.5709	44.6	43.8	71.8	-999	-999	-999
1958	6	92.88	162.336	213.2	147.189	85.3311	140.5	111	201.9	-999	-999	-999
1958	7	212.48	114.147	195.5	212.959	139.165	134.4	141.3	174.9	-999	-999	-999
1958	8	232.41	295.203	307.5	274.773	202.481	155.7	222.7	266	-999	-999	-999
1958	9	258.73	148.533	244.2	250.341	227.196	148.8	140.7	179.6	-999	-999	-999
1958	10	22.37	225.625	47.8	152.75	215.579	44.2	2	16.7	-999	-999	-999
1958	11	9.55	65.2646	3.2	44.0754	125.071	3.2	1.5	0.3	-999	-999	-999
1958	12	0.54	9.15796	0	5.28135	21.2137	0	0	0	-999	-999	-999
1959	1	0	2.71613	0	1.04297	1.07727	0	0	0	-999	-999	-999
1959	2	0.07	4.36594	0.1	0.399392	1.69545	0.1	0	0	-999	-999	-999
1959	3	0	43.3877	3.9	9.41287	1.26165	3.9	1.9	3.4	-999	-999	-999
1959	4	51.94	132.312	16.8	45.4088	17.0891	16.3	24.1	35.6	-999	-999	-999
1959	5	157.65	133.176	90	83.1592	72.1152	77.1	73.3	116.2	-999	-999	-999
1959	6	117.76	173.674	82.7	121.973	110.779	71.7	67.2	118.4	-999	-999	-999
1959	7	302.8	268.742	193.3	226.697	140.976	133.5	180.6	224	-999	-999	-999
1959	8	238.98	265.135	328	296.505	204.295	157.8	277.9	216.4	-999	-999	-999
1959	9	345.34	325.236	286.5	291.572	254.688	153.7	169.5	182.9	-999	-999	-999
1959	10	49.75	235.213	14.3	146.599	254.065	14	1.8	3.9	-999	-999	-999
1959	11	0.08	44.9754	3.5	28.8653	117.678	3.5	0.3	0.2	-999	-999	-999
1959	12	0.07	5.70694	0	2.38254	41.7089	0	0	0	-999	-999	-999
1960	1	0	7.441	0	1.20468	6.62523	0	0	0	-999	-999	-999
1960	2	0.83	7.43334	0.1	0.811969	1.69699	0.1	0	0	-999	-999	-999
1960	3	3.77	43.0281	1.2	7.63216	4.02613	1.2	0.2	0.1	-999	-999	-999
1960	4	87.68	131.359	77.5	65.3623	18.6038	67.9	12.5	23.7	-999	-999	-999
1960	5	66.89	157.384	66.3	109.297	88.7117	59.2	58	56.1	-999	-999	-999
1960	6	128.18	147.482	125.8	157.587	124.537	100.5	92	147.6	-999	-999	-999
1960	7	172.01	211.612	298.5	245.549	130.926	154.8	214	241.9	-999	-999	-999
1960	8	368.91	359.35	298.8	297.686	230.773	154.9	195	253.4	-999	-999	-999
1960	9	153.69	245.483	252.7	290.359	272.896	150.3	131	139.1	-999	-999	-999
1960	10	135.94	243.048	53.3	202.966	230.098	48.8	13.8	22.7	-999	-999	-999
1960	11	1.29	31.8295	1.9	53.9031	178.88	1.9	0.1	0.1	-999	-999	-999
1960	12	1.05	20.3188	0.2	10.7083	20.9148	0.2	0.1	1.3	-999	-999	-999
1961	1	0.06	7.85745	0.2	4.47952	16.9425	0.2	0	0	-999	-999	-999
1961	2	0.07	0.545937	0.1	0.168767	3.35745	0.1	0	0	-999	-999	-999
1961	3	18.46	22.3729	0	2.71675	0.168738	0	0.8	0.1	-999	-999	-999
1961	4	106.56	133.876	14.6	45.5803	10.6305	14.3	5	2.5	-999	-999	-999
1961	5	40	100.781	59	69.2694	71.41	53.4	23.7	11.8	-999	-999	-999
1961	6	230.13	189.908	162.7	133.485	85.4575	120.3	126.2	183.8	-999	-999	-999
1961	7	369.44	270.188	288.2	253.121	197.053	153.8	228	292.9	-999	-999	-999
1961	8	244.31	214.114	260.7	246.436	221.382	151.1	315.5	254.7	-999	-999	-999
1961	9	241.18	361.054	268	238.66	302.172	151.8	160.9	186	-999	-999	-999
1961	10	58.61	158.421	47	147.066	261.464	43.4	1.7	3	-999	-999	-999
1961	11	0	10.0404	0	30.82	125.347	0	0.1	0.1	-999	-999	-999
1961	12	0.07	0.313651	0	0.243161	14.1207	0	0	0	-999	-999	-999
1962	1	0	0.00935484	0	0.0443226	0.337477	0	0.4	0	-999	-999	-999
1962	2	0.16	7.29209	0.1	0.410802	0.0222915	0.1	0	0	-999	-999	-999
1962	3	11.13	110.066	10.4	32.9952	7.25008	10.3	5.5	15.9	-999	-999	-999
1962	4	14.08	97.4381	31.4	57.4412	44.7501	29.8	3.8	10.2	-999	-999	-999
1962	5	110.72	159.811	86.9	82.3548	59.9266	74.8	13.9	27.4	-999	-999	-999
1962	6	96	169.937	67.4	143.114	104.734	60.1	108.4	199.9	-999	-999	-999
1962	7	155.15	168.944	166.3	180.306	148.404	122.1	150.9	218.1	-999	-999	-999
1962	8	253.08	306.501	364.7	273.415	202.987	161.5	210.3	296.2	-999	-999	-999
1962	9	222.26	338.23	278.7	321.147	295.966	152.9	97.7	165.3	-999	-999	-999
1962	10	65.04	243.553	45.6	204.181	249.597	42.3	14.4	22.2	-999	-999	-999
1962	11	2.62	91.2612	4.2	63.4389	156.499	4.2	1.8	0.9	-999	-999	-999
1962	12	0.07	3.44032	0	9.24049	39.2198	0	0	0	-999	-999	-999
1963	1	0.01	9.30126	0	0.107323	4.65027	0	0	0	-999	-999	-999
1963	2	12.95	31.7037	5.2	4.5088	4.97478	5.2	0	0	-999	-999	-999
1963	3	0.67	40.335	5.9	9.85265	6.78019	5.8	0.6	0	-999	-999	-999
1963	4	101.43	120.152	51.5	61.5781	20.3108	47.3	22.7	21.5	-999	-999	-999
1963	5	146.4	144.328	173.6	99.5063	91.2292	125.4	31.9	71.6	-999	-999	-999
1963	6	153.24	131.223	171.7	125.654	107.421	124.5	64.4	105.9	-999	-999	-999
1963	7	296.65	207.531	256.5	256.159	132.958	150.6	147.4	248.5	-999	-999	-999
1963	8	272.81	326.545	230.3	352.772	272.579	145.4	189.5	327.1	-999	-999	-999
1963	9	130.21	168.031	90.3	231.283	224.119	77.2	114.9	103.8	-999	-999	-999
1963	10	56.22	146.577	84.3	125.903	166.309	72.9	44.3	56.6	-999	-999	-999
1963	11	0	21.0842	0	35.356	106.458	0	0.2	0.1	-999	-999	-999
1963	12	0.07	5.40545	0	1.11495	16.5916	0	0	0	-999	-999	-999
1964	1	0	8.08039	0	1.61581	1.29083	0	0	0	-999	-999	-999
1964	2	0.07	0.541071	0.1	0.873925	1.75608	0.1	0	0	-999	-999	-999
1964	3	4.89	57.848	1.8	11.0396	3.09321	1.8	2.4	6.9	-999	-999	-999
1964	4	34.19	118.412	24.7	31.181	26.7424	23.7	20.6	52.9	-999	-999	-999
1964	5	56.25	124.339	106.7	79.402	76.9634	88.5	42.7	65	-999	-999	-999
1964	6	125.41	139.456	192.5	122.966	87.5753	133.2	64.7	91.2	-999	-999	-999
1964	7	294.6	180.423	302.4	203.427	134.121	155.2	136.1	160.8	-999	-999	-999
1964	8	226	202.103	250.7	247.796	238.444	150.1	213.4	224.9	-999	-999	-999
1964	9	215.77	292.989	265	239.842	225.856	151.5	120.1	187.2	-999	-999	-999
1964	10	109.12	206.588	41.5	151.21	259.146	38.8	10.6	15.6	-999	-999	-999
1964	11	1.47	51.3292	0.3	42.2888	187.09	0.3	1.1	0.9	-999	-999	-999
1964	12	0.07	8.05	0	4.80087	39.3721	0	0.7	0.1	-999	-999	-999
1965	1	0	5.57042	0	1.24106	2.68846	0	0	0	-999	-999	-999
1965	2	0.4	27.7811	0.1	4.76592	4.58912	0.1	0	0	-999	-999	-999
1965	3	21.62	133.838	9	14.1556	4.89825	8.9	0.9	0.1	-999	-999	-999
1965	4	43.45	123.649	22.8	37.5672	15.125	22	5.2	26.8	-999	-999	-999
1965	5	40.99	111.128	38.4	56.4275	41.1214	36.1	7.9	29.7	-999	-999	-999
1965	6	160.33	171.026	135.3	137.386	54.3253	106	98.7	142.4	-999	-999	-999
1965	7	173.23	171.188	193.6	188.803	124.733	133.6	130.1	182.3	-999	-999	-999
1965	8	204.05	267.599	303	259.675	207.029	155.3	203.9	265.7	-999	-999	-999
1965	9	171.54	256.129	105.7	200.897	229.188	87.8	122.1	93.4	-999	-999	-999
1965	10	42.82	154.595	57.2	109.993	186.384	52	17.1	35.1	-999	-999	-999
1965	11	0	8.69101	0	27.4103	97.421	0	0.2	0.1	-999	-999	-999
1965	12	0.07	1.52438	0	0.283774	17.4863	0	0	0	-999	-999	-999
1966	1	0	2.1019	0	0.170065	0.964219	0	0	0	-999	-999	-999
1966	2	4.41	1.3568	0.1	0.203376	1.52562	0.1	0	0	-999	-999	-999
1966	3	0	54.0709	10.4	19.8493	4.75548	10.2	0.1	0.3	-999	-999	-999
1966	4	77.89	133.573	47.5	76.0148	20.8928	43.8	29	64.3	-999	-999	-999
1966	5	121.19	198.471	136.9	113.377	100.882	106.9	59.9	79.1	-999	-999	-999
1966	6	118.48	203.872	202.5	151.455	167.37	136.9	75.6	87.8	-999	-999	-999
1966	7	134.67	197.222	132.5	223.229	214.3	104.4	149.9	203.3	-999	-999	-999
1966	8	217.8	295.493	243.7	275.045	188.126	148.7	183.1	219.1	-999	-999	-999
1966	9	184.21	264.022	212.9	264.678	223.519	140.4	117.1	179.4	-999	-999	-999
1966	10	38.65	175.918	58.7	160.846	186.73	53.2	37.8	59.3	-999	-999	-999
1966	11	0	67.9438	0	41.4988	111.164	0	0.1	0.1	-999	-999	-999
1966	12	0.07	2.57851	0	2.9334	28.653	0	0	0	-999	-999	-999
1967	1	0	2.50232	0	0.0387097	2.33251	0	0	0	-999	-999	-999
1967	2	0.07	48.0619	0.1	7.97015	0.418991	0.1	0	0	-999	-999	-999
1967	3	0	22.0086	0	6.7171	2.64195	0	0.1	0	-999	-999	-999
1967	4	11.73	83.5506	38.2	51.6556	11.5386	35.8	15.8	16.7	-999	-999	-999
1967	5	104.78	131.686	63.3	80.1729	57.949	56.9	16.4	27.6	-999	-999	-999
1967	6	97.24	213.922	87.1	124.056	67.9148	74.9	53.2	72	-999	-999	-999
1967	7	228.38	150.824	198.7	196.816	127.338	135.5	161.9	213.4	-999	-999	-999
1967	8	338.85	345.924	293.5	249.542	179.427	154.3	285.8	267.4	-999	-999	-999
1967	9	179.94	238.76	218.3	232.303	254.767	142	110.1	131.6	-999	-999	-999
1967	10	59.31	179.556	63.5	138.365	240.098	57.1	11.5	18.5	-999	-999	-999
1967	11	7.48	30.6348	0	35.1417	117.837	0	0.1	1.2	-999	-999	-999
1967	12	3.5	7.84319	0	2.24487	27.73	0	0	0	-999	-999	-999
1968	1	0	6.77861	0	0.383323	2.60577	0	0	0	-999	-999	-999
1968	2	0.07	7.65364	0.1	0.347117	3.11139	0.1	0	0	-999	-999	-999
1968	3	0	97.8614	0	12.0192	0.638087	0	0.2	0	-999	-999	-999
1968	4	70.86	157.351	60.4	58.6168	11.525	54.6	12.4	26.2	-999	-999	-999
1968	5	113.41	115.308	62.4	91.1012	76.5799	56.1	42	67	-999	-999	-999
1968	6	157.31	215.675	117	164.884	107.428	95.1	132.7	130.7	-999	-999	-999
1968	7	254.17	295.432	222.5	240.949	160.399	143.3	140.8	180.4	-999	-999	-999
1968	8	234.89	255.803	327.7	284.181	234.081	157.8	193.9	235.7	-999	-999	-999
1968	9	183.56	186.213	184	208.71	205.119	129.8	90.3	151.9	-999	-999	-999
1968	10	25.94	162.097	20.4	92.7126	188.993	19.7	22.4	13.2	-999	-999	-999
1968	11	0	48.4192	0	22.7108	88.4188	0	0	0.1	-999	-999	-999
1968	12	0.07	23.881	0	6.72131	33.8517	0	0	0	-999	-999	-999
1969	1	0	0.764742	0	1.91613	6.1038	0	0	0	-999	-999	-999
1969	2	0.47	17.2102	0.1	3.27537	0.514424	0.1	0	0	-999	-999	-999
1969	3	91.35	137.685	19.4	40.7546	14.8024	18.8	1.6	1	-999	-999	-999
1969	4	19.2	70.9048	44.8	55.12	68.2714	41.6	18.9	15.5	-999	-999	-999
1969	5	93.29	120.458	97.8	109.589	62.5795	82.5	44.4	50.3	-999	-999	-999
1969	6	117.56	129.048	129.5	142.345	122.321	102.7	78.9	146.3	-999	-999	-999
1969	7	288.1	265.385	316.9	275.042	139.901	156.7	155.4	182.3	-999	-999	-999
1969	8	361.05	272.444	293.4	321.769	199.191	154.3	158.3	249.4	-999	-999	-999
1969	9	119.78	272.973	179.4	300.824	197.639	127.9	105.2	162.8	-999	-999	-999
1969	10	86.11	203.097	79.5	173.229	190.651	69.4	36.7	69.7	-999	-999	-999
1969	11	0.07	49.9382	2	43.8635	138.976	2	2.6	3.4	-999	-999	-999
1969	12	0.07	3.91548	0	4.41302	16.2169	0	0	0	-999	-999	-999
1970	1	0	0.0815161	0	0.0367419	1.97669	0	0	0	-999	-999	-999
1970	2	0.07	7.55618	0.1	0.275475	0.579987	0.1	0	0	-999	-999	-999
1970	3	6.43	65.5086	5.3	12.5109	0.668773	5.3	0	0	-999	-999	-999
1970	4	58.66	111.143	28.3	61.6928	28.7867	27	9.5	4.4	-999	-999	-999
1970	5	42.8	145.734	80.7	93.3546	63.5718	70.3	34.7	43.8	-999	-999	-999
1970	6	126.83	120.743	130.9	111.014	107.953	103.5	25.9	81.2	-999	-999	-999
1970	7	194.02	257.376	194.3	229.175	105.44	133.9	149.8	146.5	-999	-999	-999
1970	8	267.69	326.432	315.3	330.11	222.871	156.5	252.1	295	-999	-999	-999
1970	9	289.9	279.1	294.5	324.613	259.294	154.5	140.9	154.3	-999	-999	-999
1970	10	29.59	184.247	30.8	154.646	208.271	29.2	7.3	21.4	-999	-999	-999
1970	11	0	9.04324	0	23.7906	117.99	0	0	0.1	-999	-999	-999
1970	12	0.07	0.940055	0	0.178011	12.0965	0	0	0	-999	-999	-999
1971	1	0	0.0295806	0	0.0377742	0.21221	0	0	0	-999	-999	-999
1971	2	0.07	19.145	0.1	1.65055	0.0310661	0.1	0	0	-999	-999	-999
1971	3	24.91	92.2652	1.4	17.2029	5.9496	1.4	0.5	0.5	-999	-999	-999
1971	4	16.35	69.9848	20.5	37.2888	24.3742	19.8	1.3	3.3	-999	-999	-999
1971	5	74.44	93.1732	61	61.9608	41.2667	55.1	17.9	44.3	-999	-999	-999
1971	6	160.39	112.575	99.5	106.222	69.9029	83.7	36.7	63.3	-999	-999	-999
1971	7	259.65	299.601	170.4	204.41	124.921	124	125.8	175.2	-999	-999	-999
1971	8	208.24	246.552	296.5	274.975	237.085	154.6	196.6	246.8	-999	-999	-999
1971	9	219.94	274.656	133	216.107	247.655	104.7	132.1	162	-999	-999	-999
1971	10	42.31	115.69	60.6	112.769	217.833	54.7	2.2	11.7	-999	-999	-999
1971	11	0	20.9207	0	25.2814	105.734	0	0	0.1	-999	-999	-999
1971	12	0.92	22.5513	0	3.41382	15.7713	0	0	0	-999	-999	-999
1972	1	0	8.34884	0	2.24948	3.95227	0	0	0	-999	-999	-999
1972	2	0.06	2.8328	0.2	0.521032	0.597939	0.2	0	0	-999	-999	-999
1972	3	0	72.995	1.6	10.5983	1.16856	1.6	0.5	0	-999	-999	-999
1972	4	22.95	89.8883	59.3	38.054	25.5845	53.7	9.3	27.9	-999	-999	-999
1972	5	84.73	171.514	58.8	105.682	57.6446	53.2	50.9	118.9	-999	-999	-999
1972	6	112.37	173.785	138.4	142.401	111.343	107.8	79.8	135.8	-999	-999	-999
1972	7	211.56	184.569	170.5	176.114	120.641	124	107.6	122	-999	-999	-999
1972	8	246.53	243.34	338.7	212.279	195.904	158.9	161.8	219.4	-999	-999	-999
1972	9	181.78	208.22	148.6	177.955	208.074	113.3	84.9	105.5	-999	-999	-999
1972	10	100.18	177.045	29.4	127.055	168.606	28	47.3	43.3	-999	-999	-999
1972	11	0.23	19.3854	0.8	36.6997	124.446	0.8	0	0.1	-999	-999	-999
1972	12	0.07	1.04677	0	0.764742	18.584	0	0	0	-999	-999	-999
1973	1	0	0.12171	0	0.0597097	3.16449	0	0	0	-999	-999	-999
1973	2	1.1	25.9649	0.1	2.03433	0.292657	0.1	0	0	-999	-999	-999
1973	3	0.53	32.4335	0.3	5.97989	2.73778	0.3	0	0	-999	-999	-999
1973	4	73.39	98.1053	14.9	38.827	14.3752	14.6	2.2	6.2	-999	-999	-999
1973	5	36.65	166.322	64.8	89.4449	77.2686	58.1	28.7	40.9	-999	-999	-999
1973	6	96.38	215.569	100.1	118.113	79.4687	84.1	50.1	94.9	-999	-999	-999
1973	7	228.48	166.17	194.1	179.239	126.158	133.8	89.3	197.7	-999	-999	-999
1973	8	215.19	213.99	219.6	249.305	188.124	142.4	177.1	274.5	-999	-999	-999
1973	9	142.12	244.432	103.9	262.163	232.701	86.6	99.3	153.2	-999	-999	-999
1973	10	83.54	102.046	42.3	151.008	166.601	39.4	8.7	25.5	-999	-999	-999
1973	11	30.81	12.8697	0	31.994	121.022	0	0	0.1	-999	-999	-999
1973	12	0.07	1.60267	0	1.0503	21.0222	0	0	0	-999	-999	-999
1974	1	0	0.0848065	0	0.116484	1.11278	0	0	0	-999	-999	-999
1974	2	0.07	16.2342	0.1	2.21883	0.442238	0.1	0	0	-999	-999	-999
1974	3	0	50.1167	0.6	8.93433	6.62584	0.6	0	0.4	-999	-999	-999
1974	4	11.07	144.826	18.5	47.8397	35.6729	17.9	24.3	34.9	-999	-999	-999
1974	5	122.43	139.668	59.3	88.6692	58.7647	53.6	56.7	93.5	-999	-999	-999
1974	6	158.09	179.667	125.1	171.196	114.705	100.1	64.3	67	-999	-999	-999
1974	7	310.16	191.312	184.4	279.187	146.044	130	197.8	161.3	-999	-999	-999
1974	8	193.28	355.861	162	289.882	176.777	120	177.5	277.4	-999	-999	-999
1974	9	162.68	267.057	173.1	240.312	288.757	125.2	90.4	134.1	-999	-999	-999
1974	10	81.43	142.515	35.9	163.801	234.734	33.8	23.5	70.1	-999	-999	-999
1974	11	0.85	38.9399	0.1	47.1003	133.663	0	0	0.5	-999	-999	-999
1974	12	0.07	1.461	0	2.44606	15.6853	0	0	0	-999	-999	-999
1975	1	0	0.625516	0	0.0393871	2.10897	0	0	0	-999	-999	-999
1975	2	0.07	22.0757	0.1	2.07291	2.89284	0.1	0	0	-999	-999	-999
1975	3	18.17	68.4756	13.1	16.1721	3	12.9	0	0.1	-999	-999	-999
1975	4	53.4	107.67	53.5	50.6235	44.2449	48.9	3.9	15	-999	-999	-999
1975	5	92.05	114.209	87.9	76.459	59.9266	75.6	30.4	84.2	-999	-999	-999
1975	6	106.4	152.781	149.2	137.774	78.116	113.6	54.8	78	-999	-999	-999
1975	7	228.23	188.287	208.8	192.406	145.446	139.1	226.8	243.9	-999	-999	-999
1975	8	435.69	274.526	350.4	297.221	285.272	160	211.2	256.1	-999	-999	-999
1975	9	263.18	245.091	264.6	311.909	305.109	151.5	155.3	192.5	-999	-999	-999
1975	10	69.94	220.642	41.8	203.704	249.597	39	7.2	24.9	-999	-999	-999
1975	11	0	48.1947	0	57.1275	87.3366	0	0	0.1	-999	-999	-999
1975	12	0.07	4.10215	0	4.68741	31.5351	0	0	0	-999	-999	-999
1976	1	0	3.56755	0	0.39829	4.65027	0	0	0	-999	-999	-999
1976	2	15.52	35.7377	1.7	6.55273	0.541283	1.7	0	0	-999	-999	-999
1976	3	0.23	71.2535	0	23.6502	17.2742	0	0	0	-999	-999	-999
1976	4	20.07	126.269	8.4	42.9247	32.473	8.3	10	12	-999	-999	-999
1976	5	101.9	150.841	75.1	76.3097	43.3167	66.1	60.4	125.7	-999	-999	-999
1976	6	121.22	164.019	144.7	146.486	101.966	111.2	71.5	70.5	-999	-999	-999
1976	7	206.37	245.158	222.5	228.59	136.726	143.3	143.4	210.5	-999	-999	-999
1976	8	227.87	238.369	264.7	306.931	157.169	151.5	163	243	-999	-999	-999
1976	9	176.07	221.727	181.8	247.429	242.209	128.9	108.2	163.8	-999	-999	-999
1976	10	106.32	166.595	73.4	153.98	199.881	64.8	53.6	81.9	-999	-999	-999
1976	11	4.17	67.1516	0.3	53.6101	134.066	0.3	2.7	5.9	-999	-999	-999
1976	12	0.07	2.4945	0	6.84678	36.7656	0	0	0	-999	-999	-999
1977	1	0	6.87723	0	0.0416774	2.84164	0	0	0	-999	-999	-999
1977	2	0.07	3.26055	0.1	0.208942	1.02762	0.1	0	0	-999	-999	-999
1977	3	0	21.031	0.1	2.86832	0.743501	0	0.1	0	-999	-999	-999
1977	4	19.13	82.603	15.2	22.7123	16.3457	14.8	0	0.1	-999	-999	-999
1977	5	91.75	147.882	44.8	98.8448	61.5357	41.6	35.8	25.6	-999	-999	-999
1977	6	83.61	205.284	90.7	127.268	112.348	77.6	67.1	126.2	-999	-999	-999
1977	7	202.12	258.865	242.7	235.468	134.57	148.4	106.6	160.3	-999	-999	-999
1977	8	216.74	246.517	312.8	269.952	178.588	156.3	227.2	293.9	-999	-999	-999
1977	9	108.45	207.724	94.3	203.5	242.803	80.1	92.3	130.8	-999	-999	-999
1977	10	51.82	119.08	11.1	108.029	182.197	10.9	10.5	37.3	-999	-999	-999
1977	11	0	9.64218	0	23.4325	93.2748	0	0.1	0.1	-999	-999	-999
1977	12	0.07	6.92063	0	0.681871	8.95839	0	0	0	-999	-999	-999
1978	1	0	2.12358	0	0.274258	2.6438	0	0	0	-999	-999	-999
1978	2	0.7	3.00922	0.1	0.407585	1.15494	0.1	0.2	0	-999	-999	-999
1978	3	3.62	40.5772	1.7	8.54503	4.02897	1.7	0.4	1.5	-999	-999	-999
1978	4	14.28	123.972	97.9	58.0456	11.5515	82.6	28	48.8	-999	-999	-999
1978	5	131.31	127.316	111.7	112.411	62.2039	91.7	64	95	-999	-999	-999
1978	6	72.6	176.492	201.7	144.771	124.82	136.6	72.9	87.2	-999	-999	-999
1978	7	280.94	242.638	243	233.003	124.094	148.5	228	241.5	-999	-999	-999
1978	8	162.04	281.109	457.8	310.134	225.964	170.8	131.8	207.5	-999	-999	-999
1978	9	130.19	277.333	159	261.42	216.911	118.6	110.2	90.2	-999	-999	-999
1978	10	96.31	289.664	12.7	144.518	208.622	12.5	44.2	79.8	-999	-999	-999
1978	11	0	12.599	0	33.7867	145.145	0	0.1	0.4	-999	-999	-999
1978	12	0.36	1.34697	0	0.980806	15.9861	0	0	0	-999	-999	-999
1979	1	0	5.14794	0	0.154774	1.3258	0	0	0	-999	-999	-999
1979	2	0.11	17.1474	0.2	1.25828	1.20527	0.2	0	0	-999	-999	-999
1979	3	0	55.8375	2.7	12.2544	11.2446	2.7	0.9	1.7	-999	-999	-999
1979	4	43.58	63.0487	29.8	39.1551	11.9309	28.4	25.3	43.1	-999	-999	-999
1979	5	84.6	149.085	136.2	102.336	54.5168	106.5	60.8	71.5	-999	-999	-999
1979	6	165.02	173.684	156	151.226	127.931	117.1	84.5	116	-999	-999	-999
1979	7	239.04	192.92	231.7	215.733	180.168	145.8	119.9	95.5	-999	-999	-999
1979	8	141.46	197.013	203.3	209.844	240.295	137.2	192.1	230.9	-999	-999	-999
1979	9	128.76	268.235	109.3	207.264	136.718	90.2	117.7	159.6	-999	-999	-999
1979	10	58.91	174.43	52.4	147.983	136.924	48	42.4	24.7	-999	-999	-999
1979	11	1.72	35.9759	2.2	47.8731	153.438	2.2	5.4	0.7	-999	-999	-999
1979	12	0.07	1.67269	0	5.88684	30.3337	0	0	0	-999	-999	-999
1980	1	0	0.71171	0	0.474129	1.64686	0	0	0	-999	-999	-999
1980	2	0.04	5.39227	0.2	0.507136	0.433899	0.1	0	0	-999	-999	-999
1980	3	0	34.9182	1.8	8.50406	5.03804	1.8	0.7	5.9	-999	-999	-999
1980	4	21.56	94.3094	17	43.4115	27.1321	16.5	2.4	6.9	-999	-999	-999
1980	5	92.25	146.601	122.8	99.6762	66.7777	98.7	59.1	87.1	-999	-999	-999
1980	6	168.97	110.472	197.1	151.767	130.25	134.9	96.6	108.3	-999	-999	-999
1980	7	240.94	205.154	229.3	236.056	151.908	145.2	193	276.6	-999	-999	-999
1980	8	228.59	337.246	277.8	299.42	193.315	152.8	206.6	290.5	-999	-999	-999
1980	9	114.54	242.317	137.2	239.737	182.237	107.1	97.5	156	-999	-999	-999
1980	10	36.53	188.1	32.9	132.47	149.668	31.2	25.9	31	-999	-999	-999
1980	11	1.15	58.6459	0.6	36.0809	123.267	0.6	0.1	1.1	-999	-999	-999
1980	12	0.07	4.17072	0	2.97784	31.1648	0	0	0	-999	-999	-999
1981	1	0	0.453032	0	0.0446452	2.12149	0	0	0	-999	-999	-999
1981	2	0.07	10.7575	0.1	0.766945	0.216949	0.1	0	0	-999	-999	-999
1981	3	0	36.4405	0.3	5.18244	1.54275	0.3	0	0	-999	-999	-999
1981	4	26.29	110.177	61.2	48.3248	27.0938	55.2	8.6	33.4	-999	-999	-999
1981	5	88.12	140.11	104.9	115.893	43.9371	87.3	54.2	102.7	-999	-999	-999
1981	6	143.38	119.948	77.8	117.034	90.9875	68.1	43.3	78.2	-999	-999	-999
1981	7	219.81	201.507	297.4	206.602	122.164	154.7	208.9	226.3	-999	-999	-999
1981	8	242.54	304.161	275.9	275.436	235.004	152.6	193.9	209.6	-999	-999	-999
1981	9	176.85	235.311	169.1	242.568	264.117	123.3	88.2	124.1	-999	-999	-999
1981	10	26.93	118.819	22.5	110.384	201.073	21.7	4.7	13.1	-999	-999	-999
1981	11	4.99	26.1388	1.4	19.822	69.4346	1.4	1.5	0.4	-999	-999	-999
1981	12	0.08	1.23435	0	1.56017	10.8738	0	0	0	-999	-999	-999
1982	1	0.01	22.2715	0	0.46329	2.75981	0	0	0	-999	-999	-999
1982	2	0.07	4.65976	0.1	1.01966	2.53974	0.1	0	0	-999	-999	-999
1982	3	11.19	43.3587	5.1	19.2259	15.0502	5.1	0.1	0.2	-999	-999	-999
1982	4	26.54	86.8184	14.3	42.8914	46.9581	13.9	8.9	28.8	-999	-999	-999
1982	5	139.8	194.058	67.4	123.195	36.3383	60.1	8.1	30.6	-999	-999	-999
1982	6	178.79	204.361	117.2	178.578	109.659	95.2	43.2	52.8	-999	-999	-999
1982	7	226.31	274.51	190.6	240.807	159.925	132.5	107	187.6	-999	-999	-999
1982	8	213	318.671	305.2	311.153	198.805	155.5	165.7	257.7	-999	-999	-999
1982	9	139.58	215.489	122.4	244.063	231.747	98.4	78.2	140.4	-999	-999	-999
1982	10	92.03	161.611	64.4	130.356	223.681	57.8	16.5	21.5	-999	-999	-999
1982	11	0	9.35913	0	30.5775	142.471	0	0	0.1	-999	-999	-999
1982	12	0.07	1.92865	0	0.513828	13.8305	0	0	0	-999	-999	-999
1983	1	0	0.0633226	0	0.0429677	0.218961	0	0	0	-999	-999	-999
1983	2	0	2.73099	0.1	0.158157	0.0185043	0.1	0	0	-999	-999	-999
1983	3	0	25.0379	0	2.71817	3.12683	0	0.1	0.1	-999	-999	-999
1983	4	4.57	51.3628	1.5	9.76422	2.12785	1.5	1	2.8	-999	-999	-999
1983	5	76.36	123.456	27.3	57.8649	17.8044	26.1	14.1	28.6	-999	-999	-999
1983	6	167.31	247.218	170.1	156.78	95.4588	123.8	64.7	95.7	-999	-999	-999
1983	7	231.24	299.62	192.2	232.29	146.304	133.1	136.4	232.9	-999	-999	-999
1983	8	247.94	224.665	260.9	285.165	204.417	151.1	117.3	150.2	-999	-999	-999
1983	9	129.84	213.73	121.9	252.691	233.455	98.1	65.2	91.4	-999	-999	-999
1983	10	9	205.758	4.9	116.54	172.238	4.9	0.6	6.1	-999	-999	-999
1983	11	0	24.1787	0.1	19.5278	83.949	0.1	0	0.1	-999	-999	-999
1983	12	0.4	13.7435	0	2.01073	18.7584	0	0	0	-999	-999	-999
1984	1	0	0.442774	0	0.761419	3.04681	0	0	0	22.5	-999	-999
1984	2	0	2.14264	0.1	0.358309	0.349743	0.1	0	0	26.3	-999	-999
1984	3	7.96	59.3875	2.6	14.5265	0.160472	2.6	0.3	0.5	31.85	-999	-999
1984	4	23.24	147.277	35.3	54.1214	33.7276	33.3	22.6	23.6	33.5	-999	-999
1984	5	82.89	113.338	94.1	103.557	62.2761	79.9	42.8	65.1	33.1	-999	-999
1984	6	138.54	180.184	126.6	143.71	132.595	100.9	42.8	75.3	32.25	-999	-999
1984	7	151.59	200.99	143.4	188.832	172.679	110.5	115.9	175.3	33.6	-999	-999
1984	8	144.97	176.332	111.5	179.261	143.962	91.6	81.8	139.4	30	-999	-999
1984	9	89.2	233.916	119.1	173.713	171.701	96.4	66.4	101.8	29.8	-999	-999
1984	10	42.72	108.119	61.8	114.447	116.008	55.7	6.9	22.5	31.25	-999	-999
1984	11	8.8	19.3003	2.3	30.712	80.9353	2.3	0	0.1	27.95	-999	-999
1984	12	0.07	0.9703	0	2.38745	12.3745	0	0	0	23.5	-999	-999
1985	1	0	11.3337	0.1	2.21332	1.19828	0	0	0	26.6	0	0
1985	2	0	0.881644	0.1	1.23637	4.28846	0.1	0	0	24.45	0	0
1985	3	17.8	58.748	20	19.3495	0.626969	19.4	1.1	1.1	31.95	0	1.9
1985	4	18.16	73.6253	10.1	35.1383	27.5274	9.9	4.8	19.5	32.1	0	5.5
1985	5	133.42	157.892	85.8	93.9128	28.5773	74.1	24.9	95.2	34.1	0	95.7
1985	6	82.04	180.861	136	144.504	96.7177	106.4	69.1	140.4	31.7	24.7	164
1985	7	328.42	227.72	283.7	261.721	139.304	153.4	165.3	207.9	28.1	163	341.7
1985	8	140.28	261.976	150.8	242.467	206.81	114.4	120.2	137.5	27.85	185.3	185.6
1985	9	126.21	228.495	130.2	183.903	216.488	103.1	97.3	65.6	28.5	49.4	80.2
1985	10	36.35	121.51	19.5	101.586	181.813	18.9	1.8	4.4	30.5	0	65.8
1985	11	8.07	61.0618	1.4	29.396	81.5311	1.4	0.5	0.5	28.5	0	0
1985	12	0.07	5.34334	0	4.76854	39.4137	0	0	0	24.2	0	0
1986	1	0	0.234226	0	0.231548	3.75737	0	0	0	23.4	0	0
1986	2	7.78	21.66	0.1	2.24358	0.0384516	0.1	0	0	28	0	0
1986	3	2.28	48.114	6	14.9526	14.6622	5.9	0.4	1.1	32.05	0	23.4
1986	4	7.81	39.1437	14.6	20.8508	18.559	14.3	4.3	6.9	34.25	0	35.4
1986	5	28.6	128.497	50.9	57.5244	14.7185	46.8	24.9	48.6	33.9	2.8	54.2
1986	6	121.45	144.927	89	104.628	52.7432	76.4	48.5	107	32.35	3.2	119.2
1986	7	252.88	319.611	251.4	259.336	118.471	150.1	197.6	209.6	27.75	183.6	368.5
1986	8	189.77	242.904	226.3	246.096	230.565	144.4	157.9	225.8	27.05	53.9	250.1
1986	9	167.89	246.53	164.2	201.204	216.625	121.1	139.5	173.6	27.45	113	218.5
1986	10	45	152.244	51.1	132.383	179.687	46.9	9.7	23.3	29.8	0	55.3
1986	11	0	10.9232	0.8	32.2526	128.389	0.8	0.9	5.3	27.85	0	0
1986	12	0.07	1.05984	0	0.569441	16.293	0	0	0	23.15	0	0
1987	1	0	0.0282903	0	0.0286452	0.600303	0	0	0	23.8	0	0
1987	2	0	4.2795	0.1	0.0617235	0.0441706	0.1	0	0	26.85	0	0
1987	3	9.61	82.1495	2.2	15.7442	3.64808	2.1	0.1	0	30.1	0	6.3
1987	4	10.95	51.2974	8.2	18.2696	15.8532	8.1	0.1	0.1	31.95	0	3
1987	5	135.49	110.015	88.7	55.624	46.8814	76.1	41.5	29.2	33.8	3.2	59.6
1987	6	125.11	205.22	165.7	120.118	98.3295	121.8	91	108.1	30.4	5.3	190.4
1987	7	200.59	137.506	145.2	158.737	176.473	111.5	83.8	83.3	30.95	36.5	220.4
1987	8	188.43	236.374	266.8	217.398	185.949	151.7	187.9	261.9	27.75	93.7	265.5
1987	9	119.73	237.778	200.8	233.665	253.92	136.3	72.6	95.3	29.85	5.8	171.5
1987	10	61.71	120.026	37.4	125.785	180.698	35.1	13.1	14.6	29.95	0	18
1987	11	3.15	18.8609	0	25.1667	76.9693	0	0	0.1	27.55	0	0
1987	12	0.07	0.831211	0	1.14346	12.5999	0	0	0	24.9	0	0
1988	1	0	15.351	0	1.21832	0.961906	0	0	0	23.75	0	0
1988	2	0	12.1893	0.1	1.53338	0.21175	0.1	0	0	26.05	0	0
1988	3	2.04	63.7848	0.1	9.69843	0.932727	0.1	0.1	0	31.4	0	0
1988	4	14.7	88.8174	17.3	46.8157	19.7781	16.8	3.7	6.5	34.25	0	16.6
1988	5	72.78	140.991	78.7	89.5625	37.0731	68.8	39.7	85.7	33.7	3.7	56.6
1988	6	205.49	227.911	122.1	158.988	100.942	98.3	52.3	64.9	31.25	33.8	123.9
1988	7	260.39	225.184	316.6	250.482	183.554	156.7	202.9	233	28.25	147.3	295
1988	8	254.22	207.152	324.6	288.243	228.827	157.5	255.4	293.1	26.4	288.2	300.7
1988	9	286.66	258.013	293.6	290.434	268.415	154.4	198.5	237.7	26.9	44.8	321.5
1988	10	24.32	179.874	18.8	158.603	305.576	18.3	6.7	6	28.1	0	58.7
1988	11	0	13.214	0	29.1148	115.364	0	0	0.1	26.75	0	0
1988	12	0.07	9.28693	0	1.00087	14.9688	0	0	0	23.9	0	0
1989	1	0	0.300935	0	0.441548	1.91282	0	0	0	19.95	0	0
1989	2	0	0.0752143	0.1	0.0662235	0.143562	0.1	0	0	22.3	0	0
1989	3	0	113.655	0	16.6491	0.216949	0	0.1	0	27.9	0	0
1989	4	7.9	62.9233	19.7	35.164	19.6821	19	9.2	15.7	32.55	0	26.7
1989	5	60.77	191.653	79.1	104.176	46.0363	69.1	39.9	48.6	32.3	17.5	64
1989	6	104.57	152.059	114.4	148.334	94.0294	93.5	94	151.4	30.65	15.7	141.2
1989	7	252.61	241.535	254.1	202.864	146.446	150.4	153.9	188.6	27.85	41.6	160.8
1989	8	246	353.57	279.3	244.886	178.801	152.9	244.5	231.4	26.85	250.9	175
1989	9	160.48	197.694	191.8	195.356	204.971	132.9	86.8	94.9	28.2	67	156.4
1989	10	60.84	155.424	50.6	121.284	182.51	46.5	42.2	48.9	29.4	29.3	49.5
1989	11	0	40.1254	0	35.3262	109.037	0	0	0.1	27.4	0	0
1989	12	0.07	2.42785	0	2.26714	12.2877	0	0	0	23.7	0	0
1990	1	0	9.19729	0	1.16768	0.458004	0	0	0	25.45	0	0
1990	2	0	1.14512	0.1	0.610088	5.23089	0.1	0	0	24.4	0	0
1990	3	0	20.1166	0	1.57756	5.01887	0	1.4	0	28	0	0
1990	4	10.33	87.2065	42	31.0459	13.3502	39.1	4.5	19	34.4	0	35.5
1990	5	97.21	149.112	71.9	90.1226	25.6074	63.6	29	50.4	33.9	0.1	48.1
1990	6	117.16	158.275	146.7	148.555	130.594	112.3	61.9	113.2	33.05	9.5	200.1
1990	7	203.06	200.731	278.5	217.947	108.992	152.8	167.3	195.7	27.5	92.4	185.3
1990	8	168.46	241.044	223.7	278.971	196.39	143.6	115	174.5	28.15	41.6	143
1990	9	141.81	204.391	155.7	215.328	204.421	116.9	64.4	106.3	30	8.3	182.7
1990	10	72.54	140.083	40	108.313	83.9475	37.5	8.4	18.3	30.9	0.2	25.8
1990	11	1.03	70.2803	0.3	35.1537	111.361	0.3	0	0.2	30.15	0	0
1990	12	0.43	12.7731	0.2	6.78632	15.0139	0.1	0.7	0.1	27.75	0	0
1991	1	0	1.38171	0	0.395097	5.80426	0	0	0	23.85	0	0
1991	2	0	9.84021	0.6	1.35322	0.63873	0.6	0	0	28.75	0	0
1991	3	3.24	36.0496	2.1	5.49771	6.55548	2.1	0.1	0.2	31.05	0	0
1991	4	71.42	120.684	46	70.0326	16.8551	42.6	23.9	25.4	33.55	0	61.3
1991	5	179.92	143.82	168.4	164.895	63.6472	123	92.2	134.3	30.8	24.7	226.5
1991	6	65.45	132.811	152	146.206	212.993	115	89.7	153.1	31.55	21.5	122.9
1991	7	131.63	325.346	243.9	224.006	106.087	148.7	148.5	247.4	28.3	68.8	305.9
1991	8	227.22	334.788	302.4	292.035	150.069	155.2	306.7	465.5	26.5	218.2	300.4
1991	9	130	194.101	146.6	187.442	202.98	112.2	52.9	87.7	29.3	8.3	152.7
1991	10	32.06	220.828	42.4	141.048	154.723	39.5	12.6	10.6	29.45	0	16.8
1991	11	0	47.2302	7.2	47.5211	114.201	7.1	0.1	0.3	28	0	0.3
1991	12	0.07	1.72949	1.2	1.06402	19.5237	1.2	0	0.2	23.05	0	0
1992	1	0	0.0115806	0	0.106065	1.18794	0	0	0	22.25	0	0
1992	2	0	0.0965517	0	0.295443	0.244155	0	0	0	24.2	0	0
1992	3	0.3	43.577	0.1	24.7702	1.97665	0.1	5	20.1	31.1	0	4.4
1992	4	24.48	140.883	17.6	55.7366	20.0626	17.2	9.1	22.5	33.85	0	27.3
1992	5	88.97	124.057	106.8	84.4078	40.1995	88.6	35.4	76.5	32.95	24.8	114.5
1992	6	66.14	221.122	176.4	148.335	97.4362	126.6	82.5	81.7	31.5	10.1	149
1992	7	143.32	201.338	227.6	202.101	144.758	144.7	141.2	192.2	28.25	71	148.4
1992	8	291.24	258.904	258.1	289.05	178.267	150.8	221.4	242	26.1	174.6	305.5
1992	9	271.85	210.963	214.8	269.774	256.252	141	95.4	89.7	27.75	43.9	247.5
1992	10	30.32	222.069	21.8	137.28	189.134	21.1	19.3	7.6	29.25	4.2	75.8
1992	11	1.77	54.4492	6	33.7452	120.757	5.9	0.3	0.4	26.7	0	0
1992	12	0.07	4.74743	0	4.08091	23.7562	0	0	0	23.9	0	0
1993	1	0	0.736806	0	0.152161	2.89055	0	0	0	21.25	0	0
1993	2	0	7.38245	0	0.105758	0.18976	0	0	0	25.1	0	0
1993	3	0	49.4601	1	4.97827	1.26398	1	0.4	0.5	30.55	0	0
1993	4	33.8	101.331	48.7	35.5666	3.46171	44.9	19.1	32.4	33	14.3	23.9
1993	5	141.07	152.48	112.8	85.4903	68.6105	92.4	59.3	94.7	32.8	5.5	168.5
1993	6	129.6	200.259	56.6	119.15	156.499	51.5	52.3	84.6	31.65	13.8	20
1993	7	220.97	249.634	199.5	211.265	129.408	135.8	147.1	195.2	29.1	45.4	291.3
1993	8	200.11	233.198	192.9	232.169	170.725	133.4	176.3	214.4	27.35	101.6	253.6
1993	9	126.21	200.267	104.7	175.736	186.899	87.2	83.5	118.9	28.3	8.3	56.3
1993	10	78.34	135.871	34.6	102.834	225.068	32.7	16.6	17.1	30.55	28.3	60.5
1993	11	1.15	48.9626	1.2	31.6698	130.188	1.2	0.1	0.2	29.35	0	0
1993	12	0.26	7.65983	0	3.80618	19.9814	0	0	0	24.55	0	0
1994	1	0	12.0463	0	0.0809032	1.7045	0	0	0	24.25	0	0
1994	2	0	0.906778	0	0.117009	0.523752	0	0	0	25.75	0	0
1994	3	0.22	32.7054	4.3	6.84725	5.47194	4.3	0.1	0.1	31.1	0	0
1994	4	41.24	85.4206	25.7	38.865	4.77298	24.6	24.2	21.3	33.85	5.1	14.5
1994	5	45.83	150.185	68.3	90.5038	50.8609	60.9	12.1	22.4	34.15	1.6	64.8
1994	6	214.27	135.229	163.6	120.603	74.4138	120.8	72.8	143.4	32	4.6	190
1994	7	191.76	168.502	222.2	179.939	115.491	143.2	192.8	275.3	28.25	51.5	234.2
1994	8	416.67	302.236	367.3	293.168	179.34	161.7	256	399	25.85	168	290.3
1994	9	198.41	280.457	206.1	294.499	325.982	138.1	153.9	185.2	27.75	144	242.2
1994	10	67.79	226.754	74.3	166.14	267.358	65.5	38.4	57	29.9	0.5	57.1
1994	11	1.16	45.4347	0	43.0163	167.354	0	0.1	0.2	26.25	0	0
1994	12	0.07	2.72486	0	4.33357	25.291	0	0	0	22.25	0	0
1995	1	0	0.371129	0	0.351484	1.0639	0	0	0	21.7	0	0
1995	2	0	2.71563	0	1.22954	0.0360829	0	0	0	23.9	0	0
1995	3	1.07	96.5463	4	30.0055	0.338014	4	0.2	0.3	30.95	0	0
1995	4	43.58	124.777	34.5	53.5152	34.9009	32.6	8.3	27.5	33.5	0	12
1995	5	114.61	199.372	60.5	111.054	41.4683	54.6	22.3	82	33.8	2.5	77.3
1995	6	97.23	179.476	215	145.605	132.344	141	75.9	139.1	32.15	41.8	149.8
1995	7	200.02	274.453	148.1	265.236	132.61	113	120.3	133.6	29.2	125.2	255.6
1995	8	359.69	246.836	355.2	305.7	201.706	160.5	180.8	356.1	27.25	167.8	262.1
1995	9	174.58	216.468	142.6	200.481	246.282	110.1	183.8	130.1	28	46	151.9
1995	10	68.32	182.525	80.9	120.681	191.845	70.4	51.2	132.9	29.15	4.8	123.6
1995	11	0.76	62.5018	0	43.0633	166.168	0	0.1	0.3	26.3	0	1.5
1995	12	0.07	2.7308	0	5.48485	26.8865	0	0	0	25.45	0	0
1996	1	0	7.09042	0	0.213419	2.19494	0	0	0	25.05	0	0
1996	2	0	9.11824	0	1.93379	4.60718	0	0	0	27.9	0	0
1996	3	8.54	63.5108	2	11.2671	6.8418	1.9	0.8	1.1	32	0	0
1996	4	60.73	119.75	23.7	57.7672	25.4878	22.8	13	17.5	33.5	0	23.2
1996	5	116.09	238.444	94.6	107.88	84.6954	80.3	61.2	67.4	33.7	16.5	101.3
1996	6	173.63	239.62	145.2	137.201	139.365	111.5	64.1	155.9	31.45	13	121.9
1996	7	250.27	241.606	207.7	173.533	162.188	138.7	87.6	94.3	29.75	72.5	186.4
1996	8	230.33	354.335	256.4	262.697	194.709	150.6	225.4	287.8	27.5	194.7	240.3
1996	9	180.91	253.895	235.4	264.806	196.276	146.7	99.5	180.2	28.35	32	259.4
1996	10	49.62	222.131	55.3	150.393	196.592	50.4	26.4	14	29.35	0.2	74.1
1996	11	0	8.57581	0	32.0977	80.7558	0	0.2	0.3	25.95	0	0
1996	12	0.07	0.05	0	0.330946	14.0726	0	0	0	25.25	0	0
1997	1	0.02	11.8065	0	0.367452	4.17051	0	0	0	21.95	0	0
1997	2	0	0.393548	0	3.13158	8.64715	0	0	0	21.3	0	0
1997	3	5.69	21.3871	0.4	6.5592	1.54182	0.4	0	0.1	28.85	0	0
1997	4	88.34	240.543	30.9	66.4278	8.75865	29.4	19.1	63.3	32.25	6.5	93.1
1997	5	74.96	139.786	102.5	125.784	68.8648	85.7	36.4	87.9	33.05	41.7	54
1997	6	174.95	229.714	126.2	173.548	79.0212	100.7	58.1	74.1	31.4	99.2	237.2
1997	7	165.92	263.641	266.6	274.902	171.879	151.7	148.9	127	29.4	72	342.9
1997	8	234.79	280.077	242.6	269.647	198.559	148.4	151.3	180.1	28.95	118	191
1997	9	191.69	192.138	164.8	207.171	199.289	121.3	48	73.4	30.95	46.6	160.8
1997	10	86.17	134.926	56.9	134.551	203.699	51.7	40.8	72	31.8	0	120.8
1997	11	24.96	64.7038	19	59.7931	83.6039	18.4	0.4	0.6	27.6	0	29.6
1997	12	0.07	2.37366	0.4	12.9945	16.0294	0.4	0	0	22.95	0	0
1998	1	0	0.371613	0	0.0632258	9.81785	0	0	0	21.95	0	0
1998	2	0	0.736243	0	0.0193318	4.19869	0	0	0	25.9	0	0
1998	3	0	4.17263	0.1	0.447959	5.63651	0.1	0	0	27.5	0	0
1998	4	11.81	131.804	6.7	31.9596	3.02173	6.6	4	5.2	33.4	0	14.4
1998	5	71.9	218.957	68.3	81.0343	37.1169	60.9	18	44.8	35.5	1.2	46.6
1998	6	105.06	201.715	132	140.606	100.483	104.1	66.7	84.9	32.9	17.6	46.7
1998	7	235.85	219.37	334.1	227.735	123.281	158.4	155.7	197.3	28.85	173.8	107.9
1998	8	267.99	340.832	282	303.538	210.398	153.2	227.3	164.2	26.75	193.5	254.6
1998	9	173.48	323.225	219.9	280.528	264.838	142.5	141.8	181.1	28.1	100.3	197.8
1998	10	192.64	197.344	77.5	168.123	232.132	67.9	10.8	16.1	30.65	0	98.1
1998	11	2.63	80.5928	9.8	44.9275	162.228	9.7	0.7	0.6	28.55	0	1.7
1998	12	0.07	5.8317	0	3.83394	39.1737	0	0	0	24.3	0	0
1999	1	0.01	10.9031	0	1.37716	2.90801	0	0	0	24.85	0	0
1999	2	11.09	15.259	3.6	3.2959	10.2357	3.6	0	0	28.5	0	3.3
1999	3	0	50.8415	0	8.82539	33.4621	0	0	0.1	31.9	0	0.6
1999	4	0	52.5868	12.5	20.6509	12.473	12.2	0.2	0	34.3	0	43.4
1999	5	65.4	146.766	114.1	83.4167	23.9513	93.3	56.6	119.5	33.9	0	99.2
1999	6	177.4	153.358	153.5	139.852	108.425	115.8	37.7	88.8	32.6	4.5	169
1999	7	250.08	200.94	188.7	188.004	154.439	131.7	235.3	173.3	32.65	216.2	198.1
1999	8	214.98	317.771	274.5	254.437	202.808	152.4	205.8	278.3	26.5	224.3	265.3
1999	9	112.95	135.663	123.6	180.85	260.153	99.2	109.7	180.6	27.65	94.7	176.3
1999	10	199.45	296.106	162.8	219.097	204.02	120.4	34.7	61.3	28.95	0	106.5
1999	11	0	28.9435	0	82.8446	202.864	0	0.3	0.5	25.75	0	0
1999	12	0.07	15.8591	0	0.0814731	22.5723	0	0	0	24.25	0	0
2000	1	0.04	8.52816	0	1.67506	0.579326	0	0	0	-999	0	0
2000	2	0	0.94518	0	0.786129	1.61633	0	0	0	-999	0	0
2000	3	0	29.0003	0	2.07087	0.380518	0	0.2	0.2	-999	0	0
2000	4	0	75.2088	0	16.6181	5.75235	0	2.4	0	-999	0	27.1
2000	5	76.17	79.5459	36	46.9939	13.719	33.9	68.9	83.8	-999	0	106.9
2000	6	48.26	185.392	79.8	115.333	100.275	69.6	98.1	127	-999	5.6	140.5
2000	7	195.81	211.145	168.9	196.636	116.613	123.2	184.7	125.1	-999	141.9	185.6
2000	8	190.34	275.906	160.2	233.141	187.447	119.1	154.1	146.8	-999	79.2	246.7
2000	9	125.19	188.543	183.4	218.896	182.329	129.6	56	81.3	-999	52	228.2
2000	10	23.12	122.569	67	127.57	152.011	59.8	39.4	69.2	-999	9.4	124.6
2000	11	0	12.44	0	27.0778	78.3588	0	0.2	0	-999	0	0
2000	12	0.07	0.337781	0	0.0614731	7.56957	0	0	0	-999	0	0
2001	1	0	0.00141935	0	0.0241935	0.20672	0	0	0	22.6	0	0
2001	2	0	0.0964286	0.1	0.0340714	4.03779	0.1	0	0	24.65	0	0
2001	3	7.31	36.8745	5.1	8.5158	0.498023	5.1	0.2	4.222	30.35	0	6
2001	4	0	98.959	1.1	22.9155	16.788	1.1	1.2	19.53	34.4	0	11.4
2001	5	88.89	132.273	77.7	76.9199	29.2176	68.1	30.3	71.97	34.05	0	87.5
2001	6	135.61	168.63	125.1	125.243	96.892	100	60.2	98.914	31.35	44.1	108.7
2001	7	254.56	246.151	281.1	223.271	148.208	153.1	278.3	313.21	28.25	89.6	261.6
2001	8	300.8	231.081	291.7	248.598	201.822	154.2	161.6	220.646	27.15	138	279.4
2001	9	312.19	211.112	223.6	229.851	284.566	143.6	239.8	213.506	27.8	40.8	237.1
2001	10	75.61	172.217	39.2	129.74	246.168	36.7	0	2.46	29.75	0	70.2
2001	11	0	8.69645	0	25.699	105.715	0	0.3	0.048	27.75	0	0
2001	12	0.07	0.497097	0	0.0508065	26.3392	0	0.4	8.156	25.75	0	0
2002	1	0	0.0129032	0	0.0241935	2.07044	0	0	0	21.4	0	0
2002	2	0	18.3214	0.1	3.83979	1.69217	0.1	0.8	0.254	25.85	0	0
2002	3	0	76.9366	0	17.0893	3.56893	0	0.1	0.04	31.4	0	0
2002	4	0	76.1053	9	27.6466	24.0333	8.9	4.2	33.016	34.95	0	30.9
2002	5	73.69	110.827	53.4	51.4494	26.555	48.8	7.1	25.212	34.85	0	54.2
2002	6	53.99	148.416	50.7	67.2376	70.7723	46.6	59.3	68.628	32.2	0	183.6
2002	7	157.49	175.897	204.6	158.783	75.8479	137.6	222.7	281.02	30.2	150.5	189.2
2002	8	196.57	356.31	315.5	297.903	138.311	156.5	172.1	237.736	27.9	167.8	310.2
2002	9	88.02	186.267	115.5	221.652	189.576	94.2	109.5	153.838	28.75	51.3	213.8
2002	10	76.03	281.343	1.3	88.9917	143.816	1.3	67.4	76.024	29.35	0	36.8
2002	11	0	14.8808	0.9	17.4229	201.763	0.9	1	1.152	27.85	0	4.1
2002	12	0.07	0.196667	0	2.73451	53.3344	0	0	0.02	24.2	0	0
2003	1	0	4.35484	0	1.1369	5.49336	0	0	0	24.35	0	0
2003	2	0	10.3666	0.1	1.69354	0.262495	0.1	0	0	27.9	0	0
2003	3	0.53	49.3463	1.3	9.15778	0.549569	1.3	0.4	9.76	30.15	0	0
2003	4	38.97	105.742	60.6	44.6973	31.8647	54.7	4.8	7.998	34.9	0	86.8
2003	5	117.47	99.8803	127.8	135.192	80.6076	101.7	84.2	37.876	33.7	3.8	116.4
2003	6	199.63	278.033	190.9	167.182	114.361	132.6	159.1	227.004	30.85	42.6	160.4
2003	7	181.24	286.348	208	213.662	162.723	138.8	234.7	278.286	28.85	162.1	182.4
2003	8	98.81	265.971	188.8	230.506	160.814	131.8	292.2	382.29	26.75	120.3	424.7
2003	9	200.17	136.835	193.6	162.537	171.874	133.6	100.6	123.464	28.5	39.8	162.1
2003	10	223.59	88.6169	44.3	102.172	212.765	41.2	28.2	27.884	30.65	2.5	53.5
2003	11	6.81	12.8598	3	29.8637	207.117	3	0.4	0.068	29.15	0	3.5
2003	12	0.07	1.02409	0	1.37241	44.4852	0	0	0.018	24.35	0	0
2004	1	0.18	1.28065	0	0.112258	5.51208	0	0	0	24.35	0	0
2004	2	0	5.73849	0	0.0144138	1.49232	0	0	0	26.05	0	0
2004	3	0	25.268	0	0.56036	1.19443	0	0.2	0	29.65	0	0
2004	4	36.59	58.5455	9.4	20.8079	15.964	9.3	3.2	26.916	34.4	0	44.4
2004	5	123.52	78.2481	83.7	77.8016	61.269	72.5	65.2	102.45	33.85	20.8	113.8
2004	6	218.4	164.265	128.5	132.803	113.796	102.1	66.8	110.384	31.9	45.4	146.7
2004	7	248.54	224.19	200.9	207.579	140.884	136.3	189.9	306.074	28.7	147.3	242.9
2004	8	214.41	242.932	279.1	279.69	188.508	152.9	196.9	296.448	27.9	136	185.4
2004	9	286.45	210.855	259	267.131	227.333	150.9	75.9	107.744	29.75	18.6	229.5
2004	10	3.71	200.645	20.2	136.036	189.555	19.6	15.8	5.52	31.05	0	23.9
2004	11	10.37	49.1815	16	41.0054	90.3683	15.6	0.2	0	28.85	0	30.1
2004	12	0.07	1.86043	0	8.48182	20.5435	0	0	0.018	25.7	0	0
2005	1	0	2.33161	0	0.333129	1.91917	0	0	0	23.25	0	0
2005	2	0	12.8801	0	1.80396	1.57686	0	0	0	30.8	0	0
2005	3	13.18	16.6026	7.5	3.32907	1.23264	7.4	0.3	0.118	33.35	0	0
2005	4	29.84	31.034	20.8	18.6627	28.4882	20.1	0	0	34.7	0	0
2005	5	117.96	182.018	166.9	135.802	68.7104	122.3	31.5	47.742	34.15	10.2	148.6
2005	6	107.41	156.639	153.2	165.146	103.71	115.7	74.4	131.122	31.3	22.1	90.2
2005	7	208.44	152.434	202.5	183.051	165.597	136.9	172.9	207.788	29	100.6	158.6
2005	8	247.06	267.319	301.9	273.572	172.337	155.2	183.9	220.236	27.65	147.8	299.2
2005	9	264.86	254.236	232.6	275.597	225.257	146	106.9	140.618	29.05	65.9	178.2
2005	10	49.92	124.647	98.8	136.061	182.717	83.2	30	56.18	30.4	0	36.7
2005	11	0	4.71278	0	23.2486	111.573	0	0.2	0	28.55	0	0
2005	12	0.07	8.05058	0	1.43146	17.422	0	0	0.02	26.75	0	0
2006	1	0	42.9506	0	21.095	0.77727	0	0	0	27.25	0	0
2006	2	48.41	54.3785	28.6	40.4252	0	27.3	0.2	0.076	30.2	0	0
2006	3	5.2	53.3862	0	24.7916	3.03729	0	0.2	0.056	31.55	0	0
2006	4	0	66.593	0	18.0768	18.8349	0	0	0	33.3	0	43.4
2006	5	221.1	172.365	146.8	114.454	38.2051	112.3	87	157.482	33.5	0.2	170.6
2006	6	131.45	138.068	149	149.671	119.909	113.5	100.1	140.736	31.9	44.4	146.5
2006	7	329.5	215.705	222.9	215.231	137.937	143.4	181.3	271.224	30.15	100.8	223.2
2006	8	177.62	184.353	168.8	203.755	157.435	123.2	278.7	340.888	27.65	67	349.6
2006	9	181.17	208.341	246.8	226.141	253.607	149.3	116.7	186.968	28.45	61.1	266.3
2006	10	80.12	172.35	13.6	137.723	251.986	13.3	30	33.428	30.5	1.8	34.2
2006	11	29.8	8.48386	0.8	27.4123	154.971	0.8	0.2	0	26.95	0	0
2006	12	0.06	0.147951	0	0.867968	25.1176	0	0	0.02	23.25	0	0
2007	1	0	1.38442	0	0.0490323	1.18706	0	0	0	22.55	0	0
2007	2	0	10.6079	0.1	1.16229	0	0.1	0	0	28	0	0
2007	3	0	53.2444	0	9.50229	0.486949	0	0.2	0	30.65	0	0
2007	4	16.96	102.021	25	39.8494	12.3738	24	3.9	25.966	34.95	0	38.2
2007	5	54.18	151.248	97	96.8654	82.8116	82	38.6	120.854	34.6	3.7	111.9
2007	6	145.61	195.797	62.3	123.083	93.7412	56.1	107.6	127.418	31.85	10	210.4
2007	7	93.78	145.634	143.4	153.238	159.008	110.5	197.9	173.172	28.95	181.9	180.5
2007	8	285.26	367.769	282.5	283.689	199.221	153.3	194.9	177.676	26.7	82.7	353
2007	9	259.05	276.882	209.4	281.109	213.813	139.2	98.5	147.304	28.5	49.4	233.8
2007	10	77.69	217.702	37	165.976	213.304	34.8	67.5	76.016	30.7	0	24.9
2007	11	2.91	52.988	0	47.6996	153.196	0	18	8.476	29.6	0	0
2007	12	0.07	3.26937	0	5.04585	27.253	0	0	0.02	25.6	0	0
2008	1	0	2	0	0	0	0	0	0	22.45	0	0
2008	2	0	1	0	0	0	0	0	0	28	0	0
2008	3	15	74	0	21	15	0	0	0	30.15	0	15.4
2008	4	44	103	0	24	44	0	0	2	32.95	0	43
2008	5	47	115	26	53	47	22.2	39	39	33.5	0	101.3
2008	6	83	112	73	94	83	66	74	108	31.7	52.8	105.6
2008	7	265	363	200	307	265	135.6	193	179	28.9	21.8	192.4
2008	8	211	316	294	305	211	153.8	319	396	27.3	37.2	270.6
2008	9	226	230	129	250	226	142	76	124	28.95	51.4	230.8
2008	10	60	138	143	184	60	139.4	12	32	30.4	0	81.8
2008	11	0	5	0	0	0	0	0	0	24.65	0	0
2008	12	0	6	0	1	0	1	0	0	26.6	0	0
2009	1	1	3	0	0	1	0	0	0	26.5	0	0
2009	2	1	12	0	1	1	0	0	0	29.1	0	0
2009	3	4	23	0	3	4	0	0	0	31	0	0
2009	4	42	83	21	41	42	21.2	20	22	34.15	0	0
2009	5	36	92	19	50	36	14.6	27	34	33.45	0	26.1
2009	6	143	215	50	169	143	73.4	26	31	33.15	0	128.5
2009	7	179	233	159	212	179	127.7	163	174	30.15	45.3	224
2009	8	167	264	170	219	167	123.3	205	228	28	61.9	221.1
2009	9	135	262	56	176	135	74.9	47	57	29.85	16.7	96.8
2009	10	61	120	27	71	61	46	34	28	31.1	0	72.2
2009	11	19	51	0	19	19	1	0	0	28.1	0	0
2009	12	0	0	0	0	0	0	0	0	25.4	0	0
2010	1	0	0	0	0	0	0	0	0	25.9	0	0
2010	2	1	12	0	1	1	0	0	0	29.85	0	0
2010	3	7	77	0	22	7	1	0	0	31	0	0
2010	4	17	80	11	39	17	21.2	2	8	35.5	0	0
2010	5	77	160	89	156	77	111.4	26	45	35.65	0	179.2
2010	6	91	105	72	80	91	66	85	114	32.8	20.7	65.1
2010	7	231	223	207	226	231	134.5	267	262	28.9	123.5	287.7
2010	8	252	255	226	292	252	152	188	285	27.8	39	264.4
2010	9	183	228	134	212	183	125.6	141	129	28.3	32.9	201.8
2010	10	94	276	91	185	94	103	36	68	30.6	8	103.3
2010	11	6	64	0	21	6	3	0	0	29.45	0	0
2010	12	0	0	0	0	0	0	0	0	25	0	0
2011	1	0	0	0	0	0	0	0	0	23.1	0	0
2011	2	1	27	0	9	1	0	0	0	30.15	0	0
2011	3	1	11	0	3	1	0	0	0	31.55	0	0
2011	4	45	49	4	24	45	9.8	0	0	34.1	0	0
2011	5	63	104	51	64	63	51	32	75	34.5	14.8	94.1
2011	6	100	114	89	112	100	84.7	84	102	31.85	16.8	117.3
2011	7	268	290	129	212	268	106.4	87	137	29.85	11.9	119.3
2011	8	208	225	200	305	208	151.3	160	154	27.75	71.1	371.3
2011	9	179	304	177	310	179	150.1	135	122	29.1	86.6	208.7
2011	10	154	200	6	90	154	22.2	5	8	30.7	0	-999
2011	11	0	11	0	1	0	0	0	0	27.7	0	0
2011	12	0	0	0	0	0	0	0	0	23.9	0	0
2012	1	0	0	0	0	0	0	0	0	23.9	0	0
2012	2	0	38	0	11	0	0	0	0	29.35	0	0
2012	3	1	6	0	1	1	0	0	0	29.8	0	0
2012	4	20	100	1	49	20	10.8	0	0	35.45	0	0
2012	5	122	143	52	109	122	65.2	53	83	33.5	12.4	74.9
2012	6	110	157	155	175	110	130.2	78	134	30.6	36.9	189.7
2012	7	295	206	152	267	295	142.9	144	130	27.85	127.7	316.5
2012	8	270	270	292	391	270	162.1	203	232	26.2	146	404.1
2012	9	155	262	169	234	155	138.8	139	180	28.65	72.8	189.6
2012	10	111	210	38	113	111	54.2	20	38	30.95	0	77.4
2012	11	25	39	0	5	25	0	5	11	28.75	0	0
2012	12	2	0	0	0	2	0	0	0	24.9	0	0
2013	1	1	18	0	3	1	0	0	0	25.7	0	0
2013	2	1	7	0	0	1	0	0	0	28.4	0	0
2013	3	16	45	1	16	16	5	1	2	33.35	0	3.3
2013	4	35	82	0	29	35	7.9	0	0	34.4	0	7.4
2013	5	93	138	63	93	93	69	25	48	34.6	0.6	108.4
2013	6	137	134	62	112	137	67.5	35	43	32.5	4	262.4
2013	7	232	225	176	235	232	137.4	132	143	29.65	28.5	209.9
2013	8	207	352	228	292	207	145.6	231	223	26.8	186.6	211.5
2013	9	145	285	128	225	145	125.1	104	127	29	19.4	216.1
2013	10	123	275	33	160	123	63.7	8	22	30.45	0	82.8
2013	11	5	16	0	0	5	0	0	0	28.55	0	0
2013	12	2	10	4	13	2	8.9	0	0	25.8	0	11.7
2014	1	-999	-999	-999	-999	-999	-999	-999	-999	24.4	0	0
2014	2	-999	-999	-999	-999	-999	-999	-999	-999	26.7	0	0
2014	3	-999	-999	-999	-999	-999	-999	-999	-999	31.5	0	3.9
2014	4	-999	-999	-999	-999	-999	-999	-999	-999	34	0	45.5
2014	5	-999	-999	-999	-999	-999	-999	-999	-999	33.2	3.9	89.7
2014	6	-999	-999	-999	-999	-999	-999	-999	-999	33.45	0	147.3
2014	7	-999	-999	-999	-999	-999	-999	-999	-999	29.65	127.2	213.8
2014	8	-999	-999	-999	-999	-999	-999	-999	-999	26.9	124.7	240.7
2014	9	-999	-999	-999	-999	-999	-999	-999	-999	28.4	41.4	-999
2014	10	-999	-999	-999	-999	-999	-999	-999	-999	29.9	0	80.6
2014	11	-999	-999	-999	-999	-999	-999	-999	-999	28.55	0	3
2014	12	-999	-999	-999	-999	-999	-999	-999	-999	24.9	0	0
2015	1	-999	-999	-999	-999	-999	-999	-999	-999	-999	0	0
2015	2	-999	-999	-999	-999	-999	-999	-999	-999	-999	0	0
2015	3	-999	-999	-999	-999	-999	-999	-999	-999	-999	0	0
2015	4	-999	-999	-999	-999	-999	-999	-999	-999	-999	0	26.9
2015	5	-999	-999	-999	-999	-999	-999	-999	-999	-999	0	85.5
2015	6	-999	-999	-999	-999	-999	-999	-999	-999	-999	0	107.3
2015	7	-999	-999	-999	-999	-999	-999	-999	-999	-999	175.8	181.2
2015	8	-999	-999	-999	-999	-999	-999	-999	-999	-999	136.2	340.9
2015	9	-999	-999	-999	-999	-999	-999	-999	-999	-999	63.2	310.3
2015	10	-999	-999	-999	-999	-999	-999	-999	-999	-999	0	107.6
2015	11	-999	-999	-999	-999	-999	-999	-999	-999	-999	0	0.6
2015	12	-999	-999	-999	-999	-999	-999	-999	-999	-999	0	0
